# Supplementary material for: Persulfidation of plant and bacteroid proteins is involved in legume nodule development and senescence
Source: J Exp Bot. 2023 Nov 11;75(10):3009–25. doi: 10.1093/jxb/erad436 (PMC11103110; doi:10.1093/jxb/erad436)
Supplement: erad436_suppl_Supplementary_Dataset_S1 [file erad436_suppl_supplementary_dataset_s1.xlsx]

## Sheet: Metadata
_RESULTS_version	5
RESULTS_SEARCH_STAT_search_begin_time_clock	2018-10-26 08:11:43
RESULTS_SEARCH_STAT_search_end_time_clock	2018-10-26 10:51:01
RESULTS_SEARCH_STAT_search_time_duration	#VALUE!
RESULTS_SEARCH_STAT_stage_signal_processing_begin_time_clock	2018-10-26 08:11:43
RESULTS_SEARCH_STAT_stage_signal_processing_end_time_clock	2018-10-26 09:07:05
RESULTS_SEARCH_STAT_stage_signal_processing_time_duration	#VALUE!
RESULTS_SEARCH_STAT_stage_waiting_begin_time_clock	2018-10-26 09:07:05
RESULTS_SEARCH_STAT_stage_waiting_end_time_clock	2018-10-26 09:07:13
RESULTS_SEARCH_STAT_stage_waiting_time_duration	1920-06-15
RESULTS_SEARCH_STAT_stage_searching_begin_time_clock	2018-10-26 09:07:13
RESULTS_SEARCH_STAT_stage_searching_end_time_clock	2018-10-26 10:49:14
RESULTS_SEARCH_STAT_stage_searching_time_duration	#VALUE!
RESULTS_SEARCH_STAT_stage_fdr_begin_time_clock	2018-10-26 10:49:15
RESULTS_SEARCH_STAT_stage_fdr_end_time_clock	2018-10-26 10:51:01
RESULTS_SEARCH_STAT_stage_fdr_time_duration	2191-08-02
RESULTS_SEARCH_STAT_task_fraglet_exe_begin_time_clock	2018-10-26 09:11:55
RESULTS_SEARCH_STAT_task_fraglet_exe_end_time_clock	2018-10-26 09:43:49
RESULTS_SEARCH_STAT_task_fraglet_exe_time_duration	1913218
RESULTS_SEARCH_STAT_task_fraglet_exe_time_cpu	#VALUE!
RESULTS_SEARCH_STAT_task_taglet_exe_begin_time_clock	2018-10-26 10:02:12
RESULTS_SEARCH_STAT_task_taglet_exe_end_time_clock	2018-10-26 10:36:21
RESULTS_SEARCH_STAT_task_taglet_exe_time_duration	2048955
RESULTS_SEARCH_STAT_task_taglet_exe_time_cpu	#VALUE!
RESULTS_SEARCH_STAT_task_progroup_begin_time_clock	2018-10-26 10:36:21
RESULTS_SEARCH_STAT_task_progroup_end_time_clock	2018-10-26 10:49:14
RESULTS_SEARCH_STAT_task_progroup_time_duration	773246
RESULTS_SEARCH_STAT_task_progroup_time_cpu	5252-10-24
RESULTS_SEARCH_STAT_task_focusing_begin_time_clock	2018-10-26 09:53:41
RESULTS_SEARCH_STAT_task_focusing_end_time_clock	2018-10-26 10:02:12
RESULTS_SEARCH_STAT_task_focusing_time_duration	510861
RESULTS_SEARCH_STAT_task_focusing_time_cpu	1241533
RESULTS_SEARCH_STAT_computer_memory	32712
RESULTS_SEARCH_STAT_computer_name	5600PROCESADO
RESULTS_SEARCH_STAT_num_proteins	73880
RESULTS_SEARCH_STAT_num_residues	29238228
RESULTS_SEARCH_STAT_number_cores	16
RESULTS_SEARCH_STAT_number_licensed_tasks	16
RESULTS_SEARCH_STAT_number_processors	32
RESULTS_SEARCH_STAT_os	Windows 7 Professional Service Pack 1 (6.1.7601)
RESULTS_SEARCH_1_time_cpu	123739
RESULTS_SEARCH_1_time_duration	123864
RESULTS_SEARCH_1_version	5.0.1.4874
RESULTS_SEARCH_1_xml:id	SEARCH:1:636761383033942648_0
RESULTS_SEARCH_1_PARAMETERS_chemical_data_edited	TRUE
RESULTS_SEARCH_1_PARAMETERS_do_multiprecursor_search	TRUE
RESULTS_SEARCH_1_PARAMETERS_do_reverse_search	TRUE
RESULTS_SEARCH_1_PARAMETERS_max_quant_labels	35
RESULTS_SEARCH_1_PARAMETERS_maxresults	15
RESULTS_SEARCH_1_PARAMETERS_separate_searches	FALSE
RESULTS_SEARCH_1_PARAMETERS_MSTOLERANCE_type	dalton
RESULTS_SEARCH_1_PARAMETERS_MSTOLERANCE_value	0.05
RESULTS_SEARCH_1_PARAMETERS_MSMSTOLERANCE_type	dalton
RESULTS_SEARCH_1_PARAMETERS_MSMSTOLERANCE_value	0.1
RESULTS_SEARCH_1_PARAMETERS_MS_STANDARD_DEVIATION_type	dalton
RESULTS_SEARCH_1_PARAMETERS_MS_STANDARD_DEVIATION_value	0.0011
RESULTS_SEARCH_1_PARAMETERS_MSMS_STANDARD_DEVIATION_type	dalton
RESULTS_SEARCH_1_PARAMETERS_MSMS_STANDARD_DEVIATION_value	0.01
RESULTS_SEARCH_1_PARAMETERS_FASTA_filename	C:\AB SCIEX\ProteinPilot Data\SearchDatabases\Uniprot_proteome_Phaseolusvulgaris&Rhizobiumleguminosarum&contaminantes.fasta
RESULTS_SEARCH_1_PARAMETERS_AUTO_CALIBRATION_ms	TRUE
RESULTS_SEARCH_1_PARAMETERS_AUTO_CALIBRATION_msexport	FALSE
RESULTS_SEARCH_1_PARAMETERS_AUTO_CALIBRATION_msms	TRUE
RESULTS_SEARCH_1_PARAMETERS_AUTO_CALIBRATION_msmstolsdratio	2.75
RESULTS_SEARCH_1_PARAMETERS_AUTO_CALIBRATION_mstolsdratio	7
RESULTS_SEARCH_1_PARAMETERS_AUTO_CALIBRATION_squareroot	TRUE
RESULTS_SEARCH_1_PARAMETERS_AUTO_CALIBRATION_type	dalton
RESULTS_SEARCH_1_PARAMETERS_AUTO_CALIBRATION_MCP_d_s_s_f	0.0666667
RESULTS_SEARCH_1_PARAMETERS_AUTO_CALIBRATION_MCP_d_s_w_f	3
RESULTS_SEARCH_1_PARAMETERS_AUTO_CALIBRATION_MCP_m_f_r_mbc	200
RESULTS_SEARCH_1_PARAMETERS_AUTO_CALIBRATION_MCP_m_m_c	10
RESULTS_SEARCH_1_PARAMETERS_AUTO_CALIBRATION_MCP_m_m_f_s	0.25
RESULTS_SEARCH_1_PARAMETERS_AUTO_CALIBRATION_MCP_m_m_p_f	0.33
RESULTS_SEARCH_1_PARAMETERS_AUTO_CALIBRATION_MCP_m_m_p_rms_f	1
RESULTS_SEARCH_1_PARAMETERS_AUTO_CALIBRATION_MCP_m_p_t_f	1
RESULTS_SEARCH_1_PARAMETERS_AUTO_CALIBRATION_MCP_m_r_h_n_b	15
RESULTS_SEARCH_1_PARAMETERS_AUTO_CALIBRATION_MCP_m_z_n_s	99
RESULTS_SEARCH_1_PARAMETERS_AUTO_CALIBRATION_MCP_m_z_s_mn_f_r	0.0666667
RESULTS_SEARCH_1_PARAMETERS_AUTO_CALIBRATION_MCP_m_z_s_mx_f_r	0.1
RESULTS_SEARCH_1_PARAMETERS_MS_AUTO_CALIBRATION_OUT_avres	-2.47906e-07
RESULTS_SEARCH_1_PARAMETERS_MS_AUTO_CALIBRATION_OUT_c0	0.000138123
RESULTS_SEARCH_1_PARAMETERS_MS_AUTO_CALIBRATION_OUT_c1minus1	-5.56261e-06
RESULTS_SEARCH_1_PARAMETERS_MS_AUTO_CALIBRATION_OUT_c2	0
RESULTS_SEARCH_1_PARAMETERS_MS_AUTO_CALIBRATION_OUT_file	1
RESULTS_SEARCH_1_PARAMETERS_MS_AUTO_CALIBRATION_OUT_partnumber	1
RESULTS_SEARCH_1_PARAMETERS_MS_AUTO_CALIBRATION_OUT_polyorder	1
RESULTS_SEARCH_1_PARAMETERS_MS_AUTO_CALIBRATION_OUT_sample	1
RESULTS_SEARCH_1_PARAMETERS_MS_AUTO_CALIBRATION_OUT_squareroot	TRUE
RESULTS_SEARCH_1_PARAMETERS_MSMS_AUTO_CALIBRATION_OUT_avres	-5.32529e-08
RESULTS_SEARCH_1_PARAMETERS_MSMS_AUTO_CALIBRATION_OUT_c0	4.7511e-05
RESULTS_SEARCH_1_PARAMETERS_MSMS_AUTO_CALIBRATION_OUT_c1minus1	-3.37603e-06
RESULTS_SEARCH_1_PARAMETERS_MSMS_AUTO_CALIBRATION_OUT_c2	0
RESULTS_SEARCH_1_PARAMETERS_MSMS_AUTO_CALIBRATION_OUT_file	1
RESULTS_SEARCH_1_PARAMETERS_MSMS_AUTO_CALIBRATION_OUT_partnumber	1
RESULTS_SEARCH_1_PARAMETERS_MSMS_AUTO_CALIBRATION_OUT_polyorder	1
RESULTS_SEARCH_1_PARAMETERS_MSMS_AUTO_CALIBRATION_OUT_sample	1
RESULTS_SEARCH_1_PARAMETERS_MSMS_AUTO_CALIBRATION_OUT_squareroot	TRUE
RESULTS_SEARCH_1_PARAMETERS_MAX_PRECURSORS_FRAGLET	5
RESULTS_SEARCH_1_PARAMETERS_MAX_PRECURSORS_TAGLET	1
RESULTS_SEARCH_1_PARAMETERS_PRECURSORS_DR_FRAGLET	10
RESULTS_SEARCH_1_PARAMETERS_PRECURSORS_DR_TAGLET	3
RESULTS_SEARCH_1_PARAMETERS_DEFAULT_CHARGE_STATE_1_charge	2
RESULTS_SEARCH_1_PARAMETERS_DEFAULT_CHARGE_STATE_1_probability	1
RESULTS_SEARCH_1_PARAMETERS_DEFAULT_CHARGE_STATE_2_charge	3
RESULTS_SEARCH_1_PARAMETERS_DEFAULT_CHARGE_STATE_2_probability	1
RESULTS_SEARCH_1_PARAMETERS_DEFAULT_CHARGE_STATE_3_charge	4
RESULTS_SEARCH_1_PARAMETERS_DEFAULT_CHARGE_STATE_3_probability	1
RESULTS_SEARCH_1_PARAMETERS_VERSION	5.0.1.0, 4895
RESULTS_SEARCH_1_PARAMETERS_PARAGON_VERSION	5.0.1.0, 4874
RESULTS_SEARCH_1_PARAMETERS_APPLICATION	ProteinPilot(tm) Software
RESULTS_SEARCH_1_PARAMETERS_PROGROUP_alternativedispositionmaximumfoldprobabilitydrop	100
RESULTS_SEARCH_1_PARAMETERS_PROGROUP_alternativedispositionmaximumfoldscoredrop	2
RESULTS_SEARCH_1_PARAMETERS_PROGROUP_autodiscordantpeptidethreshold	0.3
RESULTS_SEARCH_1_PARAMETERS_PROGROUP_bayesconfidencecalclulation	TRUE
RESULTS_SEARCH_1_PARAMETERS_PROGROUP_calibrateconfidence	TRUE
RESULTS_SEARCH_1_PARAMETERS_PROGROUP_compresspeptides	FALSE
RESULTS_SEARCH_1_PARAMETERS_PROGROUP_confidencepercentthresholdforexcludingothersfromquant	15
RESULTS_SEARCH_1_PARAMETERS_PROGROUP_confidencepercentthresholdforincludingselfinquant	15
RESULTS_SEARCH_1_PARAMETERS_PROGROUP_donotstoremspeaklists	FALSE
RESULTS_SEARCH_1_PARAMETERS_PROGROUP_fasta	C:\AB SCIEX\ProteinPilot Data\SearchDatabases\Uniprot_proteome_Phaseolusvulgaris&Rhizobiumleguminosarum&contaminantes.fasta
RESULTS_SEARCH_1_PARAMETERS_PROGROUP_featuregroupminpepconf	0.66
RESULTS_SEARCH_1_PARAMETERS_PROGROUP_featuregroupminups	0.47
RESULTS_SEARCH_1_PARAMETERS_PROGROUP_focusingintersection	4
RESULTS_SEARCH_1_PARAMETERS_PROGROUP_focusingminimummatchconfidence	0.1
RESULTS_SEARCH_1_PARAMETERS_PROGROUP_focusingminunusedprotscore	0.1
RESULTS_SEARCH_1_PARAMETERS_PROGROUP_focusingsubsetcutoff	6
RESULTS_SEARCH_1_PARAMETERS_PROGROUP_intersection	1.3
RESULTS_SEARCH_1_PARAMETERS_PROGROUP_minimummatchconfidencecutoff	0.001
RESULTS_SEARCH_1_PARAMETERS_PROGROUP_minunusedprotscore	0.0458
RESULTS_SEARCH_1_PARAMETERS_PROGROUP_subsetcutoff	2
RESULTS_SEARCH_1_PARAMETERS_PROGROUP_unusedprotscorethresholdforexcludingothersfromquant	1.3
RESULTS_SEARCH_1_PARAMETERS_PEAKLIST_count	1910-11-08
RESULTS_SEARCH_1_PARAMETERS_PEAKLIST_filenumber	1
RESULTS_SEARCH_1_PARAMETERS_PEAKLIST_original_count	3965
RESULTS_SEARCH_1_PARAMETERS_PEAKLIST_originalfilename	C:\Users\5600 Procesado\Desktop\Carpetas de datos en escritorio\LibreriaPhaseolus18082018\Libreria Phaseolus18072018\LibreriaPhaseolus18082018_Y1Y2.wiff
RESULTS_SEARCH_1_PARAMETERS_PEAKLIST_partnumber	1
RESULTS_SEARCH_1_PARAMETERS_QUANT_TYPE_background_correction	FALSE
RESULTS_SEARCH_1_PARAMETERS_QUANT_TYPE_bias_correction	TRUE
RESULTS_SEARCH_1_PARAMETERS_QUANT_TYPE_keep_extreme_peptides_over_fraction	0
RESULTS_SEARCH_1_PARAMETERS_QUANT_TYPE_low_confidence_check	TRUE
RESULTS_SEARCH_1_PARAMETERS_QUANT_TYPE_low_intensity_check	TRUE
RESULTS_SEARCH_1_PARAMETERS_QUANT_TYPE_median_statistic	TRUE
RESULTS_SEARCH_1_PARAMETERS_QUANT_TYPE_mod_check	TRUE
RESULTS_SEARCH_1_PARAMETERS_QUANT_TYPE_quant_threshold	-1
RESULTS_SEARCH_1_PARAMETERS_QUANT_TYPE_quant_threshold_sn	9
RESULTS_SEARCH_1_PARAMETERS_QUANT_TYPE_separate_searches	FALSE
RESULTS_SEARCH_1_PARAMETERS_QUANT_TYPE_shared_msms_check	TRUE
RESULTS_SEARCH_1_PARAMETERS_PARAGON_METHOD_SETTINGS_UI_SAMPLE_TYPE	Identification
RESULTS_SEARCH_1_PARAMETERS_PARAGON_METHOD_SETTINGS_UI_CYS_ALKYLATION	MSBT and MMTS
RESULTS_SEARCH_1_PARAMETERS_PARAGON_METHOD_SETTINGS_UI_DIGESTION	Trypsin
RESULTS_SEARCH_1_PARAMETERS_PARAGON_METHOD_SETTINGS_UI_SPECIAL_FACTOR	CN-BIOTIN
RESULTS_SEARCH_1_PARAMETERS_PARAGON_METHOD_SETTINGS_UI_INSTRUMENT	TripleTOF 5600
RESULTS_SEARCH_1_PARAMETERS_PARAGON_METHOD_SETTINGS_UI_SEARCH_EFFORT	Thorough
RESULTS_SEARCH_1_PARAMETERS_PARAGON_METHOD_SETTINGS_UI_ID_FOCUS	Biological modifications
RESULTS_SEARCH_1_PARAMETERS_PARAGON_METHOD_SETTINGS_UI_USER_NAME	5600Procesado\5600 Procesado
RESULTS_SEARCH_1_PARAMETERS_PARAGON_METHOD_SETTINGS_UI_MACHINE_NAME	5600PROCESADO
RESULTS_SEARCH_1_PARAMETERS_PARAGON_METHOD_SETTINGS_UI_SEARCH_ID	#VALUE!
RESULTS_SEARCH_1_PARAMETERS_PARAGON_METHOD_SETTINGS_UI_START_TIME	2018-10-26 08:11:43
RESULTS_SEARCH_1_PARAMETERS_PARAGON_METHOD_SETTINGS_UI_MIN_UNUSED_PROTSCORE	01:05:57.120000
RESULTS_SEARCH_1_PARAMETERS_PARAGON_METHOD_SETTINGS_UI_PSPEP	TRUE
RESULTS_SEARCH_2_time_cpu	436272
RESULTS_SEARCH_2_time_duration	436397
RESULTS_SEARCH_2_version	5.0.1.4874
RESULTS_SEARCH_2_xml:id	SEARCH:2:636761383033942648_0
RESULTS_SEARCH_2_PARAMETERS_chemical_data_edited	TRUE
RESULTS_SEARCH_2_PARAMETERS_do_multiprecursor_search	TRUE
RESULTS_SEARCH_2_PARAMETERS_do_reverse_search	TRUE
RESULTS_SEARCH_2_PARAMETERS_max_quant_labels	35
RESULTS_SEARCH_2_PARAMETERS_maxresults	15
RESULTS_SEARCH_2_PARAMETERS_separate_searches	FALSE
RESULTS_SEARCH_2_PARAMETERS_MSTOLERANCE_type	dalton
RESULTS_SEARCH_2_PARAMETERS_MSTOLERANCE_value	0.05
RESULTS_SEARCH_2_PARAMETERS_MSMSTOLERANCE_type	dalton
RESULTS_SEARCH_2_PARAMETERS_MSMSTOLERANCE_value	0.1
RESULTS_SEARCH_2_PARAMETERS_MS_STANDARD_DEVIATION_type	dalton
RESULTS_SEARCH_2_PARAMETERS_MS_STANDARD_DEVIATION_value	0.0011
RESULTS_SEARCH_2_PARAMETERS_MSMS_STANDARD_DEVIATION_type	dalton
RESULTS_SEARCH_2_PARAMETERS_MSMS_STANDARD_DEVIATION_value	0.01
RESULTS_SEARCH_2_PARAMETERS_FASTA_filename	C:\AB SCIEX\ProteinPilot Data\SearchDatabases\Uniprot_proteome_Phaseolusvulgaris&Rhizobiumleguminosarum&contaminantes.fasta
RESULTS_SEARCH_2_PARAMETERS_AUTO_CALIBRATION_ms	TRUE
RESULTS_SEARCH_2_PARAMETERS_AUTO_CALIBRATION_msexport	FALSE
RESULTS_SEARCH_2_PARAMETERS_AUTO_CALIBRATION_msms	TRUE
RESULTS_SEARCH_2_PARAMETERS_AUTO_CALIBRATION_msmstolsdratio	2.75
RESULTS_SEARCH_2_PARAMETERS_AUTO_CALIBRATION_mstolsdratio	7
RESULTS_SEARCH_2_PARAMETERS_AUTO_CALIBRATION_squareroot	TRUE
RESULTS_SEARCH_2_PARAMETERS_AUTO_CALIBRATION_type	dalton
RESULTS_SEARCH_2_PARAMETERS_AUTO_CALIBRATION_MCP_d_s_s_f	0.0666667
RESULTS_SEARCH_2_PARAMETERS_AUTO_CALIBRATION_MCP_d_s_w_f	3
RESULTS_SEARCH_2_PARAMETERS_AUTO_CALIBRATION_MCP_m_f_r_mbc	200
RESULTS_SEARCH_2_PARAMETERS_AUTO_CALIBRATION_MCP_m_m_c	10
RESULTS_SEARCH_2_PARAMETERS_AUTO_CALIBRATION_MCP_m_m_f_s	0.25
RESULTS_SEARCH_2_PARAMETERS_AUTO_CALIBRATION_MCP_m_m_p_f	0.33
RESULTS_SEARCH_2_PARAMETERS_AUTO_CALIBRATION_MCP_m_m_p_rms_f	1
RESULTS_SEARCH_2_PARAMETERS_AUTO_CALIBRATION_MCP_m_p_t_f	1
RESULTS_SEARCH_2_PARAMETERS_AUTO_CALIBRATION_MCP_m_r_h_n_b	15
RESULTS_SEARCH_2_PARAMETERS_AUTO_CALIBRATION_MCP_m_z_n_s	99
RESULTS_SEARCH_2_PARAMETERS_AUTO_CALIBRATION_MCP_m_z_s_mn_f_r	0.0666667
RESULTS_SEARCH_2_PARAMETERS_AUTO_CALIBRATION_MCP_m_z_s_mx_f_r	0.1
RESULTS_SEARCH_2_PARAMETERS_MS_AUTO_CALIBRATION_OUT_avres	-2.47906e-07
RESULTS_SEARCH_2_PARAMETERS_MS_AUTO_CALIBRATION_OUT_c0	0.000138123
RESULTS_SEARCH_2_PARAMETERS_MS_AUTO_CALIBRATION_OUT_c1minus1	-5.56261e-06
RESULTS_SEARCH_2_PARAMETERS_MS_AUTO_CALIBRATION_OUT_c2	0
RESULTS_SEARCH_2_PARAMETERS_MS_AUTO_CALIBRATION_OUT_file	1900-01-01
RESULTS_SEARCH_2_PARAMETERS_MS_AUTO_CALIBRATION_OUT_partnumber	1
RESULTS_SEARCH_2_PARAMETERS_MS_AUTO_CALIBRATION_OUT_polyorder	1
RESULTS_SEARCH_2_PARAMETERS_MS_AUTO_CALIBRATION_OUT_sample	1
RESULTS_SEARCH_2_PARAMETERS_MS_AUTO_CALIBRATION_OUT_squareroot	TRUE
RESULTS_SEARCH_2_PARAMETERS_MSMS_AUTO_CALIBRATION_OUT_avres	-5.32529e-08
RESULTS_SEARCH_2_PARAMETERS_MSMS_AUTO_CALIBRATION_OUT_c0	4.7511e-05
RESULTS_SEARCH_2_PARAMETERS_MSMS_AUTO_CALIBRATION_OUT_c1minus1	-3.37603e-06
RESULTS_SEARCH_2_PARAMETERS_MSMS_AUTO_CALIBRATION_OUT_c2	0
RESULTS_SEARCH_2_PARAMETERS_MSMS_AUTO_CALIBRATION_OUT_file	1
RESULTS_SEARCH_2_PARAMETERS_MSMS_AUTO_CALIBRATION_OUT_partnumber	1
RESULTS_SEARCH_2_PARAMETERS_MSMS_AUTO_CALIBRATION_OUT_polyorder	1
RESULTS_SEARCH_2_PARAMETERS_MSMS_AUTO_CALIBRATION_OUT_sample	1
RESULTS_SEARCH_2_PARAMETERS_MSMS_AUTO_CALIBRATION_OUT_squareroot	TRUE
RESULTS_SEARCH_2_PARAMETERS_MAX_PRECURSORS_FRAGLET	5
RESULTS_SEARCH_2_PARAMETERS_MAX_PRECURSORS_TAGLET	1
RESULTS_SEARCH_2_PARAMETERS_PRECURSORS_DR_FRAGLET	10
RESULTS_SEARCH_2_PARAMETERS_PRECURSORS_DR_TAGLET	3
RESULTS_SEARCH_2_PARAMETERS_DEFAULT_CHARGE_STATE_1_charge	2
RESULTS_SEARCH_2_PARAMETERS_DEFAULT_CHARGE_STATE_1_probability	1
RESULTS_SEARCH_2_PARAMETERS_DEFAULT_CHARGE_STATE_2_charge	3
RESULTS_SEARCH_2_PARAMETERS_DEFAULT_CHARGE_STATE_2_probability	1
RESULTS_SEARCH_2_PARAMETERS_DEFAULT_CHARGE_STATE_3_charge	4
RESULTS_SEARCH_2_PARAMETERS_DEFAULT_CHARGE_STATE_3_probability	1
RESULTS_SEARCH_2_PARAMETERS_VERSION	5.0.1.0, 4895
RESULTS_SEARCH_2_PARAMETERS_PARAGON_VERSION	5.0.1.0, 4874
RESULTS_SEARCH_2_PARAMETERS_APPLICATION	ProteinPilot(tm) Software
RESULTS_SEARCH_2_PARAMETERS_PROGROUP_alternativedispositionmaximumfoldprobabilitydrop	100
RESULTS_SEARCH_2_PARAMETERS_PROGROUP_alternativedispositionmaximumfoldscoredrop	2
RESULTS_SEARCH_2_PARAMETERS_PROGROUP_autodiscordantpeptidethreshold	0.3
RESULTS_SEARCH_2_PARAMETERS_PROGROUP_bayesconfidencecalclulation	TRUE
RESULTS_SEARCH_2_PARAMETERS_PROGROUP_calibrateconfidence	TRUE
RESULTS_SEARCH_2_PARAMETERS_PROGROUP_compresspeptides	FALSE
RESULTS_SEARCH_2_PARAMETERS_PROGROUP_confidencepercentthresholdforexcludingothersfromquant	15
RESULTS_SEARCH_2_PARAMETERS_PROGROUP_confidencepercentthresholdforincludingselfinquant	15
RESULTS_SEARCH_2_PARAMETERS_PROGROUP_donotstoremspeaklists	FALSE
RESULTS_SEARCH_2_PARAMETERS_PROGROUP_fasta	C:\AB SCIEX\ProteinPilot Data\SearchDatabases\Uniprot_proteome_Phaseolusvulgaris&Rhizobiumleguminosarum&contaminantes.fasta
RESULTS_SEARCH_2_PARAMETERS_PROGROUP_featuregroupminpepconf	0.66
RESULTS_SEARCH_2_PARAMETERS_PROGROUP_featuregroupminups	0.47
RESULTS_SEARCH_2_PARAMETERS_PROGROUP_focusingintersection	4
RESULTS_SEARCH_2_PARAMETERS_PROGROUP_focusingminimummatchconfidence	0.1
RESULTS_SEARCH_2_PARAMETERS_PROGROUP_focusingminunusedprotscore	0.1
RESULTS_SEARCH_2_PARAMETERS_PROGROUP_focusingsubsetcutoff	6
RESULTS_SEARCH_2_PARAMETERS_PROGROUP_intersection	1.3
RESULTS_SEARCH_2_PARAMETERS_PROGROUP_minimummatchconfidencecutoff	0.001
RESULTS_SEARCH_2_PARAMETERS_PROGROUP_minunusedprotscore	0.0458
RESULTS_SEARCH_2_PARAMETERS_PROGROUP_subsetcutoff	2
RESULTS_SEARCH_2_PARAMETERS_PROGROUP_unusedprotscorethresholdforexcludingothersfromquant	1.3
RESULTS_SEARCH_2_PARAMETERS_PEAKLIST_count	3965
RESULTS_SEARCH_2_PARAMETERS_PEAKLIST_filenumber	1
RESULTS_SEARCH_2_PARAMETERS_PEAKLIST_original_count	3965
RESULTS_SEARCH_2_PARAMETERS_PEAKLIST_originalfilename	C:\Users\5600 Procesado\Desktop\Carpetas de datos en escritorio\LibreriaPhaseolus18082018\Libreria Phaseolus18072018\LibreriaPhaseolus18082018_Y1Y2.wiff
RESULTS_SEARCH_2_PARAMETERS_PEAKLIST_partnumber	1
RESULTS_SEARCH_2_PARAMETERS_QUANT_TYPE_background_correction	FALSE
RESULTS_SEARCH_2_PARAMETERS_QUANT_TYPE_bias_correction	TRUE
RESULTS_SEARCH_2_PARAMETERS_QUANT_TYPE_keep_extreme_peptides_over_fraction	0
RESULTS_SEARCH_2_PARAMETERS_QUANT_TYPE_low_confidence_check	TRUE
RESULTS_SEARCH_2_PARAMETERS_QUANT_TYPE_low_intensity_check	TRUE
RESULTS_SEARCH_2_PARAMETERS_QUANT_TYPE_median_statistic	TRUE
RESULTS_SEARCH_2_PARAMETERS_QUANT_TYPE_mod_check	TRUE
RESULTS_SEARCH_2_PARAMETERS_QUANT_TYPE_quant_threshold	-1
RESULTS_SEARCH_2_PARAMETERS_QUANT_TYPE_quant_threshold_sn	9
RESULTS_SEARCH_2_PARAMETERS_QUANT_TYPE_separate_searches	FALSE
RESULTS_SEARCH_2_PARAMETERS_QUANT_TYPE_shared_msms_check	TRUE
RESULTS_SEARCH_2_PARAMETERS_PARAGON_METHOD_SETTINGS_UI_SAMPLE_TYPE	Identification
RESULTS_SEARCH_2_PARAMETERS_PARAGON_METHOD_SETTINGS_UI_CYS_ALKYLATION	MSBT and MMTS
RESULTS_SEARCH_2_PARAMETERS_PARAGON_METHOD_SETTINGS_UI_DIGESTION	Trypsin
RESULTS_SEARCH_2_PARAMETERS_PARAGON_METHOD_SETTINGS_UI_SPECIAL_FACTOR	CN-BIOTIN
RESULTS_SEARCH_2_PARAMETERS_PARAGON_METHOD_SETTINGS_UI_INSTRUMENT	TripleTOF 5600
RESULTS_SEARCH_2_PARAMETERS_PARAGON_METHOD_SETTINGS_UI_SEARCH_EFFORT	Thorough
RESULTS_SEARCH_2_PARAMETERS_PARAGON_METHOD_SETTINGS_UI_ID_FOCUS	Biological modifications
RESULTS_SEARCH_2_PARAMETERS_PARAGON_METHOD_SETTINGS_UI_USER_NAME	5600Procesado\5600 Procesado
RESULTS_SEARCH_2_PARAMETERS_PARAGON_METHOD_SETTINGS_UI_MACHINE_NAME	5600PROCESADO
RESULTS_SEARCH_2_PARAMETERS_PARAGON_METHOD_SETTINGS_UI_SEARCH_ID	6.36761e+17
RESULTS_SEARCH_2_PARAMETERS_PARAGON_METHOD_SETTINGS_UI_START_TIME	2018-10-26 08:11:43
RESULTS_SEARCH_2_PARAMETERS_PARAGON_METHOD_SETTINGS_UI_MIN_UNUSED_PROTSCORE	0.0458
RESULTS_SEARCH_2_PARAMETERS_PARAGON_METHOD_SETTINGS_UI_PSPEP	TRUE
RESULTS_SEARCH_3_time_cpu	164815
RESULTS_SEARCH_3_time_duration	164845
RESULTS_SEARCH_3_version	5.0.1.4874
RESULTS_SEARCH_3_xml:id	SEARCH:1:636761383033942648_1
RESULTS_SEARCH_3_PARAMETERS_chemical_data_edited	TRUE
RESULTS_SEARCH_3_PARAMETERS_do_multiprecursor_search	TRUE
RESULTS_SEARCH_3_PARAMETERS_do_reverse_search	TRUE
RESULTS_SEARCH_3_PARAMETERS_max_quant_labels	35
RESULTS_SEARCH_3_PARAMETERS_maxresults	15
RESULTS_SEARCH_3_PARAMETERS_separate_searches	FALSE
RESULTS_SEARCH_3_PARAMETERS_MSTOLERANCE_type	dalton
RESULTS_SEARCH_3_PARAMETERS_MSTOLERANCE_value	0.05
RESULTS_SEARCH_3_PARAMETERS_MSMSTOLERANCE_type	dalton
RESULTS_SEARCH_3_PARAMETERS_MSMSTOLERANCE_value	0.1
RESULTS_SEARCH_3_PARAMETERS_MS_STANDARD_DEVIATION_type	dalton
RESULTS_SEARCH_3_PARAMETERS_MS_STANDARD_DEVIATION_value	0.0011
RESULTS_SEARCH_3_PARAMETERS_MSMS_STANDARD_DEVIATION_type	dalton
RESULTS_SEARCH_3_PARAMETERS_MSMS_STANDARD_DEVIATION_value	0.01
RESULTS_SEARCH_3_PARAMETERS_FASTA_filename	C:\AB SCIEX\ProteinPilot Data\SearchDatabases\Uniprot_proteome_Phaseolusvulgaris&Rhizobiumleguminosarum&contaminantes.fasta
RESULTS_SEARCH_3_PARAMETERS_AUTO_CALIBRATION_ms	TRUE
RESULTS_SEARCH_3_PARAMETERS_AUTO_CALIBRATION_msexport	FALSE
RESULTS_SEARCH_3_PARAMETERS_AUTO_CALIBRATION_msms	TRUE
RESULTS_SEARCH_3_PARAMETERS_AUTO_CALIBRATION_msmstolsdratio	2.75
RESULTS_SEARCH_3_PARAMETERS_AUTO_CALIBRATION_mstolsdratio	7
RESULTS_SEARCH_3_PARAMETERS_AUTO_CALIBRATION_squareroot	TRUE
RESULTS_SEARCH_3_PARAMETERS_AUTO_CALIBRATION_type	dalton
RESULTS_SEARCH_3_PARAMETERS_AUTO_CALIBRATION_MCP_d_s_s_f	0.0666667
RESULTS_SEARCH_3_PARAMETERS_AUTO_CALIBRATION_MCP_d_s_w_f	3
RESULTS_SEARCH_3_PARAMETERS_AUTO_CALIBRATION_MCP_m_f_r_mbc	200
RESULTS_SEARCH_3_PARAMETERS_AUTO_CALIBRATION_MCP_m_m_c	10
RESULTS_SEARCH_3_PARAMETERS_AUTO_CALIBRATION_MCP_m_m_f_s	0.25
RESULTS_SEARCH_3_PARAMETERS_AUTO_CALIBRATION_MCP_m_m_p_f	0.33
RESULTS_SEARCH_3_PARAMETERS_AUTO_CALIBRATION_MCP_m_m_p_rms_f	1
RESULTS_SEARCH_3_PARAMETERS_AUTO_CALIBRATION_MCP_m_p_t_f	1
RESULTS_SEARCH_3_PARAMETERS_AUTO_CALIBRATION_MCP_m_r_h_n_b	15
RESULTS_SEARCH_3_PARAMETERS_AUTO_CALIBRATION_MCP_m_z_n_s	99
RESULTS_SEARCH_3_PARAMETERS_AUTO_CALIBRATION_MCP_m_z_s_mn_f_r	0.0666667
RESULTS_SEARCH_3_PARAMETERS_AUTO_CALIBRATION_MCP_m_z_s_mx_f_r	0.1
RESULTS_SEARCH_3_PARAMETERS_MS_AUTO_CALIBRATION_OUT_avres	1.06978e-07
RESULTS_SEARCH_3_PARAMETERS_MS_AUTO_CALIBRATION_OUT_c0	0.000109933
RESULTS_SEARCH_3_PARAMETERS_MS_AUTO_CALIBRATION_OUT_c1minus1	-4.73576e-06
RESULTS_SEARCH_3_PARAMETERS_MS_AUTO_CALIBRATION_OUT_c2	0
RESULTS_SEARCH_3_PARAMETERS_MS_AUTO_CALIBRATION_OUT_file	1
RESULTS_SEARCH_3_PARAMETERS_MS_AUTO_CALIBRATION_OUT_partnumber	2
RESULTS_SEARCH_3_PARAMETERS_MS_AUTO_CALIBRATION_OUT_polyorder	1
RESULTS_SEARCH_3_PARAMETERS_MS_AUTO_CALIBRATION_OUT_sample	1
RESULTS_SEARCH_3_PARAMETERS_MS_AUTO_CALIBRATION_OUT_squareroot	TRUE
RESULTS_SEARCH_3_PARAMETERS_MSMS_AUTO_CALIBRATION_OUT_avres	-1.6398e-08
RESULTS_SEARCH_3_PARAMETERS_MSMS_AUTO_CALIBRATION_OUT_c0	5.28327e-05
RESULTS_SEARCH_3_PARAMETERS_MSMS_AUTO_CALIBRATION_OUT_c1minus1	-3.54309e-06
RESULTS_SEARCH_3_PARAMETERS_MSMS_AUTO_CALIBRATION_OUT_c2	0
RESULTS_SEARCH_3_PARAMETERS_MSMS_AUTO_CALIBRATION_OUT_file	1
RESULTS_SEARCH_3_PARAMETERS_MSMS_AUTO_CALIBRATION_OUT_partnumber	2
RESULTS_SEARCH_3_PARAMETERS_MSMS_AUTO_CALIBRATION_OUT_polyorder	1
RESULTS_SEARCH_3_PARAMETERS_MSMS_AUTO_CALIBRATION_OUT_sample	1900-01-01
RESULTS_SEARCH_3_PARAMETERS_MSMS_AUTO_CALIBRATION_OUT_squareroot	TRUE
RESULTS_SEARCH_3_PARAMETERS_MAX_PRECURSORS_FRAGLET	5
RESULTS_SEARCH_3_PARAMETERS_MAX_PRECURSORS_TAGLET	1
RESULTS_SEARCH_3_PARAMETERS_PRECURSORS_DR_FRAGLET	10
RESULTS_SEARCH_3_PARAMETERS_PRECURSORS_DR_TAGLET	3
RESULTS_SEARCH_3_PARAMETERS_DEFAULT_CHARGE_STATE_1_charge	2
RESULTS_SEARCH_3_PARAMETERS_DEFAULT_CHARGE_STATE_1_probability	1
RESULTS_SEARCH_3_PARAMETERS_DEFAULT_CHARGE_STATE_2_charge	3
RESULTS_SEARCH_3_PARAMETERS_DEFAULT_CHARGE_STATE_2_probability	1
RESULTS_SEARCH_3_PARAMETERS_DEFAULT_CHARGE_STATE_3_charge	4
RESULTS_SEARCH_3_PARAMETERS_DEFAULT_CHARGE_STATE_3_probability	1
RESULTS_SEARCH_3_PARAMETERS_VERSION	5.0.1.0, 4895
RESULTS_SEARCH_3_PARAMETERS_PARAGON_VERSION	5.0.1.0, 4874
RESULTS_SEARCH_3_PARAMETERS_APPLICATION	ProteinPilot(tm) Software
RESULTS_SEARCH_3_PARAMETERS_PROGROUP_alternativedispositionmaximumfoldprobabilitydrop	100
RESULTS_SEARCH_3_PARAMETERS_PROGROUP_alternativedispositionmaximumfoldscoredrop	2
RESULTS_SEARCH_3_PARAMETERS_PROGROUP_autodiscordantpeptidethreshold	0.3
RESULTS_SEARCH_3_PARAMETERS_PROGROUP_bayesconfidencecalclulation	TRUE
RESULTS_SEARCH_3_PARAMETERS_PROGROUP_calibrateconfidence	TRUE
RESULTS_SEARCH_3_PARAMETERS_PROGROUP_compresspeptides	FALSE
RESULTS_SEARCH_3_PARAMETERS_PROGROUP_confidencepercentthresholdforexcludingothersfromquant	15
RESULTS_SEARCH_3_PARAMETERS_PROGROUP_confidencepercentthresholdforincludingselfinquant	15
RESULTS_SEARCH_3_PARAMETERS_PROGROUP_donotstoremspeaklists	FALSE
RESULTS_SEARCH_3_PARAMETERS_PROGROUP_fasta	C:\AB SCIEX\ProteinPilot Data\SearchDatabases\Uniprot_proteome_Phaseolusvulgaris&Rhizobiumleguminosarum&contaminantes.fasta
RESULTS_SEARCH_3_PARAMETERS_PROGROUP_featuregroupminpepconf	0.66
RESULTS_SEARCH_3_PARAMETERS_PROGROUP_featuregroupminups	0.47
RESULTS_SEARCH_3_PARAMETERS_PROGROUP_focusingintersection	4
RESULTS_SEARCH_3_PARAMETERS_PROGROUP_focusingminimummatchconfidence	0.1
RESULTS_SEARCH_3_PARAMETERS_PROGROUP_focusingminunusedprotscore	0.1
RESULTS_SEARCH_3_PARAMETERS_PROGROUP_focusingsubsetcutoff	6
RESULTS_SEARCH_3_PARAMETERS_PROGROUP_intersection	1.3
RESULTS_SEARCH_3_PARAMETERS_PROGROUP_minimummatchconfidencecutoff	0.001
RESULTS_SEARCH_3_PARAMETERS_PROGROUP_minunusedprotscore	01:05:57.120000
RESULTS_SEARCH_3_PARAMETERS_PROGROUP_subsetcutoff	2
RESULTS_SEARCH_3_PARAMETERS_PROGROUP_unusedprotscorethresholdforexcludingothersfromquant	1.3
RESULTS_SEARCH_3_PARAMETERS_PEAKLIST_count	3915
RESULTS_SEARCH_3_PARAMETERS_PEAKLIST_filenumber	1
RESULTS_SEARCH_3_PARAMETERS_PEAKLIST_original_count	3915
RESULTS_SEARCH_3_PARAMETERS_PEAKLIST_originalfilename	C:\Users\5600 Procesado\Desktop\Carpetas de datos en escritorio\LibreriaPhaseolus18082018\Libreria Phaseolus18072018\LibreriaPhaseolus18082018_Y1Y2.wiff
RESULTS_SEARCH_3_PARAMETERS_PEAKLIST_partnumber	2
RESULTS_SEARCH_3_PARAMETERS_QUANT_TYPE_background_correction	FALSE
RESULTS_SEARCH_3_PARAMETERS_QUANT_TYPE_bias_correction	TRUE
RESULTS_SEARCH_3_PARAMETERS_QUANT_TYPE_keep_extreme_peptides_over_fraction	0
RESULTS_SEARCH_3_PARAMETERS_QUANT_TYPE_low_confidence_check	TRUE
RESULTS_SEARCH_3_PARAMETERS_QUANT_TYPE_low_intensity_check	TRUE
RESULTS_SEARCH_3_PARAMETERS_QUANT_TYPE_median_statistic	TRUE
RESULTS_SEARCH_3_PARAMETERS_QUANT_TYPE_mod_check	TRUE
RESULTS_SEARCH_3_PARAMETERS_QUANT_TYPE_quant_threshold	-1
RESULTS_SEARCH_3_PARAMETERS_QUANT_TYPE_quant_threshold_sn	9
RESULTS_SEARCH_3_PARAMETERS_QUANT_TYPE_separate_searches	FALSE
RESULTS_SEARCH_3_PARAMETERS_QUANT_TYPE_shared_msms_check	TRUE
RESULTS_SEARCH_3_PARAMETERS_PARAGON_METHOD_SETTINGS_UI_SAMPLE_TYPE	Identification
RESULTS_SEARCH_3_PARAMETERS_PARAGON_METHOD_SETTINGS_UI_CYS_ALKYLATION	MSBT and MMTS
RESULTS_SEARCH_3_PARAMETERS_PARAGON_METHOD_SETTINGS_UI_DIGESTION	Trypsin
RESULTS_SEARCH_3_PARAMETERS_PARAGON_METHOD_SETTINGS_UI_SPECIAL_FACTOR	CN-BIOTIN
RESULTS_SEARCH_3_PARAMETERS_PARAGON_METHOD_SETTINGS_UI_INSTRUMENT	TripleTOF 5600
RESULTS_SEARCH_3_PARAMETERS_PARAGON_METHOD_SETTINGS_UI_SEARCH_EFFORT	Thorough
RESULTS_SEARCH_3_PARAMETERS_PARAGON_METHOD_SETTINGS_UI_ID_FOCUS	Biological modifications
RESULTS_SEARCH_3_PARAMETERS_PARAGON_METHOD_SETTINGS_UI_USER_NAME	5600Procesado\5600 Procesado
RESULTS_SEARCH_3_PARAMETERS_PARAGON_METHOD_SETTINGS_UI_MACHINE_NAME	5600PROCESADO
RESULTS_SEARCH_3_PARAMETERS_PARAGON_METHOD_SETTINGS_UI_SEARCH_ID	6.36761e+17
RESULTS_SEARCH_3_PARAMETERS_PARAGON_METHOD_SETTINGS_UI_START_TIME	2018-10-26 08:11:43
RESULTS_SEARCH_3_PARAMETERS_PARAGON_METHOD_SETTINGS_UI_MIN_UNUSED_PROTSCORE	0.0458
RESULTS_SEARCH_3_PARAMETERS_PARAGON_METHOD_SETTINGS_UI_PSPEP	TRUE
RESULTS_SEARCH_4_time_cpu	3040-11-27
RESULTS_SEARCH_4_time_duration	416991
RESULTS_SEARCH_4_version	5.0.1.4874
RESULTS_SEARCH_4_xml:id	SEARCH:2:636761383033942648_1
RESULTS_SEARCH_4_PARAMETERS_chemical_data_edited	TRUE
RESULTS_SEARCH_4_PARAMETERS_do_multiprecursor_search	TRUE
RESULTS_SEARCH_4_PARAMETERS_do_reverse_search	TRUE
RESULTS_SEARCH_4_PARAMETERS_max_quant_labels	35
RESULTS_SEARCH_4_PARAMETERS_maxresults	15
RESULTS_SEARCH_4_PARAMETERS_separate_searches	FALSE
RESULTS_SEARCH_4_PARAMETERS_MSTOLERANCE_type	dalton
RESULTS_SEARCH_4_PARAMETERS_MSTOLERANCE_value	0.05
RESULTS_SEARCH_4_PARAMETERS_MSMSTOLERANCE_type	dalton
RESULTS_SEARCH_4_PARAMETERS_MSMSTOLERANCE_value	0.1
RESULTS_SEARCH_4_PARAMETERS_MS_STANDARD_DEVIATION_type	dalton
RESULTS_SEARCH_4_PARAMETERS_MS_STANDARD_DEVIATION_value	0.0011
RESULTS_SEARCH_4_PARAMETERS_MSMS_STANDARD_DEVIATION_type	dalton
RESULTS_SEARCH_4_PARAMETERS_MSMS_STANDARD_DEVIATION_value	0.01
RESULTS_SEARCH_4_PARAMETERS_FASTA_filename	C:\AB SCIEX\ProteinPilot Data\SearchDatabases\Uniprot_proteome_Phaseolusvulgaris&Rhizobiumleguminosarum&contaminantes.fasta
RESULTS_SEARCH_4_PARAMETERS_AUTO_CALIBRATION_ms	TRUE
RESULTS_SEARCH_4_PARAMETERS_AUTO_CALIBRATION_msexport	FALSE
RESULTS_SEARCH_4_PARAMETERS_AUTO_CALIBRATION_msms	TRUE
RESULTS_SEARCH_4_PARAMETERS_AUTO_CALIBRATION_msmstolsdratio	2.75
RESULTS_SEARCH_4_PARAMETERS_AUTO_CALIBRATION_mstolsdratio	7
RESULTS_SEARCH_4_PARAMETERS_AUTO_CALIBRATION_squareroot	TRUE
RESULTS_SEARCH_4_PARAMETERS_AUTO_CALIBRATION_type	dalton
RESULTS_SEARCH_4_PARAMETERS_AUTO_CALIBRATION_MCP_d_s_s_f	0.0666667
RESULTS_SEARCH_4_PARAMETERS_AUTO_CALIBRATION_MCP_d_s_w_f	3
RESULTS_SEARCH_4_PARAMETERS_AUTO_CALIBRATION_MCP_m_f_r_mbc	200
RESULTS_SEARCH_4_PARAMETERS_AUTO_CALIBRATION_MCP_m_m_c	10
RESULTS_SEARCH_4_PARAMETERS_AUTO_CALIBRATION_MCP_m_m_f_s	0.25
RESULTS_SEARCH_4_PARAMETERS_AUTO_CALIBRATION_MCP_m_m_p_f	0.33
RESULTS_SEARCH_4_PARAMETERS_AUTO_CALIBRATION_MCP_m_m_p_rms_f	1
RESULTS_SEARCH_4_PARAMETERS_AUTO_CALIBRATION_MCP_m_p_t_f	1
RESULTS_SEARCH_4_PARAMETERS_AUTO_CALIBRATION_MCP_m_r_h_n_b	15
RESULTS_SEARCH_4_PARAMETERS_AUTO_CALIBRATION_MCP_m_z_n_s	99
RESULTS_SEARCH_4_PARAMETERS_AUTO_CALIBRATION_MCP_m_z_s_mn_f_r	0.0666667
RESULTS_SEARCH_4_PARAMETERS_AUTO_CALIBRATION_MCP_m_z_s_mx_f_r	0.1
RESULTS_SEARCH_4_PARAMETERS_MS_AUTO_CALIBRATION_OUT_avres	1.06978e-07
RESULTS_SEARCH_4_PARAMETERS_MS_AUTO_CALIBRATION_OUT_c0	0.000109933
RESULTS_SEARCH_4_PARAMETERS_MS_AUTO_CALIBRATION_OUT_c1minus1	-4.73576e-06
RESULTS_SEARCH_4_PARAMETERS_MS_AUTO_CALIBRATION_OUT_c2	0
RESULTS_SEARCH_4_PARAMETERS_MS_AUTO_CALIBRATION_OUT_file	1
RESULTS_SEARCH_4_PARAMETERS_MS_AUTO_CALIBRATION_OUT_partnumber	2
RESULTS_SEARCH_4_PARAMETERS_MS_AUTO_CALIBRATION_OUT_polyorder	1
RESULTS_SEARCH_4_PARAMETERS_MS_AUTO_CALIBRATION_OUT_sample	1
RESULTS_SEARCH_4_PARAMETERS_MS_AUTO_CALIBRATION_OUT_squareroot	TRUE
RESULTS_SEARCH_4_PARAMETERS_MSMS_AUTO_CALIBRATION_OUT_avres	-1.6398e-08
RESULTS_SEARCH_4_PARAMETERS_MSMS_AUTO_CALIBRATION_OUT_c0	5.28327e-05
RESULTS_SEARCH_4_PARAMETERS_MSMS_AUTO_CALIBRATION_OUT_c1minus1	-3.54309e-06
RESULTS_SEARCH_4_PARAMETERS_MSMS_AUTO_CALIBRATION_OUT_c2	0
RESULTS_SEARCH_4_PARAMETERS_MSMS_AUTO_CALIBRATION_OUT_file	1
RESULTS_SEARCH_4_PARAMETERS_MSMS_AUTO_CALIBRATION_OUT_partnumber	2
RESULTS_SEARCH_4_PARAMETERS_MSMS_AUTO_CALIBRATION_OUT_polyorder	1
RESULTS_SEARCH_4_PARAMETERS_MSMS_AUTO_CALIBRATION_OUT_sample	1
RESULTS_SEARCH_4_PARAMETERS_MSMS_AUTO_CALIBRATION_OUT_squareroot	TRUE
RESULTS_SEARCH_4_PARAMETERS_MAX_PRECURSORS_FRAGLET	5
RESULTS_SEARCH_4_PARAMETERS_MAX_PRECURSORS_TAGLET	1
RESULTS_SEARCH_4_PARAMETERS_PRECURSORS_DR_FRAGLET	10
RESULTS_SEARCH_4_PARAMETERS_PRECURSORS_DR_TAGLET	3
RESULTS_SEARCH_4_PARAMETERS_DEFAULT_CHARGE_STATE_1_charge	2
RESULTS_SEARCH_4_PARAMETERS_DEFAULT_CHARGE_STATE_1_probability	1
RESULTS_SEARCH_4_PARAMETERS_DEFAULT_CHARGE_STATE_2_charge	3
RESULTS_SEARCH_4_PARAMETERS_DEFAULT_CHARGE_STATE_2_probability	1
RESULTS_SEARCH_4_PARAMETERS_DEFAULT_CHARGE_STATE_3_charge	4
RESULTS_SEARCH_4_PARAMETERS_DEFAULT_CHARGE_STATE_3_probability	1
RESULTS_SEARCH_4_PARAMETERS_VERSION	5.0.1.0, 4895
RESULTS_SEARCH_4_PARAMETERS_PARAGON_VERSION	5.0.1.0, 4874
RESULTS_SEARCH_4_PARAMETERS_APPLICATION	ProteinPilot(tm) Software
RESULTS_SEARCH_4_PARAMETERS_PROGROUP_alternativedispositionmaximumfoldprobabilitydrop	100
RESULTS_SEARCH_4_PARAMETERS_PROGROUP_alternativedispositionmaximumfoldscoredrop	2
RESULTS_SEARCH_4_PARAMETERS_PROGROUP_autodiscordantpeptidethreshold	0.3
RESULTS_SEARCH_4_PARAMETERS_PROGROUP_bayesconfidencecalclulation	TRUE
RESULTS_SEARCH_4_PARAMETERS_PROGROUP_calibrateconfidence	TRUE
RESULTS_SEARCH_4_PARAMETERS_PROGROUP_compresspeptides	FALSE
RESULTS_SEARCH_4_PARAMETERS_PROGROUP_confidencepercentthresholdforexcludingothersfromquant	15
RESULTS_SEARCH_4_PARAMETERS_PROGROUP_confidencepercentthresholdforincludingselfinquant	15
RESULTS_SEARCH_4_PARAMETERS_PROGROUP_donotstoremspeaklists	FALSE
RESULTS_SEARCH_4_PARAMETERS_PROGROUP_fasta	C:\AB SCIEX\ProteinPilot Data\SearchDatabases\Uniprot_proteome_Phaseolusvulgaris&Rhizobiumleguminosarum&contaminantes.fasta
RESULTS_SEARCH_4_PARAMETERS_PROGROUP_featuregroupminpepconf	0.66
RESULTS_SEARCH_4_PARAMETERS_PROGROUP_featuregroupminups	0.47
RESULTS_SEARCH_4_PARAMETERS_PROGROUP_focusingintersection	4
RESULTS_SEARCH_4_PARAMETERS_PROGROUP_focusingminimummatchconfidence	0.1
RESULTS_SEARCH_4_PARAMETERS_PROGROUP_focusingminunusedprotscore	0.1
RESULTS_SEARCH_4_PARAMETERS_PROGROUP_focusingsubsetcutoff	6
RESULTS_SEARCH_4_PARAMETERS_PROGROUP_intersection	1.3
RESULTS_SEARCH_4_PARAMETERS_PROGROUP_minimummatchconfidencecutoff	0.001
RESULTS_SEARCH_4_PARAMETERS_PROGROUP_minunusedprotscore	0.0458
RESULTS_SEARCH_4_PARAMETERS_PROGROUP_subsetcutoff	2
RESULTS_SEARCH_4_PARAMETERS_PROGROUP_unusedprotscorethresholdforexcludingothersfromquant	1.3
RESULTS_SEARCH_4_PARAMETERS_PEAKLIST_count	3915
RESULTS_SEARCH_4_PARAMETERS_PEAKLIST_filenumber	1
RESULTS_SEARCH_4_PARAMETERS_PEAKLIST_original_count	3915
RESULTS_SEARCH_4_PARAMETERS_PEAKLIST_originalfilename	C:\Users\5600 Procesado\Desktop\Carpetas de datos en escritorio\LibreriaPhaseolus18082018\Libreria Phaseolus18072018\LibreriaPhaseolus18082018_Y1Y2.wiff
RESULTS_SEARCH_4_PARAMETERS_PEAKLIST_partnumber	2
RESULTS_SEARCH_4_PARAMETERS_QUANT_TYPE_background_correction	FALSE
RESULTS_SEARCH_4_PARAMETERS_QUANT_TYPE_bias_correction	TRUE
RESULTS_SEARCH_4_PARAMETERS_QUANT_TYPE_keep_extreme_peptides_over_fraction	0
RESULTS_SEARCH_4_PARAMETERS_QUANT_TYPE_low_confidence_check	TRUE
RESULTS_SEARCH_4_PARAMETERS_QUANT_TYPE_low_intensity_check	TRUE
RESULTS_SEARCH_4_PARAMETERS_QUANT_TYPE_median_statistic	TRUE
RESULTS_SEARCH_4_PARAMETERS_QUANT_TYPE_mod_check	TRUE
RESULTS_SEARCH_4_PARAMETERS_QUANT_TYPE_quant_threshold	-1
RESULTS_SEARCH_4_PARAMETERS_QUANT_TYPE_quant_threshold_sn	9
RESULTS_SEARCH_4_PARAMETERS_QUANT_TYPE_separate_searches	FALSE
RESULTS_SEARCH_4_PARAMETERS_QUANT_TYPE_shared_msms_check	TRUE
RESULTS_SEARCH_4_PARAMETERS_PARAGON_METHOD_SETTINGS_UI_SAMPLE_TYPE	Identification
RESULTS_SEARCH_4_PARAMETERS_PARAGON_METHOD_SETTINGS_UI_CYS_ALKYLATION	MSBT and MMTS
RESULTS_SEARCH_4_PARAMETERS_PARAGON_METHOD_SETTINGS_UI_DIGESTION	Trypsin
RESULTS_SEARCH_4_PARAMETERS_PARAGON_METHOD_SETTINGS_UI_SPECIAL_FACTOR	CN-BIOTIN
RESULTS_SEARCH_4_PARAMETERS_PARAGON_METHOD_SETTINGS_UI_INSTRUMENT	TripleTOF 5600
RESULTS_SEARCH_4_PARAMETERS_PARAGON_METHOD_SETTINGS_UI_SEARCH_EFFORT	Thorough
RESULTS_SEARCH_4_PARAMETERS_PARAGON_METHOD_SETTINGS_UI_ID_FOCUS	Biological modifications
RESULTS_SEARCH_4_PARAMETERS_PARAGON_METHOD_SETTINGS_UI_USER_NAME	5600Procesado\5600 Procesado
RESULTS_SEARCH_4_PARAMETERS_PARAGON_METHOD_SETTINGS_UI_MACHINE_NAME	5600PROCESADO
RESULTS_SEARCH_4_PARAMETERS_PARAGON_METHOD_SETTINGS_UI_SEARCH_ID	6.36761e+17
RESULTS_SEARCH_4_PARAMETERS_PARAGON_METHOD_SETTINGS_UI_START_TIME	2018-10-26 08:11:43
RESULTS_SEARCH_4_PARAMETERS_PARAGON_METHOD_SETTINGS_UI_MIN_UNUSED_PROTSCORE	0.0458
RESULTS_SEARCH_4_PARAMETERS_PARAGON_METHOD_SETTINGS_UI_PSPEP	TRUE
RESULTS_SEARCH_5_time_cpu	137982
RESULTS_SEARCH_5_time_duration	2282-04-06
RESULTS_SEARCH_5_version	5.0.1.4874
RESULTS_SEARCH_5_xml:id	SEARCH:1:636761383033942648_2
RESULTS_SEARCH_5_PARAMETERS_chemical_data_edited	TRUE
RESULTS_SEARCH_5_PARAMETERS_do_multiprecursor_search	TRUE
RESULTS_SEARCH_5_PARAMETERS_do_reverse_search	TRUE
RESULTS_SEARCH_5_PARAMETERS_max_quant_labels	35
RESULTS_SEARCH_5_PARAMETERS_maxresults	15
RESULTS_SEARCH_5_PARAMETERS_separate_searches	FALSE
RESULTS_SEARCH_5_PARAMETERS_MSTOLERANCE_type	dalton
RESULTS_SEARCH_5_PARAMETERS_MSTOLERANCE_value	0.05
RESULTS_SEARCH_5_PARAMETERS_MSMSTOLERANCE_type	dalton
RESULTS_SEARCH_5_PARAMETERS_MSMSTOLERANCE_value	0.1
RESULTS_SEARCH_5_PARAMETERS_MS_STANDARD_DEVIATION_type	dalton
RESULTS_SEARCH_5_PARAMETERS_MS_STANDARD_DEVIATION_value	0.0011
RESULTS_SEARCH_5_PARAMETERS_MSMS_STANDARD_DEVIATION_type	dalton
RESULTS_SEARCH_5_PARAMETERS_MSMS_STANDARD_DEVIATION_value	0.01
RESULTS_SEARCH_5_PARAMETERS_FASTA_filename	C:\AB SCIEX\ProteinPilot Data\SearchDatabases\Uniprot_proteome_Phaseolusvulgaris&Rhizobiumleguminosarum&contaminantes.fasta
RESULTS_SEARCH_5_PARAMETERS_AUTO_CALIBRATION_ms	TRUE
RESULTS_SEARCH_5_PARAMETERS_AUTO_CALIBRATION_msexport	FALSE
RESULTS_SEARCH_5_PARAMETERS_AUTO_CALIBRATION_msms	TRUE
RESULTS_SEARCH_5_PARAMETERS_AUTO_CALIBRATION_msmstolsdratio	2.75
RESULTS_SEARCH_5_PARAMETERS_AUTO_CALIBRATION_mstolsdratio	7
RESULTS_SEARCH_5_PARAMETERS_AUTO_CALIBRATION_squareroot	TRUE
RESULTS_SEARCH_5_PARAMETERS_AUTO_CALIBRATION_type	dalton
RESULTS_SEARCH_5_PARAMETERS_AUTO_CALIBRATION_MCP_d_s_s_f	0.0666667
RESULTS_SEARCH_5_PARAMETERS_AUTO_CALIBRATION_MCP_d_s_w_f	3
RESULTS_SEARCH_5_PARAMETERS_AUTO_CALIBRATION_MCP_m_f_r_mbc	200
RESULTS_SEARCH_5_PARAMETERS_AUTO_CALIBRATION_MCP_m_m_c	10
RESULTS_SEARCH_5_PARAMETERS_AUTO_CALIBRATION_MCP_m_m_f_s	0.25
RESULTS_SEARCH_5_PARAMETERS_AUTO_CALIBRATION_MCP_m_m_p_f	0.33
RESULTS_SEARCH_5_PARAMETERS_AUTO_CALIBRATION_MCP_m_m_p_rms_f	1
RESULTS_SEARCH_5_PARAMETERS_AUTO_CALIBRATION_MCP_m_p_t_f	1
RESULTS_SEARCH_5_PARAMETERS_AUTO_CALIBRATION_MCP_m_r_h_n_b	15
RESULTS_SEARCH_5_PARAMETERS_AUTO_CALIBRATION_MCP_m_z_n_s	99
RESULTS_SEARCH_5_PARAMETERS_AUTO_CALIBRATION_MCP_m_z_s_mn_f_r	0.0666667
RESULTS_SEARCH_5_PARAMETERS_AUTO_CALIBRATION_MCP_m_z_s_mx_f_r	0.1
RESULTS_SEARCH_5_PARAMETERS_MS_AUTO_CALIBRATION_OUT_avres	-6.12312e-09
RESULTS_SEARCH_5_PARAMETERS_MS_AUTO_CALIBRATION_OUT_c0	4.85481e-05
RESULTS_SEARCH_5_PARAMETERS_MS_AUTO_CALIBRATION_OUT_c1minus1	-2.81378e-06
RESULTS_SEARCH_5_PARAMETERS_MS_AUTO_CALIBRATION_OUT_c2	0
RESULTS_SEARCH_5_PARAMETERS_MS_AUTO_CALIBRATION_OUT_file	1
RESULTS_SEARCH_5_PARAMETERS_MS_AUTO_CALIBRATION_OUT_partnumber	3
RESULTS_SEARCH_5_PARAMETERS_MS_AUTO_CALIBRATION_OUT_polyorder	1
RESULTS_SEARCH_5_PARAMETERS_MS_AUTO_CALIBRATION_OUT_sample	1
RESULTS_SEARCH_5_PARAMETERS_MS_AUTO_CALIBRATION_OUT_squareroot	TRUE
RESULTS_SEARCH_5_PARAMETERS_MSMS_AUTO_CALIBRATION_OUT_avres	-2.31598e-07
RESULTS_SEARCH_5_PARAMETERS_MSMS_AUTO_CALIBRATION_OUT_c0	5.40312e-05
RESULTS_SEARCH_5_PARAMETERS_MSMS_AUTO_CALIBRATION_OUT_c1minus1	-4.28437e-06
RESULTS_SEARCH_5_PARAMETERS_MSMS_AUTO_CALIBRATION_OUT_c2	0
RESULTS_SEARCH_5_PARAMETERS_MSMS_AUTO_CALIBRATION_OUT_file	1
RESULTS_SEARCH_5_PARAMETERS_MSMS_AUTO_CALIBRATION_OUT_partnumber	3
RESULTS_SEARCH_5_PARAMETERS_MSMS_AUTO_CALIBRATION_OUT_polyorder	1
RESULTS_SEARCH_5_PARAMETERS_MSMS_AUTO_CALIBRATION_OUT_sample	1
RESULTS_SEARCH_5_PARAMETERS_MSMS_AUTO_CALIBRATION_OUT_squareroot	TRUE
RESULTS_SEARCH_5_PARAMETERS_MAX_PRECURSORS_FRAGLET	5
RESULTS_SEARCH_5_PARAMETERS_MAX_PRECURSORS_TAGLET	1
RESULTS_SEARCH_5_PARAMETERS_PRECURSORS_DR_FRAGLET	10
RESULTS_SEARCH_5_PARAMETERS_PRECURSORS_DR_TAGLET	3
RESULTS_SEARCH_5_PARAMETERS_DEFAULT_CHARGE_STATE_1_charge	2
RESULTS_SEARCH_5_PARAMETERS_DEFAULT_CHARGE_STATE_1_probability	1
RESULTS_SEARCH_5_PARAMETERS_DEFAULT_CHARGE_STATE_2_charge	3
RESULTS_SEARCH_5_PARAMETERS_DEFAULT_CHARGE_STATE_2_probability	1
RESULTS_SEARCH_5_PARAMETERS_DEFAULT_CHARGE_STATE_3_charge	4
RESULTS_SEARCH_5_PARAMETERS_DEFAULT_CHARGE_STATE_3_probability	1
RESULTS_SEARCH_5_PARAMETERS_VERSION	5.0.1.0, 4895
RESULTS_SEARCH_5_PARAMETERS_PARAGON_VERSION	5.0.1.0, 4874
RESULTS_SEARCH_5_PARAMETERS_APPLICATION	ProteinPilot(tm) Software
RESULTS_SEARCH_5_PARAMETERS_PROGROUP_alternativedispositionmaximumfoldprobabilitydrop	100
RESULTS_SEARCH_5_PARAMETERS_PROGROUP_alternativedispositionmaximumfoldscoredrop	2
RESULTS_SEARCH_5_PARAMETERS_PROGROUP_autodiscordantpeptidethreshold	0.3
RESULTS_SEARCH_5_PARAMETERS_PROGROUP_bayesconfidencecalclulation	TRUE
RESULTS_SEARCH_5_PARAMETERS_PROGROUP_calibrateconfidence	TRUE
RESULTS_SEARCH_5_PARAMETERS_PROGROUP_compresspeptides	FALSE
RESULTS_SEARCH_5_PARAMETERS_PROGROUP_confidencepercentthresholdforexcludingothersfromquant	15
RESULTS_SEARCH_5_PARAMETERS_PROGROUP_confidencepercentthresholdforincludingselfinquant	15
RESULTS_SEARCH_5_PARAMETERS_PROGROUP_donotstoremspeaklists	FALSE
RESULTS_SEARCH_5_PARAMETERS_PROGROUP_fasta	C:\AB SCIEX\ProteinPilot Data\SearchDatabases\Uniprot_proteome_Phaseolusvulgaris&Rhizobiumleguminosarum&contaminantes.fasta
RESULTS_SEARCH_5_PARAMETERS_PROGROUP_featuregroupminpepconf	0.66
RESULTS_SEARCH_5_PARAMETERS_PROGROUP_featuregroupminups	0.47
RESULTS_SEARCH_5_PARAMETERS_PROGROUP_focusingintersection	4
RESULTS_SEARCH_5_PARAMETERS_PROGROUP_focusingminimummatchconfidence	0.1
RESULTS_SEARCH_5_PARAMETERS_PROGROUP_focusingminunusedprotscore	0.1
RESULTS_SEARCH_5_PARAMETERS_PROGROUP_focusingsubsetcutoff	6
RESULTS_SEARCH_5_PARAMETERS_PROGROUP_intersection	1.3
RESULTS_SEARCH_5_PARAMETERS_PROGROUP_minimummatchconfidencecutoff	0.001
RESULTS_SEARCH_5_PARAMETERS_PROGROUP_minunusedprotscore	0.0458
RESULTS_SEARCH_5_PARAMETERS_PROGROUP_subsetcutoff	2
RESULTS_SEARCH_5_PARAMETERS_PROGROUP_unusedprotscorethresholdforexcludingothersfromquant	1.3
RESULTS_SEARCH_5_PARAMETERS_PEAKLIST_count	3936
RESULTS_SEARCH_5_PARAMETERS_PEAKLIST_filenumber	1
RESULTS_SEARCH_5_PARAMETERS_PEAKLIST_original_count	3936
RESULTS_SEARCH_5_PARAMETERS_PEAKLIST_originalfilename	C:\Users\5600 Procesado\Desktop\Carpetas de datos en escritorio\LibreriaPhaseolus18082018\Libreria Phaseolus18072018\LibreriaPhaseolus18082018_Y1Y2.wiff
RESULTS_SEARCH_5_PARAMETERS_PEAKLIST_partnumber	3
RESULTS_SEARCH_5_PARAMETERS_QUANT_TYPE_background_correction	FALSE
RESULTS_SEARCH_5_PARAMETERS_QUANT_TYPE_bias_correction	TRUE
RESULTS_SEARCH_5_PARAMETERS_QUANT_TYPE_keep_extreme_peptides_over_fraction	0
RESULTS_SEARCH_5_PARAMETERS_QUANT_TYPE_low_confidence_check	TRUE
RESULTS_SEARCH_5_PARAMETERS_QUANT_TYPE_low_intensity_check	TRUE
RESULTS_SEARCH_5_PARAMETERS_QUANT_TYPE_median_statistic	TRUE
RESULTS_SEARCH_5_PARAMETERS_QUANT_TYPE_mod_check	TRUE
RESULTS_SEARCH_5_PARAMETERS_QUANT_TYPE_quant_threshold	-1
RESULTS_SEARCH_5_PARAMETERS_QUANT_TYPE_quant_threshold_sn	9
RESULTS_SEARCH_5_PARAMETERS_QUANT_TYPE_separate_searches	FALSE
RESULTS_SEARCH_5_PARAMETERS_QUANT_TYPE_shared_msms_check	TRUE
RESULTS_SEARCH_5_PARAMETERS_PARAGON_METHOD_SETTINGS_UI_SAMPLE_TYPE	Identification
RESULTS_SEARCH_5_PARAMETERS_PARAGON_METHOD_SETTINGS_UI_CYS_ALKYLATION	MSBT and MMTS
RESULTS_SEARCH_5_PARAMETERS_PARAGON_METHOD_SETTINGS_UI_DIGESTION	Trypsin
RESULTS_SEARCH_5_PARAMETERS_PARAGON_METHOD_SETTINGS_UI_SPECIAL_FACTOR	CN-BIOTIN
RESULTS_SEARCH_5_PARAMETERS_PARAGON_METHOD_SETTINGS_UI_INSTRUMENT	TripleTOF 5600
RESULTS_SEARCH_5_PARAMETERS_PARAGON_METHOD_SETTINGS_UI_SEARCH_EFFORT	Thorough
RESULTS_SEARCH_5_PARAMETERS_PARAGON_METHOD_SETTINGS_UI_ID_FOCUS	Biological modifications
RESULTS_SEARCH_5_PARAMETERS_PARAGON_METHOD_SETTINGS_UI_USER_NAME	5600Procesado\5600 Procesado
RESULTS_SEARCH_5_PARAMETERS_PARAGON_METHOD_SETTINGS_UI_MACHINE_NAME	5600PROCESADO
RESULTS_SEARCH_5_PARAMETERS_PARAGON_METHOD_SETTINGS_UI_SEARCH_ID	6.36761e+17
RESULTS_SEARCH_5_PARAMETERS_PARAGON_METHOD_SETTINGS_UI_START_TIME	2018-10-26 08:11:43
RESULTS_SEARCH_5_PARAMETERS_PARAGON_METHOD_SETTINGS_UI_MIN_UNUSED_PROTSCORE	0.0458
RESULTS_SEARCH_5_PARAMETERS_PARAGON_METHOD_SETTINGS_UI_PSPEP	TRUE
RESULTS_SEARCH_6_time_cpu	3062-09-09
RESULTS_SEARCH_6_time_duration	424978
RESULTS_SEARCH_6_version	5.0.1.4874
RESULTS_SEARCH_6_xml:id	SEARCH:2:636761383033942648_2
RESULTS_SEARCH_6_PARAMETERS_chemical_data_edited	TRUE
RESULTS_SEARCH_6_PARAMETERS_do_multiprecursor_search	TRUE
RESULTS_SEARCH_6_PARAMETERS_do_reverse_search	TRUE
RESULTS_SEARCH_6_PARAMETERS_max_quant_labels	35
RESULTS_SEARCH_6_PARAMETERS_maxresults	15
RESULTS_SEARCH_6_PARAMETERS_separate_searches	FALSE
RESULTS_SEARCH_6_PARAMETERS_MSTOLERANCE_type	dalton
RESULTS_SEARCH_6_PARAMETERS_MSTOLERANCE_value	0.05
RESULTS_SEARCH_6_PARAMETERS_MSMSTOLERANCE_type	dalton
RESULTS_SEARCH_6_PARAMETERS_MSMSTOLERANCE_value	0.1
RESULTS_SEARCH_6_PARAMETERS_MS_STANDARD_DEVIATION_type	dalton
RESULTS_SEARCH_6_PARAMETERS_MS_STANDARD_DEVIATION_value	0.0011
RESULTS_SEARCH_6_PARAMETERS_MSMS_STANDARD_DEVIATION_type	dalton
RESULTS_SEARCH_6_PARAMETERS_MSMS_STANDARD_DEVIATION_value	0.01
RESULTS_SEARCH_6_PARAMETERS_FASTA_filename	C:\AB SCIEX\ProteinPilot Data\SearchDatabases\Uniprot_proteome_Phaseolusvulgaris&Rhizobiumleguminosarum&contaminantes.fasta
RESULTS_SEARCH_6_PARAMETERS_AUTO_CALIBRATION_ms	TRUE
RESULTS_SEARCH_6_PARAMETERS_AUTO_CALIBRATION_msexport	FALSE
RESULTS_SEARCH_6_PARAMETERS_AUTO_CALIBRATION_msms	TRUE
RESULTS_SEARCH_6_PARAMETERS_AUTO_CALIBRATION_msmstolsdratio	2.75
RESULTS_SEARCH_6_PARAMETERS_AUTO_CALIBRATION_mstolsdratio	7
RESULTS_SEARCH_6_PARAMETERS_AUTO_CALIBRATION_squareroot	TRUE
RESULTS_SEARCH_6_PARAMETERS_AUTO_CALIBRATION_type	dalton
RESULTS_SEARCH_6_PARAMETERS_AUTO_CALIBRATION_MCP_d_s_s_f	0.0666667
RESULTS_SEARCH_6_PARAMETERS_AUTO_CALIBRATION_MCP_d_s_w_f	3
RESULTS_SEARCH_6_PARAMETERS_AUTO_CALIBRATION_MCP_m_f_r_mbc	200
RESULTS_SEARCH_6_PARAMETERS_AUTO_CALIBRATION_MCP_m_m_c	10
RESULTS_SEARCH_6_PARAMETERS_AUTO_CALIBRATION_MCP_m_m_f_s	0.25
RESULTS_SEARCH_6_PARAMETERS_AUTO_CALIBRATION_MCP_m_m_p_f	0.33
RESULTS_SEARCH_6_PARAMETERS_AUTO_CALIBRATION_MCP_m_m_p_rms_f	1
RESULTS_SEARCH_6_PARAMETERS_AUTO_CALIBRATION_MCP_m_p_t_f	1
RESULTS_SEARCH_6_PARAMETERS_AUTO_CALIBRATION_MCP_m_r_h_n_b	15
RESULTS_SEARCH_6_PARAMETERS_AUTO_CALIBRATION_MCP_m_z_n_s	99
RESULTS_SEARCH_6_PARAMETERS_AUTO_CALIBRATION_MCP_m_z_s_mn_f_r	0.0666667
RESULTS_SEARCH_6_PARAMETERS_AUTO_CALIBRATION_MCP_m_z_s_mx_f_r	0.1
RESULTS_SEARCH_6_PARAMETERS_MS_AUTO_CALIBRATION_OUT_avres	-6.12312e-09
RESULTS_SEARCH_6_PARAMETERS_MS_AUTO_CALIBRATION_OUT_c0	4.85481e-05
RESULTS_SEARCH_6_PARAMETERS_MS_AUTO_CALIBRATION_OUT_c1minus1	-2.81378e-06
RESULTS_SEARCH_6_PARAMETERS_MS_AUTO_CALIBRATION_OUT_c2	0
RESULTS_SEARCH_6_PARAMETERS_MS_AUTO_CALIBRATION_OUT_file	1
RESULTS_SEARCH_6_PARAMETERS_MS_AUTO_CALIBRATION_OUT_partnumber	3
RESULTS_SEARCH_6_PARAMETERS_MS_AUTO_CALIBRATION_OUT_polyorder	1
RESULTS_SEARCH_6_PARAMETERS_MS_AUTO_CALIBRATION_OUT_sample	1
RESULTS_SEARCH_6_PARAMETERS_MS_AUTO_CALIBRATION_OUT_squareroot	TRUE
RESULTS_SEARCH_6_PARAMETERS_MSMS_AUTO_CALIBRATION_OUT_avres	-2.31598e-07
RESULTS_SEARCH_6_PARAMETERS_MSMS_AUTO_CALIBRATION_OUT_c0	5.40312e-05
RESULTS_SEARCH_6_PARAMETERS_MSMS_AUTO_CALIBRATION_OUT_c1minus1	-4.28437e-06
RESULTS_SEARCH_6_PARAMETERS_MSMS_AUTO_CALIBRATION_OUT_c2	0
RESULTS_SEARCH_6_PARAMETERS_MSMS_AUTO_CALIBRATION_OUT_file	1
RESULTS_SEARCH_6_PARAMETERS_MSMS_AUTO_CALIBRATION_OUT_partnumber	3
RESULTS_SEARCH_6_PARAMETERS_MSMS_AUTO_CALIBRATION_OUT_polyorder	1
RESULTS_SEARCH_6_PARAMETERS_MSMS_AUTO_CALIBRATION_OUT_sample	1
RESULTS_SEARCH_6_PARAMETERS_MSMS_AUTO_CALIBRATION_OUT_squareroot	TRUE
RESULTS_SEARCH_6_PARAMETERS_MAX_PRECURSORS_FRAGLET	5
RESULTS_SEARCH_6_PARAMETERS_MAX_PRECURSORS_TAGLET	1
RESULTS_SEARCH_6_PARAMETERS_PRECURSORS_DR_FRAGLET	1900-01-10
RESULTS_SEARCH_6_PARAMETERS_PRECURSORS_DR_TAGLET	3
RESULTS_SEARCH_6_PARAMETERS_DEFAULT_CHARGE_STATE_1_charge	2
RESULTS_SEARCH_6_PARAMETERS_DEFAULT_CHARGE_STATE_1_probability	1
RESULTS_SEARCH_6_PARAMETERS_DEFAULT_CHARGE_STATE_2_charge	3
RESULTS_SEARCH_6_PARAMETERS_DEFAULT_CHARGE_STATE_2_probability	1
RESULTS_SEARCH_6_PARAMETERS_DEFAULT_CHARGE_STATE_3_charge	4
RESULTS_SEARCH_6_PARAMETERS_DEFAULT_CHARGE_STATE_3_probability	1
RESULTS_SEARCH_6_PARAMETERS_VERSION	5.0.1.0, 4895
RESULTS_SEARCH_6_PARAMETERS_PARAGON_VERSION	5.0.1.0, 4874
RESULTS_SEARCH_6_PARAMETERS_APPLICATION	ProteinPilot(tm) Software
RESULTS_SEARCH_6_PARAMETERS_PROGROUP_alternativedispositionmaximumfoldprobabilitydrop	100
RESULTS_SEARCH_6_PARAMETERS_PROGROUP_alternativedispositionmaximumfoldscoredrop	2
RESULTS_SEARCH_6_PARAMETERS_PROGROUP_autodiscordantpeptidethreshold	0.3
RESULTS_SEARCH_6_PARAMETERS_PROGROUP_bayesconfidencecalclulation	TRUE
RESULTS_SEARCH_6_PARAMETERS_PROGROUP_calibrateconfidence	TRUE
RESULTS_SEARCH_6_PARAMETERS_PROGROUP_compresspeptides	FALSE
RESULTS_SEARCH_6_PARAMETERS_PROGROUP_confidencepercentthresholdforexcludingothersfromquant	15
RESULTS_SEARCH_6_PARAMETERS_PROGROUP_confidencepercentthresholdforincludingselfinquant	15
RESULTS_SEARCH_6_PARAMETERS_PROGROUP_donotstoremspeaklists	FALSE
RESULTS_SEARCH_6_PARAMETERS_PROGROUP_fasta	C:\AB SCIEX\ProteinPilot Data\SearchDatabases\Uniprot_proteome_Phaseolusvulgaris&Rhizobiumleguminosarum&contaminantes.fasta
RESULTS_SEARCH_6_PARAMETERS_PROGROUP_featuregroupminpepconf	0.66
RESULTS_SEARCH_6_PARAMETERS_PROGROUP_featuregroupminups	0.47
RESULTS_SEARCH_6_PARAMETERS_PROGROUP_focusingintersection	4
RESULTS_SEARCH_6_PARAMETERS_PROGROUP_focusingminimummatchconfidence	0.1
RESULTS_SEARCH_6_PARAMETERS_PROGROUP_focusingminunusedprotscore	0.1
RESULTS_SEARCH_6_PARAMETERS_PROGROUP_focusingsubsetcutoff	6
RESULTS_SEARCH_6_PARAMETERS_PROGROUP_intersection	1.3
RESULTS_SEARCH_6_PARAMETERS_PROGROUP_minimummatchconfidencecutoff	0.001
RESULTS_SEARCH_6_PARAMETERS_PROGROUP_minunusedprotscore	0.0458
RESULTS_SEARCH_6_PARAMETERS_PROGROUP_subsetcutoff	2
RESULTS_SEARCH_6_PARAMETERS_PROGROUP_unusedprotscorethresholdforexcludingothersfromquant	1.3
RESULTS_SEARCH_6_PARAMETERS_PEAKLIST_count	3936
RESULTS_SEARCH_6_PARAMETERS_PEAKLIST_filenumber	1
RESULTS_SEARCH_6_PARAMETERS_PEAKLIST_original_count	3936
RESULTS_SEARCH_6_PARAMETERS_PEAKLIST_originalfilename	C:\Users\5600 Procesado\Desktop\Carpetas de datos en escritorio\LibreriaPhaseolus18082018\Libreria Phaseolus18072018\LibreriaPhaseolus18082018_Y1Y2.wiff
RESULTS_SEARCH_6_PARAMETERS_PEAKLIST_partnumber	3
RESULTS_SEARCH_6_PARAMETERS_QUANT_TYPE_background_correction	FALSE
RESULTS_SEARCH_6_PARAMETERS_QUANT_TYPE_bias_correction	TRUE
RESULTS_SEARCH_6_PARAMETERS_QUANT_TYPE_keep_extreme_peptides_over_fraction	0
RESULTS_SEARCH_6_PARAMETERS_QUANT_TYPE_low_confidence_check	TRUE
RESULTS_SEARCH_6_PARAMETERS_QUANT_TYPE_low_intensity_check	TRUE
RESULTS_SEARCH_6_PARAMETERS_QUANT_TYPE_median_statistic	TRUE
RESULTS_SEARCH_6_PARAMETERS_QUANT_TYPE_mod_check	TRUE
RESULTS_SEARCH_6_PARAMETERS_QUANT_TYPE_quant_threshold	-1
RESULTS_SEARCH_6_PARAMETERS_QUANT_TYPE_quant_threshold_sn	9
RESULTS_SEARCH_6_PARAMETERS_QUANT_TYPE_separate_searches	FALSE
RESULTS_SEARCH_6_PARAMETERS_QUANT_TYPE_shared_msms_check	TRUE
RESULTS_SEARCH_6_PARAMETERS_PARAGON_METHOD_SETTINGS_UI_SAMPLE_TYPE	Identification
RESULTS_SEARCH_6_PARAMETERS_PARAGON_METHOD_SETTINGS_UI_CYS_ALKYLATION	MSBT and MMTS
RESULTS_SEARCH_6_PARAMETERS_PARAGON_METHOD_SETTINGS_UI_DIGESTION	Trypsin
RESULTS_SEARCH_6_PARAMETERS_PARAGON_METHOD_SETTINGS_UI_SPECIAL_FACTOR	CN-BIOTIN
RESULTS_SEARCH_6_PARAMETERS_PARAGON_METHOD_SETTINGS_UI_INSTRUMENT	TripleTOF 5600
RESULTS_SEARCH_6_PARAMETERS_PARAGON_METHOD_SETTINGS_UI_SEARCH_EFFORT	Thorough
RESULTS_SEARCH_6_PARAMETERS_PARAGON_METHOD_SETTINGS_UI_ID_FOCUS	Biological modifications
RESULTS_SEARCH_6_PARAMETERS_PARAGON_METHOD_SETTINGS_UI_USER_NAME	5600Procesado\5600 Procesado
RESULTS_SEARCH_6_PARAMETERS_PARAGON_METHOD_SETTINGS_UI_MACHINE_NAME	5600PROCESADO
RESULTS_SEARCH_6_PARAMETERS_PARAGON_METHOD_SETTINGS_UI_SEARCH_ID	6.36761e+17
RESULTS_SEARCH_6_PARAMETERS_PARAGON_METHOD_SETTINGS_UI_START_TIME	2018-10-26 08:11:43
RESULTS_SEARCH_6_PARAMETERS_PARAGON_METHOD_SETTINGS_UI_MIN_UNUSED_PROTSCORE	0.0458
RESULTS_SEARCH_6_PARAMETERS_PARAGON_METHOD_SETTINGS_UI_PSPEP	TRUE
RESULTS_SEARCH_7_time_cpu	180056
RESULTS_SEARCH_7_time_duration	184080
RESULTS_SEARCH_7_version	5.0.1.4874
RESULTS_SEARCH_7_xml:id	SEARCH:1:636761383033942648_3
RESULTS_SEARCH_7_PARAMETERS_chemical_data_edited	TRUE
RESULTS_SEARCH_7_PARAMETERS_do_multiprecursor_search	TRUE
RESULTS_SEARCH_7_PARAMETERS_do_reverse_search	TRUE
RESULTS_SEARCH_7_PARAMETERS_max_quant_labels	35
RESULTS_SEARCH_7_PARAMETERS_maxresults	15
RESULTS_SEARCH_7_PARAMETERS_separate_searches	FALSE
RESULTS_SEARCH_7_PARAMETERS_MSTOLERANCE_type	dalton
RESULTS_SEARCH_7_PARAMETERS_MSTOLERANCE_value	0.05
RESULTS_SEARCH_7_PARAMETERS_MSMSTOLERANCE_type	dalton
RESULTS_SEARCH_7_PARAMETERS_MSMSTOLERANCE_value	0.1
RESULTS_SEARCH_7_PARAMETERS_MS_STANDARD_DEVIATION_type	dalton
RESULTS_SEARCH_7_PARAMETERS_MS_STANDARD_DEVIATION_value	0.0011
RESULTS_SEARCH_7_PARAMETERS_MSMS_STANDARD_DEVIATION_type	dalton
RESULTS_SEARCH_7_PARAMETERS_MSMS_STANDARD_DEVIATION_value	0.01
RESULTS_SEARCH_7_PARAMETERS_FASTA_filename	C:\AB SCIEX\ProteinPilot Data\SearchDatabases\Uniprot_proteome_Phaseolusvulgaris&Rhizobiumleguminosarum&contaminantes.fasta
RESULTS_SEARCH_7_PARAMETERS_AUTO_CALIBRATION_ms	TRUE
RESULTS_SEARCH_7_PARAMETERS_AUTO_CALIBRATION_msexport	FALSE
RESULTS_SEARCH_7_PARAMETERS_AUTO_CALIBRATION_msms	TRUE
RESULTS_SEARCH_7_PARAMETERS_AUTO_CALIBRATION_msmstolsdratio	2.75
RESULTS_SEARCH_7_PARAMETERS_AUTO_CALIBRATION_mstolsdratio	7
RESULTS_SEARCH_7_PARAMETERS_AUTO_CALIBRATION_squareroot	TRUE
RESULTS_SEARCH_7_PARAMETERS_AUTO_CALIBRATION_type	dalton
RESULTS_SEARCH_7_PARAMETERS_AUTO_CALIBRATION_MCP_d_s_s_f	0.0666667
RESULTS_SEARCH_7_PARAMETERS_AUTO_CALIBRATION_MCP_d_s_w_f	3
RESULTS_SEARCH_7_PARAMETERS_AUTO_CALIBRATION_MCP_m_f_r_mbc	200
RESULTS_SEARCH_7_PARAMETERS_AUTO_CALIBRATION_MCP_m_m_c	10
RESULTS_SEARCH_7_PARAMETERS_AUTO_CALIBRATION_MCP_m_m_f_s	0.25
RESULTS_SEARCH_7_PARAMETERS_AUTO_CALIBRATION_MCP_m_m_p_f	0.33
RESULTS_SEARCH_7_PARAMETERS_AUTO_CALIBRATION_MCP_m_m_p_rms_f	1
RESULTS_SEARCH_7_PARAMETERS_AUTO_CALIBRATION_MCP_m_p_t_f	1
RESULTS_SEARCH_7_PARAMETERS_AUTO_CALIBRATION_MCP_m_r_h_n_b	15
RESULTS_SEARCH_7_PARAMETERS_AUTO_CALIBRATION_MCP_m_z_n_s	99
RESULTS_SEARCH_7_PARAMETERS_AUTO_CALIBRATION_MCP_m_z_s_mn_f_r	0.0666667
RESULTS_SEARCH_7_PARAMETERS_AUTO_CALIBRATION_MCP_m_z_s_mx_f_r	0.1
RESULTS_SEARCH_7_PARAMETERS_MS_AUTO_CALIBRATION_OUT_avres	-7.34466e-08
RESULTS_SEARCH_7_PARAMETERS_MS_AUTO_CALIBRATION_OUT_c0	0.000154598
RESULTS_SEARCH_7_PARAMETERS_MS_AUTO_CALIBRATION_OUT_c1minus1	-6.71952e-06
RESULTS_SEARCH_7_PARAMETERS_MS_AUTO_CALIBRATION_OUT_c2	0
RESULTS_SEARCH_7_PARAMETERS_MS_AUTO_CALIBRATION_OUT_file	1
RESULTS_SEARCH_7_PARAMETERS_MS_AUTO_CALIBRATION_OUT_partnumber	4
RESULTS_SEARCH_7_PARAMETERS_MS_AUTO_CALIBRATION_OUT_polyorder	1
RESULTS_SEARCH_7_PARAMETERS_MS_AUTO_CALIBRATION_OUT_sample	1
RESULTS_SEARCH_7_PARAMETERS_MS_AUTO_CALIBRATION_OUT_squareroot	TRUE
RESULTS_SEARCH_7_PARAMETERS_MSMS_AUTO_CALIBRATION_OUT_avres	-8.64397e-08
RESULTS_SEARCH_7_PARAMETERS_MSMS_AUTO_CALIBRATION_OUT_c0	7.88341e-05
RESULTS_SEARCH_7_PARAMETERS_MSMS_AUTO_CALIBRATION_OUT_c1minus1	-5.0673e-06
RESULTS_SEARCH_7_PARAMETERS_MSMS_AUTO_CALIBRATION_OUT_c2	0
RESULTS_SEARCH_7_PARAMETERS_MSMS_AUTO_CALIBRATION_OUT_file	1
RESULTS_SEARCH_7_PARAMETERS_MSMS_AUTO_CALIBRATION_OUT_partnumber	4
RESULTS_SEARCH_7_PARAMETERS_MSMS_AUTO_CALIBRATION_OUT_polyorder	1
RESULTS_SEARCH_7_PARAMETERS_MSMS_AUTO_CALIBRATION_OUT_sample	1
RESULTS_SEARCH_7_PARAMETERS_MSMS_AUTO_CALIBRATION_OUT_squareroot	TRUE
RESULTS_SEARCH_7_PARAMETERS_MAX_PRECURSORS_FRAGLET	5
RESULTS_SEARCH_7_PARAMETERS_MAX_PRECURSORS_TAGLET	1
RESULTS_SEARCH_7_PARAMETERS_PRECURSORS_DR_FRAGLET	10
RESULTS_SEARCH_7_PARAMETERS_PRECURSORS_DR_TAGLET	3
RESULTS_SEARCH_7_PARAMETERS_DEFAULT_CHARGE_STATE_1_charge	2
RESULTS_SEARCH_7_PARAMETERS_DEFAULT_CHARGE_STATE_1_probability	1
RESULTS_SEARCH_7_PARAMETERS_DEFAULT_CHARGE_STATE_2_charge	3
RESULTS_SEARCH_7_PARAMETERS_DEFAULT_CHARGE_STATE_2_probability	1
RESULTS_SEARCH_7_PARAMETERS_DEFAULT_CHARGE_STATE_3_charge	4
RESULTS_SEARCH_7_PARAMETERS_DEFAULT_CHARGE_STATE_3_probability	1
RESULTS_SEARCH_7_PARAMETERS_VERSION	5.0.1.0, 4895
RESULTS_SEARCH_7_PARAMETERS_PARAGON_VERSION	5.0.1.0, 4874
RESULTS_SEARCH_7_PARAMETERS_APPLICATION	ProteinPilot(tm) Software
RESULTS_SEARCH_7_PARAMETERS_PROGROUP_alternativedispositionmaximumfoldprobabilitydrop	100
RESULTS_SEARCH_7_PARAMETERS_PROGROUP_alternativedispositionmaximumfoldscoredrop	2
RESULTS_SEARCH_7_PARAMETERS_PROGROUP_autodiscordantpeptidethreshold	0.3
RESULTS_SEARCH_7_PARAMETERS_PROGROUP_bayesconfidencecalclulation	TRUE
RESULTS_SEARCH_7_PARAMETERS_PROGROUP_calibrateconfidence	TRUE
RESULTS_SEARCH_7_PARAMETERS_PROGROUP_compresspeptides	FALSE
RESULTS_SEARCH_7_PARAMETERS_PROGROUP_confidencepercentthresholdforexcludingothersfromquant	15
RESULTS_SEARCH_7_PARAMETERS_PROGROUP_confidencepercentthresholdforincludingselfinquant	15
RESULTS_SEARCH_7_PARAMETERS_PROGROUP_donotstoremspeaklists	FALSE
RESULTS_SEARCH_7_PARAMETERS_PROGROUP_fasta	C:\AB SCIEX\ProteinPilot Data\SearchDatabases\Uniprot_proteome_Phaseolusvulgaris&Rhizobiumleguminosarum&contaminantes.fasta
RESULTS_SEARCH_7_PARAMETERS_PROGROUP_featuregroupminpepconf	0.66
RESULTS_SEARCH_7_PARAMETERS_PROGROUP_featuregroupminups	0.47
RESULTS_SEARCH_7_PARAMETERS_PROGROUP_focusingintersection	4
RESULTS_SEARCH_7_PARAMETERS_PROGROUP_focusingminimummatchconfidence	0.1
RESULTS_SEARCH_7_PARAMETERS_PROGROUP_focusingminunusedprotscore	0.1
RESULTS_SEARCH_7_PARAMETERS_PROGROUP_focusingsubsetcutoff	6
RESULTS_SEARCH_7_PARAMETERS_PROGROUP_intersection	1.3
RESULTS_SEARCH_7_PARAMETERS_PROGROUP_minimummatchconfidencecutoff	0.001
RESULTS_SEARCH_7_PARAMETERS_PROGROUP_minunusedprotscore	0.0458
RESULTS_SEARCH_7_PARAMETERS_PROGROUP_subsetcutoff	2
RESULTS_SEARCH_7_PARAMETERS_PROGROUP_unusedprotscorethresholdforexcludingothersfromquant	1.3
RESULTS_SEARCH_7_PARAMETERS_PEAKLIST_count	3950
RESULTS_SEARCH_7_PARAMETERS_PEAKLIST_filenumber	1
RESULTS_SEARCH_7_PARAMETERS_PEAKLIST_original_count	3950
RESULTS_SEARCH_7_PARAMETERS_PEAKLIST_originalfilename	C:\Users\5600 Procesado\Desktop\Carpetas de datos en escritorio\LibreriaPhaseolus18082018\Libreria Phaseolus18072018\LibreriaPhaseolus18082018_Y1Y2.wiff
RESULTS_SEARCH_7_PARAMETERS_PEAKLIST_partnumber	4
RESULTS_SEARCH_7_PARAMETERS_QUANT_TYPE_background_correction	FALSE
RESULTS_SEARCH_7_PARAMETERS_QUANT_TYPE_bias_correction	TRUE
RESULTS_SEARCH_7_PARAMETERS_QUANT_TYPE_keep_extreme_peptides_over_fraction	0
RESULTS_SEARCH_7_PARAMETERS_QUANT_TYPE_low_confidence_check	TRUE
RESULTS_SEARCH_7_PARAMETERS_QUANT_TYPE_low_intensity_check	TRUE
RESULTS_SEARCH_7_PARAMETERS_QUANT_TYPE_median_statistic	TRUE
RESULTS_SEARCH_7_PARAMETERS_QUANT_TYPE_mod_check	TRUE
RESULTS_SEARCH_7_PARAMETERS_QUANT_TYPE_quant_threshold	-1
RESULTS_SEARCH_7_PARAMETERS_QUANT_TYPE_quant_threshold_sn	1900-01-09
RESULTS_SEARCH_7_PARAMETERS_QUANT_TYPE_separate_searches	FALSE
RESULTS_SEARCH_7_PARAMETERS_QUANT_TYPE_shared_msms_check	TRUE
RESULTS_SEARCH_7_PARAMETERS_PARAGON_METHOD_SETTINGS_UI_SAMPLE_TYPE	Identification
RESULTS_SEARCH_7_PARAMETERS_PARAGON_METHOD_SETTINGS_UI_CYS_ALKYLATION	MSBT and MMTS
RESULTS_SEARCH_7_PARAMETERS_PARAGON_METHOD_SETTINGS_UI_DIGESTION	Trypsin
RESULTS_SEARCH_7_PARAMETERS_PARAGON_METHOD_SETTINGS_UI_SPECIAL_FACTOR	CN-BIOTIN
RESULTS_SEARCH_7_PARAMETERS_PARAGON_METHOD_SETTINGS_UI_INSTRUMENT	TripleTOF 5600
RESULTS_SEARCH_7_PARAMETERS_PARAGON_METHOD_SETTINGS_UI_SEARCH_EFFORT	Thorough
RESULTS_SEARCH_7_PARAMETERS_PARAGON_METHOD_SETTINGS_UI_ID_FOCUS	Biological modifications
RESULTS_SEARCH_7_PARAMETERS_PARAGON_METHOD_SETTINGS_UI_USER_NAME	5600Procesado\5600 Procesado
RESULTS_SEARCH_7_PARAMETERS_PARAGON_METHOD_SETTINGS_UI_MACHINE_NAME	5600PROCESADO
RESULTS_SEARCH_7_PARAMETERS_PARAGON_METHOD_SETTINGS_UI_SEARCH_ID	6.36761e+17
RESULTS_SEARCH_7_PARAMETERS_PARAGON_METHOD_SETTINGS_UI_START_TIME	2018-10-26 08:11:43
RESULTS_SEARCH_7_PARAMETERS_PARAGON_METHOD_SETTINGS_UI_MIN_UNUSED_PROTSCORE	0.0458
RESULTS_SEARCH_7_PARAMETERS_PARAGON_METHOD_SETTINGS_UI_PSPEP	TRUE
RESULTS_SEARCH_8_time_cpu	428971
RESULTS_SEARCH_8_time_duration	429517
RESULTS_SEARCH_8_version	5.0.1.4874
RESULTS_SEARCH_8_xml:id	SEARCH:2:636761383033942648_3
RESULTS_SEARCH_8_PARAMETERS_chemical_data_edited	TRUE
RESULTS_SEARCH_8_PARAMETERS_do_multiprecursor_search	TRUE
RESULTS_SEARCH_8_PARAMETERS_do_reverse_search	TRUE
RESULTS_SEARCH_8_PARAMETERS_max_quant_labels	35
RESULTS_SEARCH_8_PARAMETERS_maxresults	15
RESULTS_SEARCH_8_PARAMETERS_separate_searches	FALSE
RESULTS_SEARCH_8_PARAMETERS_MSTOLERANCE_type	dalton
RESULTS_SEARCH_8_PARAMETERS_MSTOLERANCE_value	0.05
RESULTS_SEARCH_8_PARAMETERS_MSMSTOLERANCE_type	dalton
RESULTS_SEARCH_8_PARAMETERS_MSMSTOLERANCE_value	0.1
RESULTS_SEARCH_8_PARAMETERS_MS_STANDARD_DEVIATION_type	dalton
RESULTS_SEARCH_8_PARAMETERS_MS_STANDARD_DEVIATION_value	0.0011
RESULTS_SEARCH_8_PARAMETERS_MSMS_STANDARD_DEVIATION_type	dalton
RESULTS_SEARCH_8_PARAMETERS_MSMS_STANDARD_DEVIATION_value	0.01
RESULTS_SEARCH_8_PARAMETERS_FASTA_filename	C:\AB SCIEX\ProteinPilot Data\SearchDatabases\Uniprot_proteome_Phaseolusvulgaris&Rhizobiumleguminosarum&contaminantes.fasta
RESULTS_SEARCH_8_PARAMETERS_AUTO_CALIBRATION_ms	TRUE
RESULTS_SEARCH_8_PARAMETERS_AUTO_CALIBRATION_msexport	FALSE
RESULTS_SEARCH_8_PARAMETERS_AUTO_CALIBRATION_msms	TRUE
RESULTS_SEARCH_8_PARAMETERS_AUTO_CALIBRATION_msmstolsdratio	2.75
RESULTS_SEARCH_8_PARAMETERS_AUTO_CALIBRATION_mstolsdratio	7
RESULTS_SEARCH_8_PARAMETERS_AUTO_CALIBRATION_squareroot	TRUE
RESULTS_SEARCH_8_PARAMETERS_AUTO_CALIBRATION_type	dalton
RESULTS_SEARCH_8_PARAMETERS_AUTO_CALIBRATION_MCP_d_s_s_f	0.0666667
RESULTS_SEARCH_8_PARAMETERS_AUTO_CALIBRATION_MCP_d_s_w_f	3
RESULTS_SEARCH_8_PARAMETERS_AUTO_CALIBRATION_MCP_m_f_r_mbc	200
RESULTS_SEARCH_8_PARAMETERS_AUTO_CALIBRATION_MCP_m_m_c	10
RESULTS_SEARCH_8_PARAMETERS_AUTO_CALIBRATION_MCP_m_m_f_s	0.25
RESULTS_SEARCH_8_PARAMETERS_AUTO_CALIBRATION_MCP_m_m_p_f	0.33
RESULTS_SEARCH_8_PARAMETERS_AUTO_CALIBRATION_MCP_m_m_p_rms_f	1
RESULTS_SEARCH_8_PARAMETERS_AUTO_CALIBRATION_MCP_m_p_t_f	1
RESULTS_SEARCH_8_PARAMETERS_AUTO_CALIBRATION_MCP_m_r_h_n_b	15
RESULTS_SEARCH_8_PARAMETERS_AUTO_CALIBRATION_MCP_m_z_n_s	99
RESULTS_SEARCH_8_PARAMETERS_AUTO_CALIBRATION_MCP_m_z_s_mn_f_r	0.0666667
RESULTS_SEARCH_8_PARAMETERS_AUTO_CALIBRATION_MCP_m_z_s_mx_f_r	0.1
RESULTS_SEARCH_8_PARAMETERS_MS_AUTO_CALIBRATION_OUT_avres	-7.34466e-08
RESULTS_SEARCH_8_PARAMETERS_MS_AUTO_CALIBRATION_OUT_c0	0.000154598
RESULTS_SEARCH_8_PARAMETERS_MS_AUTO_CALIBRATION_OUT_c1minus1	-6.71952e-06
RESULTS_SEARCH_8_PARAMETERS_MS_AUTO_CALIBRATION_OUT_c2	0
RESULTS_SEARCH_8_PARAMETERS_MS_AUTO_CALIBRATION_OUT_file	1
RESULTS_SEARCH_8_PARAMETERS_MS_AUTO_CALIBRATION_OUT_partnumber	4
RESULTS_SEARCH_8_PARAMETERS_MS_AUTO_CALIBRATION_OUT_polyorder	1
RESULTS_SEARCH_8_PARAMETERS_MS_AUTO_CALIBRATION_OUT_sample	1
RESULTS_SEARCH_8_PARAMETERS_MS_AUTO_CALIBRATION_OUT_squareroot	TRUE
RESULTS_SEARCH_8_PARAMETERS_MSMS_AUTO_CALIBRATION_OUT_avres	-8.64397e-08
RESULTS_SEARCH_8_PARAMETERS_MSMS_AUTO_CALIBRATION_OUT_c0	7.88341e-05
RESULTS_SEARCH_8_PARAMETERS_MSMS_AUTO_CALIBRATION_OUT_c1minus1	-5.0673e-06
RESULTS_SEARCH_8_PARAMETERS_MSMS_AUTO_CALIBRATION_OUT_c2	0
RESULTS_SEARCH_8_PARAMETERS_MSMS_AUTO_CALIBRATION_OUT_file	1
RESULTS_SEARCH_8_PARAMETERS_MSMS_AUTO_CALIBRATION_OUT_partnumber	4
RESULTS_SEARCH_8_PARAMETERS_MSMS_AUTO_CALIBRATION_OUT_polyorder	1
RESULTS_SEARCH_8_PARAMETERS_MSMS_AUTO_CALIBRATION_OUT_sample	1
RESULTS_SEARCH_8_PARAMETERS_MSMS_AUTO_CALIBRATION_OUT_squareroot	TRUE
RESULTS_SEARCH_8_PARAMETERS_MAX_PRECURSORS_FRAGLET	1900-01-05
RESULTS_SEARCH_8_PARAMETERS_MAX_PRECURSORS_TAGLET	1
RESULTS_SEARCH_8_PARAMETERS_PRECURSORS_DR_FRAGLET	10
RESULTS_SEARCH_8_PARAMETERS_PRECURSORS_DR_TAGLET	3
RESULTS_SEARCH_8_PARAMETERS_DEFAULT_CHARGE_STATE_1_charge	1900-01-02
RESULTS_SEARCH_8_PARAMETERS_DEFAULT_CHARGE_STATE_1_probability	1
RESULTS_SEARCH_8_PARAMETERS_DEFAULT_CHARGE_STATE_2_charge	3
RESULTS_SEARCH_8_PARAMETERS_DEFAULT_CHARGE_STATE_2_probability	1
RESULTS_SEARCH_8_PARAMETERS_DEFAULT_CHARGE_STATE_3_charge	4
RESULTS_SEARCH_8_PARAMETERS_DEFAULT_CHARGE_STATE_3_probability	1
RESULTS_SEARCH_8_PARAMETERS_VERSION	5.0.1.0, 4895
RESULTS_SEARCH_8_PARAMETERS_PARAGON_VERSION	5.0.1.0, 4874
RESULTS_SEARCH_8_PARAMETERS_APPLICATION	ProteinPilot(tm) Software
RESULTS_SEARCH_8_PARAMETERS_PROGROUP_alternativedispositionmaximumfoldprobabilitydrop	100
RESULTS_SEARCH_8_PARAMETERS_PROGROUP_alternativedispositionmaximumfoldscoredrop	2
RESULTS_SEARCH_8_PARAMETERS_PROGROUP_autodiscordantpeptidethreshold	0.3
RESULTS_SEARCH_8_PARAMETERS_PROGROUP_bayesconfidencecalclulation	TRUE
RESULTS_SEARCH_8_PARAMETERS_PROGROUP_calibrateconfidence	TRUE
RESULTS_SEARCH_8_PARAMETERS_PROGROUP_compresspeptides	FALSE
RESULTS_SEARCH_8_PARAMETERS_PROGROUP_confidencepercentthresholdforexcludingothersfromquant	15
RESULTS_SEARCH_8_PARAMETERS_PROGROUP_confidencepercentthresholdforincludingselfinquant	15
RESULTS_SEARCH_8_PARAMETERS_PROGROUP_donotstoremspeaklists	FALSE
RESULTS_SEARCH_8_PARAMETERS_PROGROUP_fasta	C:\AB SCIEX\ProteinPilot Data\SearchDatabases\Uniprot_proteome_Phaseolusvulgaris&Rhizobiumleguminosarum&contaminantes.fasta
RESULTS_SEARCH_8_PARAMETERS_PROGROUP_featuregroupminpepconf	0.66
RESULTS_SEARCH_8_PARAMETERS_PROGROUP_featuregroupminups	0.47
RESULTS_SEARCH_8_PARAMETERS_PROGROUP_focusingintersection	4
RESULTS_SEARCH_8_PARAMETERS_PROGROUP_focusingminimummatchconfidence	0.1
RESULTS_SEARCH_8_PARAMETERS_PROGROUP_focusingminunusedprotscore	0.1
RESULTS_SEARCH_8_PARAMETERS_PROGROUP_focusingsubsetcutoff	6
RESULTS_SEARCH_8_PARAMETERS_PROGROUP_intersection	1.3
RESULTS_SEARCH_8_PARAMETERS_PROGROUP_minimummatchconfidencecutoff	0.001
RESULTS_SEARCH_8_PARAMETERS_PROGROUP_minunusedprotscore	0.0458
RESULTS_SEARCH_8_PARAMETERS_PROGROUP_subsetcutoff	2
RESULTS_SEARCH_8_PARAMETERS_PROGROUP_unusedprotscorethresholdforexcludingothersfromquant	1.3
RESULTS_SEARCH_8_PARAMETERS_PEAKLIST_count	3950
RESULTS_SEARCH_8_PARAMETERS_PEAKLIST_filenumber	1
RESULTS_SEARCH_8_PARAMETERS_PEAKLIST_original_count	3950
RESULTS_SEARCH_8_PARAMETERS_PEAKLIST_originalfilename	C:\Users\5600 Procesado\Desktop\Carpetas de datos en escritorio\LibreriaPhaseolus18082018\Libreria Phaseolus18072018\LibreriaPhaseolus18082018_Y1Y2.wiff
RESULTS_SEARCH_8_PARAMETERS_PEAKLIST_partnumber	4
RESULTS_SEARCH_8_PARAMETERS_QUANT_TYPE_background_correction	FALSE
RESULTS_SEARCH_8_PARAMETERS_QUANT_TYPE_bias_correction	TRUE
RESULTS_SEARCH_8_PARAMETERS_QUANT_TYPE_keep_extreme_peptides_over_fraction	0
RESULTS_SEARCH_8_PARAMETERS_QUANT_TYPE_low_confidence_check	TRUE
RESULTS_SEARCH_8_PARAMETERS_QUANT_TYPE_low_intensity_check	TRUE
RESULTS_SEARCH_8_PARAMETERS_QUANT_TYPE_median_statistic	TRUE
RESULTS_SEARCH_8_PARAMETERS_QUANT_TYPE_mod_check	TRUE
RESULTS_SEARCH_8_PARAMETERS_QUANT_TYPE_quant_threshold	-1
RESULTS_SEARCH_8_PARAMETERS_QUANT_TYPE_quant_threshold_sn	9
RESULTS_SEARCH_8_PARAMETERS_QUANT_TYPE_separate_searches	FALSE
RESULTS_SEARCH_8_PARAMETERS_QUANT_TYPE_shared_msms_check	TRUE
RESULTS_SEARCH_8_PARAMETERS_PARAGON_METHOD_SETTINGS_UI_SAMPLE_TYPE	Identification
RESULTS_SEARCH_8_PARAMETERS_PARAGON_METHOD_SETTINGS_UI_CYS_ALKYLATION	MSBT and MMTS
RESULTS_SEARCH_8_PARAMETERS_PARAGON_METHOD_SETTINGS_UI_DIGESTION	Trypsin
RESULTS_SEARCH_8_PARAMETERS_PARAGON_METHOD_SETTINGS_UI_SPECIAL_FACTOR	CN-BIOTIN
RESULTS_SEARCH_8_PARAMETERS_PARAGON_METHOD_SETTINGS_UI_INSTRUMENT	TripleTOF 5600
RESULTS_SEARCH_8_PARAMETERS_PARAGON_METHOD_SETTINGS_UI_SEARCH_EFFORT	Thorough
RESULTS_SEARCH_8_PARAMETERS_PARAGON_METHOD_SETTINGS_UI_ID_FOCUS	Biological modifications
RESULTS_SEARCH_8_PARAMETERS_PARAGON_METHOD_SETTINGS_UI_USER_NAME	5600Procesado\5600 Procesado
RESULTS_SEARCH_8_PARAMETERS_PARAGON_METHOD_SETTINGS_UI_MACHINE_NAME	5600PROCESADO
RESULTS_SEARCH_8_PARAMETERS_PARAGON_METHOD_SETTINGS_UI_SEARCH_ID	6.36761e+17
RESULTS_SEARCH_8_PARAMETERS_PARAGON_METHOD_SETTINGS_UI_START_TIME	2018-10-26 08:11:43
RESULTS_SEARCH_8_PARAMETERS_PARAGON_METHOD_SETTINGS_UI_MIN_UNUSED_PROTSCORE	0.0458
RESULTS_SEARCH_8_PARAMETERS_PARAGON_METHOD_SETTINGS_UI_PSPEP	TRUE
RESULTS_SEARCH_9_time_cpu	133724
RESULTS_SEARCH_9_time_duration	2267-12-30
RESULTS_SEARCH_9_version	5.0.1.4874
RESULTS_SEARCH_9_xml:id	SEARCH:1:636761383033942648_4
RESULTS_SEARCH_9_PARAMETERS_chemical_data_edited	TRUE
RESULTS_SEARCH_9_PARAMETERS_do_multiprecursor_search	TRUE
RESULTS_SEARCH_9_PARAMETERS_do_reverse_search	TRUE
RESULTS_SEARCH_9_PARAMETERS_max_quant_labels	35
RESULTS_SEARCH_9_PARAMETERS_maxresults	15
RESULTS_SEARCH_9_PARAMETERS_separate_searches	FALSE
RESULTS_SEARCH_9_PARAMETERS_MSTOLERANCE_type	dalton
RESULTS_SEARCH_9_PARAMETERS_MSTOLERANCE_value	0.05
RESULTS_SEARCH_9_PARAMETERS_MSMSTOLERANCE_type	dalton
RESULTS_SEARCH_9_PARAMETERS_MSMSTOLERANCE_value	0.1
RESULTS_SEARCH_9_PARAMETERS_MS_STANDARD_DEVIATION_type	dalton
RESULTS_SEARCH_9_PARAMETERS_MS_STANDARD_DEVIATION_value	0.0011
RESULTS_SEARCH_9_PARAMETERS_MSMS_STANDARD_DEVIATION_type	dalton
RESULTS_SEARCH_9_PARAMETERS_MSMS_STANDARD_DEVIATION_value	0.01
RESULTS_SEARCH_9_PARAMETERS_FASTA_filename	C:\AB SCIEX\ProteinPilot Data\SearchDatabases\Uniprot_proteome_Phaseolusvulgaris&Rhizobiumleguminosarum&contaminantes.fasta
RESULTS_SEARCH_9_PARAMETERS_AUTO_CALIBRATION_ms	TRUE
RESULTS_SEARCH_9_PARAMETERS_AUTO_CALIBRATION_msexport	FALSE
RESULTS_SEARCH_9_PARAMETERS_AUTO_CALIBRATION_msms	TRUE
RESULTS_SEARCH_9_PARAMETERS_AUTO_CALIBRATION_msmstolsdratio	2.75
RESULTS_SEARCH_9_PARAMETERS_AUTO_CALIBRATION_mstolsdratio	7
RESULTS_SEARCH_9_PARAMETERS_AUTO_CALIBRATION_squareroot	TRUE
RESULTS_SEARCH_9_PARAMETERS_AUTO_CALIBRATION_type	dalton
RESULTS_SEARCH_9_PARAMETERS_AUTO_CALIBRATION_MCP_d_s_s_f	0.0666667
RESULTS_SEARCH_9_PARAMETERS_AUTO_CALIBRATION_MCP_d_s_w_f	3
RESULTS_SEARCH_9_PARAMETERS_AUTO_CALIBRATION_MCP_m_f_r_mbc	200
RESULTS_SEARCH_9_PARAMETERS_AUTO_CALIBRATION_MCP_m_m_c	1900-01-10
RESULTS_SEARCH_9_PARAMETERS_AUTO_CALIBRATION_MCP_m_m_f_s	0.25
RESULTS_SEARCH_9_PARAMETERS_AUTO_CALIBRATION_MCP_m_m_p_f	0.33
RESULTS_SEARCH_9_PARAMETERS_AUTO_CALIBRATION_MCP_m_m_p_rms_f	1
RESULTS_SEARCH_9_PARAMETERS_AUTO_CALIBRATION_MCP_m_p_t_f	1
RESULTS_SEARCH_9_PARAMETERS_AUTO_CALIBRATION_MCP_m_r_h_n_b	15
RESULTS_SEARCH_9_PARAMETERS_AUTO_CALIBRATION_MCP_m_z_n_s	99
RESULTS_SEARCH_9_PARAMETERS_AUTO_CALIBRATION_MCP_m_z_s_mn_f_r	0.0666667
RESULTS_SEARCH_9_PARAMETERS_AUTO_CALIBRATION_MCP_m_z_s_mx_f_r	0.1
RESULTS_SEARCH_9_PARAMETERS_MS_AUTO_CALIBRATION_OUT_avres	-3.30232e-08
RESULTS_SEARCH_9_PARAMETERS_MS_AUTO_CALIBRATION_OUT_c0	0.000144992
RESULTS_SEARCH_9_PARAMETERS_MS_AUTO_CALIBRATION_OUT_c1minus1	-6.56995e-06
RESULTS_SEARCH_9_PARAMETERS_MS_AUTO_CALIBRATION_OUT_c2	0
RESULTS_SEARCH_9_PARAMETERS_MS_AUTO_CALIBRATION_OUT_file	1
RESULTS_SEARCH_9_PARAMETERS_MS_AUTO_CALIBRATION_OUT_partnumber	5
RESULTS_SEARCH_9_PARAMETERS_MS_AUTO_CALIBRATION_OUT_polyorder	1
RESULTS_SEARCH_9_PARAMETERS_MS_AUTO_CALIBRATION_OUT_sample	1
RESULTS_SEARCH_9_PARAMETERS_MS_AUTO_CALIBRATION_OUT_squareroot	TRUE
RESULTS_SEARCH_9_PARAMETERS_MSMS_AUTO_CALIBRATION_OUT_avres	-1.11469e-07
RESULTS_SEARCH_9_PARAMETERS_MSMS_AUTO_CALIBRATION_OUT_c0	0.000118055
RESULTS_SEARCH_9_PARAMETERS_MSMS_AUTO_CALIBRATION_OUT_c1minus1	-6.72871e-06
RESULTS_SEARCH_9_PARAMETERS_MSMS_AUTO_CALIBRATION_OUT_c2	0
RESULTS_SEARCH_9_PARAMETERS_MSMS_AUTO_CALIBRATION_OUT_file	1
RESULTS_SEARCH_9_PARAMETERS_MSMS_AUTO_CALIBRATION_OUT_partnumber	5
RESULTS_SEARCH_9_PARAMETERS_MSMS_AUTO_CALIBRATION_OUT_polyorder	1
RESULTS_SEARCH_9_PARAMETERS_MSMS_AUTO_CALIBRATION_OUT_sample	1
RESULTS_SEARCH_9_PARAMETERS_MSMS_AUTO_CALIBRATION_OUT_squareroot	TRUE
RESULTS_SEARCH_9_PARAMETERS_MAX_PRECURSORS_FRAGLET	5
RESULTS_SEARCH_9_PARAMETERS_MAX_PRECURSORS_TAGLET	1
RESULTS_SEARCH_9_PARAMETERS_PRECURSORS_DR_FRAGLET	10
RESULTS_SEARCH_9_PARAMETERS_PRECURSORS_DR_TAGLET	3
RESULTS_SEARCH_9_PARAMETERS_DEFAULT_CHARGE_STATE_1_charge	2
RESULTS_SEARCH_9_PARAMETERS_DEFAULT_CHARGE_STATE_1_probability	1
RESULTS_SEARCH_9_PARAMETERS_DEFAULT_CHARGE_STATE_2_charge	3
RESULTS_SEARCH_9_PARAMETERS_DEFAULT_CHARGE_STATE_2_probability	1
RESULTS_SEARCH_9_PARAMETERS_DEFAULT_CHARGE_STATE_3_charge	4
RESULTS_SEARCH_9_PARAMETERS_DEFAULT_CHARGE_STATE_3_probability	1
RESULTS_SEARCH_9_PARAMETERS_VERSION	5.0.1.0, 4895
RESULTS_SEARCH_9_PARAMETERS_PARAGON_VERSION	5.0.1.0, 4874
RESULTS_SEARCH_9_PARAMETERS_APPLICATION	ProteinPilot(tm) Software
RESULTS_SEARCH_9_PARAMETERS_PROGROUP_alternativedispositionmaximumfoldprobabilitydrop	100
RESULTS_SEARCH_9_PARAMETERS_PROGROUP_alternativedispositionmaximumfoldscoredrop	2
RESULTS_SEARCH_9_PARAMETERS_PROGROUP_autodiscordantpeptidethreshold	0.3
RESULTS_SEARCH_9_PARAMETERS_PROGROUP_bayesconfidencecalclulation	TRUE
RESULTS_SEARCH_9_PARAMETERS_PROGROUP_calibrateconfidence	TRUE
RESULTS_SEARCH_9_PARAMETERS_PROGROUP_compresspeptides	FALSE
RESULTS_SEARCH_9_PARAMETERS_PROGROUP_confidencepercentthresholdforexcludingothersfromquant	1900-01-15
RESULTS_SEARCH_9_PARAMETERS_PROGROUP_confidencepercentthresholdforincludingselfinquant	15
RESULTS_SEARCH_9_PARAMETERS_PROGROUP_donotstoremspeaklists	FALSE
RESULTS_SEARCH_9_PARAMETERS_PROGROUP_fasta	C:\AB SCIEX\ProteinPilot Data\SearchDatabases\Uniprot_proteome_Phaseolusvulgaris&Rhizobiumleguminosarum&contaminantes.fasta
RESULTS_SEARCH_9_PARAMETERS_PROGROUP_featuregroupminpepconf	0.66
RESULTS_SEARCH_9_PARAMETERS_PROGROUP_featuregroupminups	0.47
RESULTS_SEARCH_9_PARAMETERS_PROGROUP_focusingintersection	4
RESULTS_SEARCH_9_PARAMETERS_PROGROUP_focusingminimummatchconfidence	0.1
RESULTS_SEARCH_9_PARAMETERS_PROGROUP_focusingminunusedprotscore	0.1
RESULTS_SEARCH_9_PARAMETERS_PROGROUP_focusingsubsetcutoff	6
RESULTS_SEARCH_9_PARAMETERS_PROGROUP_intersection	1.3
RESULTS_SEARCH_9_PARAMETERS_PROGROUP_minimummatchconfidencecutoff	0.001
RESULTS_SEARCH_9_PARAMETERS_PROGROUP_minunusedprotscore	0.0458
RESULTS_SEARCH_9_PARAMETERS_PROGROUP_subsetcutoff	2
RESULTS_SEARCH_9_PARAMETERS_PROGROUP_unusedprotscorethresholdforexcludingothersfromquant	1.3
RESULTS_SEARCH_9_PARAMETERS_PEAKLIST_count	3900
RESULTS_SEARCH_9_PARAMETERS_PEAKLIST_filenumber	1
RESULTS_SEARCH_9_PARAMETERS_PEAKLIST_original_count	3900
RESULTS_SEARCH_9_PARAMETERS_PEAKLIST_originalfilename	C:\Users\5600 Procesado\Desktop\Carpetas de datos en escritorio\LibreriaPhaseolus18082018\Libreria Phaseolus18072018\LibreriaPhaseolus18082018_Y1Y2.wiff
RESULTS_SEARCH_9_PARAMETERS_PEAKLIST_partnumber	5
RESULTS_SEARCH_9_PARAMETERS_QUANT_TYPE_background_correction	FALSE
RESULTS_SEARCH_9_PARAMETERS_QUANT_TYPE_bias_correction	TRUE
RESULTS_SEARCH_9_PARAMETERS_QUANT_TYPE_keep_extreme_peptides_over_fraction	0
RESULTS_SEARCH_9_PARAMETERS_QUANT_TYPE_low_confidence_check	TRUE
RESULTS_SEARCH_9_PARAMETERS_QUANT_TYPE_low_intensity_check	TRUE
RESULTS_SEARCH_9_PARAMETERS_QUANT_TYPE_median_statistic	TRUE
RESULTS_SEARCH_9_PARAMETERS_QUANT_TYPE_mod_check	TRUE
RESULTS_SEARCH_9_PARAMETERS_QUANT_TYPE_quant_threshold	-1
RESULTS_SEARCH_9_PARAMETERS_QUANT_TYPE_quant_threshold_sn	9
RESULTS_SEARCH_9_PARAMETERS_QUANT_TYPE_separate_searches	FALSE
RESULTS_SEARCH_9_PARAMETERS_QUANT_TYPE_shared_msms_check	TRUE
RESULTS_SEARCH_9_PARAMETERS_PARAGON_METHOD_SETTINGS_UI_SAMPLE_TYPE	Identification
RESULTS_SEARCH_9_PARAMETERS_PARAGON_METHOD_SETTINGS_UI_CYS_ALKYLATION	MSBT and MMTS
RESULTS_SEARCH_9_PARAMETERS_PARAGON_METHOD_SETTINGS_UI_DIGESTION	Trypsin
RESULTS_SEARCH_9_PARAMETERS_PARAGON_METHOD_SETTINGS_UI_SPECIAL_FACTOR	CN-BIOTIN
RESULTS_SEARCH_9_PARAMETERS_PARAGON_METHOD_SETTINGS_UI_INSTRUMENT	TripleTOF 5600
RESULTS_SEARCH_9_PARAMETERS_PARAGON_METHOD_SETTINGS_UI_SEARCH_EFFORT	Thorough
RESULTS_SEARCH_9_PARAMETERS_PARAGON_METHOD_SETTINGS_UI_ID_FOCUS	Biological modifications
RESULTS_SEARCH_9_PARAMETERS_PARAGON_METHOD_SETTINGS_UI_USER_NAME	5600Procesado\5600 Procesado
RESULTS_SEARCH_9_PARAMETERS_PARAGON_METHOD_SETTINGS_UI_MACHINE_NAME	5600PROCESADO
RESULTS_SEARCH_9_PARAMETERS_PARAGON_METHOD_SETTINGS_UI_SEARCH_ID	6.36761e+17
RESULTS_SEARCH_9_PARAMETERS_PARAGON_METHOD_SETTINGS_UI_START_TIME	2018-10-26 08:11:43
RESULTS_SEARCH_9_PARAMETERS_PARAGON_METHOD_SETTINGS_UI_MIN_UNUSED_PROTSCORE	0.0458
RESULTS_SEARCH_9_PARAMETERS_PARAGON_METHOD_SETTINGS_UI_PSPEP	TRUE
RESULTS_SEARCH_10_time_cpu	425040
RESULTS_SEARCH_10_time_duration	425196
RESULTS_SEARCH_10_version	5.0.1.4874
RESULTS_SEARCH_10_xml:id	SEARCH:2:636761383033942648_4
RESULTS_SEARCH_10_PARAMETERS_chemical_data_edited	TRUE
RESULTS_SEARCH_10_PARAMETERS_do_multiprecursor_search	TRUE
RESULTS_SEARCH_10_PARAMETERS_do_reverse_search	TRUE
RESULTS_SEARCH_10_PARAMETERS_max_quant_labels	35
RESULTS_SEARCH_10_PARAMETERS_maxresults	15
RESULTS_SEARCH_10_PARAMETERS_separate_searches	FALSE
RESULTS_SEARCH_10_PARAMETERS_MSTOLERANCE_type	dalton
RESULTS_SEARCH_10_PARAMETERS_MSTOLERANCE_value	0.05
RESULTS_SEARCH_10_PARAMETERS_MSMSTOLERANCE_type	dalton
RESULTS_SEARCH_10_PARAMETERS_MSMSTOLERANCE_value	0.1
RESULTS_SEARCH_10_PARAMETERS_MS_STANDARD_DEVIATION_type	dalton
RESULTS_SEARCH_10_PARAMETERS_MS_STANDARD_DEVIATION_value	0.0011
RESULTS_SEARCH_10_PARAMETERS_MSMS_STANDARD_DEVIATION_type	dalton
RESULTS_SEARCH_10_PARAMETERS_MSMS_STANDARD_DEVIATION_value	0.01
RESULTS_SEARCH_10_PARAMETERS_FASTA_filename	C:\AB SCIEX\ProteinPilot Data\SearchDatabases\Uniprot_proteome_Phaseolusvulgaris&Rhizobiumleguminosarum&contaminantes.fasta
RESULTS_SEARCH_10_PARAMETERS_AUTO_CALIBRATION_ms	TRUE
RESULTS_SEARCH_10_PARAMETERS_AUTO_CALIBRATION_msexport	FALSE
RESULTS_SEARCH_10_PARAMETERS_AUTO_CALIBRATION_msms	TRUE
RESULTS_SEARCH_10_PARAMETERS_AUTO_CALIBRATION_msmstolsdratio	2.75
RESULTS_SEARCH_10_PARAMETERS_AUTO_CALIBRATION_mstolsdratio	7
RESULTS_SEARCH_10_PARAMETERS_AUTO_CALIBRATION_squareroot	TRUE
RESULTS_SEARCH_10_PARAMETERS_AUTO_CALIBRATION_type	dalton
RESULTS_SEARCH_10_PARAMETERS_AUTO_CALIBRATION_MCP_d_s_s_f	0.0666667
RESULTS_SEARCH_10_PARAMETERS_AUTO_CALIBRATION_MCP_d_s_w_f	3
RESULTS_SEARCH_10_PARAMETERS_AUTO_CALIBRATION_MCP_m_f_r_mbc	200
RESULTS_SEARCH_10_PARAMETERS_AUTO_CALIBRATION_MCP_m_m_c	10
RESULTS_SEARCH_10_PARAMETERS_AUTO_CALIBRATION_MCP_m_m_f_s	0.25
RESULTS_SEARCH_10_PARAMETERS_AUTO_CALIBRATION_MCP_m_m_p_f	0.33
RESULTS_SEARCH_10_PARAMETERS_AUTO_CALIBRATION_MCP_m_m_p_rms_f	1
RESULTS_SEARCH_10_PARAMETERS_AUTO_CALIBRATION_MCP_m_p_t_f	1
RESULTS_SEARCH_10_PARAMETERS_AUTO_CALIBRATION_MCP_m_r_h_n_b	15
RESULTS_SEARCH_10_PARAMETERS_AUTO_CALIBRATION_MCP_m_z_n_s	99
RESULTS_SEARCH_10_PARAMETERS_AUTO_CALIBRATION_MCP_m_z_s_mn_f_r	0.0666667
RESULTS_SEARCH_10_PARAMETERS_AUTO_CALIBRATION_MCP_m_z_s_mx_f_r	0.1
RESULTS_SEARCH_10_PARAMETERS_MS_AUTO_CALIBRATION_OUT_avres	-3.30232e-08
RESULTS_SEARCH_10_PARAMETERS_MS_AUTO_CALIBRATION_OUT_c0	0.000144992
RESULTS_SEARCH_10_PARAMETERS_MS_AUTO_CALIBRATION_OUT_c1minus1	-6.56995e-06
RESULTS_SEARCH_10_PARAMETERS_MS_AUTO_CALIBRATION_OUT_c2	0
RESULTS_SEARCH_10_PARAMETERS_MS_AUTO_CALIBRATION_OUT_file	1
RESULTS_SEARCH_10_PARAMETERS_MS_AUTO_CALIBRATION_OUT_partnumber	5
RESULTS_SEARCH_10_PARAMETERS_MS_AUTO_CALIBRATION_OUT_polyorder	1
RESULTS_SEARCH_10_PARAMETERS_MS_AUTO_CALIBRATION_OUT_sample	1
RESULTS_SEARCH_10_PARAMETERS_MS_AUTO_CALIBRATION_OUT_squareroot	TRUE
RESULTS_SEARCH_10_PARAMETERS_MSMS_AUTO_CALIBRATION_OUT_avres	-1.11469e-07
RESULTS_SEARCH_10_PARAMETERS_MSMS_AUTO_CALIBRATION_OUT_c0	0.000118055
RESULTS_SEARCH_10_PARAMETERS_MSMS_AUTO_CALIBRATION_OUT_c1minus1	-6.72871e-06
RESULTS_SEARCH_10_PARAMETERS_MSMS_AUTO_CALIBRATION_OUT_c2	0
RESULTS_SEARCH_10_PARAMETERS_MSMS_AUTO_CALIBRATION_OUT_file	1
RESULTS_SEARCH_10_PARAMETERS_MSMS_AUTO_CALIBRATION_OUT_partnumber	5
RESULTS_SEARCH_10_PARAMETERS_MSMS_AUTO_CALIBRATION_OUT_polyorder	1
RESULTS_SEARCH_10_PARAMETERS_MSMS_AUTO_CALIBRATION_OUT_sample	1
RESULTS_SEARCH_10_PARAMETERS_MSMS_AUTO_CALIBRATION_OUT_squareroot	TRUE
RESULTS_SEARCH_10_PARAMETERS_MAX_PRECURSORS_FRAGLET	5
RESULTS_SEARCH_10_PARAMETERS_MAX_PRECURSORS_TAGLET	1
RESULTS_SEARCH_10_PARAMETERS_PRECURSORS_DR_FRAGLET	10
RESULTS_SEARCH_10_PARAMETERS_PRECURSORS_DR_TAGLET	1900-01-03
RESULTS_SEARCH_10_PARAMETERS_DEFAULT_CHARGE_STATE_1_charge	2
RESULTS_SEARCH_10_PARAMETERS_DEFAULT_CHARGE_STATE_1_probability	1
RESULTS_SEARCH_10_PARAMETERS_DEFAULT_CHARGE_STATE_2_charge	3
RESULTS_SEARCH_10_PARAMETERS_DEFAULT_CHARGE_STATE_2_probability	1
RESULTS_SEARCH_10_PARAMETERS_DEFAULT_CHARGE_STATE_3_charge	4
RESULTS_SEARCH_10_PARAMETERS_DEFAULT_CHARGE_STATE_3_probability	1
RESULTS_SEARCH_10_PARAMETERS_VERSION	5.0.1.0, 4895
RESULTS_SEARCH_10_PARAMETERS_PARAGON_VERSION	5.0.1.0, 4874
RESULTS_SEARCH_10_PARAMETERS_APPLICATION	ProteinPilot(tm) Software
RESULTS_SEARCH_10_PARAMETERS_PROGROUP_alternativedispositionmaximumfoldprobabilitydrop	100
RESULTS_SEARCH_10_PARAMETERS_PROGROUP_alternativedispositionmaximumfoldscoredrop	2
RESULTS_SEARCH_10_PARAMETERS_PROGROUP_autodiscordantpeptidethreshold	0.3
RESULTS_SEARCH_10_PARAMETERS_PROGROUP_bayesconfidencecalclulation	TRUE
RESULTS_SEARCH_10_PARAMETERS_PROGROUP_calibrateconfidence	TRUE
RESULTS_SEARCH_10_PARAMETERS_PROGROUP_compresspeptides	FALSE
RESULTS_SEARCH_10_PARAMETERS_PROGROUP_confidencepercentthresholdforexcludingothersfromquant	15
RESULTS_SEARCH_10_PARAMETERS_PROGROUP_confidencepercentthresholdforincludingselfinquant	15
RESULTS_SEARCH_10_PARAMETERS_PROGROUP_donotstoremspeaklists	FALSE
RESULTS_SEARCH_10_PARAMETERS_PROGROUP_fasta	C:\AB SCIEX\ProteinPilot Data\SearchDatabases\Uniprot_proteome_Phaseolusvulgaris&Rhizobiumleguminosarum&contaminantes.fasta
RESULTS_SEARCH_10_PARAMETERS_PROGROUP_featuregroupminpepconf	0.66
RESULTS_SEARCH_10_PARAMETERS_PROGROUP_featuregroupminups	0.47
RESULTS_SEARCH_10_PARAMETERS_PROGROUP_focusingintersection	4
RESULTS_SEARCH_10_PARAMETERS_PROGROUP_focusingminimummatchconfidence	0.1
RESULTS_SEARCH_10_PARAMETERS_PROGROUP_focusingminunusedprotscore	0.1
RESULTS_SEARCH_10_PARAMETERS_PROGROUP_focusingsubsetcutoff	6
RESULTS_SEARCH_10_PARAMETERS_PROGROUP_intersection	1.3
RESULTS_SEARCH_10_PARAMETERS_PROGROUP_minimummatchconfidencecutoff	0.001
RESULTS_SEARCH_10_PARAMETERS_PROGROUP_minunusedprotscore	0.0458
RESULTS_SEARCH_10_PARAMETERS_PROGROUP_subsetcutoff	2
RESULTS_SEARCH_10_PARAMETERS_PROGROUP_unusedprotscorethresholdforexcludingothersfromquant	1.3
RESULTS_SEARCH_10_PARAMETERS_PEAKLIST_count	3900
RESULTS_SEARCH_10_PARAMETERS_PEAKLIST_filenumber	1
RESULTS_SEARCH_10_PARAMETERS_PEAKLIST_original_count	3900
RESULTS_SEARCH_10_PARAMETERS_PEAKLIST_originalfilename	C:\Users\5600 Procesado\Desktop\Carpetas de datos en escritorio\LibreriaPhaseolus18082018\Libreria Phaseolus18072018\LibreriaPhaseolus18082018_Y1Y2.wiff
RESULTS_SEARCH_10_PARAMETERS_PEAKLIST_partnumber	5
RESULTS_SEARCH_10_PARAMETERS_QUANT_TYPE_background_correction	FALSE
RESULTS_SEARCH_10_PARAMETERS_QUANT_TYPE_bias_correction	TRUE
RESULTS_SEARCH_10_PARAMETERS_QUANT_TYPE_keep_extreme_peptides_over_fraction	0
RESULTS_SEARCH_10_PARAMETERS_QUANT_TYPE_low_confidence_check	TRUE
RESULTS_SEARCH_10_PARAMETERS_QUANT_TYPE_low_intensity_check	TRUE
RESULTS_SEARCH_10_PARAMETERS_QUANT_TYPE_median_statistic	TRUE
RESULTS_SEARCH_10_PARAMETERS_QUANT_TYPE_mod_check	TRUE
RESULTS_SEARCH_10_PARAMETERS_QUANT_TYPE_quant_threshold	-1
RESULTS_SEARCH_10_PARAMETERS_QUANT_TYPE_quant_threshold_sn	9
RESULTS_SEARCH_10_PARAMETERS_QUANT_TYPE_separate_searches	FALSE
RESULTS_SEARCH_10_PARAMETERS_QUANT_TYPE_shared_msms_check	TRUE
RESULTS_SEARCH_10_PARAMETERS_PARAGON_METHOD_SETTINGS_UI_SAMPLE_TYPE	Identification
RESULTS_SEARCH_10_PARAMETERS_PARAGON_METHOD_SETTINGS_UI_CYS_ALKYLATION	MSBT and MMTS
RESULTS_SEARCH_10_PARAMETERS_PARAGON_METHOD_SETTINGS_UI_DIGESTION	Trypsin
RESULTS_SEARCH_10_PARAMETERS_PARAGON_METHOD_SETTINGS_UI_SPECIAL_FACTOR	CN-BIOTIN
RESULTS_SEARCH_10_PARAMETERS_PARAGON_METHOD_SETTINGS_UI_INSTRUMENT	TripleTOF 5600
RESULTS_SEARCH_10_PARAMETERS_PARAGON_METHOD_SETTINGS_UI_SEARCH_EFFORT	Thorough
RESULTS_SEARCH_10_PARAMETERS_PARAGON_METHOD_SETTINGS_UI_ID_FOCUS	Biological modifications
RESULTS_SEARCH_10_PARAMETERS_PARAGON_METHOD_SETTINGS_UI_USER_NAME	5600Procesado\5600 Procesado
RESULTS_SEARCH_10_PARAMETERS_PARAGON_METHOD_SETTINGS_UI_MACHINE_NAME	5600PROCESADO
RESULTS_SEARCH_10_PARAMETERS_PARAGON_METHOD_SETTINGS_UI_SEARCH_ID	6.36761e+17
RESULTS_SEARCH_10_PARAMETERS_PARAGON_METHOD_SETTINGS_UI_START_TIME	2018-10-26 08:11:43
RESULTS_SEARCH_10_PARAMETERS_PARAGON_METHOD_SETTINGS_UI_MIN_UNUSED_PROTSCORE	0.0458
RESULTS_SEARCH_10_PARAMETERS_PARAGON_METHOD_SETTINGS_UI_PSPEP	TRUE
RESULTS_SEARCH_11_time_cpu	167607
RESULTS_SEARCH_11_time_duration	167653
RESULTS_SEARCH_11_version	5.0.1.4874
RESULTS_SEARCH_11_xml:id	SEARCH:1:636761383033942648_5
RESULTS_SEARCH_11_PARAMETERS_chemical_data_edited	TRUE
RESULTS_SEARCH_11_PARAMETERS_do_multiprecursor_search	TRUE
RESULTS_SEARCH_11_PARAMETERS_do_reverse_search	TRUE
RESULTS_SEARCH_11_PARAMETERS_max_quant_labels	35
RESULTS_SEARCH_11_PARAMETERS_maxresults	15
RESULTS_SEARCH_11_PARAMETERS_separate_searches	FALSE
RESULTS_SEARCH_11_PARAMETERS_MSTOLERANCE_type	dalton
RESULTS_SEARCH_11_PARAMETERS_MSTOLERANCE_value	0.05
RESULTS_SEARCH_11_PARAMETERS_MSMSTOLERANCE_type	dalton
RESULTS_SEARCH_11_PARAMETERS_MSMSTOLERANCE_value	0.1
RESULTS_SEARCH_11_PARAMETERS_MS_STANDARD_DEVIATION_type	dalton
RESULTS_SEARCH_11_PARAMETERS_MS_STANDARD_DEVIATION_value	0.0011
RESULTS_SEARCH_11_PARAMETERS_MSMS_STANDARD_DEVIATION_type	dalton
RESULTS_SEARCH_11_PARAMETERS_MSMS_STANDARD_DEVIATION_value	0.01
RESULTS_SEARCH_11_PARAMETERS_FASTA_filename	C:\AB SCIEX\ProteinPilot Data\SearchDatabases\Uniprot_proteome_Phaseolusvulgaris&Rhizobiumleguminosarum&contaminantes.fasta
RESULTS_SEARCH_11_PARAMETERS_AUTO_CALIBRATION_ms	TRUE
RESULTS_SEARCH_11_PARAMETERS_AUTO_CALIBRATION_msexport	FALSE
RESULTS_SEARCH_11_PARAMETERS_AUTO_CALIBRATION_msms	TRUE
RESULTS_SEARCH_11_PARAMETERS_AUTO_CALIBRATION_msmstolsdratio	2.75
RESULTS_SEARCH_11_PARAMETERS_AUTO_CALIBRATION_mstolsdratio	7
RESULTS_SEARCH_11_PARAMETERS_AUTO_CALIBRATION_squareroot	TRUE
RESULTS_SEARCH_11_PARAMETERS_AUTO_CALIBRATION_type	dalton
RESULTS_SEARCH_11_PARAMETERS_AUTO_CALIBRATION_MCP_d_s_s_f	0.0666667
RESULTS_SEARCH_11_PARAMETERS_AUTO_CALIBRATION_MCP_d_s_w_f	3
RESULTS_SEARCH_11_PARAMETERS_AUTO_CALIBRATION_MCP_m_f_r_mbc	200
RESULTS_SEARCH_11_PARAMETERS_AUTO_CALIBRATION_MCP_m_m_c	10
RESULTS_SEARCH_11_PARAMETERS_AUTO_CALIBRATION_MCP_m_m_f_s	0.25
RESULTS_SEARCH_11_PARAMETERS_AUTO_CALIBRATION_MCP_m_m_p_f	0.33
RESULTS_SEARCH_11_PARAMETERS_AUTO_CALIBRATION_MCP_m_m_p_rms_f	1
RESULTS_SEARCH_11_PARAMETERS_AUTO_CALIBRATION_MCP_m_p_t_f	1
RESULTS_SEARCH_11_PARAMETERS_AUTO_CALIBRATION_MCP_m_r_h_n_b	15
RESULTS_SEARCH_11_PARAMETERS_AUTO_CALIBRATION_MCP_m_z_n_s	99
RESULTS_SEARCH_11_PARAMETERS_AUTO_CALIBRATION_MCP_m_z_s_mn_f_r	0.0666667
RESULTS_SEARCH_11_PARAMETERS_AUTO_CALIBRATION_MCP_m_z_s_mx_f_r	0.1
RESULTS_SEARCH_11_PARAMETERS_MS_AUTO_CALIBRATION_OUT_avres	4.79541e-09
RESULTS_SEARCH_11_PARAMETERS_MS_AUTO_CALIBRATION_OUT_c0	0.000194423
RESULTS_SEARCH_11_PARAMETERS_MS_AUTO_CALIBRATION_OUT_c1minus1	-8.33597e-06
RESULTS_SEARCH_11_PARAMETERS_MS_AUTO_CALIBRATION_OUT_c2	0
RESULTS_SEARCH_11_PARAMETERS_MS_AUTO_CALIBRATION_OUT_file	1
RESULTS_SEARCH_11_PARAMETERS_MS_AUTO_CALIBRATION_OUT_partnumber	1900-01-06
RESULTS_SEARCH_11_PARAMETERS_MS_AUTO_CALIBRATION_OUT_polyorder	1
RESULTS_SEARCH_11_PARAMETERS_MS_AUTO_CALIBRATION_OUT_sample	1
RESULTS_SEARCH_11_PARAMETERS_MS_AUTO_CALIBRATION_OUT_squareroot	TRUE
RESULTS_SEARCH_11_PARAMETERS_MSMS_AUTO_CALIBRATION_OUT_avres	-4.34015e-08
RESULTS_SEARCH_11_PARAMETERS_MSMS_AUTO_CALIBRATION_OUT_c0	0.000126488
RESULTS_SEARCH_11_PARAMETERS_MSMS_AUTO_CALIBRATION_OUT_c1minus1	-6.97612e-06
RESULTS_SEARCH_11_PARAMETERS_MSMS_AUTO_CALIBRATION_OUT_c2	0
RESULTS_SEARCH_11_PARAMETERS_MSMS_AUTO_CALIBRATION_OUT_file	1
RESULTS_SEARCH_11_PARAMETERS_MSMS_AUTO_CALIBRATION_OUT_partnumber	6
RESULTS_SEARCH_11_PARAMETERS_MSMS_AUTO_CALIBRATION_OUT_polyorder	1
RESULTS_SEARCH_11_PARAMETERS_MSMS_AUTO_CALIBRATION_OUT_sample	1
RESULTS_SEARCH_11_PARAMETERS_MSMS_AUTO_CALIBRATION_OUT_squareroot	TRUE
RESULTS_SEARCH_11_PARAMETERS_MAX_PRECURSORS_FRAGLET	5
RESULTS_SEARCH_11_PARAMETERS_MAX_PRECURSORS_TAGLET	1
RESULTS_SEARCH_11_PARAMETERS_PRECURSORS_DR_FRAGLET	10
RESULTS_SEARCH_11_PARAMETERS_PRECURSORS_DR_TAGLET	3
RESULTS_SEARCH_11_PARAMETERS_DEFAULT_CHARGE_STATE_1_charge	2
RESULTS_SEARCH_11_PARAMETERS_DEFAULT_CHARGE_STATE_1_probability	1
RESULTS_SEARCH_11_PARAMETERS_DEFAULT_CHARGE_STATE_2_charge	3
RESULTS_SEARCH_11_PARAMETERS_DEFAULT_CHARGE_STATE_2_probability	1
RESULTS_SEARCH_11_PARAMETERS_DEFAULT_CHARGE_STATE_3_charge	4
RESULTS_SEARCH_11_PARAMETERS_DEFAULT_CHARGE_STATE_3_probability	1
RESULTS_SEARCH_11_PARAMETERS_VERSION	5.0.1.0, 4895
RESULTS_SEARCH_11_PARAMETERS_PARAGON_VERSION	5.0.1.0, 4874
RESULTS_SEARCH_11_PARAMETERS_APPLICATION	ProteinPilot(tm) Software
RESULTS_SEARCH_11_PARAMETERS_PROGROUP_alternativedispositionmaximumfoldprobabilitydrop	100
RESULTS_SEARCH_11_PARAMETERS_PROGROUP_alternativedispositionmaximumfoldscoredrop	2
RESULTS_SEARCH_11_PARAMETERS_PROGROUP_autodiscordantpeptidethreshold	0.3
RESULTS_SEARCH_11_PARAMETERS_PROGROUP_bayesconfidencecalclulation	TRUE
RESULTS_SEARCH_11_PARAMETERS_PROGROUP_calibrateconfidence	TRUE
RESULTS_SEARCH_11_PARAMETERS_PROGROUP_compresspeptides	FALSE
RESULTS_SEARCH_11_PARAMETERS_PROGROUP_confidencepercentthresholdforexcludingothersfromquant	1900-01-15
RESULTS_SEARCH_11_PARAMETERS_PROGROUP_confidencepercentthresholdforincludingselfinquant	15
RESULTS_SEARCH_11_PARAMETERS_PROGROUP_donotstoremspeaklists	FALSE
RESULTS_SEARCH_11_PARAMETERS_PROGROUP_fasta	C:\AB SCIEX\ProteinPilot Data\SearchDatabases\Uniprot_proteome_Phaseolusvulgaris&Rhizobiumleguminosarum&contaminantes.fasta
RESULTS_SEARCH_11_PARAMETERS_PROGROUP_featuregroupminpepconf	0.66
RESULTS_SEARCH_11_PARAMETERS_PROGROUP_featuregroupminups	0.47
RESULTS_SEARCH_11_PARAMETERS_PROGROUP_focusingintersection	4
RESULTS_SEARCH_11_PARAMETERS_PROGROUP_focusingminimummatchconfidence	0.1
RESULTS_SEARCH_11_PARAMETERS_PROGROUP_focusingminunusedprotscore	0.1
RESULTS_SEARCH_11_PARAMETERS_PROGROUP_focusingsubsetcutoff	6
RESULTS_SEARCH_11_PARAMETERS_PROGROUP_intersection	1.3
RESULTS_SEARCH_11_PARAMETERS_PROGROUP_minimummatchconfidencecutoff	0.001
RESULTS_SEARCH_11_PARAMETERS_PROGROUP_minunusedprotscore	0.0458
RESULTS_SEARCH_11_PARAMETERS_PROGROUP_subsetcutoff	2
RESULTS_SEARCH_11_PARAMETERS_PROGROUP_unusedprotscorethresholdforexcludingothersfromquant	1.3
RESULTS_SEARCH_11_PARAMETERS_PEAKLIST_count	3950
RESULTS_SEARCH_11_PARAMETERS_PEAKLIST_filenumber	1
RESULTS_SEARCH_11_PARAMETERS_PEAKLIST_original_count	3950
RESULTS_SEARCH_11_PARAMETERS_PEAKLIST_originalfilename	C:\Users\5600 Procesado\Desktop\Carpetas de datos en escritorio\LibreriaPhaseolus18082018\Libreria Phaseolus18072018\LibreriaPhaseolus18082018_Y1Y2.wiff
RESULTS_SEARCH_11_PARAMETERS_PEAKLIST_partnumber	1900-01-06
RESULTS_SEARCH_11_PARAMETERS_QUANT_TYPE_background_correction	FALSE
RESULTS_SEARCH_11_PARAMETERS_QUANT_TYPE_bias_correction	TRUE
RESULTS_SEARCH_11_PARAMETERS_QUANT_TYPE_keep_extreme_peptides_over_fraction	0
RESULTS_SEARCH_11_PARAMETERS_QUANT_TYPE_low_confidence_check	TRUE
RESULTS_SEARCH_11_PARAMETERS_QUANT_TYPE_low_intensity_check	TRUE
RESULTS_SEARCH_11_PARAMETERS_QUANT_TYPE_median_statistic	TRUE
RESULTS_SEARCH_11_PARAMETERS_QUANT_TYPE_mod_check	TRUE
RESULTS_SEARCH_11_PARAMETERS_QUANT_TYPE_quant_threshold	-1
RESULTS_SEARCH_11_PARAMETERS_QUANT_TYPE_quant_threshold_sn	9
RESULTS_SEARCH_11_PARAMETERS_QUANT_TYPE_separate_searches	FALSE
RESULTS_SEARCH_11_PARAMETERS_QUANT_TYPE_shared_msms_check	TRUE
RESULTS_SEARCH_11_PARAMETERS_PARAGON_METHOD_SETTINGS_UI_SAMPLE_TYPE	Identification
RESULTS_SEARCH_11_PARAMETERS_PARAGON_METHOD_SETTINGS_UI_CYS_ALKYLATION	MSBT and MMTS
RESULTS_SEARCH_11_PARAMETERS_PARAGON_METHOD_SETTINGS_UI_DIGESTION	Trypsin
RESULTS_SEARCH_11_PARAMETERS_PARAGON_METHOD_SETTINGS_UI_SPECIAL_FACTOR	CN-BIOTIN
RESULTS_SEARCH_11_PARAMETERS_PARAGON_METHOD_SETTINGS_UI_INSTRUMENT	TripleTOF 5600
RESULTS_SEARCH_11_PARAMETERS_PARAGON_METHOD_SETTINGS_UI_SEARCH_EFFORT	Thorough
RESULTS_SEARCH_11_PARAMETERS_PARAGON_METHOD_SETTINGS_UI_ID_FOCUS	Biological modifications
RESULTS_SEARCH_11_PARAMETERS_PARAGON_METHOD_SETTINGS_UI_USER_NAME	5600Procesado\5600 Procesado
RESULTS_SEARCH_11_PARAMETERS_PARAGON_METHOD_SETTINGS_UI_MACHINE_NAME	5600PROCESADO
RESULTS_SEARCH_11_PARAMETERS_PARAGON_METHOD_SETTINGS_UI_SEARCH_ID	6.36761e+17
RESULTS_SEARCH_11_PARAMETERS_PARAGON_METHOD_SETTINGS_UI_START_TIME	2018-10-26 08:11:43
RESULTS_SEARCH_11_PARAMETERS_PARAGON_METHOD_SETTINGS_UI_MIN_UNUSED_PROTSCORE	0.0458
RESULTS_SEARCH_11_PARAMETERS_PARAGON_METHOD_SETTINGS_UI_PSPEP	TRUE
RESULTS_SEARCH_12_time_cpu	3107-11-18
RESULTS_SEARCH_12_time_duration	441233
RESULTS_SEARCH_12_version	5.0.1.4874
RESULTS_SEARCH_12_xml:id	SEARCH:2:636761383033942648_5
RESULTS_SEARCH_12_PARAMETERS_chemical_data_edited	TRUE
RESULTS_SEARCH_12_PARAMETERS_do_multiprecursor_search	TRUE
RESULTS_SEARCH_12_PARAMETERS_do_reverse_search	TRUE
RESULTS_SEARCH_12_PARAMETERS_max_quant_labels	35
RESULTS_SEARCH_12_PARAMETERS_maxresults	15
RESULTS_SEARCH_12_PARAMETERS_separate_searches	FALSE
RESULTS_SEARCH_12_PARAMETERS_MSTOLERANCE_type	dalton
RESULTS_SEARCH_12_PARAMETERS_MSTOLERANCE_value	0.05
RESULTS_SEARCH_12_PARAMETERS_MSMSTOLERANCE_type	dalton
RESULTS_SEARCH_12_PARAMETERS_MSMSTOLERANCE_value	0.1
RESULTS_SEARCH_12_PARAMETERS_MS_STANDARD_DEVIATION_type	dalton
RESULTS_SEARCH_12_PARAMETERS_MS_STANDARD_DEVIATION_value	0.0011
RESULTS_SEARCH_12_PARAMETERS_MSMS_STANDARD_DEVIATION_type	dalton
RESULTS_SEARCH_12_PARAMETERS_MSMS_STANDARD_DEVIATION_value	0.01
RESULTS_SEARCH_12_PARAMETERS_FASTA_filename	C:\AB SCIEX\ProteinPilot Data\SearchDatabases\Uniprot_proteome_Phaseolusvulgaris&Rhizobiumleguminosarum&contaminantes.fasta
RESULTS_SEARCH_12_PARAMETERS_AUTO_CALIBRATION_ms	TRUE
RESULTS_SEARCH_12_PARAMETERS_AUTO_CALIBRATION_msexport	FALSE
RESULTS_SEARCH_12_PARAMETERS_AUTO_CALIBRATION_msms	TRUE
RESULTS_SEARCH_12_PARAMETERS_AUTO_CALIBRATION_msmstolsdratio	2.75
RESULTS_SEARCH_12_PARAMETERS_AUTO_CALIBRATION_mstolsdratio	7
RESULTS_SEARCH_12_PARAMETERS_AUTO_CALIBRATION_squareroot	TRUE
RESULTS_SEARCH_12_PARAMETERS_AUTO_CALIBRATION_type	dalton
RESULTS_SEARCH_12_PARAMETERS_AUTO_CALIBRATION_MCP_d_s_s_f	0.0666667
RESULTS_SEARCH_12_PARAMETERS_AUTO_CALIBRATION_MCP_d_s_w_f	3
RESULTS_SEARCH_12_PARAMETERS_AUTO_CALIBRATION_MCP_m_f_r_mbc	200
RESULTS_SEARCH_12_PARAMETERS_AUTO_CALIBRATION_MCP_m_m_c	10
RESULTS_SEARCH_12_PARAMETERS_AUTO_CALIBRATION_MCP_m_m_f_s	0.25
RESULTS_SEARCH_12_PARAMETERS_AUTO_CALIBRATION_MCP_m_m_p_f	0.33
RESULTS_SEARCH_12_PARAMETERS_AUTO_CALIBRATION_MCP_m_m_p_rms_f	1
RESULTS_SEARCH_12_PARAMETERS_AUTO_CALIBRATION_MCP_m_p_t_f	1
RESULTS_SEARCH_12_PARAMETERS_AUTO_CALIBRATION_MCP_m_r_h_n_b	15
RESULTS_SEARCH_12_PARAMETERS_AUTO_CALIBRATION_MCP_m_z_n_s	99
RESULTS_SEARCH_12_PARAMETERS_AUTO_CALIBRATION_MCP_m_z_s_mn_f_r	0.0666667
RESULTS_SEARCH_12_PARAMETERS_AUTO_CALIBRATION_MCP_m_z_s_mx_f_r	0.1
RESULTS_SEARCH_12_PARAMETERS_MS_AUTO_CALIBRATION_OUT_avres	4.79541e-09
RESULTS_SEARCH_12_PARAMETERS_MS_AUTO_CALIBRATION_OUT_c0	0.000194423
RESULTS_SEARCH_12_PARAMETERS_MS_AUTO_CALIBRATION_OUT_c1minus1	-8.33597e-06
RESULTS_SEARCH_12_PARAMETERS_MS_AUTO_CALIBRATION_OUT_c2	0
RESULTS_SEARCH_12_PARAMETERS_MS_AUTO_CALIBRATION_OUT_file	1
RESULTS_SEARCH_12_PARAMETERS_MS_AUTO_CALIBRATION_OUT_partnumber	6
RESULTS_SEARCH_12_PARAMETERS_MS_AUTO_CALIBRATION_OUT_polyorder	1
RESULTS_SEARCH_12_PARAMETERS_MS_AUTO_CALIBRATION_OUT_sample	1
RESULTS_SEARCH_12_PARAMETERS_MS_AUTO_CALIBRATION_OUT_squareroot	TRUE
RESULTS_SEARCH_12_PARAMETERS_MSMS_AUTO_CALIBRATION_OUT_avres	-4.34015e-08
RESULTS_SEARCH_12_PARAMETERS_MSMS_AUTO_CALIBRATION_OUT_c0	0.000126488
RESULTS_SEARCH_12_PARAMETERS_MSMS_AUTO_CALIBRATION_OUT_c1minus1	-6.97612e-06
RESULTS_SEARCH_12_PARAMETERS_MSMS_AUTO_CALIBRATION_OUT_c2	0
RESULTS_SEARCH_12_PARAMETERS_MSMS_AUTO_CALIBRATION_OUT_file	1
RESULTS_SEARCH_12_PARAMETERS_MSMS_AUTO_CALIBRATION_OUT_partnumber	6
RESULTS_SEARCH_12_PARAMETERS_MSMS_AUTO_CALIBRATION_OUT_polyorder	1
RESULTS_SEARCH_12_PARAMETERS_MSMS_AUTO_CALIBRATION_OUT_sample	1
RESULTS_SEARCH_12_PARAMETERS_MSMS_AUTO_CALIBRATION_OUT_squareroot	TRUE
RESULTS_SEARCH_12_PARAMETERS_MAX_PRECURSORS_FRAGLET	5
RESULTS_SEARCH_12_PARAMETERS_MAX_PRECURSORS_TAGLET	1
RESULTS_SEARCH_12_PARAMETERS_PRECURSORS_DR_FRAGLET	10
RESULTS_SEARCH_12_PARAMETERS_PRECURSORS_DR_TAGLET	3
RESULTS_SEARCH_12_PARAMETERS_DEFAULT_CHARGE_STATE_1_charge	2
RESULTS_SEARCH_12_PARAMETERS_DEFAULT_CHARGE_STATE_1_probability	1
RESULTS_SEARCH_12_PARAMETERS_DEFAULT_CHARGE_STATE_2_charge	3
RESULTS_SEARCH_12_PARAMETERS_DEFAULT_CHARGE_STATE_2_probability	1
RESULTS_SEARCH_12_PARAMETERS_DEFAULT_CHARGE_STATE_3_charge	1900-01-04
RESULTS_SEARCH_12_PARAMETERS_DEFAULT_CHARGE_STATE_3_probability	1
RESULTS_SEARCH_12_PARAMETERS_VERSION	5.0.1.0, 4895
RESULTS_SEARCH_12_PARAMETERS_PARAGON_VERSION	5.0.1.0, 4874
RESULTS_SEARCH_12_PARAMETERS_APPLICATION	ProteinPilot(tm) Software
RESULTS_SEARCH_12_PARAMETERS_PROGROUP_alternativedispositionmaximumfoldprobabilitydrop	100
RESULTS_SEARCH_12_PARAMETERS_PROGROUP_alternativedispositionmaximumfoldscoredrop	2
RESULTS_SEARCH_12_PARAMETERS_PROGROUP_autodiscordantpeptidethreshold	0.3
RESULTS_SEARCH_12_PARAMETERS_PROGROUP_bayesconfidencecalclulation	TRUE
RESULTS_SEARCH_12_PARAMETERS_PROGROUP_calibrateconfidence	TRUE
RESULTS_SEARCH_12_PARAMETERS_PROGROUP_compresspeptides	FALSE
RESULTS_SEARCH_12_PARAMETERS_PROGROUP_confidencepercentthresholdforexcludingothersfromquant	15
RESULTS_SEARCH_12_PARAMETERS_PROGROUP_confidencepercentthresholdforincludingselfinquant	15
RESULTS_SEARCH_12_PARAMETERS_PROGROUP_donotstoremspeaklists	FALSE
RESULTS_SEARCH_12_PARAMETERS_PROGROUP_fasta	C:\AB SCIEX\ProteinPilot Data\SearchDatabases\Uniprot_proteome_Phaseolusvulgaris&Rhizobiumleguminosarum&contaminantes.fasta
RESULTS_SEARCH_12_PARAMETERS_PROGROUP_featuregroupminpepconf	0.66
RESULTS_SEARCH_12_PARAMETERS_PROGROUP_featuregroupminups	0.47
RESULTS_SEARCH_12_PARAMETERS_PROGROUP_focusingintersection	4
RESULTS_SEARCH_12_PARAMETERS_PROGROUP_focusingminimummatchconfidence	0.1
RESULTS_SEARCH_12_PARAMETERS_PROGROUP_focusingminunusedprotscore	0.1
RESULTS_SEARCH_12_PARAMETERS_PROGROUP_focusingsubsetcutoff	6
RESULTS_SEARCH_12_PARAMETERS_PROGROUP_intersection	1.3
RESULTS_SEARCH_12_PARAMETERS_PROGROUP_minimummatchconfidencecutoff	0.001
RESULTS_SEARCH_12_PARAMETERS_PROGROUP_minunusedprotscore	0.0458
RESULTS_SEARCH_12_PARAMETERS_PROGROUP_subsetcutoff	2
RESULTS_SEARCH_12_PARAMETERS_PROGROUP_unusedprotscorethresholdforexcludingothersfromquant	1.3
RESULTS_SEARCH_12_PARAMETERS_PEAKLIST_count	3950
RESULTS_SEARCH_12_PARAMETERS_PEAKLIST_filenumber	1
RESULTS_SEARCH_12_PARAMETERS_PEAKLIST_original_count	1910-10-24
RESULTS_SEARCH_12_PARAMETERS_PEAKLIST_originalfilename	C:\Users\5600 Procesado\Desktop\Carpetas de datos en escritorio\LibreriaPhaseolus18082018\Libreria Phaseolus18072018\LibreriaPhaseolus18082018_Y1Y2.wiff
RESULTS_SEARCH_12_PARAMETERS_PEAKLIST_partnumber	6
RESULTS_SEARCH_12_PARAMETERS_QUANT_TYPE_background_correction	FALSE
RESULTS_SEARCH_12_PARAMETERS_QUANT_TYPE_bias_correction	TRUE
RESULTS_SEARCH_12_PARAMETERS_QUANT_TYPE_keep_extreme_peptides_over_fraction	0
RESULTS_SEARCH_12_PARAMETERS_QUANT_TYPE_low_confidence_check	TRUE
RESULTS_SEARCH_12_PARAMETERS_QUANT_TYPE_low_intensity_check	TRUE
RESULTS_SEARCH_12_PARAMETERS_QUANT_TYPE_median_statistic	TRUE
RESULTS_SEARCH_12_PARAMETERS_QUANT_TYPE_mod_check	TRUE
RESULTS_SEARCH_12_PARAMETERS_QUANT_TYPE_quant_threshold	-1
RESULTS_SEARCH_12_PARAMETERS_QUANT_TYPE_quant_threshold_sn	9
RESULTS_SEARCH_12_PARAMETERS_QUANT_TYPE_separate_searches	FALSE
RESULTS_SEARCH_12_PARAMETERS_QUANT_TYPE_shared_msms_check	TRUE
RESULTS_SEARCH_12_PARAMETERS_PARAGON_METHOD_SETTINGS_UI_SAMPLE_TYPE	Identification
RESULTS_SEARCH_12_PARAMETERS_PARAGON_METHOD_SETTINGS_UI_CYS_ALKYLATION	MSBT and MMTS
RESULTS_SEARCH_12_PARAMETERS_PARAGON_METHOD_SETTINGS_UI_DIGESTION	Trypsin
RESULTS_SEARCH_12_PARAMETERS_PARAGON_METHOD_SETTINGS_UI_SPECIAL_FACTOR	CN-BIOTIN
RESULTS_SEARCH_12_PARAMETERS_PARAGON_METHOD_SETTINGS_UI_INSTRUMENT	TripleTOF 5600
RESULTS_SEARCH_12_PARAMETERS_PARAGON_METHOD_SETTINGS_UI_SEARCH_EFFORT	Thorough
RESULTS_SEARCH_12_PARAMETERS_PARAGON_METHOD_SETTINGS_UI_ID_FOCUS	Biological modifications
RESULTS_SEARCH_12_PARAMETERS_PARAGON_METHOD_SETTINGS_UI_USER_NAME	5600Procesado\5600 Procesado
RESULTS_SEARCH_12_PARAMETERS_PARAGON_METHOD_SETTINGS_UI_MACHINE_NAME	5600PROCESADO
RESULTS_SEARCH_12_PARAMETERS_PARAGON_METHOD_SETTINGS_UI_SEARCH_ID	6.36761e+17
RESULTS_SEARCH_12_PARAMETERS_PARAGON_METHOD_SETTINGS_UI_START_TIME	2018-10-26 08:11:43
RESULTS_SEARCH_12_PARAMETERS_PARAGON_METHOD_SETTINGS_UI_MIN_UNUSED_PROTSCORE	0.0458
RESULTS_SEARCH_12_PARAMETERS_PARAGON_METHOD_SETTINGS_UI_PSPEP	TRUE
RESULTS_SEARCH_13_time_cpu	153068
RESULTS_SEARCH_13_time_duration	153114
RESULTS_SEARCH_13_version	5.0.1.4874
RESULTS_SEARCH_13_xml:id	SEARCH:1:636761383033942648_6
RESULTS_SEARCH_13_PARAMETERS_chemical_data_edited	TRUE
RESULTS_SEARCH_13_PARAMETERS_do_multiprecursor_search	TRUE
RESULTS_SEARCH_13_PARAMETERS_do_reverse_search	TRUE
RESULTS_SEARCH_13_PARAMETERS_max_quant_labels	35
RESULTS_SEARCH_13_PARAMETERS_maxresults	15
RESULTS_SEARCH_13_PARAMETERS_separate_searches	FALSE
RESULTS_SEARCH_13_PARAMETERS_MSTOLERANCE_type	dalton
RESULTS_SEARCH_13_PARAMETERS_MSTOLERANCE_value	0.05
RESULTS_SEARCH_13_PARAMETERS_MSMSTOLERANCE_type	dalton
RESULTS_SEARCH_13_PARAMETERS_MSMSTOLERANCE_value	0.1
RESULTS_SEARCH_13_PARAMETERS_MS_STANDARD_DEVIATION_type	dalton
RESULTS_SEARCH_13_PARAMETERS_MS_STANDARD_DEVIATION_value	0.0011
RESULTS_SEARCH_13_PARAMETERS_MSMS_STANDARD_DEVIATION_type	dalton
RESULTS_SEARCH_13_PARAMETERS_MSMS_STANDARD_DEVIATION_value	0.01
RESULTS_SEARCH_13_PARAMETERS_FASTA_filename	C:\AB SCIEX\ProteinPilot Data\SearchDatabases\Uniprot_proteome_Phaseolusvulgaris&Rhizobiumleguminosarum&contaminantes.fasta
RESULTS_SEARCH_13_PARAMETERS_AUTO_CALIBRATION_ms	TRUE
RESULTS_SEARCH_13_PARAMETERS_AUTO_CALIBRATION_msexport	FALSE
RESULTS_SEARCH_13_PARAMETERS_AUTO_CALIBRATION_msms	TRUE
RESULTS_SEARCH_13_PARAMETERS_AUTO_CALIBRATION_msmstolsdratio	2.75
RESULTS_SEARCH_13_PARAMETERS_AUTO_CALIBRATION_mstolsdratio	7
RESULTS_SEARCH_13_PARAMETERS_AUTO_CALIBRATION_squareroot	TRUE
RESULTS_SEARCH_13_PARAMETERS_AUTO_CALIBRATION_type	dalton
RESULTS_SEARCH_13_PARAMETERS_AUTO_CALIBRATION_MCP_d_s_s_f	0.0666667
RESULTS_SEARCH_13_PARAMETERS_AUTO_CALIBRATION_MCP_d_s_w_f	3
RESULTS_SEARCH_13_PARAMETERS_AUTO_CALIBRATION_MCP_m_f_r_mbc	200
RESULTS_SEARCH_13_PARAMETERS_AUTO_CALIBRATION_MCP_m_m_c	10
RESULTS_SEARCH_13_PARAMETERS_AUTO_CALIBRATION_MCP_m_m_f_s	0.25
RESULTS_SEARCH_13_PARAMETERS_AUTO_CALIBRATION_MCP_m_m_p_f	0.33
RESULTS_SEARCH_13_PARAMETERS_AUTO_CALIBRATION_MCP_m_m_p_rms_f	1
RESULTS_SEARCH_13_PARAMETERS_AUTO_CALIBRATION_MCP_m_p_t_f	1
RESULTS_SEARCH_13_PARAMETERS_AUTO_CALIBRATION_MCP_m_r_h_n_b	15
RESULTS_SEARCH_13_PARAMETERS_AUTO_CALIBRATION_MCP_m_z_n_s	99
RESULTS_SEARCH_13_PARAMETERS_AUTO_CALIBRATION_MCP_m_z_s_mn_f_r	0.0666667
RESULTS_SEARCH_13_PARAMETERS_AUTO_CALIBRATION_MCP_m_z_s_mx_f_r	0.1
RESULTS_SEARCH_13_PARAMETERS_MS_AUTO_CALIBRATION_OUT_avres	-9.2856e-08
RESULTS_SEARCH_13_PARAMETERS_MS_AUTO_CALIBRATION_OUT_c0	0.000187433
RESULTS_SEARCH_13_PARAMETERS_MS_AUTO_CALIBRATION_OUT_c1minus1	-7.75508e-06
RESULTS_SEARCH_13_PARAMETERS_MS_AUTO_CALIBRATION_OUT_c2	0
RESULTS_SEARCH_13_PARAMETERS_MS_AUTO_CALIBRATION_OUT_file	1
RESULTS_SEARCH_13_PARAMETERS_MS_AUTO_CALIBRATION_OUT_partnumber	7
RESULTS_SEARCH_13_PARAMETERS_MS_AUTO_CALIBRATION_OUT_polyorder	1
RESULTS_SEARCH_13_PARAMETERS_MS_AUTO_CALIBRATION_OUT_sample	1
RESULTS_SEARCH_13_PARAMETERS_MS_AUTO_CALIBRATION_OUT_squareroot	TRUE
RESULTS_SEARCH_13_PARAMETERS_MSMS_AUTO_CALIBRATION_OUT_avres	-1.35529e-07
RESULTS_SEARCH_13_PARAMETERS_MSMS_AUTO_CALIBRATION_OUT_c0	0.000119787
RESULTS_SEARCH_13_PARAMETERS_MSMS_AUTO_CALIBRATION_OUT_c1minus1	-6.37735e-06
RESULTS_SEARCH_13_PARAMETERS_MSMS_AUTO_CALIBRATION_OUT_c2	0
RESULTS_SEARCH_13_PARAMETERS_MSMS_AUTO_CALIBRATION_OUT_file	1
RESULTS_SEARCH_13_PARAMETERS_MSMS_AUTO_CALIBRATION_OUT_partnumber	7
RESULTS_SEARCH_13_PARAMETERS_MSMS_AUTO_CALIBRATION_OUT_polyorder	1
RESULTS_SEARCH_13_PARAMETERS_MSMS_AUTO_CALIBRATION_OUT_sample	1
RESULTS_SEARCH_13_PARAMETERS_MSMS_AUTO_CALIBRATION_OUT_squareroot	TRUE
RESULTS_SEARCH_13_PARAMETERS_MAX_PRECURSORS_FRAGLET	5
RESULTS_SEARCH_13_PARAMETERS_MAX_PRECURSORS_TAGLET	1
RESULTS_SEARCH_13_PARAMETERS_PRECURSORS_DR_FRAGLET	10
RESULTS_SEARCH_13_PARAMETERS_PRECURSORS_DR_TAGLET	3
RESULTS_SEARCH_13_PARAMETERS_DEFAULT_CHARGE_STATE_1_charge	2
RESULTS_SEARCH_13_PARAMETERS_DEFAULT_CHARGE_STATE_1_probability	1
RESULTS_SEARCH_13_PARAMETERS_DEFAULT_CHARGE_STATE_2_charge	3
RESULTS_SEARCH_13_PARAMETERS_DEFAULT_CHARGE_STATE_2_probability	1
RESULTS_SEARCH_13_PARAMETERS_DEFAULT_CHARGE_STATE_3_charge	4
RESULTS_SEARCH_13_PARAMETERS_DEFAULT_CHARGE_STATE_3_probability	1
RESULTS_SEARCH_13_PARAMETERS_VERSION	5.0.1.0, 4895
RESULTS_SEARCH_13_PARAMETERS_PARAGON_VERSION	5.0.1.0, 4874
RESULTS_SEARCH_13_PARAMETERS_APPLICATION	ProteinPilot(tm) Software
RESULTS_SEARCH_13_PARAMETERS_PROGROUP_alternativedispositionmaximumfoldprobabilitydrop	100
RESULTS_SEARCH_13_PARAMETERS_PROGROUP_alternativedispositionmaximumfoldscoredrop	2
RESULTS_SEARCH_13_PARAMETERS_PROGROUP_autodiscordantpeptidethreshold	0.3
RESULTS_SEARCH_13_PARAMETERS_PROGROUP_bayesconfidencecalclulation	TRUE
RESULTS_SEARCH_13_PARAMETERS_PROGROUP_calibrateconfidence	TRUE
RESULTS_SEARCH_13_PARAMETERS_PROGROUP_compresspeptides	FALSE
RESULTS_SEARCH_13_PARAMETERS_PROGROUP_confidencepercentthresholdforexcludingothersfromquant	15
RESULTS_SEARCH_13_PARAMETERS_PROGROUP_confidencepercentthresholdforincludingselfinquant	15
RESULTS_SEARCH_13_PARAMETERS_PROGROUP_donotstoremspeaklists	FALSE
RESULTS_SEARCH_13_PARAMETERS_PROGROUP_fasta	C:\AB SCIEX\ProteinPilot Data\SearchDatabases\Uniprot_proteome_Phaseolusvulgaris&Rhizobiumleguminosarum&contaminantes.fasta
RESULTS_SEARCH_13_PARAMETERS_PROGROUP_featuregroupminpepconf	0.66
RESULTS_SEARCH_13_PARAMETERS_PROGROUP_featuregroupminups	0.47
RESULTS_SEARCH_13_PARAMETERS_PROGROUP_focusingintersection	4
RESULTS_SEARCH_13_PARAMETERS_PROGROUP_focusingminimummatchconfidence	0.1
RESULTS_SEARCH_13_PARAMETERS_PROGROUP_focusingminunusedprotscore	0.1
RESULTS_SEARCH_13_PARAMETERS_PROGROUP_focusingsubsetcutoff	6
RESULTS_SEARCH_13_PARAMETERS_PROGROUP_intersection	1900-01-01 07:12:00
RESULTS_SEARCH_13_PARAMETERS_PROGROUP_minimummatchconfidencecutoff	0.001
RESULTS_SEARCH_13_PARAMETERS_PROGROUP_minunusedprotscore	0.0458
RESULTS_SEARCH_13_PARAMETERS_PROGROUP_subsetcutoff	2
RESULTS_SEARCH_13_PARAMETERS_PROGROUP_unusedprotscorethresholdforexcludingothersfromquant	1.3
RESULTS_SEARCH_13_PARAMETERS_PEAKLIST_count	1910-09-04
RESULTS_SEARCH_13_PARAMETERS_PEAKLIST_filenumber	1
RESULTS_SEARCH_13_PARAMETERS_PEAKLIST_original_count	3900
RESULTS_SEARCH_13_PARAMETERS_PEAKLIST_originalfilename	C:\Users\5600 Procesado\Desktop\Carpetas de datos en escritorio\LibreriaPhaseolus18082018\Libreria Phaseolus18072018\LibreriaPhaseolus18082018_Y1Y2.wiff
RESULTS_SEARCH_13_PARAMETERS_PEAKLIST_partnumber	7
RESULTS_SEARCH_13_PARAMETERS_QUANT_TYPE_background_correction	FALSE
RESULTS_SEARCH_13_PARAMETERS_QUANT_TYPE_bias_correction	TRUE
RESULTS_SEARCH_13_PARAMETERS_QUANT_TYPE_keep_extreme_peptides_over_fraction	0
RESULTS_SEARCH_13_PARAMETERS_QUANT_TYPE_low_confidence_check	TRUE
RESULTS_SEARCH_13_PARAMETERS_QUANT_TYPE_low_intensity_check	TRUE
RESULTS_SEARCH_13_PARAMETERS_QUANT_TYPE_median_statistic	TRUE
RESULTS_SEARCH_13_PARAMETERS_QUANT_TYPE_mod_check	TRUE
RESULTS_SEARCH_13_PARAMETERS_QUANT_TYPE_quant_threshold	-1
RESULTS_SEARCH_13_PARAMETERS_QUANT_TYPE_quant_threshold_sn	9
RESULTS_SEARCH_13_PARAMETERS_QUANT_TYPE_separate_searches	FALSE
RESULTS_SEARCH_13_PARAMETERS_QUANT_TYPE_shared_msms_check	TRUE
RESULTS_SEARCH_13_PARAMETERS_PARAGON_METHOD_SETTINGS_UI_SAMPLE_TYPE	Identification
RESULTS_SEARCH_13_PARAMETERS_PARAGON_METHOD_SETTINGS_UI_CYS_ALKYLATION	MSBT and MMTS
RESULTS_SEARCH_13_PARAMETERS_PARAGON_METHOD_SETTINGS_UI_DIGESTION	Trypsin
RESULTS_SEARCH_13_PARAMETERS_PARAGON_METHOD_SETTINGS_UI_SPECIAL_FACTOR	CN-BIOTIN
RESULTS_SEARCH_13_PARAMETERS_PARAGON_METHOD_SETTINGS_UI_INSTRUMENT	TripleTOF 5600
RESULTS_SEARCH_13_PARAMETERS_PARAGON_METHOD_SETTINGS_UI_SEARCH_EFFORT	Thorough
RESULTS_SEARCH_13_PARAMETERS_PARAGON_METHOD_SETTINGS_UI_ID_FOCUS	Biological modifications
RESULTS_SEARCH_13_PARAMETERS_PARAGON_METHOD_SETTINGS_UI_USER_NAME	5600Procesado\5600 Procesado
RESULTS_SEARCH_13_PARAMETERS_PARAGON_METHOD_SETTINGS_UI_MACHINE_NAME	5600PROCESADO
RESULTS_SEARCH_13_PARAMETERS_PARAGON_METHOD_SETTINGS_UI_SEARCH_ID	6.36761e+17
RESULTS_SEARCH_13_PARAMETERS_PARAGON_METHOD_SETTINGS_UI_START_TIME	2018-10-26 08:11:43
RESULTS_SEARCH_13_PARAMETERS_PARAGON_METHOD_SETTINGS_UI_MIN_UNUSED_PROTSCORE	0.0458
RESULTS_SEARCH_13_PARAMETERS_PARAGON_METHOD_SETTINGS_UI_PSPEP	TRUE
RESULTS_SEARCH_14_time_cpu	446786
RESULTS_SEARCH_14_time_duration	447239
RESULTS_SEARCH_14_version	5.0.1.4874
RESULTS_SEARCH_14_xml:id	SEARCH:2:636761383033942648_6
RESULTS_SEARCH_14_PARAMETERS_chemical_data_edited	TRUE
RESULTS_SEARCH_14_PARAMETERS_do_multiprecursor_search	TRUE
RESULTS_SEARCH_14_PARAMETERS_do_reverse_search	TRUE
RESULTS_SEARCH_14_PARAMETERS_max_quant_labels	35
RESULTS_SEARCH_14_PARAMETERS_maxresults	15
RESULTS_SEARCH_14_PARAMETERS_separate_searches	FALSE
RESULTS_SEARCH_14_PARAMETERS_MSTOLERANCE_type	dalton
RESULTS_SEARCH_14_PARAMETERS_MSTOLERANCE_value	0.05
RESULTS_SEARCH_14_PARAMETERS_MSMSTOLERANCE_type	dalton
RESULTS_SEARCH_14_PARAMETERS_MSMSTOLERANCE_value	0.1
RESULTS_SEARCH_14_PARAMETERS_MS_STANDARD_DEVIATION_type	dalton
RESULTS_SEARCH_14_PARAMETERS_MS_STANDARD_DEVIATION_value	0.0011
RESULTS_SEARCH_14_PARAMETERS_MSMS_STANDARD_DEVIATION_type	dalton
RESULTS_SEARCH_14_PARAMETERS_MSMS_STANDARD_DEVIATION_value	0.01
RESULTS_SEARCH_14_PARAMETERS_FASTA_filename	C:\AB SCIEX\ProteinPilot Data\SearchDatabases\Uniprot_proteome_Phaseolusvulgaris&Rhizobiumleguminosarum&contaminantes.fasta
RESULTS_SEARCH_14_PARAMETERS_AUTO_CALIBRATION_ms	TRUE
RESULTS_SEARCH_14_PARAMETERS_AUTO_CALIBRATION_msexport	FALSE
RESULTS_SEARCH_14_PARAMETERS_AUTO_CALIBRATION_msms	TRUE
RESULTS_SEARCH_14_PARAMETERS_AUTO_CALIBRATION_msmstolsdratio	2.75
RESULTS_SEARCH_14_PARAMETERS_AUTO_CALIBRATION_mstolsdratio	7
RESULTS_SEARCH_14_PARAMETERS_AUTO_CALIBRATION_squareroot	TRUE
RESULTS_SEARCH_14_PARAMETERS_AUTO_CALIBRATION_type	dalton
RESULTS_SEARCH_14_PARAMETERS_AUTO_CALIBRATION_MCP_d_s_s_f	0.0666667
RESULTS_SEARCH_14_PARAMETERS_AUTO_CALIBRATION_MCP_d_s_w_f	3
RESULTS_SEARCH_14_PARAMETERS_AUTO_CALIBRATION_MCP_m_f_r_mbc	200
RESULTS_SEARCH_14_PARAMETERS_AUTO_CALIBRATION_MCP_m_m_c	10
RESULTS_SEARCH_14_PARAMETERS_AUTO_CALIBRATION_MCP_m_m_f_s	0.25
RESULTS_SEARCH_14_PARAMETERS_AUTO_CALIBRATION_MCP_m_m_p_f	0.33
RESULTS_SEARCH_14_PARAMETERS_AUTO_CALIBRATION_MCP_m_m_p_rms_f	1
RESULTS_SEARCH_14_PARAMETERS_AUTO_CALIBRATION_MCP_m_p_t_f	1
RESULTS_SEARCH_14_PARAMETERS_AUTO_CALIBRATION_MCP_m_r_h_n_b	15
RESULTS_SEARCH_14_PARAMETERS_AUTO_CALIBRATION_MCP_m_z_n_s	99
RESULTS_SEARCH_14_PARAMETERS_AUTO_CALIBRATION_MCP_m_z_s_mn_f_r	0.0666667
RESULTS_SEARCH_14_PARAMETERS_AUTO_CALIBRATION_MCP_m_z_s_mx_f_r	0.1
RESULTS_SEARCH_14_PARAMETERS_MS_AUTO_CALIBRATION_OUT_avres	-9.2856e-08
RESULTS_SEARCH_14_PARAMETERS_MS_AUTO_CALIBRATION_OUT_c0	0.000187433
RESULTS_SEARCH_14_PARAMETERS_MS_AUTO_CALIBRATION_OUT_c1minus1	-7.75508e-06
RESULTS_SEARCH_14_PARAMETERS_MS_AUTO_CALIBRATION_OUT_c2	0
RESULTS_SEARCH_14_PARAMETERS_MS_AUTO_CALIBRATION_OUT_file	1
RESULTS_SEARCH_14_PARAMETERS_MS_AUTO_CALIBRATION_OUT_partnumber	7
RESULTS_SEARCH_14_PARAMETERS_MS_AUTO_CALIBRATION_OUT_polyorder	1
RESULTS_SEARCH_14_PARAMETERS_MS_AUTO_CALIBRATION_OUT_sample	1
RESULTS_SEARCH_14_PARAMETERS_MS_AUTO_CALIBRATION_OUT_squareroot	TRUE
RESULTS_SEARCH_14_PARAMETERS_MSMS_AUTO_CALIBRATION_OUT_avres	-1.35529e-07
RESULTS_SEARCH_14_PARAMETERS_MSMS_AUTO_CALIBRATION_OUT_c0	0.000119787
RESULTS_SEARCH_14_PARAMETERS_MSMS_AUTO_CALIBRATION_OUT_c1minus1	-6.37735e-06
RESULTS_SEARCH_14_PARAMETERS_MSMS_AUTO_CALIBRATION_OUT_c2	0
RESULTS_SEARCH_14_PARAMETERS_MSMS_AUTO_CALIBRATION_OUT_file	1
RESULTS_SEARCH_14_PARAMETERS_MSMS_AUTO_CALIBRATION_OUT_partnumber	7
RESULTS_SEARCH_14_PARAMETERS_MSMS_AUTO_CALIBRATION_OUT_polyorder	1
RESULTS_SEARCH_14_PARAMETERS_MSMS_AUTO_CALIBRATION_OUT_sample	1
RESULTS_SEARCH_14_PARAMETERS_MSMS_AUTO_CALIBRATION_OUT_squareroot	TRUE
RESULTS_SEARCH_14_PARAMETERS_MAX_PRECURSORS_FRAGLET	5
RESULTS_SEARCH_14_PARAMETERS_MAX_PRECURSORS_TAGLET	1
RESULTS_SEARCH_14_PARAMETERS_PRECURSORS_DR_FRAGLET	10
RESULTS_SEARCH_14_PARAMETERS_PRECURSORS_DR_TAGLET	3
RESULTS_SEARCH_14_PARAMETERS_DEFAULT_CHARGE_STATE_1_charge	2
RESULTS_SEARCH_14_PARAMETERS_DEFAULT_CHARGE_STATE_1_probability	1
RESULTS_SEARCH_14_PARAMETERS_DEFAULT_CHARGE_STATE_2_charge	3
RESULTS_SEARCH_14_PARAMETERS_DEFAULT_CHARGE_STATE_2_probability	1
RESULTS_SEARCH_14_PARAMETERS_DEFAULT_CHARGE_STATE_3_charge	4
RESULTS_SEARCH_14_PARAMETERS_DEFAULT_CHARGE_STATE_3_probability	1
RESULTS_SEARCH_14_PARAMETERS_VERSION	5.0.1.0, 4895
RESULTS_SEARCH_14_PARAMETERS_PARAGON_VERSION	5.0.1.0, 4874
RESULTS_SEARCH_14_PARAMETERS_APPLICATION	ProteinPilot(tm) Software
RESULTS_SEARCH_14_PARAMETERS_PROGROUP_alternativedispositionmaximumfoldprobabilitydrop	100
RESULTS_SEARCH_14_PARAMETERS_PROGROUP_alternativedispositionmaximumfoldscoredrop	2
RESULTS_SEARCH_14_PARAMETERS_PROGROUP_autodiscordantpeptidethreshold	0.3
RESULTS_SEARCH_14_PARAMETERS_PROGROUP_bayesconfidencecalclulation	TRUE
RESULTS_SEARCH_14_PARAMETERS_PROGROUP_calibrateconfidence	TRUE
RESULTS_SEARCH_14_PARAMETERS_PROGROUP_compresspeptides	FALSE
RESULTS_SEARCH_14_PARAMETERS_PROGROUP_confidencepercentthresholdforexcludingothersfromquant	15
RESULTS_SEARCH_14_PARAMETERS_PROGROUP_confidencepercentthresholdforincludingselfinquant	15
RESULTS_SEARCH_14_PARAMETERS_PROGROUP_donotstoremspeaklists	FALSE
RESULTS_SEARCH_14_PARAMETERS_PROGROUP_fasta	C:\AB SCIEX\ProteinPilot Data\SearchDatabases\Uniprot_proteome_Phaseolusvulgaris&Rhizobiumleguminosarum&contaminantes.fasta
RESULTS_SEARCH_14_PARAMETERS_PROGROUP_featuregroupminpepconf	0.66
RESULTS_SEARCH_14_PARAMETERS_PROGROUP_featuregroupminups	0.47
RESULTS_SEARCH_14_PARAMETERS_PROGROUP_focusingintersection	4
RESULTS_SEARCH_14_PARAMETERS_PROGROUP_focusingminimummatchconfidence	0.1
RESULTS_SEARCH_14_PARAMETERS_PROGROUP_focusingminunusedprotscore	0.1
RESULTS_SEARCH_14_PARAMETERS_PROGROUP_focusingsubsetcutoff	1900-01-06
RESULTS_SEARCH_14_PARAMETERS_PROGROUP_intersection	1.3
RESULTS_SEARCH_14_PARAMETERS_PROGROUP_minimummatchconfidencecutoff	0.001
RESULTS_SEARCH_14_PARAMETERS_PROGROUP_minunusedprotscore	0.0458
RESULTS_SEARCH_14_PARAMETERS_PROGROUP_subsetcutoff	1900-01-02
RESULTS_SEARCH_14_PARAMETERS_PROGROUP_unusedprotscorethresholdforexcludingothersfromquant	1.3
RESULTS_SEARCH_14_PARAMETERS_PEAKLIST_count	3900
RESULTS_SEARCH_14_PARAMETERS_PEAKLIST_filenumber	1
RESULTS_SEARCH_14_PARAMETERS_PEAKLIST_original_count	3900
RESULTS_SEARCH_14_PARAMETERS_PEAKLIST_originalfilename	C:\Users\5600 Procesado\Desktop\Carpetas de datos en escritorio\LibreriaPhaseolus18082018\Libreria Phaseolus18072018\LibreriaPhaseolus18082018_Y1Y2.wiff
RESULTS_SEARCH_14_PARAMETERS_PEAKLIST_partnumber	1900-01-07
RESULTS_SEARCH_14_PARAMETERS_QUANT_TYPE_background_correction	FALSE
RESULTS_SEARCH_14_PARAMETERS_QUANT_TYPE_bias_correction	TRUE
RESULTS_SEARCH_14_PARAMETERS_QUANT_TYPE_keep_extreme_peptides_over_fraction	0
RESULTS_SEARCH_14_PARAMETERS_QUANT_TYPE_low_confidence_check	TRUE
RESULTS_SEARCH_14_PARAMETERS_QUANT_TYPE_low_intensity_check	TRUE
RESULTS_SEARCH_14_PARAMETERS_QUANT_TYPE_median_statistic	TRUE
RESULTS_SEARCH_14_PARAMETERS_QUANT_TYPE_mod_check	TRUE
RESULTS_SEARCH_14_PARAMETERS_QUANT_TYPE_quant_threshold	-1
RESULTS_SEARCH_14_PARAMETERS_QUANT_TYPE_quant_threshold_sn	9
RESULTS_SEARCH_14_PARAMETERS_QUANT_TYPE_separate_searches	FALSE
RESULTS_SEARCH_14_PARAMETERS_QUANT_TYPE_shared_msms_check	TRUE
RESULTS_SEARCH_14_PARAMETERS_PARAGON_METHOD_SETTINGS_UI_SAMPLE_TYPE	Identification
RESULTS_SEARCH_14_PARAMETERS_PARAGON_METHOD_SETTINGS_UI_CYS_ALKYLATION	MSBT and MMTS
RESULTS_SEARCH_14_PARAMETERS_PARAGON_METHOD_SETTINGS_UI_DIGESTION	Trypsin
RESULTS_SEARCH_14_PARAMETERS_PARAGON_METHOD_SETTINGS_UI_SPECIAL_FACTOR	CN-BIOTIN
RESULTS_SEARCH_14_PARAMETERS_PARAGON_METHOD_SETTINGS_UI_INSTRUMENT	TripleTOF 5600
RESULTS_SEARCH_14_PARAMETERS_PARAGON_METHOD_SETTINGS_UI_SEARCH_EFFORT	Thorough
RESULTS_SEARCH_14_PARAMETERS_PARAGON_METHOD_SETTINGS_UI_ID_FOCUS	Biological modifications
RESULTS_SEARCH_14_PARAMETERS_PARAGON_METHOD_SETTINGS_UI_USER_NAME	5600Procesado\5600 Procesado
RESULTS_SEARCH_14_PARAMETERS_PARAGON_METHOD_SETTINGS_UI_MACHINE_NAME	5600PROCESADO
RESULTS_SEARCH_14_PARAMETERS_PARAGON_METHOD_SETTINGS_UI_SEARCH_ID	6.36761e+17
RESULTS_SEARCH_14_PARAMETERS_PARAGON_METHOD_SETTINGS_UI_START_TIME	2018-10-26 08:11:43
RESULTS_SEARCH_14_PARAMETERS_PARAGON_METHOD_SETTINGS_UI_MIN_UNUSED_PROTSCORE	0.0458
RESULTS_SEARCH_14_PARAMETERS_PARAGON_METHOD_SETTINGS_UI_PSPEP	TRUE
RESULTS_SEARCH_15_time_cpu	102757
RESULTS_SEARCH_15_time_duration	102788
RESULTS_SEARCH_15_version	5.0.1.4874
RESULTS_SEARCH_15_xml:id	SEARCH:1:636761383033942648_7
RESULTS_SEARCH_15_PARAMETERS_chemical_data_edited	TRUE
RESULTS_SEARCH_15_PARAMETERS_do_multiprecursor_search	TRUE
RESULTS_SEARCH_15_PARAMETERS_do_reverse_search	TRUE
RESULTS_SEARCH_15_PARAMETERS_max_quant_labels	35
RESULTS_SEARCH_15_PARAMETERS_maxresults	15
RESULTS_SEARCH_15_PARAMETERS_separate_searches	FALSE
RESULTS_SEARCH_15_PARAMETERS_MSTOLERANCE_type	dalton
RESULTS_SEARCH_15_PARAMETERS_MSTOLERANCE_value	0.05
RESULTS_SEARCH_15_PARAMETERS_MSMSTOLERANCE_type	dalton
RESULTS_SEARCH_15_PARAMETERS_MSMSTOLERANCE_value	0.1
RESULTS_SEARCH_15_PARAMETERS_MS_STANDARD_DEVIATION_type	dalton
RESULTS_SEARCH_15_PARAMETERS_MS_STANDARD_DEVIATION_value	0.0011
RESULTS_SEARCH_15_PARAMETERS_MSMS_STANDARD_DEVIATION_type	dalton
RESULTS_SEARCH_15_PARAMETERS_MSMS_STANDARD_DEVIATION_value	0.01
RESULTS_SEARCH_15_PARAMETERS_FASTA_filename	C:\AB SCIEX\ProteinPilot Data\SearchDatabases\Uniprot_proteome_Phaseolusvulgaris&Rhizobiumleguminosarum&contaminantes.fasta
RESULTS_SEARCH_15_PARAMETERS_AUTO_CALIBRATION_ms	TRUE
RESULTS_SEARCH_15_PARAMETERS_AUTO_CALIBRATION_msexport	FALSE
RESULTS_SEARCH_15_PARAMETERS_AUTO_CALIBRATION_msms	TRUE
RESULTS_SEARCH_15_PARAMETERS_AUTO_CALIBRATION_msmstolsdratio	2.75
RESULTS_SEARCH_15_PARAMETERS_AUTO_CALIBRATION_mstolsdratio	7
RESULTS_SEARCH_15_PARAMETERS_AUTO_CALIBRATION_squareroot	TRUE
RESULTS_SEARCH_15_PARAMETERS_AUTO_CALIBRATION_type	dalton
RESULTS_SEARCH_15_PARAMETERS_AUTO_CALIBRATION_MCP_d_s_s_f	0.0666667
RESULTS_SEARCH_15_PARAMETERS_AUTO_CALIBRATION_MCP_d_s_w_f	3
RESULTS_SEARCH_15_PARAMETERS_AUTO_CALIBRATION_MCP_m_f_r_mbc	200
RESULTS_SEARCH_15_PARAMETERS_AUTO_CALIBRATION_MCP_m_m_c	10
RESULTS_SEARCH_15_PARAMETERS_AUTO_CALIBRATION_MCP_m_m_f_s	0.25
RESULTS_SEARCH_15_PARAMETERS_AUTO_CALIBRATION_MCP_m_m_p_f	0.33
RESULTS_SEARCH_15_PARAMETERS_AUTO_CALIBRATION_MCP_m_m_p_rms_f	1
RESULTS_SEARCH_15_PARAMETERS_AUTO_CALIBRATION_MCP_m_p_t_f	1
RESULTS_SEARCH_15_PARAMETERS_AUTO_CALIBRATION_MCP_m_r_h_n_b	15
RESULTS_SEARCH_15_PARAMETERS_AUTO_CALIBRATION_MCP_m_z_n_s	99
RESULTS_SEARCH_15_PARAMETERS_AUTO_CALIBRATION_MCP_m_z_s_mn_f_r	0.0666667
RESULTS_SEARCH_15_PARAMETERS_AUTO_CALIBRATION_MCP_m_z_s_mx_f_r	0.1
RESULTS_SEARCH_15_PARAMETERS_MS_AUTO_CALIBRATION_OUT_avres	6.81636e-09
RESULTS_SEARCH_15_PARAMETERS_MS_AUTO_CALIBRATION_OUT_c0	0.000151815
RESULTS_SEARCH_15_PARAMETERS_MS_AUTO_CALIBRATION_OUT_c1minus1	-6.0286e-06
RESULTS_SEARCH_15_PARAMETERS_MS_AUTO_CALIBRATION_OUT_c2	0
RESULTS_SEARCH_15_PARAMETERS_MS_AUTO_CALIBRATION_OUT_file	1
RESULTS_SEARCH_15_PARAMETERS_MS_AUTO_CALIBRATION_OUT_partnumber	8
RESULTS_SEARCH_15_PARAMETERS_MS_AUTO_CALIBRATION_OUT_polyorder	1
RESULTS_SEARCH_15_PARAMETERS_MS_AUTO_CALIBRATION_OUT_sample	1
RESULTS_SEARCH_15_PARAMETERS_MS_AUTO_CALIBRATION_OUT_squareroot	TRUE
RESULTS_SEARCH_15_PARAMETERS_MSMS_AUTO_CALIBRATION_OUT_avres	-1.04293e-07
RESULTS_SEARCH_15_PARAMETERS_MSMS_AUTO_CALIBRATION_OUT_c0	9.92904e-05
RESULTS_SEARCH_15_PARAMETERS_MSMS_AUTO_CALIBRATION_OUT_c1minus1	-5.02788e-06
RESULTS_SEARCH_15_PARAMETERS_MSMS_AUTO_CALIBRATION_OUT_c2	0
RESULTS_SEARCH_15_PARAMETERS_MSMS_AUTO_CALIBRATION_OUT_file	1
RESULTS_SEARCH_15_PARAMETERS_MSMS_AUTO_CALIBRATION_OUT_partnumber	8
RESULTS_SEARCH_15_PARAMETERS_MSMS_AUTO_CALIBRATION_OUT_polyorder	1
RESULTS_SEARCH_15_PARAMETERS_MSMS_AUTO_CALIBRATION_OUT_sample	1
RESULTS_SEARCH_15_PARAMETERS_MSMS_AUTO_CALIBRATION_OUT_squareroot	TRUE
RESULTS_SEARCH_15_PARAMETERS_MAX_PRECURSORS_FRAGLET	5
RESULTS_SEARCH_15_PARAMETERS_MAX_PRECURSORS_TAGLET	1
RESULTS_SEARCH_15_PARAMETERS_PRECURSORS_DR_FRAGLET	10
RESULTS_SEARCH_15_PARAMETERS_PRECURSORS_DR_TAGLET	3
RESULTS_SEARCH_15_PARAMETERS_DEFAULT_CHARGE_STATE_1_charge	2
RESULTS_SEARCH_15_PARAMETERS_DEFAULT_CHARGE_STATE_1_probability	1
RESULTS_SEARCH_15_PARAMETERS_DEFAULT_CHARGE_STATE_2_charge	3
RESULTS_SEARCH_15_PARAMETERS_DEFAULT_CHARGE_STATE_2_probability	1
RESULTS_SEARCH_15_PARAMETERS_DEFAULT_CHARGE_STATE_3_charge	4
RESULTS_SEARCH_15_PARAMETERS_DEFAULT_CHARGE_STATE_3_probability	1
RESULTS_SEARCH_15_PARAMETERS_VERSION	5.0.1.0, 4895
RESULTS_SEARCH_15_PARAMETERS_PARAGON_VERSION	5.0.1.0, 4874
RESULTS_SEARCH_15_PARAMETERS_APPLICATION	ProteinPilot(tm) Software
RESULTS_SEARCH_15_PARAMETERS_PROGROUP_alternativedispositionmaximumfoldprobabilitydrop	100
RESULTS_SEARCH_15_PARAMETERS_PROGROUP_alternativedispositionmaximumfoldscoredrop	2
RESULTS_SEARCH_15_PARAMETERS_PROGROUP_autodiscordantpeptidethreshold	0.3
RESULTS_SEARCH_15_PARAMETERS_PROGROUP_bayesconfidencecalclulation	TRUE
RESULTS_SEARCH_15_PARAMETERS_PROGROUP_calibrateconfidence	TRUE
RESULTS_SEARCH_15_PARAMETERS_PROGROUP_compresspeptides	FALSE
RESULTS_SEARCH_15_PARAMETERS_PROGROUP_confidencepercentthresholdforexcludingothersfromquant	15
RESULTS_SEARCH_15_PARAMETERS_PROGROUP_confidencepercentthresholdforincludingselfinquant	15
RESULTS_SEARCH_15_PARAMETERS_PROGROUP_donotstoremspeaklists	FALSE
RESULTS_SEARCH_15_PARAMETERS_PROGROUP_fasta	C:\AB SCIEX\ProteinPilot Data\SearchDatabases\Uniprot_proteome_Phaseolusvulgaris&Rhizobiumleguminosarum&contaminantes.fasta
RESULTS_SEARCH_15_PARAMETERS_PROGROUP_featuregroupminpepconf	0.66
RESULTS_SEARCH_15_PARAMETERS_PROGROUP_featuregroupminups	0.47
RESULTS_SEARCH_15_PARAMETERS_PROGROUP_focusingintersection	4
RESULTS_SEARCH_15_PARAMETERS_PROGROUP_focusingminimummatchconfidence	0.1
RESULTS_SEARCH_15_PARAMETERS_PROGROUP_focusingminunusedprotscore	0.1
RESULTS_SEARCH_15_PARAMETERS_PROGROUP_focusingsubsetcutoff	6
RESULTS_SEARCH_15_PARAMETERS_PROGROUP_intersection	1.3
RESULTS_SEARCH_15_PARAMETERS_PROGROUP_minimummatchconfidencecutoff	00:01:26.400000
RESULTS_SEARCH_15_PARAMETERS_PROGROUP_minunusedprotscore	0.0458
RESULTS_SEARCH_15_PARAMETERS_PROGROUP_subsetcutoff	2
RESULTS_SEARCH_15_PARAMETERS_PROGROUP_unusedprotscorethresholdforexcludingothersfromquant	1.3
RESULTS_SEARCH_15_PARAMETERS_PEAKLIST_count	3950
RESULTS_SEARCH_15_PARAMETERS_PEAKLIST_filenumber	1
RESULTS_SEARCH_15_PARAMETERS_PEAKLIST_original_count	3950
RESULTS_SEARCH_15_PARAMETERS_PEAKLIST_originalfilename	C:\Users\5600 Procesado\Desktop\Carpetas de datos en escritorio\LibreriaPhaseolus18082018\Libreria Phaseolus18072018\LibreriaPhaseolus18082018_Y1Y2.wiff
RESULTS_SEARCH_15_PARAMETERS_PEAKLIST_partnumber	8
RESULTS_SEARCH_15_PARAMETERS_QUANT_TYPE_background_correction	FALSE
RESULTS_SEARCH_15_PARAMETERS_QUANT_TYPE_bias_correction	TRUE
RESULTS_SEARCH_15_PARAMETERS_QUANT_TYPE_keep_extreme_peptides_over_fraction	0
RESULTS_SEARCH_15_PARAMETERS_QUANT_TYPE_low_confidence_check	TRUE
RESULTS_SEARCH_15_PARAMETERS_QUANT_TYPE_low_intensity_check	TRUE
RESULTS_SEARCH_15_PARAMETERS_QUANT_TYPE_median_statistic	TRUE
RESULTS_SEARCH_15_PARAMETERS_QUANT_TYPE_mod_check	TRUE
RESULTS_SEARCH_15_PARAMETERS_QUANT_TYPE_quant_threshold	-1
RESULTS_SEARCH_15_PARAMETERS_QUANT_TYPE_quant_threshold_sn	9
RESULTS_SEARCH_15_PARAMETERS_QUANT_TYPE_separate_searches	FALSE
RESULTS_SEARCH_15_PARAMETERS_QUANT_TYPE_shared_msms_check	TRUE
RESULTS_SEARCH_15_PARAMETERS_PARAGON_METHOD_SETTINGS_UI_SAMPLE_TYPE	Identification
RESULTS_SEARCH_15_PARAMETERS_PARAGON_METHOD_SETTINGS_UI_CYS_ALKYLATION	MSBT and MMTS
RESULTS_SEARCH_15_PARAMETERS_PARAGON_METHOD_SETTINGS_UI_DIGESTION	Trypsin
RESULTS_SEARCH_15_PARAMETERS_PARAGON_METHOD_SETTINGS_UI_SPECIAL_FACTOR	CN-BIOTIN
RESULTS_SEARCH_15_PARAMETERS_PARAGON_METHOD_SETTINGS_UI_INSTRUMENT	TripleTOF 5600
RESULTS_SEARCH_15_PARAMETERS_PARAGON_METHOD_SETTINGS_UI_SEARCH_EFFORT	Thorough
RESULTS_SEARCH_15_PARAMETERS_PARAGON_METHOD_SETTINGS_UI_ID_FOCUS	Biological modifications
RESULTS_SEARCH_15_PARAMETERS_PARAGON_METHOD_SETTINGS_UI_USER_NAME	5600Procesado\5600 Procesado
RESULTS_SEARCH_15_PARAMETERS_PARAGON_METHOD_SETTINGS_UI_MACHINE_NAME	5600PROCESADO
RESULTS_SEARCH_15_PARAMETERS_PARAGON_METHOD_SETTINGS_UI_SEARCH_ID	6.36761e+17
RESULTS_SEARCH_15_PARAMETERS_PARAGON_METHOD_SETTINGS_UI_START_TIME	2018-10-26 08:11:43
RESULTS_SEARCH_15_PARAMETERS_PARAGON_METHOD_SETTINGS_UI_MIN_UNUSED_PROTSCORE	0.0458
RESULTS_SEARCH_15_PARAMETERS_PARAGON_METHOD_SETTINGS_UI_PSPEP	TRUE
RESULTS_SEARCH_16_time_cpu	471466
RESULTS_SEARCH_16_time_duration	474399
RESULTS_SEARCH_16_version	5.0.1.4874
RESULTS_SEARCH_16_xml:id	SEARCH:2:636761383033942648_7
RESULTS_SEARCH_16_PARAMETERS_chemical_data_edited	TRUE
RESULTS_SEARCH_16_PARAMETERS_do_multiprecursor_search	TRUE
RESULTS_SEARCH_16_PARAMETERS_do_reverse_search	TRUE
RESULTS_SEARCH_16_PARAMETERS_max_quant_labels	35
RESULTS_SEARCH_16_PARAMETERS_maxresults	1900-01-15
RESULTS_SEARCH_16_PARAMETERS_separate_searches	FALSE
RESULTS_SEARCH_16_PARAMETERS_MSTOLERANCE_type	dalton
RESULTS_SEARCH_16_PARAMETERS_MSTOLERANCE_value	0.05
RESULTS_SEARCH_16_PARAMETERS_MSMSTOLERANCE_type	dalton
RESULTS_SEARCH_16_PARAMETERS_MSMSTOLERANCE_value	0.1
RESULTS_SEARCH_16_PARAMETERS_MS_STANDARD_DEVIATION_type	dalton
RESULTS_SEARCH_16_PARAMETERS_MS_STANDARD_DEVIATION_value	0.0011
RESULTS_SEARCH_16_PARAMETERS_MSMS_STANDARD_DEVIATION_type	dalton
RESULTS_SEARCH_16_PARAMETERS_MSMS_STANDARD_DEVIATION_value	0.01
RESULTS_SEARCH_16_PARAMETERS_FASTA_filename	C:\AB SCIEX\ProteinPilot Data\SearchDatabases\Uniprot_proteome_Phaseolusvulgaris&Rhizobiumleguminosarum&contaminantes.fasta
RESULTS_SEARCH_16_PARAMETERS_AUTO_CALIBRATION_ms	TRUE
RESULTS_SEARCH_16_PARAMETERS_AUTO_CALIBRATION_msexport	FALSE
RESULTS_SEARCH_16_PARAMETERS_AUTO_CALIBRATION_msms	TRUE
RESULTS_SEARCH_16_PARAMETERS_AUTO_CALIBRATION_msmstolsdratio	2.75
RESULTS_SEARCH_16_PARAMETERS_AUTO_CALIBRATION_mstolsdratio	7
RESULTS_SEARCH_16_PARAMETERS_AUTO_CALIBRATION_squareroot	TRUE
RESULTS_SEARCH_16_PARAMETERS_AUTO_CALIBRATION_type	dalton
RESULTS_SEARCH_16_PARAMETERS_AUTO_CALIBRATION_MCP_d_s_s_f	0.0666667
RESULTS_SEARCH_16_PARAMETERS_AUTO_CALIBRATION_MCP_d_s_w_f	3
RESULTS_SEARCH_16_PARAMETERS_AUTO_CALIBRATION_MCP_m_f_r_mbc	200
RESULTS_SEARCH_16_PARAMETERS_AUTO_CALIBRATION_MCP_m_m_c	10
RESULTS_SEARCH_16_PARAMETERS_AUTO_CALIBRATION_MCP_m_m_f_s	0.25
RESULTS_SEARCH_16_PARAMETERS_AUTO_CALIBRATION_MCP_m_m_p_f	0.33
RESULTS_SEARCH_16_PARAMETERS_AUTO_CALIBRATION_MCP_m_m_p_rms_f	1
RESULTS_SEARCH_16_PARAMETERS_AUTO_CALIBRATION_MCP_m_p_t_f	1
RESULTS_SEARCH_16_PARAMETERS_AUTO_CALIBRATION_MCP_m_r_h_n_b	15
RESULTS_SEARCH_16_PARAMETERS_AUTO_CALIBRATION_MCP_m_z_n_s	99
RESULTS_SEARCH_16_PARAMETERS_AUTO_CALIBRATION_MCP_m_z_s_mn_f_r	0.0666667
RESULTS_SEARCH_16_PARAMETERS_AUTO_CALIBRATION_MCP_m_z_s_mx_f_r	0.1
RESULTS_SEARCH_16_PARAMETERS_MS_AUTO_CALIBRATION_OUT_avres	6.81636e-09
RESULTS_SEARCH_16_PARAMETERS_MS_AUTO_CALIBRATION_OUT_c0	0.000151815
RESULTS_SEARCH_16_PARAMETERS_MS_AUTO_CALIBRATION_OUT_c1minus1	-6.0286e-06
RESULTS_SEARCH_16_PARAMETERS_MS_AUTO_CALIBRATION_OUT_c2	0
RESULTS_SEARCH_16_PARAMETERS_MS_AUTO_CALIBRATION_OUT_file	1
RESULTS_SEARCH_16_PARAMETERS_MS_AUTO_CALIBRATION_OUT_partnumber	1900-01-08
RESULTS_SEARCH_16_PARAMETERS_MS_AUTO_CALIBRATION_OUT_polyorder	1900-01-01
RESULTS_SEARCH_16_PARAMETERS_MS_AUTO_CALIBRATION_OUT_sample	1
RESULTS_SEARCH_16_PARAMETERS_MS_AUTO_CALIBRATION_OUT_squareroot	TRUE
RESULTS_SEARCH_16_PARAMETERS_MSMS_AUTO_CALIBRATION_OUT_avres	-1.04293e-07
RESULTS_SEARCH_16_PARAMETERS_MSMS_AUTO_CALIBRATION_OUT_c0	9.92904e-05
RESULTS_SEARCH_16_PARAMETERS_MSMS_AUTO_CALIBRATION_OUT_c1minus1	-5.02788e-06
RESULTS_SEARCH_16_PARAMETERS_MSMS_AUTO_CALIBRATION_OUT_c2	0
RESULTS_SEARCH_16_PARAMETERS_MSMS_AUTO_CALIBRATION_OUT_file	1
RESULTS_SEARCH_16_PARAMETERS_MSMS_AUTO_CALIBRATION_OUT_partnumber	8
RESULTS_SEARCH_16_PARAMETERS_MSMS_AUTO_CALIBRATION_OUT_polyorder	1900-01-01
RESULTS_SEARCH_16_PARAMETERS_MSMS_AUTO_CALIBRATION_OUT_sample	1
RESULTS_SEARCH_16_PARAMETERS_MSMS_AUTO_CALIBRATION_OUT_squareroot	TRUE
RESULTS_SEARCH_16_PARAMETERS_MAX_PRECURSORS_FRAGLET	5
RESULTS_SEARCH_16_PARAMETERS_MAX_PRECURSORS_TAGLET	1
RESULTS_SEARCH_16_PARAMETERS_PRECURSORS_DR_FRAGLET	10
RESULTS_SEARCH_16_PARAMETERS_PRECURSORS_DR_TAGLET	3
RESULTS_SEARCH_16_PARAMETERS_DEFAULT_CHARGE_STATE_1_charge	2
RESULTS_SEARCH_16_PARAMETERS_DEFAULT_CHARGE_STATE_1_probability	1
RESULTS_SEARCH_16_PARAMETERS_DEFAULT_CHARGE_STATE_2_charge	3
RESULTS_SEARCH_16_PARAMETERS_DEFAULT_CHARGE_STATE_2_probability	1
RESULTS_SEARCH_16_PARAMETERS_DEFAULT_CHARGE_STATE_3_charge	4
RESULTS_SEARCH_16_PARAMETERS_DEFAULT_CHARGE_STATE_3_probability	1
RESULTS_SEARCH_16_PARAMETERS_VERSION	5.0.1.0, 4895
RESULTS_SEARCH_16_PARAMETERS_PARAGON_VERSION	5.0.1.0, 4874
RESULTS_SEARCH_16_PARAMETERS_APPLICATION	ProteinPilot(tm) Software
RESULTS_SEARCH_16_PARAMETERS_PROGROUP_alternativedispositionmaximumfoldprobabilitydrop	100
RESULTS_SEARCH_16_PARAMETERS_PROGROUP_alternativedispositionmaximumfoldscoredrop	2
RESULTS_SEARCH_16_PARAMETERS_PROGROUP_autodiscordantpeptidethreshold	0.3
RESULTS_SEARCH_16_PARAMETERS_PROGROUP_bayesconfidencecalclulation	TRUE
RESULTS_SEARCH_16_PARAMETERS_PROGROUP_calibrateconfidence	TRUE
RESULTS_SEARCH_16_PARAMETERS_PROGROUP_compresspeptides	FALSE
RESULTS_SEARCH_16_PARAMETERS_PROGROUP_confidencepercentthresholdforexcludingothersfromquant	15
RESULTS_SEARCH_16_PARAMETERS_PROGROUP_confidencepercentthresholdforincludingselfinquant	15
RESULTS_SEARCH_16_PARAMETERS_PROGROUP_donotstoremspeaklists	FALSE
RESULTS_SEARCH_16_PARAMETERS_PROGROUP_fasta	C:\AB SCIEX\ProteinPilot Data\SearchDatabases\Uniprot_proteome_Phaseolusvulgaris&Rhizobiumleguminosarum&contaminantes.fasta
RESULTS_SEARCH_16_PARAMETERS_PROGROUP_featuregroupminpepconf	0.66
RESULTS_SEARCH_16_PARAMETERS_PROGROUP_featuregroupminups	0.47
RESULTS_SEARCH_16_PARAMETERS_PROGROUP_focusingintersection	4
RESULTS_SEARCH_16_PARAMETERS_PROGROUP_focusingminimummatchconfidence	0.1
RESULTS_SEARCH_16_PARAMETERS_PROGROUP_focusingminunusedprotscore	0.1
RESULTS_SEARCH_16_PARAMETERS_PROGROUP_focusingsubsetcutoff	1900-01-06
RESULTS_SEARCH_16_PARAMETERS_PROGROUP_intersection	1.3
RESULTS_SEARCH_16_PARAMETERS_PROGROUP_minimummatchconfidencecutoff	0.001
RESULTS_SEARCH_16_PARAMETERS_PROGROUP_minunusedprotscore	0.0458
RESULTS_SEARCH_16_PARAMETERS_PROGROUP_subsetcutoff	2
RESULTS_SEARCH_16_PARAMETERS_PROGROUP_unusedprotscorethresholdforexcludingothersfromquant	1.3
RESULTS_SEARCH_16_PARAMETERS_PEAKLIST_count	3950
RESULTS_SEARCH_16_PARAMETERS_PEAKLIST_filenumber	1
RESULTS_SEARCH_16_PARAMETERS_PEAKLIST_original_count	3950
RESULTS_SEARCH_16_PARAMETERS_PEAKLIST_originalfilename	C:\Users\5600 Procesado\Desktop\Carpetas de datos en escritorio\LibreriaPhaseolus18082018\Libreria Phaseolus18072018\LibreriaPhaseolus18082018_Y1Y2.wiff
RESULTS_SEARCH_16_PARAMETERS_PEAKLIST_partnumber	8
RESULTS_SEARCH_16_PARAMETERS_QUANT_TYPE_background_correction	FALSE
RESULTS_SEARCH_16_PARAMETERS_QUANT_TYPE_bias_correction	TRUE
RESULTS_SEARCH_16_PARAMETERS_QUANT_TYPE_keep_extreme_peptides_over_fraction	0
RESULTS_SEARCH_16_PARAMETERS_QUANT_TYPE_low_confidence_check	TRUE
RESULTS_SEARCH_16_PARAMETERS_QUANT_TYPE_low_intensity_check	TRUE
RESULTS_SEARCH_16_PARAMETERS_QUANT_TYPE_median_statistic	TRUE
RESULTS_SEARCH_16_PARAMETERS_QUANT_TYPE_mod_check	TRUE
RESULTS_SEARCH_16_PARAMETERS_QUANT_TYPE_quant_threshold	-1
RESULTS_SEARCH_16_PARAMETERS_QUANT_TYPE_quant_threshold_sn	9
RESULTS_SEARCH_16_PARAMETERS_QUANT_TYPE_separate_searches	FALSE
RESULTS_SEARCH_16_PARAMETERS_QUANT_TYPE_shared_msms_check	TRUE
RESULTS_SEARCH_16_PARAMETERS_PARAGON_METHOD_SETTINGS_UI_SAMPLE_TYPE	Identification
RESULTS_SEARCH_16_PARAMETERS_PARAGON_METHOD_SETTINGS_UI_CYS_ALKYLATION	MSBT and MMTS
RESULTS_SEARCH_16_PARAMETERS_PARAGON_METHOD_SETTINGS_UI_DIGESTION	Trypsin
RESULTS_SEARCH_16_PARAMETERS_PARAGON_METHOD_SETTINGS_UI_SPECIAL_FACTOR	CN-BIOTIN
RESULTS_SEARCH_16_PARAMETERS_PARAGON_METHOD_SETTINGS_UI_INSTRUMENT	TripleTOF 5600
RESULTS_SEARCH_16_PARAMETERS_PARAGON_METHOD_SETTINGS_UI_SEARCH_EFFORT	Thorough
RESULTS_SEARCH_16_PARAMETERS_PARAGON_METHOD_SETTINGS_UI_ID_FOCUS	Biological modifications
RESULTS_SEARCH_16_PARAMETERS_PARAGON_METHOD_SETTINGS_UI_USER_NAME	5600Procesado\5600 Procesado
RESULTS_SEARCH_16_PARAMETERS_PARAGON_METHOD_SETTINGS_UI_MACHINE_NAME	5600PROCESADO
RESULTS_SEARCH_16_PARAMETERS_PARAGON_METHOD_SETTINGS_UI_SEARCH_ID	6.36761e+17
RESULTS_SEARCH_16_PARAMETERS_PARAGON_METHOD_SETTINGS_UI_START_TIME	2018-10-26 08:11:43
RESULTS_SEARCH_16_PARAMETERS_PARAGON_METHOD_SETTINGS_UI_MIN_UNUSED_PROTSCORE	0.0458
RESULTS_SEARCH_16_PARAMETERS_PARAGON_METHOD_SETTINGS_UI_PSPEP	TRUE
RESULTS_SEARCH_17_time_cpu	158169
RESULTS_SEARCH_17_time_duration	158199
RESULTS_SEARCH_17_version	5.0.1.4874
RESULTS_SEARCH_17_xml:id	SEARCH:1:636761383033942648_8
RESULTS_SEARCH_17_PARAMETERS_chemical_data_edited	TRUE
RESULTS_SEARCH_17_PARAMETERS_do_multiprecursor_search	TRUE
RESULTS_SEARCH_17_PARAMETERS_do_reverse_search	TRUE
RESULTS_SEARCH_17_PARAMETERS_max_quant_labels	35
RESULTS_SEARCH_17_PARAMETERS_maxresults	15
RESULTS_SEARCH_17_PARAMETERS_separate_searches	FALSE
RESULTS_SEARCH_17_PARAMETERS_MSTOLERANCE_type	dalton
RESULTS_SEARCH_17_PARAMETERS_MSTOLERANCE_value	0.05
RESULTS_SEARCH_17_PARAMETERS_MSMSTOLERANCE_type	dalton
RESULTS_SEARCH_17_PARAMETERS_MSMSTOLERANCE_value	0.1
RESULTS_SEARCH_17_PARAMETERS_MS_STANDARD_DEVIATION_type	dalton
RESULTS_SEARCH_17_PARAMETERS_MS_STANDARD_DEVIATION_value	0.0011
RESULTS_SEARCH_17_PARAMETERS_MSMS_STANDARD_DEVIATION_type	dalton
RESULTS_SEARCH_17_PARAMETERS_MSMS_STANDARD_DEVIATION_value	0.01
RESULTS_SEARCH_17_PARAMETERS_FASTA_filename	C:\AB SCIEX\ProteinPilot Data\SearchDatabases\Uniprot_proteome_Phaseolusvulgaris&Rhizobiumleguminosarum&contaminantes.fasta
RESULTS_SEARCH_17_PARAMETERS_AUTO_CALIBRATION_ms	TRUE
RESULTS_SEARCH_17_PARAMETERS_AUTO_CALIBRATION_msexport	FALSE
RESULTS_SEARCH_17_PARAMETERS_AUTO_CALIBRATION_msms	TRUE
RESULTS_SEARCH_17_PARAMETERS_AUTO_CALIBRATION_msmstolsdratio	2.75
RESULTS_SEARCH_17_PARAMETERS_AUTO_CALIBRATION_mstolsdratio	7
RESULTS_SEARCH_17_PARAMETERS_AUTO_CALIBRATION_squareroot	TRUE
RESULTS_SEARCH_17_PARAMETERS_AUTO_CALIBRATION_type	dalton
RESULTS_SEARCH_17_PARAMETERS_AUTO_CALIBRATION_MCP_d_s_s_f	0.0666667
RESULTS_SEARCH_17_PARAMETERS_AUTO_CALIBRATION_MCP_d_s_w_f	3
RESULTS_SEARCH_17_PARAMETERS_AUTO_CALIBRATION_MCP_m_f_r_mbc	200
RESULTS_SEARCH_17_PARAMETERS_AUTO_CALIBRATION_MCP_m_m_c	1900-01-10
RESULTS_SEARCH_17_PARAMETERS_AUTO_CALIBRATION_MCP_m_m_f_s	0.25
RESULTS_SEARCH_17_PARAMETERS_AUTO_CALIBRATION_MCP_m_m_p_f	0.33
RESULTS_SEARCH_17_PARAMETERS_AUTO_CALIBRATION_MCP_m_m_p_rms_f	1
RESULTS_SEARCH_17_PARAMETERS_AUTO_CALIBRATION_MCP_m_p_t_f	1
RESULTS_SEARCH_17_PARAMETERS_AUTO_CALIBRATION_MCP_m_r_h_n_b	15
RESULTS_SEARCH_17_PARAMETERS_AUTO_CALIBRATION_MCP_m_z_n_s	99
RESULTS_SEARCH_17_PARAMETERS_AUTO_CALIBRATION_MCP_m_z_s_mn_f_r	0.0666667
RESULTS_SEARCH_17_PARAMETERS_AUTO_CALIBRATION_MCP_m_z_s_mx_f_r	0.1
RESULTS_SEARCH_17_PARAMETERS_MS_AUTO_CALIBRATION_OUT_avres	-3.63216e-08
RESULTS_SEARCH_17_PARAMETERS_MS_AUTO_CALIBRATION_OUT_c0	0.000169435
RESULTS_SEARCH_17_PARAMETERS_MS_AUTO_CALIBRATION_OUT_c1minus1	-6.95841e-06
RESULTS_SEARCH_17_PARAMETERS_MS_AUTO_CALIBRATION_OUT_c2	0
RESULTS_SEARCH_17_PARAMETERS_MS_AUTO_CALIBRATION_OUT_file	1
RESULTS_SEARCH_17_PARAMETERS_MS_AUTO_CALIBRATION_OUT_partnumber	9
RESULTS_SEARCH_17_PARAMETERS_MS_AUTO_CALIBRATION_OUT_polyorder	1
RESULTS_SEARCH_17_PARAMETERS_MS_AUTO_CALIBRATION_OUT_sample	1
RESULTS_SEARCH_17_PARAMETERS_MS_AUTO_CALIBRATION_OUT_squareroot	TRUE
RESULTS_SEARCH_17_PARAMETERS_MSMS_AUTO_CALIBRATION_OUT_avres	-2.20849e-07
RESULTS_SEARCH_17_PARAMETERS_MSMS_AUTO_CALIBRATION_OUT_c0	0.000122976
RESULTS_SEARCH_17_PARAMETERS_MSMS_AUTO_CALIBRATION_OUT_c1minus1	-5.98376e-06
RESULTS_SEARCH_17_PARAMETERS_MSMS_AUTO_CALIBRATION_OUT_c2	0
RESULTS_SEARCH_17_PARAMETERS_MSMS_AUTO_CALIBRATION_OUT_file	1
RESULTS_SEARCH_17_PARAMETERS_MSMS_AUTO_CALIBRATION_OUT_partnumber	9
RESULTS_SEARCH_17_PARAMETERS_MSMS_AUTO_CALIBRATION_OUT_polyorder	1
RESULTS_SEARCH_17_PARAMETERS_MSMS_AUTO_CALIBRATION_OUT_sample	1
RESULTS_SEARCH_17_PARAMETERS_MSMS_AUTO_CALIBRATION_OUT_squareroot	TRUE
[truncated: 7,234 more rows]

## Sheet: Metadata Calculations
	Subsearch	Search string	present		File index down	Part number	Spectra - 'original'	Spectra 'count' - non-empty?	max original Spectra for part	Max non-empty spectra for part	File Index for first only
	1	RESULTS_SEARCH_1_PARAMETERS_PEAKLIST_rawdatafilename		C:\Users\5600 Procesado\Desktop\Carpetas de datos en escritorio\LibreriaPhaseolus18082018\Libreria Phaseolus18072018\LibreriaPhaseolus18082018_Y1Y2.wiff	1	1	3965	3965	3965	3965	1
	2	RESULTS_SEARCH_2_PARAMETERS_PEAKLIST_rawdatafilename		C:\Users\5600 Procesado\Desktop\Carpetas de datos en escritorio\LibreriaPhaseolus18082018\Libreria Phaseolus18072018\LibreriaPhaseolus18082018_Y1Y2.wiff	1	1	3965	3965
	3	RESULTS_SEARCH_3_PARAMETERS_PEAKLIST_rawdatafilename		C:\Users\5600 Procesado\Desktop\Carpetas de datos en escritorio\LibreriaPhaseolus18082018\Libreria Phaseolus18072018\LibreriaPhaseolus18082018_Y1Y2.wiff	1	2	3915	3915	3915	3915
1 if Rapid, 2 if Thor	4	RESULTS_SEARCH_4_PARAMETERS_PEAKLIST_rawdatafilename		C:\Users\5600 Procesado\Desktop\Carpetas de datos en escritorio\LibreriaPhaseolus18082018\Libreria Phaseolus18072018\LibreriaPhaseolus18082018_Y1Y2.wiff	1	2	3915	3915
2	5	RESULTS_SEARCH_5_PARAMETERS_PEAKLIST_rawdatafilename		C:\Users\5600 Procesado\Desktop\Carpetas de datos en escritorio\LibreriaPhaseolus18082018\Libreria Phaseolus18072018\LibreriaPhaseolus18082018_Y1Y2.wiff	1	3	3936	3936	3936	3936
	6	RESULTS_SEARCH_6_PARAMETERS_PEAKLIST_rawdatafilename		C:\Users\5600 Procesado\Desktop\Carpetas de datos en escritorio\LibreriaPhaseolus18082018\Libreria Phaseolus18072018\LibreriaPhaseolus18082018_Y1Y2.wiff	1	3	3936	3936
# Segments	7	RESULTS_SEARCH_7_PARAMETERS_PEAKLIST_rawdatafilename		C:\Users\5600 Procesado\Desktop\Carpetas de datos en escritorio\LibreriaPhaseolus18082018\Libreria Phaseolus18072018\LibreriaPhaseolus18082018_Y1Y2.wiff	1	4	3950	3950	3950	3950
78	8	RESULTS_SEARCH_8_PARAMETERS_PEAKLIST_rawdatafilename		C:\Users\5600 Procesado\Desktop\Carpetas de datos en escritorio\LibreriaPhaseolus18082018\Libreria Phaseolus18072018\LibreriaPhaseolus18082018_Y1Y2.wiff	1	4	3950	3950
(max is 1000 segments)	9	RESULTS_SEARCH_9_PARAMETERS_PEAKLIST_rawdatafilename		C:\Users\5600 Procesado\Desktop\Carpetas de datos en escritorio\LibreriaPhaseolus18082018\Libreria Phaseolus18072018\LibreriaPhaseolus18082018_Y1Y2.wiff	1	5	3900	3900	3900	3900
	10	RESULTS_SEARCH_10_PARAMETERS_PEAKLIST_rawdatafilename		C:\Users\5600 Procesado\Desktop\Carpetas de datos en escritorio\LibreriaPhaseolus18082018\Libreria Phaseolus18072018\LibreriaPhaseolus18082018_Y1Y2.wiff	1	5	3900	3900
	11	RESULTS_SEARCH_11_PARAMETERS_PEAKLIST_rawdatafilename		C:\Users\5600 Procesado\Desktop\Carpetas de datos en escritorio\LibreriaPhaseolus18082018\Libreria Phaseolus18072018\LibreriaPhaseolus18082018_Y1Y2.wiff	1	6	3950	3950	3950	3950
	12	RESULTS_SEARCH_12_PARAMETERS_PEAKLIST_rawdatafilename		C:\Users\5600 Procesado\Desktop\Carpetas de datos en escritorio\LibreriaPhaseolus18082018\Libreria Phaseolus18072018\LibreriaPhaseolus18082018_Y1Y2.wiff	1	6	3950	3950
	13	RESULTS_SEARCH_13_PARAMETERS_PEAKLIST_rawdatafilename		C:\Users\5600 Procesado\Desktop\Carpetas de datos en escritorio\LibreriaPhaseolus18082018\Libreria Phaseolus18072018\LibreriaPhaseolus18082018_Y1Y2.wiff	1	7	3900	3900	3900	3900
	14	RESULTS_SEARCH_14_PARAMETERS_PEAKLIST_rawdatafilename		C:\Users\5600 Procesado\Desktop\Carpetas de datos en escritorio\LibreriaPhaseolus18082018\Libreria Phaseolus18072018\LibreriaPhaseolus18082018_Y1Y2.wiff	1	7	3900	3900
	15	RESULTS_SEARCH_15_PARAMETERS_PEAKLIST_rawdatafilename		C:\Users\5600 Procesado\Desktop\Carpetas de datos en escritorio\LibreriaPhaseolus18082018\Libreria Phaseolus18072018\LibreriaPhaseolus18082018_Y1Y2.wiff	1	8	3950	3950	3950	3950
	16	RESULTS_SEARCH_16_PARAMETERS_PEAKLIST_rawdatafilename		C:\Users\5600 Procesado\Desktop\Carpetas de datos en escritorio\LibreriaPhaseolus18082018\Libreria Phaseolus18072018\LibreriaPhaseolus18082018_Y1Y2.wiff	1	8	3950	3950
	17	RESULTS_SEARCH_17_PARAMETERS_PEAKLIST_rawdatafilename		C:\Users\5600 Procesado\Desktop\Carpetas de datos en escritorio\LibreriaPhaseolus18082018\Libreria Phaseolus18072018\LibreriaPhaseolus18082018_Y1Y2.wiff	1	9	3950	3950	3950	3950
	18	RESULTS_SEARCH_18_PARAMETERS_PEAKLIST_rawdatafilename		C:\Users\5600 Procesado\Desktop\Carpetas de datos en escritorio\LibreriaPhaseolus18082018\Libreria Phaseolus18072018\LibreriaPhaseolus18082018_Y1Y2.wiff	1	9	3950	3950
	19	RESULTS_SEARCH_19_PARAMETERS_PEAKLIST_rawdatafilename		C:\Users\5600 Procesado\Desktop\Carpetas de datos en escritorio\LibreriaPhaseolus18082018\Libreria Phaseolus18072018\LibreriaPhaseolus18082018_Y1Y2.wiff	1	10	3900	3900	3900	3900
	20	RESULTS_SEARCH_20_PARAMETERS_PEAKLIST_rawdatafilename		C:\Users\5600 Procesado\Desktop\Carpetas de datos en escritorio\LibreriaPhaseolus18082018\Libreria Phaseolus18072018\LibreriaPhaseolus18082018_Y1Y2.wiff	1	10	3900	3900
	21	RESULTS_SEARCH_21_PARAMETERS_PEAKLIST_rawdatafilename		C:\Users\5600 Procesado\Desktop\Carpetas de datos en escritorio\LibreriaPhaseolus18082018\Libreria Phaseolus18072018\LibreriaPhaseolus18082018_Y1Y2.wiff	1	11	3950	3950	3950	3950
	22	RESULTS_SEARCH_22_PARAMETERS_PEAKLIST_rawdatafilename		C:\Users\5600 Procesado\Desktop\Carpetas de datos en escritorio\LibreriaPhaseolus18082018\Libreria Phaseolus18072018\LibreriaPhaseolus18082018_Y1Y2.wiff	1	11	3950	3950
	23	RESULTS_SEARCH_23_PARAMETERS_PEAKLIST_rawdatafilename		C:\Users\5600 Procesado\Desktop\Carpetas de datos en escritorio\LibreriaPhaseolus18082018\Libreria Phaseolus18072018\LibreriaPhaseolus18082018_Y1Y2.wiff	1	12	3900	3900	3900	3900
	24	RESULTS_SEARCH_24_PARAMETERS_PEAKLIST_rawdatafilename		C:\Users\5600 Procesado\Desktop\Carpetas de datos en escritorio\LibreriaPhaseolus18082018\Libreria Phaseolus18072018\LibreriaPhaseolus18082018_Y1Y2.wiff	1	12	3900	3900
	25	RESULTS_SEARCH_25_PARAMETERS_PEAKLIST_rawdatafilename		C:\Users\5600 Procesado\Desktop\Carpetas de datos en escritorio\LibreriaPhaseolus18082018\Libreria Phaseolus18072018\LibreriaPhaseolus18082018_Y1Y2.wiff	1	13	3950	3950	3950	3950
	26	RESULTS_SEARCH_26_PARAMETERS_PEAKLIST_rawdatafilename		C:\Users\5600 Procesado\Desktop\Carpetas de datos en escritorio\LibreriaPhaseolus18082018\Libreria Phaseolus18072018\LibreriaPhaseolus18082018_Y1Y2.wiff	1	13	3950	3950
	27	RESULTS_SEARCH_27_PARAMETERS_PEAKLIST_rawdatafilename		C:\Users\5600 Procesado\Desktop\Carpetas de datos en escritorio\LibreriaPhaseolus18082018\Libreria Phaseolus18072018\LibreriaPhaseolus18082018_Y1Y2.wiff	1	14	3946	3946	3946	3946
	28	RESULTS_SEARCH_28_PARAMETERS_PEAKLIST_rawdatafilename		C:\Users\5600 Procesado\Desktop\Carpetas de datos en escritorio\LibreriaPhaseolus18082018\Libreria Phaseolus18072018\LibreriaPhaseolus18082018_Y1Y2.wiff	1	14	3946	3946
	29	RESULTS_SEARCH_29_PARAMETERS_PEAKLIST_rawdatafilename		C:\Users\5600 Procesado\Desktop\Carpetas de datos en escritorio\LibreriaPhaseolus18082018\Libreria Phaseolus18072018\LibreriaPhaseolus18082018_Y1Y2.wiff	1	15	3900	3900	3900	3900
	30	RESULTS_SEARCH_30_PARAMETERS_PEAKLIST_rawdatafilename		C:\Users\5600 Procesado\Desktop\Carpetas de datos en escritorio\LibreriaPhaseolus18082018\Libreria Phaseolus18072018\LibreriaPhaseolus18082018_Y1Y2.wiff	1	15	3900	3900
	31	RESULTS_SEARCH_31_PARAMETERS_PEAKLIST_rawdatafilename		C:\Users\5600 Procesado\Desktop\Carpetas de datos en escritorio\LibreriaPhaseolus18082018\Libreria Phaseolus18072018\LibreriaPhaseolus18082018_Y1Y2.wiff	1	16	3950	3950	3950	3950
	32	RESULTS_SEARCH_32_PARAMETERS_PEAKLIST_rawdatafilename		C:\Users\5600 Procesado\Desktop\Carpetas de datos en escritorio\LibreriaPhaseolus18082018\Libreria Phaseolus18072018\LibreriaPhaseolus18082018_Y1Y2.wiff	1	16	3950	3950
	33	RESULTS_SEARCH_33_PARAMETERS_PEAKLIST_rawdatafilename		C:\Users\5600 Procesado\Desktop\Carpetas de datos en escritorio\LibreriaPhaseolus18082018\Libreria Phaseolus18072018\LibreriaPhaseolus18082018_Y1Y2.wiff	1	17	3900	3900	3900	3900
	34	RESULTS_SEARCH_34_PARAMETERS_PEAKLIST_rawdatafilename		C:\Users\5600 Procesado\Desktop\Carpetas de datos en escritorio\LibreriaPhaseolus18082018\Libreria Phaseolus18072018\LibreriaPhaseolus18082018_Y1Y2.wiff	1	17	3900	3900
	35	RESULTS_SEARCH_35_PARAMETERS_PEAKLIST_rawdatafilename		C:\Users\5600 Procesado\Desktop\Carpetas de datos en escritorio\LibreriaPhaseolus18082018\Libreria Phaseolus18072018\LibreriaPhaseolus18082018_Y1Y2.wiff	1	18	3950	3950	3950	3950
	36	RESULTS_SEARCH_36_PARAMETERS_PEAKLIST_rawdatafilename		C:\Users\5600 Procesado\Desktop\Carpetas de datos en escritorio\LibreriaPhaseolus18082018\Libreria Phaseolus18072018\LibreriaPhaseolus18082018_Y1Y2.wiff	1	18	3950	3950
	37	RESULTS_SEARCH_37_PARAMETERS_PEAKLIST_rawdatafilename		C:\Users\5600 Procesado\Desktop\Carpetas de datos en escritorio\LibreriaPhaseolus18082018\Libreria Phaseolus18072018\LibreriaPhaseolus18082018_Y1Y2.wiff	1	19	3897	3897	3897	3897
	38	RESULTS_SEARCH_38_PARAMETERS_PEAKLIST_rawdatafilename		C:\Users\5600 Procesado\Desktop\Carpetas de datos en escritorio\LibreriaPhaseolus18082018\Libreria Phaseolus18072018\LibreriaPhaseolus18082018_Y1Y2.wiff	1	19	3897	3897
	39	RESULTS_SEARCH_39_PARAMETERS_PEAKLIST_rawdatafilename		C:\Users\5600 Procesado\Desktop\Carpetas de datos en escritorio\LibreriaPhaseolus18082018\Libreria Phaseolus18072018\LibreriaPhaseolus18082018_Y3Y4.wiff	2	20	3958	3958	3958	3958	2
	40	RESULTS_SEARCH_40_PARAMETERS_PEAKLIST_rawdatafilename		C:\Users\5600 Procesado\Desktop\Carpetas de datos en escritorio\LibreriaPhaseolus18082018\Libreria Phaseolus18072018\LibreriaPhaseolus18082018_Y3Y4.wiff	2	20	3958	3958
	41	RESULTS_SEARCH_41_PARAMETERS_PEAKLIST_rawdatafilename		C:\Users\5600 Procesado\Desktop\Carpetas de datos en escritorio\LibreriaPhaseolus18082018\Libreria Phaseolus18072018\LibreriaPhaseolus18082018_Y3Y4.wiff	2	21	3950	3950	3950	3950
	42	RESULTS_SEARCH_42_PARAMETERS_PEAKLIST_rawdatafilename		C:\Users\5600 Procesado\Desktop\Carpetas de datos en escritorio\LibreriaPhaseolus18082018\Libreria Phaseolus18072018\LibreriaPhaseolus18082018_Y3Y4.wiff	2	21	3950	3950
	43	RESULTS_SEARCH_43_PARAMETERS_PEAKLIST_rawdatafilename		C:\Users\5600 Procesado\Desktop\Carpetas de datos en escritorio\LibreriaPhaseolus18082018\Libreria Phaseolus18072018\LibreriaPhaseolus18082018_Y3Y4.wiff	2	22	3939	3939	3939	3939
	44	RESULTS_SEARCH_44_PARAMETERS_PEAKLIST_rawdatafilename		C:\Users\5600 Procesado\Desktop\Carpetas de datos en escritorio\LibreriaPhaseolus18082018\Libreria Phaseolus18072018\LibreriaPhaseolus18082018_Y3Y4.wiff	2	22	3939	3939
	45	RESULTS_SEARCH_45_PARAMETERS_PEAKLIST_rawdatafilename		C:\Users\5600 Procesado\Desktop\Carpetas de datos en escritorio\LibreriaPhaseolus18082018\Libreria Phaseolus18072018\LibreriaPhaseolus18082018_Y3Y4.wiff	2	23	3900	3900	3900	3900
	46	RESULTS_SEARCH_46_PARAMETERS_PEAKLIST_rawdatafilename		C:\Users\5600 Procesado\Desktop\Carpetas de datos en escritorio\LibreriaPhaseolus18082018\Libreria Phaseolus18072018\LibreriaPhaseolus18082018_Y3Y4.wiff	2	23	3900	3900
	47	RESULTS_SEARCH_47_PARAMETERS_PEAKLIST_rawdatafilename		C:\Users\5600 Procesado\Desktop\Carpetas de datos en escritorio\LibreriaPhaseolus18082018\Libreria Phaseolus18072018\LibreriaPhaseolus18082018_Y3Y4.wiff	2	24	3950	3950	3950	3950
	48	RESULTS_SEARCH_48_PARAMETERS_PEAKLIST_rawdatafilename		C:\Users\5600 Procesado\Desktop\Carpetas de datos en escritorio\LibreriaPhaseolus18082018\Libreria Phaseolus18072018\LibreriaPhaseolus18082018_Y3Y4.wiff	2	24	3950	3950
	49	RESULTS_SEARCH_49_PARAMETERS_PEAKLIST_rawdatafilename		C:\Users\5600 Procesado\Desktop\Carpetas de datos en escritorio\LibreriaPhaseolus18082018\Libreria Phaseolus18072018\LibreriaPhaseolus18082018_Y3Y4.wiff	2	25	3950	3950	3950	3950
	50	RESULTS_SEARCH_50_PARAMETERS_PEAKLIST_rawdatafilename		C:\Users\5600 Procesado\Desktop\Carpetas de datos en escritorio\LibreriaPhaseolus18082018\Libreria Phaseolus18072018\LibreriaPhaseolus18082018_Y3Y4.wiff	2	25	3950	3950
	51	RESULTS_SEARCH_51_PARAMETERS_PEAKLIST_rawdatafilename		C:\Users\5600 Procesado\Desktop\Carpetas de datos en escritorio\LibreriaPhaseolus18082018\Libreria Phaseolus18072018\LibreriaPhaseolus18082018_Y3Y4.wiff	2	26	3900	3900	3900	3900
	52	RESULTS_SEARCH_52_PARAMETERS_PEAKLIST_rawdatafilename		C:\Users\5600 Procesado\Desktop\Carpetas de datos en escritorio\LibreriaPhaseolus18082018\Libreria Phaseolus18072018\LibreriaPhaseolus18082018_Y3Y4.wiff	2	26	3900	3900
	53	RESULTS_SEARCH_53_PARAMETERS_PEAKLIST_rawdatafilename		C:\Users\5600 Procesado\Desktop\Carpetas de datos en escritorio\LibreriaPhaseolus18082018\Libreria Phaseolus18072018\LibreriaPhaseolus18082018_Y3Y4.wiff	2	27	3950	3950	3950	3950
	54	RESULTS_SEARCH_54_PARAMETERS_PEAKLIST_rawdatafilename		C:\Users\5600 Procesado\Desktop\Carpetas de datos en escritorio\LibreriaPhaseolus18082018\Libreria Phaseolus18072018\LibreriaPhaseolus18082018_Y3Y4.wiff	2	27	3950	3950
	55	RESULTS_SEARCH_55_PARAMETERS_PEAKLIST_rawdatafilename		C:\Users\5600 Procesado\Desktop\Carpetas de datos en escritorio\LibreriaPhaseolus18082018\Libreria Phaseolus18072018\LibreriaPhaseolus18082018_Y3Y4.wiff	2	28	3900	3900	3900	3900
	56	RESULTS_SEARCH_56_PARAMETERS_PEAKLIST_rawdatafilename		C:\Users\5600 Procesado\Desktop\Carpetas de datos en escritorio\LibreriaPhaseolus18082018\Libreria Phaseolus18072018\LibreriaPhaseolus18082018_Y3Y4.wiff	2	28	3900	3900
	57	RESULTS_SEARCH_57_PARAMETERS_PEAKLIST_rawdatafilename		C:\Users\5600 Procesado\Desktop\Carpetas de datos en escritorio\LibreriaPhaseolus18082018\Libreria Phaseolus18072018\LibreriaPhaseolus18082018_Y3Y4.wiff	2	29	3943	3943	3943	3943
	58	RESULTS_SEARCH_58_PARAMETERS_PEAKLIST_rawdatafilename		C:\Users\5600 Procesado\Desktop\Carpetas de datos en escritorio\LibreriaPhaseolus18082018\Libreria Phaseolus18072018\LibreriaPhaseolus18082018_Y3Y4.wiff	2	29	3943	3943
	59	RESULTS_SEARCH_59_PARAMETERS_PEAKLIST_rawdatafilename		C:\Users\5600 Procesado\Desktop\Carpetas de datos en escritorio\LibreriaPhaseolus18082018\Libreria Phaseolus18072018\LibreriaPhaseolus18082018_Y3Y4.wiff	2	30	3941	3941	3941	3941
	60	RESULTS_SEARCH_60_PARAMETERS_PEAKLIST_rawdatafilename		C:\Users\5600 Procesado\Desktop\Carpetas de datos en escritorio\LibreriaPhaseolus18082018\Libreria Phaseolus18072018\LibreriaPhaseolus18082018_Y3Y4.wiff	2	30	3941	3941
	61	RESULTS_SEARCH_61_PARAMETERS_PEAKLIST_rawdatafilename		C:\Users\5600 Procesado\Desktop\Carpetas de datos en escritorio\LibreriaPhaseolus18082018\Libreria Phaseolus18072018\LibreriaPhaseolus18082018_Y3Y4.wiff	2	31	3950	3950	3950	3950
	62	RESULTS_SEARCH_62_PARAMETERS_PEAKLIST_rawdatafilename		C:\Users\5600 Procesado\Desktop\Carpetas de datos en escritorio\LibreriaPhaseolus18082018\Libreria Phaseolus18072018\LibreriaPhaseolus18082018_Y3Y4.wiff	2	31	3950	3950
	63	RESULTS_SEARCH_63_PARAMETERS_PEAKLIST_rawdatafilename		C:\Users\5600 Procesado\Desktop\Carpetas de datos en escritorio\LibreriaPhaseolus18082018\Libreria Phaseolus18072018\LibreriaPhaseolus18082018_Y3Y4.wiff	2	32	3900	3900	3900	3900
	64	RESULTS_SEARCH_64_PARAMETERS_PEAKLIST_rawdatafilename		C:\Users\5600 Procesado\Desktop\Carpetas de datos en escritorio\LibreriaPhaseolus18082018\Libreria Phaseolus18072018\LibreriaPhaseolus18082018_Y3Y4.wiff	2	32	3900	3900
	65	RESULTS_SEARCH_65_PARAMETERS_PEAKLIST_rawdatafilename		C:\Users\5600 Procesado\Desktop\Carpetas de datos en escritorio\LibreriaPhaseolus18082018\Libreria Phaseolus18072018\LibreriaPhaseolus18082018_Y3Y4.wiff	2	33	3969	3969	3969	3969
	66	RESULTS_SEARCH_66_PARAMETERS_PEAKLIST_rawdatafilename		C:\Users\5600 Procesado\Desktop\Carpetas de datos en escritorio\LibreriaPhaseolus18082018\Libreria Phaseolus18072018\LibreriaPhaseolus18082018_Y3Y4.wiff	2	33	3969	3969
	67	RESULTS_SEARCH_67_PARAMETERS_PEAKLIST_rawdatafilename		C:\Users\5600 Procesado\Desktop\Carpetas de datos en escritorio\LibreriaPhaseolus18082018\Libreria Phaseolus18072018\LibreriaPhaseolus18082018_Y3Y4.wiff	2	34	3900	3900	3900	3900
	68	RESULTS_SEARCH_68_PARAMETERS_PEAKLIST_rawdatafilename		C:\Users\5600 Procesado\Desktop\Carpetas de datos en escritorio\LibreriaPhaseolus18082018\Libreria Phaseolus18072018\LibreriaPhaseolus18082018_Y3Y4.wiff	2	34	3900	3900
	69	RESULTS_SEARCH_69_PARAMETERS_PEAKLIST_rawdatafilename		C:\Users\5600 Procesado\Desktop\Carpetas de datos en escritorio\LibreriaPhaseolus18082018\Libreria Phaseolus18072018\LibreriaPhaseolus18082018_Y3Y4.wiff	2	35	3950	3950	3950	3950
	70	RESULTS_SEARCH_70_PARAMETERS_PEAKLIST_rawdatafilename		C:\Users\5600 Procesado\Desktop\Carpetas de datos en escritorio\LibreriaPhaseolus18082018\Libreria Phaseolus18072018\LibreriaPhaseolus18082018_Y3Y4.wiff	2	35	3950	3950
	71	RESULTS_SEARCH_71_PARAMETERS_PEAKLIST_rawdatafilename		C:\Users\5600 Procesado\Desktop\Carpetas de datos en escritorio\LibreriaPhaseolus18082018\Libreria Phaseolus18072018\LibreriaPhaseolus18082018_Y3Y4.wiff	2	36	3950	3950	3950	3950
	72	RESULTS_SEARCH_72_PARAMETERS_PEAKLIST_rawdatafilename		C:\Users\5600 Procesado\Desktop\Carpetas de datos en escritorio\LibreriaPhaseolus18082018\Libreria Phaseolus18072018\LibreriaPhaseolus18082018_Y3Y4.wiff	2	36	3950	3950
	73	RESULTS_SEARCH_73_PARAMETERS_PEAKLIST_rawdatafilename		C:\Users\5600 Procesado\Desktop\Carpetas de datos en escritorio\LibreriaPhaseolus18082018\Libreria Phaseolus18072018\LibreriaPhaseolus18082018_Y3Y4.wiff	2	37	3900	3900	3900	3900
	74	RESULTS_SEARCH_74_PARAMETERS_PEAKLIST_rawdatafilename		C:\Users\5600 Procesado\Desktop\Carpetas de datos en escritorio\LibreriaPhaseolus18082018\Libreria Phaseolus18072018\LibreriaPhaseolus18082018_Y3Y4.wiff	2	37	3900	3900
	75	RESULTS_SEARCH_75_PARAMETERS_PEAKLIST_rawdatafilename		C:\Users\5600 Procesado\Desktop\Carpetas de datos en escritorio\LibreriaPhaseolus18082018\Libreria Phaseolus18072018\LibreriaPhaseolus18082018_Y3Y4.wiff	2	38	3950	3950	3950	3950
	76	RESULTS_SEARCH_76_PARAMETERS_PEAKLIST_rawdatafilename		C:\Users\5600 Procesado\Desktop\Carpetas de datos en escritorio\LibreriaPhaseolus18082018\Libreria Phaseolus18072018\LibreriaPhaseolus18082018_Y3Y4.wiff	2	38	3950	3950
	77	RESULTS_SEARCH_77_PARAMETERS_PEAKLIST_rawdatafilename		C:\Users\5600 Procesado\Desktop\Carpetas de datos en escritorio\LibreriaPhaseolus18082018\Libreria Phaseolus18072018\LibreriaPhaseolus18082018_Y3Y4.wiff	2	39	3898	3898	3898	3898
	78	RESULTS_SEARCH_78_PARAMETERS_PEAKLIST_rawdatafilename		C:\Users\5600 Procesado\Desktop\Carpetas de datos en escritorio\LibreriaPhaseolus18082018\Libreria Phaseolus18072018\LibreriaPhaseolus18082018_Y3Y4.wiff	2	39	3898	3898

## Sheet: Curated Metadata
Group file metadata term	Metadata Description (of raw extracted item)	Use Partial Match	Term in Stream	Derived (Calculated)	Value	Validation check/comments	Conversion type, if done	Conversion factor		Metadata Category	Metadata Description of Final Metadata Item (converted manually, if applicable)	Value
	Group filename			1						Attributes - General	Group filename	97-JXB Table S10.group
RESULTS_SEARCH_1_PARAMETERS_PARAGON_METHOD_SETTINGS_UI_START_TIME	Start date		1		2018-10-26 08:11:43					Attributes - General	Start date	2018-10-26 08:11:43
RESULTS_SEARCH_STAT_search_begin_time_clock	Start time		1		2018-10-26 08:11:43					Attributes - General	Start time	2018-10-26 08:11:43
RESULTS_SEARCH_1_PARAMETERS_PARAGON_METHOD_SETTINGS_UI_USER_NAME	User name		1		5600Procesado\5600 Procesado					Attributes - General	User name	5600Procesado\5600 Procesado
RESULTS_SEARCH_1_xml:id	Internal search identifier number		1	1						Attributes - General	Internal search identifier number
PARAMETERS_PEAKLIST_original_count				1						Attributes - Input data	Number of spectra in search	153307
PARAMETERS_PEAKLIST_count				1						Attributes - Input data	Number of non-empty spectra in search	153307
PARAMETERS_PEAKLIST_filenumber	Number of input files	1	1	1	2					Attributes - Input data	Number of input files	2
RESULTS_SEARCH_1_PARAMETERS_PARAGON_METHOD_SETTINGS_UI_SAMPLE_TYPE	Sample Type		1		Identification					Parameters - User settings	Sample Type	Identification
RESULTS_SEARCH_1_PARAMETERS_PARAGON_METHOD_SETTINGS_UI_CYS_ALKYLATION	Cysteine Alkylation		1		MSBT and MMTS					Parameters - User settings	Cysteine Alkylation	MSBT and MMTS
RESULTS_SEARCH_1_PARAMETERS_PARAGON_METHOD_SETTINGS_UI_DIGESTION	Digestion		1		Trypsin					Parameters - User settings	Digestion	Trypsin
RESULTS_SEARCH_1_PARAMETERS_PARAGON_METHOD_SETTINGS_UI_SPECIAL_FACTOR	Special Factors		1		CN-BIOTIN					Parameters - User settings	Special Factors	CN-BIOTIN
RESULTS_SEARCH_1_PARAMETERS_PARAGON_METHOD_SETTINGS_UI_INSTRUMENT	Instrument		1		TripleTOF 5600					Parameters - User settings	Instrument	TripleTOF 5600
RESULTS_SEARCH_1_PARAMETERS_PARAGON_METHOD_SETTINGS_UI_SPECIES	Species									Parameters - User settings	Species
RESULTS_SEARCH_1_PARAMETERS_PARAGON_METHOD_SETTINGS_UI_SEARCH_EFFORT	Search Effort		1		Thorough					Parameters - User settings	Search Effort	Thorough
RESULTS_SEARCH_1_PARAMETERS_PARAGON_METHOD_SETTINGS_UI_ID_FOCUS	ID Focus		1		Biological modifications					Parameters - User settings	ID Focus	Biological modifications
RESULTS_SEARCH_1_PARAMETERS_PARAGON_METHOD_SETTINGS_UI_MIN_UNUSED_PROTSCORE	Minimum Unused ProtScore		1		0.0458					Parameters - User settings	Minimum Unused ProtScore	0.0458
RESULTS_SEARCH_1_PARAMETERS_PARAGON_METHOD_SETTINGS_UI_PSPEP	FDR Analysis		1		TRUE		Logical to English			Parameters - User settings	FDR Analysis	Yes
	Quantitation						Logical to English			Parameters - User settings	Quantitation
RESULTS_SEARCH_1_PARAMETERS_QUANT_TYPE_background_correction	Background Correction		1		FALSE		Logical to English			Parameters - User settings	Background Correction	No
RESULTS_SEARCH_1_PARAMETERS_QUANT_TYPE_bias_correction	Bias Correction		1		TRUE		Logical to English			Parameters - User settings	Bias Correction	Yes
	Channel to use as denominator in ratios									Parameters - User settings	Channel to use as denominator in ratios
RESULTS_SEARCH_1_PARAMETERS_chemical_data_edited	Modified Data Dictionary or Parameter Translation		1		TRUE		Logical to English			Parameters - User settings	Modified Data Dictionary or Parameter Translation	Yes
RESULTS_SEARCH_1_PARAMETERS_FASTA_filename	Database filename		1		C:\AB SCIEX\ProteinPilot Data\SearchDatabases\Uniprot_proteome_Phaseolusvulgaris&Rhizobiumleguminosarum&contaminantes.fasta					Attributes - Search database	Database filename	C:\AB SCIEX\ProteinPilot Data\SearchDatabases\Uniprot_proteome_Phaseolusvulgaris&Rhizobiumleguminosarum&contaminantes.fasta
				1						Attributes - Search database	Number of Proteins in Database	36940
RESULTS_SEARCH_STAT_num_proteins	Number of proteins searched		1		73880					Attributes - Search database	Number of proteins searched	73880
				1						Attributes - Search database	Number of Residues in Database	14619114
RESULTS_SEARCH_STAT_num_residues	Number of residues searched		1		29238228					Attributes - Search database	Number of residues searched	29238228
RESULTS_SEARCH_STAT_computer_memory	RAM (MB)		1		32712					Attributes - Hardware	RAM (MB)	32712
RESULTS_SEARCH_STAT_computer_name	Computer name		1		5600PROCESADO					Attributes - Hardware	Computer name	5600PROCESADO
RESULTS_SEARCH_STAT_number_cores	Number of cores in computer		1		16					Attributes - Hardware	Number of cores in computer	16
RESULTS_SEARCH_STAT_number_processors	Number of threads (double cores if hyperthreading on)		1		32					Attributes - Hardware	Number of threads (double cores if hyperthreading on)	32
RESULTS_SEARCH_STAT_number_licensed_tasks	Number of cores licensed to use		1		16					Attributes - Software environment	Number of cores licensed to use	16
RESULTS_SEARCH_STAT_os	Operating system		1		Windows 7 Professional Service Pack 1 (6.1.7601)					Attributes - Software environment	Operating system	Windows 7 Professional Service Pack 1 (6.1.7601)
RESULTS_SEARCH_1_PARAMETERS_VERSION	ProteinPilot Software Version		1		5.0.1.0, 4895					Attributes - Software environment	ProteinPilot Software Version	5.0.1.0, 4895
RESULTS_SEARCH_1_PARAMETERS_PARAGON_VERSION	Paragon Algorithm Version		1		5.0.1.0, 4874					Attributes - Software environment	Paragon Algorithm Version	5.0.1.0, 4874
RESULTS_SEARCH_1_PARAMETERS_APPLICATION	Application name		1		ProteinPilot(tm) Software					Attributes - Software environment	Application name	ProteinPilot(tm) Software
RESULTS_GROUPRESULTSUMMARY_1_confidence	Confidence of first row in summary statistics ID statistics		1		0.99		Fraction to %	100		Statistics - Protein Summary Table	Percent Confidence of first row in Summary Statistics ID Statistics	99
RESULTS_GROUPRESULTSUMMARY_1_distinctpeptides	Distinct peptides associated with 99% confidence proteins		1		12854					Statistics - Protein Summary Table	Distinct peptides associated with 99% confidence proteins	12854
RESULTS_GROUPRESULTSUMMARY_1_proteinsbeforegroupping	Proteins before grouping (99% confidence)		1		1778					Statistics - Protein Summary Table	Proteins before grouping (99% confidence)	1778
RESULTS_GROUPRESULTSUMMARY_1_proteinsidentified	Proteins detected (99% confidence)		1		1269					Statistics - Protein Summary Table	Proteins detected (99% confidence)	1269
RESULTS_GROUPRESULTSUMMARY_1_spectraidentified	Spectra associated with 99% confidence proteins		1		61348					Statistics - Protein Summary Table	Spectra associated with 99% confidence proteins	61348
RESULTS_GROUPRESULTSUMMARY_2_confidence	Confidence of second row in Summary Statistics ID statistics		1		0.95		Fraction to %	100		Statistics - Protein Summary Table	Percent Confidence of first row in Summary Statistics ID Statistics	95
RESULTS_GROUPRESULTSUMMARY_2_distinctpeptides	Distinct peptides associated with 95% confidence proteins		1		13511					Statistics - Protein Summary Table	Distinct peptides associated with 95% confidence proteins	13511
RESULTS_GROUPRESULTSUMMARY_2_proteinsbeforegroupping	Proteins before grouping (95% confidence)		1		2277					Statistics - Protein Summary Table	Proteins before grouping (95% confidence)	2277
RESULTS_GROUPRESULTSUMMARY_2_proteinsidentified	Proteins detected (95% confidence)		1		1625					Statistics - Protein Summary Table	Proteins detected (95% confidence)	1625
RESULTS_GROUPRESULTSUMMARY_2_spectraidentified	Spectra associated with 95% confidence proteins		1		63212					Statistics - Protein Summary Table	Spectra associated with 95% confidence proteins	63212
RESULTS_GROUPRESULTSUMMARY_3_confidence	Confidence of third row in summary statistics ID statistics		1		0.66		Fraction to %	100		Statistics - Protein Summary Table	Percent Confidence of first row in Summary Statistics ID Statistics	66
RESULTS_GROUPRESULTSUMMARY_3_distinctpeptides	Distinct peptides associated with 66% confidence proteins		1		14196					Statistics - Protein Summary Table	Distinct peptides associated with 66% confidence proteins	14196
RESULTS_GROUPRESULTSUMMARY_3_proteinsbeforegroupping	Proteins before grouping (66% confidence)		1		2807					Statistics - Protein Summary Table	Proteins before grouping (66% confidence)	2807
RESULTS_GROUPRESULTSUMMARY_3_proteinsidentified	Proteins detected (66% confidence)		1		1966					Statistics - Protein Summary Table	Proteins detected (66% confidence)	1966
RESULTS_GROUPRESULTSUMMARY_3_spectraidentified	Spectra associated with 66% confidence proteins		1		64837					Statistics - Protein Summary Table	Spectra associated with 66% confidence proteins	64837
RESULTS_GROUPRESULTSUMMARY_4_confidence	Confidence of fourth row in Summary Statistics ID statistics		1		0.100088		Fraction to %	100		Statistics - Protein Summary Table	Percent Confidence of first row in Summary Statistics ID Statistics	10.0088
RESULTS_GROUPRESULTSUMMARY_4_distinctpeptides	Distinct peptides associated with 10% confidence proteins		1		15261					Statistics - Protein Summary Table	Distinct peptides associated with 10% confidence proteins	15261
RESULTS_GROUPRESULTSUMMARY_4_proteinsbeforegroupping	Proteins before grouping (10% confidence)		1		4776					Statistics - Protein Summary Table	Proteins before grouping (10% confidence)	4776
RESULTS_GROUPRESULTSUMMARY_4_proteinsidentified	Proteins detected (10% confidence)		1		2749					Statistics - Protein Summary Table	Proteins detected (10% confidence)	2749
RESULTS_GROUPRESULTSUMMARY_4_spectraidentified	Spectra associated with 10% confidence proteins		1		66913					Statistics - Protein Summary Table	Spectra associated with 10% confidence proteins	66913
PARAMETERS_PEAKLIST_partnumber	Number of segments the input data are broken into	1	1	1	39					Parameters - Search Dimension Factors	Number of segments the input data are broken into	39
				1						Parameters - Search Dimension Factors	Number of searches per segment (2 for Thorough, 1 for Rapid)	2
				1						Parameters - Search Dimension Factors	Number of apparent sub-searches in group file	78
RESULTS_SEARCH_1_PARAMETERS_do_reverse_search	Do reversed search		1		TRUE					Parameters - Search Dimension Factors	Do reversed search	TRUE
RESULTS_SEARCH_1_PARAMETERS_QUANT_TYPE_separate_searches	Do separate searches for each plex in MS1 quantitation		1		FALSE					Parameters - Search Dimension Factors	Do separate searches for each plex in MS1 quantitation	FALSE
RESULTS_SEARCH_1_PARAMETERS_maxresults	Maximum number of hypotheses to keep per spectrum		1		15					Parameters - Search Dimension Factors	Maximum number of hypotheses to keep per spectrum	15
RESULTS_SEARCH_1_PARAMETERS_MSTOLERANCE_type	MS1 initial mass error tolerance type		1		dalton					Parameters - Identification - Mass accuracy	MS1 initial mass error tolerance type	dalton
RESULTS_SEARCH_1_PARAMETERS_MSTOLERANCE_value	MS1 initial mass error tolerance value		1		0.05					Parameters - Identification - Mass accuracy	MS1 initial mass error tolerance value	0.05
RESULTS_SEARCH_1_PARAMETERS_MSMSTOLERANCE_type	MS2 initial mass error tolerance type		1		dalton					Parameters - Identification - Mass accuracy	MS2 initial mass error tolerance type	dalton
RESULTS_SEARCH_1_PARAMETERS_MSMSTOLERANCE_value	MS2 initial mass error tolerance value		1		0.1					Parameters - Identification - Mass accuracy	MS2 initial mass error tolerance value	0.1
RESULTS_SEARCH_1_PARAMETERS_MS_STANDARD_DEVIATION_type	MS1 final mass error standard deviation type		1		dalton					Parameters - Identification - Mass accuracy	MS1 final mass error standard deviation type	dalton
RESULTS_SEARCH_1_PARAMETERS_MS_STANDARD_DEVIATION_value	MS1 final mass error standard deviation value		1		0.0011					Parameters - Identification - Mass accuracy	MS1 final mass error standard deviation value	0.0011
RESULTS_SEARCH_1_PARAMETERS_MSMS_STANDARD_DEVIATION_type	MS2 final mass error standard deviation type		1		dalton					Parameters - Identification - Mass accuracy	MS2 final mass error standard deviation type	dalton
RESULTS_SEARCH_1_PARAMETERS_MSMS_STANDARD_DEVIATION_value	MS2 final mass error standard deviation value		1		0.01					Parameters - Identification - Mass accuracy	MS2 final mass error standard deviation value	0.01
RESULTS_SEARCH_1_PARAMETERS_do_multiprecursor_search	Use multi-precursor search function		1		TRUE					Parameters - Identification - Multi-precursor search	Use multi-precursor search function	TRUE
RESULTS_SEARCH_1_PARAMETERS_MAX_PRECURSORS_FRAGLET	Maximum number of different precursor masses to try to match to in the Fraglet stage when doing multi-precursor search		1		5					Parameters - Identification - Multi-precursor search	Maximum number of different precursor masses to try to match to in the Fraglet stage when doing multi-precursor search	5
RESULTS_SEARCH_1_PARAMETERS_PRECURSORS_DR_FRAGLET	Maximum dynamic range gap of secondary precursors vs primary precursor in the Fraglet stage when doing multi-precursor search		1		10					Parameters - Identification - Multi-precursor search	Maximum dynamic range gap of secondary precursors vs primary precursor in the Fraglet stage when doing multi-precursor search	10
RESULTS_SEARCH_1_PARAMETERS_MAX_PRECURSORS_TAGLET	Maximum number of different precursor masses to try to match to in the Taglet stage when doing multi-precursor search		1		1					Parameters - Identification - Multi-precursor search	Maximum number of different precursor masses to try to match to in the Taglet stage when doing multi-precursor search	1
RESULTS_SEARCH_1_PARAMETERS_PRECURSORS_DR_TAGLET	Maximum dynamic range gap of secondary precursors vs primary precursor in the Taglet stage when doing multi-precursor search		1		3					Parameters - Identification - Multi-precursor search	Maximum dynamic range gap of secondary precursors vs primary precursor in the Taglet stage when doing multi-precursor search	3
RESULTS_SEARCH_1_PARAMETERS_DEFAULT_CHARGE_STATE_1_charge	First charge state to consider when precursor z is not determined		1		2					Parameters - Identification - Charge ambiguity	First charge state to consider when precursor z is not determined	2
RESULTS_SEARCH_1_PARAMETERS_DEFAULT_CHARGE_STATE_1_probability	Probability of first charge state to consider when precursor z is not determined		1		1					Parameters - Identification - Charge ambiguity	Probability of first charge state to consider when precursor z is not determined	1
RESULTS_SEARCH_1_PARAMETERS_DEFAULT_CHARGE_STATE_2_charge	Second charge state to consider when precursor z is not determined		1		3					Parameters - Identification - Charge ambiguity	Second charge state to consider when precursor z is not determined	3
RESULTS_SEARCH_1_PARAMETERS_DEFAULT_CHARGE_STATE_2_probability	Probability of second charge state to consider when precursor z is not determined		1		1					Parameters - Identification - Charge ambiguity	Probability of second charge state to consider when precursor z is not determined	1
RESULTS_SEARCH_1_PARAMETERS_DEFAULT_CHARGE_STATE_3_charge	Third charge state to consider when precursor z is not determined		1		4					Parameters - Identification - Charge ambiguity	Third charge state to consider when precursor z is not determined	4
RESULTS_SEARCH_1_PARAMETERS_DEFAULT_CHARGE_STATE_3_probability	Probability of third charge state to consider when precursor z is not determined		1		1					Parameters - Identification - Charge ambiguity	Probability of third charge state to consider when precursor z is not determined	1
RESULTS_SEARCH_1_PARAMETERS_DEFAULT_CHARGE_STATE_4_charge	Fourth charge state to consider when precursor z is not determined									Parameters - Identification - Charge ambiguity	Fourth charge state to consider when precursor z is not determined
RESULTS_SEARCH_1_PARAMETERS_DEFAULT_CHARGE_STATE_4_probability	Probability of fourth charge state to consider when precursor z is not determined									Parameters - Identification - Charge ambiguity	Probability of fourth charge state to consider when precursor z is not determined
RESULTS_SEARCH_1_PARAMETERS_PROGROUP_bayesconfidencecalclulation	Use Bayesian protein confidence calculation		1		TRUE					Parameters - Protein Grouping	Use Bayesian protein confidence calculation	TRUE
RESULTS_SEARCH_1_PARAMETERS_PROGROUP_calibrateconfidence	Use peptide FDR analysis to recalibrate peptide confidences		1		TRUE					Parameters - Protein Grouping	Use peptide FDR analysis to recalibrate peptide confidences	TRUE
RESULTS_SEARCH_1_PARAMETERS_PROGROUP_focusingintersection	In mid-Pro Group, minimum Intersection ProtScore to be in Same Group		1		4					Parameters - Protein Grouping	In mid-Pro Group, minimum Intersection ProtScore to be in Same Group	4
RESULTS_SEARCH_1_PARAMETERS_PROGROUP_focusingminunusedprotscore	In mid-Pro Group, minimum Unused ProtScore to keep a Group		1		0.1					Parameters - Protein Grouping	In mid-Pro Group, minimum Unused ProtScore to keep a Group	0.1
RESULTS_SEARCH_1_PARAMETERS_PROGROUP_focusingsubsetcutoff	In mid-Pro Group, keep competitor proteins with ProtScore units from winner		1		6					Parameters - Protein Grouping	In mid-Pro Group, keep competitor proteins with ProtScore units from winner	6
RESULTS_SEARCH_1_PARAMETERS_PROGROUP_intersection	In final Pro Group, minimum Intersection ProtScore to be in same group		1		1.3					Parameters - Protein Grouping	In final Pro Group, minimum Intersection ProtScore to be in same group	1.3
RESULTS_SEARCH_1_PARAMETERS_PROGROUP_minunusedprotscore	In final Pro Group, minimum Unused ProtScore to keep a group		1		0.0458					Parameters - Protein Grouping	In final Pro Group, minimum Unused ProtScore to keep a group	0.0458
RESULTS_SEARCH_1_PARAMETERS_PROGROUP_subsetcutoff	In final Pro Group, keep competitor proteins with ProtScore units from winner		1		2					Parameters - Protein Grouping	In final Pro Group, keep competitor proteins with ProtScore units from winner	2
RESULTS_SEARCH_1_PARAMETERS_QUANT_TYPE_background_correction	Do isobaric quant background correction algorithm		1		FALSE					Parameters - Quantitation - processing	Do isobaric quant background correction algorithm	FALSE
RESULTS_SEARCH_1_PARAMETERS_QUANT_TYPE_bias_correction	Normalize the central tendency of protein ratios to be unity		1		TRUE					Parameters - Quantitation - processing	Normalize the central tendency of protein ratios to be unity	TRUE
RESULTS_SEARCH_1_PARAMETERS_QUANT_TYPE_median_statistic	Compute protein-level ratios from the median of peptide ratios		1		TRUE					Parameters - Quantitation - processing	Compute protein-level ratios from the median of peptide ratios	TRUE
RESULTS_SEARCH_1_PARAMETERS_QUANT_TYPE_quant_threshold	Quant threshold setting no longer used		1		-1					Parameters - Quantitation - processing	Quant threshold setting no longer used	-1
RESULTS_SEARCH_1_PARAMETERS_QUANT_TYPE_quant_threshold_sn	Use measures for quantitation if signal to noise is greater than		1		9					Parameters - Quantitation - processing	Use measures for quantitation if signal to noise is greater than	9
RESULTS_SEARCH_1_PARAMETERS_max_quant_labels	Maximum number of labels allowed on a peptide for it to be used for quantitation		1		35					Parameters - Quantitation - curation	Maximum number of labels allowed on a peptide for it to be used for quantitation	35
RESULTS_SEARCH_1_PARAMETERS_QUANT_TYPE_keep_extreme_peptides_over_fraction	Include extreme ratios in the protein ratio calculation if the fraction of peptides from a protein having extreme ratios is greater than		1		0					Parameters - Quantitation - curation	Include extreme ratios in the protein ratio calculation if the fraction of peptides from a protein having extreme ratios is greater than	0
RESULTS_SEARCH_1_PARAMETERS_QUANT_TYPE_low_confidence_check	Exclude quantitation data if identification confidence does not pass a threshold value		1		TRUE					Parameters - Quantitation - curation	Exclude quantitation data if identification confidence does not pass a threshold value	TRUE
RESULTS_SEARCH_1_PARAMETERS_QUANT_TYPE_low_intensity_check	Exclude quantitation data if a minimum intensity is not passed		1		TRUE					Parameters - Quantitation - curation	Exclude quantitation data if a minimum intensity is not passed	TRUE
RESULTS_SEARCH_1_PARAMETERS_QUANT_TYPE_mod_check	Exclude quantitation data based on discordant peptide logic		1		TRUE					Parameters - Quantitation - curation	Exclude quantitation data based on discordant peptide logic	TRUE
RESULTS_SEARCH_1_PARAMETERS_QUANT_TYPE_shared_msms_check	Exclude quantitation data using sharing logic		1		TRUE					Parameters - Quantitation - curation	Exclude quantitation data using sharing logic	TRUE
RESULTS_SEARCH_1_PARAMETERS_PROGROUP_unusedprotscorethresholdforexcludingothersfromquant	Minimum protein confidence to consider a protein confident and capable of excluding spectra as shared		1		1.3					Parameters - Quantitation - curation	Minimum protein confidence to consider a protein confident and capable of excluding spectra as shared	1.3
RESULTS_SEARCH_1_PARAMETERS_PROGROUP_confidencepercentthresholdforexcludingothersfromquant	Minimum peptide percent confidence from a confident protein to consider a spectrum shared		1		15					Parameters - Quantitation - curation	Minimum peptide percent confidence from a confident protein to consider a spectrum shared	15
RESULTS_SEARCH_1_PARAMETERS_PROGROUP_confidencepercentthresholdforincludingselfinquant	Minimum peptide confidence to be used for quantitation		1		15					Parameters - Quantitation - curation	Minimum peptide confidence to be used for quantitation	15
RESULTS_SEARCH_1_PARAMETERS_PROGROUP_autodiscordantpeptidethreshold	Consider a peptide discordant if joint feature probability less than		1		0.3					Parameters - Quantitation - curation	Consider a peptide discordant if joint feature probability less than	0.3
RESULTS_SEARCH_1_PARAMETERS_PROGROUP_compresspeptides	Show results only for distinct peptides, suppressing redundancy		1		FALSE					Parameters - Non-functional	Show results only for distinct peptides, suppressing redundancy	FALSE
RESULTS_SEARCH_1_PARAMETERS_PROGROUP_donotstoremspeaklists	Do not store MS1 level data		1		FALSE					Parameters - Non-functional	Do not store MS1 level data	FALSE
RESULTS_SEARCH_STAT_search_begin_time_clock	Start time - Search		1		2018-10-26 08:11:43					Statistics - Processing Times - Start&Stop Clock Times	Start time - Search	2018-10-26 08:11:43
RESULTS_SEARCH_STAT_search_end_time_clock	End time - Search		1		2018-10-26 10:51:01					Statistics - Processing Times - Start&Stop Clock Times	End time - Search	2018-10-26 10:51:01
RESULTS_SEARCH_STAT_stage_searching_begin_time_clock	Start time - Identification algorithm stages		1		2018-10-26 09:07:13					Statistics - Processing Times - Start&Stop Clock Times	Start time - Identification algorithm stages	2018-10-26 09:07:13
RESULTS_SEARCH_STAT_stage_searching_end_time_clock	End time - Identification algorithm stages		1		2018-10-26 10:49:14					Statistics - Processing Times - Start&Stop Clock Times	End time - Identification algorithm stages	2018-10-26 10:49:14
RESULTS_SEARCH_STAT_stage_signal_processing_begin_time_clock	Start time - Signal processing stage		1		2018-10-26 08:11:43					Statistics - Processing Times - Start&Stop Clock Times	Start time - Signal processing stage	2018-10-26 08:11:43
RESULTS_SEARCH_STAT_stage_signal_processing_end_time_clock	End time - Signal processing stage		1		2018-10-26 09:07:05					Statistics - Processing Times - Start&Stop Clock Times	End time - Signal processing stage	2018-10-26 09:07:05
RESULTS_SEARCH_STAT_stage_waiting_begin_time_clock	Start time - Waiting stage		1		2018-10-26 09:07:05					Statistics - Processing Times - Start&Stop Clock Times	Start time - Waiting stage	2018-10-26 09:07:05
RESULTS_SEARCH_STAT_stage_waiting_end_time_clock	End time - Waiting stage		1		2018-10-26 09:07:13					Statistics - Processing Times - Start&Stop Clock Times	End time - Waiting stage	2018-10-26 09:07:13
RESULTS_SEARCH_STAT_task_fraglet_exe_begin_time_clock	Start time - Fraglet Algorithm search stage		1		2018-10-26 09:11:55					Statistics - Processing Times - Start&Stop Clock Times	Start time - Fraglet Algorithm search stage	2018-10-26 09:11:55
RESULTS_SEARCH_STAT_task_fraglet_exe_end_time_clock	End time - Fraglet Algorithm search stage		1		2018-10-26 09:43:49					Statistics - Processing Times - Start&Stop Clock Times	End time - Fraglet Algorithm search stage	2018-10-26 09:43:49
RESULTS_SEARCH_STAT_task_focusing_begin_time_clock	Start time - Mid-Pro Group Algorithm stage		1		2018-10-26 09:53:41					Statistics - Processing Times - Start&Stop Clock Times	Start time - Mid-Pro Group Algorithm stage	2018-10-26 09:53:41
RESULTS_SEARCH_STAT_task_focusing_end_time_clock	End time - Mid-Pro Group Algorithm stage		1		2018-10-26 10:02:12					Statistics - Processing Times - Start&Stop Clock Times	End time - Mid-Pro Group Algorithm stage	2018-10-26 10:02:12
RESULTS_SEARCH_STAT_task_taglet_exe_begin_time_clock	Start time - Taglet Algorithm search stage		1		2018-10-26 10:02:12					Statistics - Processing Times - Start&Stop Clock Times	Start time - Taglet Algorithm search stage	2018-10-26 10:02:12
RESULTS_SEARCH_STAT_task_taglet_exe_end_time_clock	End time - Taglet Algorithm search stage		1		2018-10-26 10:36:21					Statistics - Processing Times - Start&Stop Clock Times	End time - Taglet Algorithm search stage	2018-10-26 10:36:21
RESULTS_SEARCH_STAT_task_progroup_begin_time_clock	Start time - Final Pro Group Algorithm stage		1		2018-10-26 10:36:21					Statistics - Processing Times - Start&Stop Clock Times	Start time - Final Pro Group Algorithm stage	2018-10-26 10:36:21
RESULTS_SEARCH_STAT_task_progroup_end_time_clock	End time - Final Pro Group Algorithm stage		1		2018-10-26 10:49:14					Statistics - Processing Times - Start&Stop Clock Times	End time - Final Pro Group Algorithm stage	2018-10-26 10:49:14
RESULTS_SEARCH_STAT_stage_fdr_begin_time_clock	Start time - FDR analysis stage		1		2018-10-26 10:49:15					Statistics - Processing Times - Start&Stop Clock Times	Start time - FDR analysis stage	2018-10-26 10:49:15
RESULTS_SEARCH_STAT_stage_fdr_end_time_clock	End time - FDR analysis stage		1		2018-10-26 10:51:01					Statistics - Processing Times - Start&Stop Clock Times	End time - FDR analysis stage	2018-10-26 10:51:01
RESULTS_SEARCH_STAT_search_time_duration	Clock Time Duration for Full Search (ms)		1		9557994		msec to min	1.66667e-05		Statistics - Processing Times - Duration in Real Clock Times	Clock time duration - Full search (min)	159.3
RESULTS_SEARCH_STAT_stage_searching_time_duration	Clock Time Duration for Identification Algorithm Stages (ms)		1		6121717		msec to min	1.66667e-05		Statistics - Processing Times - Duration in Real Clock Times	Clock time duration - Identification algorithm stages (min)	102.029
RESULTS_SEARCH_STAT_stage_signal_processing_time_duration	Clock Time Duration for Waiting Stage (ms)		1		3321913		msec to min	1.66667e-05		Statistics - Processing Times - Duration in Real Clock Times	Clock time duration - Signal processing stage (min)	55.3652
RESULTS_SEARCH_STAT_stage_waiting_time_duration	Clock Time Duration for Signal Processing Stage (ms)		1		7472		msec to min	1.66667e-05		Statistics - Processing Times - Duration in Real Clock Times	Clock time duration - Waiting stage (min)	0.124533
RESULTS_SEARCH_STAT_task_fraglet_exe_time_duration	Clock Time Duration for Fraglet Algorithm Stage (ms)		1		1913218		msec to min	1.66667e-05		Statistics - Processing Times - Duration in Real Clock Times	Clock time duration - Fraglet Algorithm stage (min)	31.887
RESULTS_SEARCH_STAT_task_focusing_time_duration	Clock Time Duration for Mid-Pro Group Algorithm Stage (ms)		1		510861		msec to min	1.66667e-05		Statistics - Processing Times - Duration in Real Clock Times	Clock time duration - Mid-Pro Group Algorithm stage (min)	8.51435
RESULTS_SEARCH_STAT_task_taglet_exe_time_duration	Clock Time Duration for Taglet Algorithm Stage (ms)		1		2048955		msec to min	1.66667e-05		Statistics - Processing Times - Duration in Real Clock Times	Clock time duration - Taglet Algorithm stage (min)	34.1493
RESULTS_SEARCH_STAT_task_progroup_time_duration	Clock Time Duration for Pro Group Algorithm Stage (ms)		1		773246		msec to min	1.66667e-05		Statistics - Processing Times - Duration in Real Clock Times	Clock time duration - Pro Group Algorithm stage (min)	12.8874
RESULTS_SEARCH_STAT_stage_fdr_time_duration	Clock Time Duration for FDR Analysis (ms)		1		106501		msec to min	1.66667e-05		Statistics - Processing Times - Duration in Real Clock Times	Clock time duration - FDR Analysis (min)	1.77502
				1						Statistics - Processing Times - Duration in Real Clock Times	Clock time not accounted for in measured stages	14.5971
	CPU Time Duration for Signal Processing Stage (ms)						msec to min	1.66667e-05		Statistics - Processing Times - Duration in CPU Time	CPU time duration - Signal Processing stage (min)
RESULTS_SEARCH_STAT_task_fraglet_exe_time_cpu	CPU Time Duration for Fraglet Algorithm Stage (ms)		1		9547105		msec to min	1.66667e-05		Statistics - Processing Times - Duration in CPU Time	CPU time duration - Fraglet Algorithm stage (min)	159.118
RESULTS_SEARCH_STAT_task_focusing_time_cpu	CPU Time Duration for Mid-Pro Group Algorithm Stage (ms)		1		1241533		msec to min	1.66667e-05		Statistics - Processing Times - Duration in CPU Time	CPU time duration - Mid-Pro Group Algorithm stage (min)	20.6922
RESULTS_SEARCH_STAT_task_taglet_exe_time_cpu	CPU Time Duration for Taglet Algorithm Stage (ms)		1		21934567		msec to min	1.66667e-05		Statistics - Processing Times - Duration in CPU Time	CPU time duration - Taglet Algorithm stage (min)	365.576
RESULTS_SEARCH_STAT_task_progroup_time_cpu	CPU Time Duration for Pro Group Algorithm Stage (ms)		1		1224592		msec to min	1.66667e-05		Statistics - Processing Times - Duration in CPU Time	CPU time duration - Pro Group Algorithm stage (min)	20.4099
				1						Statistics - Processing Times - Percent by Stage	Percent of clock time - Identification Algorithm stages	0.640481
				1						Statistics - Processing Times - Percent by Stage	Percent of clock time - Signal Processing stage	0.347553
				1						Statistics - Processing Times - Percent by Stage	Percent of clock time - Waiting stage	0.000781754
				1						Statistics - Processing Times - Percent by Stage	Percent of clock time - Fraglet Algorithm stage	0.200169
				1						Statistics - Processing Times - Percent by Stage	Percent of clock time - Mid-Pro Group Algorithm stage	0.0534486
				1						Statistics - Processing Times - Percent by Stage	Percent of clock time - Taglet Algorithm stage	0.214371
				1						Statistics - Processing Times - Percent by Stage	Percent of clock time - Pro Group Algorithm stage	0.0809004
				1						Statistics - Processing Times - Percent by Stage	Percent of clock time - FDR Analysis	0.0111426
				1						Statistics - Processing Rate - Clock (Sec/Spectrum)	Clock time rate (sec/spect) - Full Search	0.0623455
				1						Statistics - Processing Rate - Clock (Sec/Spectrum)	Clock time rate (sec/spect) - Identification Algorithm stages	0.0399311
				1						Statistics - Processing Rate - Clock (Sec/Spectrum)	Clock time rate (sec/spect) - Signal processing stage	0.0216684
				1						Statistics - Processing Rate - Clock (Sec/Spectrum)	Clock time rate (sec/spect) - Waiting stage	4.87388e-05
				1						Statistics - Processing Rate - Clock (Sec/Spectrum)	Clock time rate (sec/spect) - Fraglet Algorithm stage	0.0124797
				1						Statistics - Processing Rate - Clock (Sec/Spectrum)	Clock time rate (sec/spect) - Mid-Pro Group Algorithm stage	0.00333227
				1						Statistics - Processing Rate - Clock (Sec/Spectrum)	Clock time rate (sec/spect) - Taglet Algorithm stage	0.013365
				1						Statistics - Processing Rate - Clock (Sec/Spectrum)	Clock time rate (sec/spect) - Pro Group Algorithm stage	0.00504377
				1						Statistics - Processing Rate - Clock (Sec/Spectrum)	Clock time rate (sec/spect) - FDR Analysis	0.000694691
				1						Statistics - Processing Rate - CPU (Sec/Spectrum)	CPU time rate (sec/spect) - Signal processing stage
				1						Statistics - Processing Rate - CPU (Sec/Spectrum)	CPU time rate (sec/spect) - Fraglet Algorithm stage	0.0622744
				1						Statistics - Processing Rate - CPU (Sec/Spectrum)	CPU time rate (sec/spect) - Mid-Pro Group Algorithm stage	0.00809835
				1						Statistics - Processing Rate - CPU (Sec/Spectrum)	CPU time rate (sec/spect) - Taglet Algorithm stage	0.143076
				1						Statistics - Processing Rate - CPU (Sec/Spectrum)	CPU time rate (sec/spect) - Pro Group Algorithm stage	0.00798784
				1						Statistics - Processing Rate - Clock (Sec/Spectrum/DB Protein)	Clock time rate (sec/spect/DB protein) - Full search	8.43875e-07
				1						Statistics - Processing Rate - Clock (Sec/Spectrum/DB Protein)	Clock time rate (sec/spect/DB protein) - Identification algorithm stages	5.40486e-07
				1						Statistics - Processing Rate - Clock (Sec/Spectrum/DB Protein)	Clock time rate (sec/spect/DB protein) - Signal processing stage	2.93291e-07
				1						Statistics - Processing Rate - Clock (Sec/Spectrum/DB Protein)	Clock time rate (sec/spect/DB protein) - Waiting stage	6.59702e-10
				1						Statistics - Processing Rate - Clock (Sec/Spectrum/DB Protein)	Clock time rate (sec/spect/DB protein) - Fraglet Algorithm stage	1.68918e-07
				1						Statistics - Processing Rate - Clock (Sec/Spectrum/DB Protein)	Clock time rate (sec/spect/DB protein) - Mid-Pro Group Algorithm stage	4.51039e-08
				1						Statistics - Processing Rate - Clock (Sec/Spectrum/DB Protein)	Clock time rate (sec/spect/DB protein) - Taglet Algorithm stage	1.80902e-07
				1						Statistics - Processing Rate - Clock (Sec/Spectrum/DB Protein)	Clock time rate (sec/spect/DB protein) - Pro Group Algorithm stage	6.82698e-08
				1						Statistics - Processing Rate - Clock (Sec/Spectrum/DB Protein)	Clock time rate (sec/spect/DB protein) - FDR Analysis	9.40296e-09
				1						Statistics - Processing Rate - CPU (Sec/Spectrum/DB Protein)	CPU time rate (sec/spect/DB protein) - Signal processing stage
				1						Statistics - Processing Rate - CPU (Sec/Spectrum/DB Protein)	CPU time rate (sec/spect/DB protein) - Fraglet Algorithm stage	8.42913e-07
				1						Statistics - Processing Rate - CPU (Sec/Spectrum/DB Protein)	CPU time rate (sec/spect/DB protein) - Mid-Pro Group Algorithm stage	1.09615e-07
				1						Statistics - Processing Rate - CPU (Sec/Spectrum/DB Protein)	CPU time rate (sec/spect/DB protein) - Taglet Algorithm stage	1.9366e-06
				1						Statistics - Processing Rate - CPU (Sec/Spectrum/DB Protein)	CPU time rate (sec/spect/DB protein) - Pro Group Algorithm stage	1.08119e-07
				1						Statistics - Extent of Distribution - Fundamental	Distribution factor - CPU vs. clock time - Signal processing stage
				1						Statistics - Extent of Distribution - Fundamental	Distribution factor - CPU vs. clock time - Fraglet Algorithm stage	4.99008
				1						Statistics - Extent of Distribution - Fundamental	Distribution factor - CPU vs. clock time - Mid-Pro Group Algorithm stage	2.43028
				1						Statistics - Extent of Distribution - Fundamental	Distribution factor - CPU vs. clock time - Taglet Algorithm stage	10.7052
				1						Statistics - Extent of Distribution - Fundamental	Distribution factor - CPU vs. clock time - Pro Group Algorithm stage	1.5837
				1						Statistics - Extent of Distribution - vs Segments	Ratio of distribution factor to number of search segments - Signal processing stage
				1						Statistics - Extent of Distribution - vs Segments	Ratio of distribution factor to number of search segments - Fraglet Algorithm stage	0.127951
				1						Statistics - Extent of Distribution - vs Segments	Ratio of distribution factor to number of search segments - Mid-Pro Group Algorithm stage	0.0623148
				1						Statistics - Extent of Distribution - vs Segments	Ratio of distribution factor to number of search segments - Taglet Algorithm stage	0.274493
				1						Statistics - Extent of Distribution - vs Segments	Ratio of distribution factor to number of search segments - Pro Group Algorithm stage	0.0406078
				1						Statistics - Extent of Distribution - vs Licensed Cores	Ratio of distribution factor to number of licensed cores - Signal processing stage
				1						Statistics - Extent of Distribution - vs Licensed Cores	Ratio of distribution factor to number of licensed cores - Fraglet Algorithm stage	0.31188
				1						Statistics - Extent of Distribution - vs Licensed Cores	Ratio of distribution factor to number of licensed cores - Mid-Pro Group Algorithm stage	0.151892
				1						Statistics - Extent of Distribution - vs Licensed Cores	Ratio of distribution factor to number of licensed cores - Taglet Algorithm stage	0.669078
				1						Statistics - Extent of Distribution - vs Licensed Cores	Ratio of distribution factor to number of licensed cores - Pro Group Algorithm stage	0.0989814
PARAMETERS_PEAKLIST_original_count	Average number of spectra per segment	1	1	1	3930.95					Statistics - Search Segmentation	Average number of spectra per segment	3930.95
PARAMETERS_PEAKLIST_original_count	Standard deviation of number of spectra per segment	1	1	1	24.8088					Statistics - Search Segmentation	Standard deviation of number of spectra per segment	24.8088
PARAMETERS_PEAKLIST_original_count	Maximum number of spectra per segment	1	1	1	3969					Statistics - Search Segmentation	Maximum number of spectra per segment	3969
PARAMETERS_PEAKLIST_original_count	Minimum number of spectra per segment	1	1	1	3897					Statistics - Search Segmentation	Minimum number of spectra per segment	3897
										Attributes - Input data filenames	Filename of Input File 1	C:\Users\5600 Procesado\Desktop\Carpetas de datos en escritorio\LibreriaPhaseolus18082018\Libreria Phaseolus18072018\LibreriaPhaseolus18082018_Y1Y2.wiff
										Attributes - Input data filenames	Filename of Input File 2	C:\Users\5600 Procesado\Desktop\Carpetas de datos en escritorio\LibreriaPhaseolus18082018\Libreria Phaseolus18072018\LibreriaPhaseolus18082018_Y3Y4.wiff
										Attributes - Input data filenames	Filename of Input File 3
										Attributes - Input data filenames	Filename of Input File 4
										Attributes - Input data filenames	Filename of Input File 5
										Attributes - Input data filenames	Filename of Input File 6
										Attributes - Input data filenames	Filename of Input File 7
										Attributes - Input data filenames	Filename of Input File 8
										Attributes - Input data filenames	Filename of Input File 9
										Attributes - Input data filenames	Filename of Input File 10
										Attributes - Input data filenames	Filename of Input File 11
										Attributes - Input data filenames	Filename of Input File 12
										Attributes - Input data filenames	Filename of Input File 13
										Attributes - Input data filenames	Filename of Input File 14
										Attributes - Input data filenames	Filename of Input File 15
										Attributes - Input data filenames	Filename of Input File 16
										Attributes - Input data filenames	Filename of Input File 17
										Attributes - Input data filenames	Filename of Input File 18
										Attributes - Input data filenames	Filename of Input File 19
										Attributes - Input data filenames	Filename of Input File 20
										Attributes - Input data filenames	Filename of Input File 21
										Attributes - Input data filenames	Filename of Input File 22
										Attributes - Input data filenames	Filename of Input File 23
										Attributes - Input data filenames	Filename of Input File 24
										Attributes - Input data filenames	Filename of Input File 25
										Attributes - Input data filenames	Filename of Input File 26
										Attributes - Input data filenames	Filename of Input File 27
										Attributes - Input data filenames	Filename of Input File 28
										Attributes - Input data filenames	Filename of Input File 29
										Attributes - Input data filenames	Filename of Input File 30
										Attributes - Input data filenames	Filename of Input File 31
										Attributes - Input data filenames	Filename of Input File 32
										Attributes - Input data filenames	Filename of Input File 33
										Attributes - Input data filenames	Filename of Input File 34
										Attributes - Input data filenames	Filename of Input File 35
										Attributes - Input data filenames	Filename of Input File 36
										Attributes - Input data filenames	Filename of Input File 37
										Attributes - Input data filenames	Filename of Input File 38
										Attributes - Input data filenames	Filename of Input File 39
										Attributes - Input data filenames	Filename of Input File 40
										Attributes - Input data filenames	Filename of Input File 41
										Attributes - Input data filenames	Filename of Input File 42
										Attributes - Input data filenames	Filename of Input File 43
										Attributes - Input data filenames	Filename of Input File 44
										Attributes - Input data filenames	Filename of Input File 45
										Attributes - Input data filenames	Filename of Input File 46
										Attributes - Input data filenames	Filename of Input File 47
										Attributes - Input data filenames	Filename of Input File 48
										Attributes - Input data filenames	Filename of Input File 49
										Attributes - Input data filenames	Filename of Input File 50
										Attributes - Input data filenames	Filename of Input File 51
										Attributes - Input data filenames	Filename of Input File 52
										Attributes - Input data filenames	Filename of Input File 53
										Attributes - Input data filenames	Filename of Input File 54
										Attributes - Input data filenames	Filename of Input File 55
										Attributes - Input data filenames	Filename of Input File 56
										Attributes - Input data filenames	Filename of Input File 57
										Attributes - Input data filenames	Filename of Input File 58
										Attributes - Input data filenames	Filename of Input File 59
										Attributes - Input data filenames	Filename of Input File 60
										Attributes - Input data filenames	Filename of Input File 61
										Attributes - Input data filenames	Filename of Input File 62
										Attributes - Input data filenames	Filename of Input File 63
										Attributes - Input data filenames	Filename of Input File 64
										Attributes - Input data filenames	Filename of Input File 65
										Attributes - Input data filenames	Filename of Input File 66
										Attributes - Input data filenames	Filename of Input File 67
										Attributes - Input data filenames	Filename of Input File 68
										Attributes - Input data filenames	Filename of Input File 69
										Attributes - Input data filenames	Filename of Input File 70
										Attributes - Input data filenames	Filename of Input File 71
										Attributes - Input data filenames	Filename of Input File 72
										Attributes - Input data filenames	Filename of Input File 73
										Attributes - Input data filenames	Filename of Input File 74
										Attributes - Input data filenames	Filename of Input File 75
										Attributes - Input data filenames	Filename of Input File 76
										Attributes - Input data filenames	Filename of Input File 77
										Attributes - Input data filenames	Filename of Input File 78
										Attributes - Input data filenames	Filename of Input File 79
										Attributes - Input data filenames	Filename of Input File 80
										Attributes - Input data filenames	Filename of Input File 81
										Attributes - Input data filenames	Filename of Input File 82
										Attributes - Input data filenames	Filename of Input File 83
										Attributes - Input data filenames	Filename of Input File 84
										Attributes - Input data filenames	Filename of Input File 85
										Attributes - Input data filenames	Filename of Input File 86
										Attributes - Input data filenames	Filename of Input File 87
										Attributes - Input data filenames	Filename of Input File 88
										Attributes - Input data filenames	Filename of Input File 89
										Attributes - Input data filenames	Filename of Input File 90
										Attributes - Input data filenames	Filename of Input File 91
										Attributes - Input data filenames	Filename of Input File 92
										Attributes - Input data filenames	Filename of Input File 93
										Attributes - Input data filenames	Filename of Input File 94
										Attributes - Input data filenames	Filename of Input File 95
										Attributes - Input data filenames	Filename of Input File 96
										Attributes - Input data filenames	Filename of Input File 97
										Attributes - Input data filenames	Filename of Input File 98
										Attributes - Input data filenames	Filename of Input File 99
										Attributes - Input data filenames	Filename of Input File 100
										Attributes - Input data filenames	Filename of Input File 101
										Attributes - Input data filenames	Filename of Input File 102
										Attributes - Input data filenames	Filename of Input File 103
										Attributes - Input data filenames	Filename of Input File 104
										Attributes - Input data filenames	Filename of Input File 105
										Attributes - Input data filenames	Filename of Input File 106
										Attributes - Input data filenames	Filename of Input File 107
										Attributes - Input data filenames	Filename of Input File 108
										Attributes - Input data filenames	Filename of Input File 109
										Attributes - Input data filenames	Filename of Input File 110
										Attributes - Input data filenames	Filename of Input File 111
										Attributes - Input data filenames	Filename of Input File 112
										Attributes - Input data filenames	Filename of Input File 113
										Attributes - Input data filenames	Filename of Input File 114
										Attributes - Input data filenames	Filename of Input File 115
										Attributes - Input data filenames	Filename of Input File 116
										Attributes - Input data filenames	Filename of Input File 117
										Attributes - Input data filenames	Filename of Input File 118
										Attributes - Input data filenames	Filename of Input File 119
										Attributes - Input data filenames	Filename of Input File 120
										Attributes - Input data filenames	Filename of Input File 121
										Attributes - Input data filenames	Filename of Input File 122
										Attributes - Input data filenames	Filename of Input File 123
										Attributes - Input data filenames	Filename of Input File 124
										Attributes - Input data filenames	Filename of Input File 125
										Attributes - Input data filenames	Filename of Input File 126
										Attributes - Input data filenames	Filename of Input File 127
										Attributes - Input data filenames	Filename of Input File 128
										Attributes - Input data filenames	Filename of Input File 129
										Attributes - Input data filenames	Filename of Input File 130
										Attributes - Input data filenames	Filename of Input File 131
										Attributes - Input data filenames	Filename of Input File 132
										Attributes - Input data filenames	Filename of Input File 133
										Attributes - Input data filenames	Filename of Input File 134
										Attributes - Input data filenames	Filename of Input File 135
										Attributes - Input data filenames	Filename of Input File 136
										Attributes - Input data filenames	Filename of Input File 137
										Attributes - Input data filenames	Filename of Input File 138
										Attributes - Input data filenames	Filename of Input File 139
										Attributes - Input data filenames	Filename of Input File 140
										Attributes - Input data filenames	Filename of Input File 141
										Attributes - Input data filenames	Filename of Input File 142
										Attributes - Input data filenames	Filename of Input File 143
										Attributes - Input data filenames	Filename of Input File 144
										Attributes - Input data filenames	Filename of Input File 145
										Attributes - Input data filenames	Filename of Input File 146
										Attributes - Input data filenames	Filename of Input File 147
										Attributes - Input data filenames	Filename of Input File 148
										Attributes - Input data filenames	Filename of Input File 149
										Attributes - Input data filenames	Filename of Input File 150
										Attributes - Input data filenames	Filename of Input File 151
										Attributes - Input data filenames	Filename of Input File 152
										Attributes - Input data filenames	Filename of Input File 153
										Attributes - Input data filenames	Filename of Input File 154
										Attributes - Input data filenames	Filename of Input File 155
										Attributes - Input data filenames	Filename of Input File 156
										Attributes - Input data filenames	Filename of Input File 157
										Attributes - Input data filenames	Filename of Input File 158
										Attributes - Input data filenames	Filename of Input File 159
										Attributes - Input data filenames	Filename of Input File 160
										Attributes - Input data filenames	Filename of Input File 161
										Attributes - Input data filenames	Filename of Input File 162
										Attributes - Input data filenames	Filename of Input File 163
										Attributes - Input data filenames	Filename of Input File 164
										Attributes - Input data filenames	Filename of Input File 165
										Attributes - Input data filenames	Filename of Input File 166
										Attributes - Input data filenames	Filename of Input File 167
										Attributes - Input data filenames	Filename of Input File 168
										Attributes - Input data filenames	Filename of Input File 169
										Attributes - Input data filenames	Filename of Input File 170
										Attributes - Input data filenames	Filename of Input File 171
										Attributes - Input data filenames	Filename of Input File 172
										Attributes - Input data filenames	Filename of Input File 173
										Attributes - Input data filenames	Filename of Input File 174
										Attributes - Input data filenames	Filename of Input File 175
										Attributes - Input data filenames	Filename of Input File 176
										Attributes - Input data filenames	Filename of Input File 177
										Attributes - Input data filenames	Filename of Input File 178
										Attributes - Input data filenames	Filename of Input File 179
										Attributes - Input data filenames	Filename of Input File 180
										Attributes - Input data filenames	Filename of Input File 181
										Attributes - Input data filenames	Filename of Input File 182
										Attributes - Input data filenames	Filename of Input File 183
										Attributes - Input data filenames	Filename of Input File 184
										Attributes - Input data filenames	Filename of Input File 185
										Attributes - Input data filenames	Filename of Input File 186
										Attributes - Input data filenames	Filename of Input File 187
										Attributes - Input data filenames	Filename of Input File 188
										Attributes - Input data filenames	Filename of Input File 189
										Attributes - Input data filenames	Filename of Input File 190
										Attributes - Input data filenames	Filename of Input File 191
										Attributes - Input data filenames	Filename of Input File 192
										Attributes - Input data filenames	Filename of Input File 193
										Attributes - Input data filenames	Filename of Input File 194
										Attributes - Input data filenames	Filename of Input File 195
										Attributes - Input data filenames	Filename of Input File 196
										Attributes - Input data filenames	Filename of Input File 197
										Attributes - Input data filenames	Filename of Input File 198
										Attributes - Input data filenames	Filename of Input File 199
										Attributes - Input data filenames	Filename of Input File 200

## Sheet: Protein Level Data
Protein Level Data	Unused ProtScore Threshold	Confidence Threshold	Forward	Reverse	Correct	Incorrect	Total	Global FDR	q-value	Fit Unused ProtScore Threshold	Fit Confidence Threshold	Fit Forward	Fit Reverse	Fit Correct	Fit Incorrect	Fit Total	Fit Global FDR	Fit Local FDR
	111.6	1	1	0	1	0	1	0	0	111.6	1	1	7.50403e-10	1	1.50081e-09	1	1.50081e-09	1.50081e-09
	75.62	1	2	0	2	0	2	0	0	75.62	1	2	1.50081e-09	2	3.00161e-09	2	1.50081e-09	1.50081e-09
	72.52	1	3	0	3	0	3	0	0	72.52	1	3	2.25121e-09	3	4.50242e-09	3	1.50081e-09	1.50081e-09
	72.34	1	4	0	4	0	4	0	0	72.34	1	4	3.00161e-09	4	6.00322e-09	4	1.50081e-09	1.50081e-09
	63.43	1	5	0	5	0	5	0	0	63.43	1	5	3.75201e-09	5	7.50403e-09	5	1.50081e-09	1.50081e-09
	62.7	1	6	0	6	0	6	0	0	62.7	1	6	4.50242e-09	6	9.00484e-09	6	1.50081e-09	1.50081e-09
	61.26	1	7	0	7	0	7	0	0	61.26	1	7	5.25282e-09	7	1.05056e-08	7	1.50081e-09	1.50081e-09
	58.1	1	8	0	8	0	8	0	0	58.1	1	8	6.00322e-09	8	1.20064e-08	8	1.50081e-09	1.50081e-09
	54.24	1	9	0	9	0	9	0	0	54.24	1	9	6.75363e-09	9	1.35073e-08	9	1.50081e-09	1.50081e-09
	48.14	1	10	0	10	0	10	0	0	48.14	1	10	7.50403e-09	10	1.50081e-08	10	1.50081e-09	1.50081e-09
	47.54	1	11	0	11	0	11	0	0	47.54	1	11	8.25444e-09	11	1.65089e-08	11	1.50081e-09	1.50081e-09
	46.48	1	12	0	12	0	12	0	0	46.48	1	12	9.00484e-09	12	1.80097e-08	12	1.50081e-09	1.50081e-09
	45.85	1	13	0	13	0	13	0	0	45.85	1	13	9.75525e-09	13	1.95105e-08	13	1.50081e-09	1.50081e-09
	45.45	1	14	0	14	0	14	0	0	45.45	1	14	1.05057e-08	14	2.10113e-08	14	1.50081e-09	1.50081e-09
	44.48	1	15	0	15	0	15	0	0	44.48	1	15	1.12561e-08	15	2.25121e-08	15	1.50081e-09	1.50081e-09
	44.07	1	16	0	16	0	16	0	0	44.07	1	16	1.20065e-08	16	2.40129e-08	16	1.50081e-09	1.50081e-09
	43.34	1	17	0	17	0	17	0	0	43.34	1	17	1.27569e-08	17	2.55137e-08	17	1.50081e-09	1.50081e-09
	40.74	1	18	0	18	0	18	0	0	40.74	1	18	1.35073e-08	18	2.70145e-08	18	1.50081e-09	1.50081e-09
	39.49	1	19	0	19	0	19	0	0	39.49	1	19	1.42577e-08	19	2.85154e-08	19	1.50081e-09	1.50081e-09
	38.91	1	20	0	20	0	20	0	0	38.91	1	20	1.50081e-08	20	3.00162e-08	20	1.50081e-09	1.50081e-09
	38.7	1	21	0	21	0	21	0	0	38.7	1	21	1.57585e-08	21	3.1517e-08	21	1.50081e-09	1.50081e-09
	37.63	1	22	0	22	0	22	0	0	37.63	1	22	1.65089e-08	22	3.30178e-08	22	1.50081e-09	1.50081e-09
	37.3	1	23	0	23	0	23	0	0	37.3	1	23	1.72593e-08	23	3.45186e-08	23	1.50081e-09	1.50081e-09
	36.85	1	24	0	24	0	24	0	0	36.85	1	24	1.80097e-08	24	3.60194e-08	24	1.50081e-09	1.50081e-09
	36.77	1	25	0	25	0	25	0	0	36.77	1	25	1.87601e-08	25	3.75202e-08	25	1.50081e-09	1.50081e-09
	36.14	1	26	0	26	0	26	0	0	36.14	1	26	1.95105e-08	26	3.9021e-08	26	1.50081e-09	1.50081e-09
	35.4	1	27	0	27	0	27	0	0	35.4	1	27	2.02609e-08	27	4.05219e-08	27	1.50081e-09	1.50081e-09
	34.91	1	28	0	28	0	28	0	0	34.91	1	28	2.10113e-08	28	4.20227e-08	28	1.50081e-09	1.50081e-09
	34.12	1	29	0	29	0	29	0	0	34.12	1	29	2.17617e-08	29	4.35235e-08	29	1.50081e-09	1.50081e-09
	33.84	1	30	0	30	0	30	0	0	33.84	1	30	2.25122e-08	30	4.50243e-08	30	1.50081e-09	1.50082e-09
	33.62	1	31	0	31	0	31	0	0	33.62	1	31	2.32626e-08	31	4.65251e-08	31	1.50081e-09	1.50082e-09
	33.16	1	32	0	32	0	32	0	0	33.16	1	32	2.4013e-08	32	4.80259e-08	32	1.50081e-09	1.50082e-09
	32.87	1	33	0	33	0	33	0	0	32.87	1	33	2.47634e-08	33	4.95267e-08	33	1.50081e-09	1.50082e-09
	32.84	1	34	0	34	0	34	0	0	32.84	1	34	2.55138e-08	34	5.10276e-08	34	1.50081e-09	1.50082e-09
	32.42	1	35	0	35	0	35	0	0	32.42	1	35	2.62642e-08	35	5.25284e-08	35	1.50081e-09	1.50082e-09
	31.73	1	36	0	36	0	36	0	0	31.73	1	36	2.70146e-08	36	5.40292e-08	36	1.50081e-09	1.50082e-09
	31.25	1	37	0	37	0	37	0	0	31.25	1	37	2.7765e-08	37	5.553e-08	37	1.50081e-09	1.50082e-09
	31.02	1	38	0	38	0	38	0	0	31.02	1	38	2.85154e-08	38	5.70308e-08	38	1.50081e-09	1.50082e-09
	30.94	1	39	0	39	0	39	0	0	30.94	1	39	2.92658e-08	39	5.85317e-08	39	1.50081e-09	1.50082e-09
	30.41	1	40	0	40	0	40	0	0	30.41	1	40	3.00162e-08	40	6.00325e-08	40	1.50081e-09	1.50082e-09
	30.22	1	41	0	41	0	41	0	0	30.22	1	41	3.07666e-08	41	6.15333e-08	41	1.50081e-09	1.50082e-09
	30.18	1	42	0	42	0	42	0	0	30.18	1	42	3.15171e-08	42	6.30341e-08	42	1.50081e-09	1.50082e-09
	29.83	1	43	0	43	0	43	0	0	29.83	1	43	3.22675e-08	43	6.45349e-08	43	1.50081e-09	1.50082e-09
	29.7	1	44	0	44	0	44	0	0	29.7	1	44	3.30179e-08	44	6.60358e-08	44	1.50081e-09	1.50082e-09
	29.59	1	45	0	45	0	45	0	0	29.59	1	45	3.37683e-08	45	6.75366e-08	45	1.50081e-09	1.50082e-09
	29.3	1	46	0	46	0	46	0	0	29.3	1	46	3.45187e-08	46	6.90374e-08	46	1.50081e-09	1.50082e-09
	29.15	1	47	0	47	0	47	0	0	29.15	1	47	3.52691e-08	47	7.05382e-08	47	1.50081e-09	1.50082e-09
	29.14	1	48	0	48	0	48	0	0	29.14	1	48	3.60195e-08	48	7.2039e-08	48	1.50081e-09	1.50082e-09
	28.93	1	49	0	49	0	49	0	0	28.93	1	49	3.67699e-08	49	7.35399e-08	49	1.50081e-09	1.50082e-09
	28.48	1	50	0	50	0	50	0	0	28.48	1	50	3.75203e-08	50	7.50407e-08	50	1.50081e-09	1.50082e-09
	27.76	1	51	0	51	0	51	0	0	27.76	1	51	3.82708e-08	51	7.65415e-08	51	1.50081e-09	1.50082e-09
	27.07	1	52	0	52	0	52	0	0	27.07	1	52	3.90212e-08	52	7.80423e-08	52	1.50081e-09	1.50082e-09
	26.77	1	53	0	53	0	53	0	0	26.77	1	53	3.97716e-08	53	7.95431e-08	53	1.50081e-09	1.50082e-09
	26.33	1	54	0	54	0	54	0	0	26.33	1	54	4.0522e-08	54	8.1044e-08	54	1.50081e-09	1.50082e-09
	25.95	1	55	0	55	0	55	0	0	25.95	1	55	4.12724e-08	55	8.25448e-08	55	1.50081e-09	1.50082e-09
	25.76	1	56	0	56	0	56	0	0	25.76	1	56	4.20228e-08	56	8.40456e-08	56	1.50081e-09	1.50082e-09
	25.73	1	57	0	57	0	57	0	0	25.73	1	57	4.27732e-08	57	8.55464e-08	57	1.50081e-09	1.50082e-09
	25.63	1	58	0	58	0	58	0	0	25.63	1	58	4.35236e-08	58	8.70473e-08	58	1.50081e-09	1.50083e-09
	25.47	1	59	0	59	0	59	0	0	25.47	1	59	4.4274e-08	59	8.85481e-08	59	1.50082e-09	1.50083e-09
	25.41	1	60	0	60	0	60	0	0	25.41	1	60	4.50245e-08	60	9.00489e-08	60	1.50082e-09	1.50083e-09
	25.07	1	61	0	61	0	61	0	0	25.07	1	61	4.57749e-08	61	9.15497e-08	61	1.50082e-09	1.50083e-09
	25.05	1	62	0	62	0	62	0	0	25.05	1	62	4.65253e-08	62	9.30506e-08	62	1.50082e-09	1.50083e-09
	25	1	63	0	63	0	63	0	0	25	1	63	4.72757e-08	63	9.45514e-08	63	1.50082e-09	1.50083e-09
	24.95	1	64	0	64	0	64	0	0	24.95	1	64	4.80261e-08	64	9.60522e-08	64	1.50082e-09	1.50083e-09
	24.86	1	65	0	65	0	65	0	0	24.86	1	65	4.87765e-08	65	9.75531e-08	65	1.50082e-09	1.50083e-09
	24.81	1	66	0	66	0	66	0	0	24.81	1	66	4.95269e-08	66	9.90539e-08	66	1.50082e-09	1.50083e-09
	24.74	1	67	0	67	0	67	0	0	24.74	1	67	5.02774e-08	67	1.00555e-07	67	1.50082e-09	1.50083e-09
	24.73	1	68	0	68	0	68	0	0	24.73	1	68	5.10278e-08	68	1.02056e-07	68	1.50082e-09	1.50083e-09
	24.44	1	69	0	69	0	69	0	0	24.44	1	69	5.17782e-08	69	1.03556e-07	69	1.50082e-09	1.50083e-09
	24.21	1	70	0	70	0	70	0	0	24.21	1	70	5.25286e-08	70	1.05057e-07	70	1.50082e-09	1.50083e-09
	24.07	1	71	0	71	0	71	0	0	24.07	1	71	5.3279e-08	71	1.06558e-07	71	1.50082e-09	1.50083e-09
	23.84	1	72	0	72	0	72	0	0	23.84	1	72	5.40294e-08	72	1.08059e-07	72	1.50082e-09	1.50083e-09
	23.7	1	73	0	73	0	73	0	0	23.7	1	73	5.47798e-08	73	1.0956e-07	73	1.50082e-09	1.50083e-09
	23.57	1	74	0	74	0	74	0	0	23.57	1	74	5.55303e-08	74	1.11061e-07	74	1.50082e-09	1.50083e-09
	23.5	1	75	0	75	0	75	0	0	23.5	1	75	5.62807e-08	75	1.12561e-07	75	1.50082e-09	1.50083e-09
	23.37	1	76	0	76	0	76	0	0	23.37	1	76	5.70311e-08	76	1.14062e-07	76	1.50082e-09	1.50083e-09
	23.25	1	77	0	77	0	77	0	0	23.25	1	77	5.77815e-08	77	1.15563e-07	77	1.50082e-09	1.50083e-09
	23.22	1	78	0	78	0	78	0	0	23.22	1	78	5.85319e-08	78	1.17064e-07	78	1.50082e-09	1.50083e-09
	22.96	1	79	0	79	0	79	0	0	22.96	1	79	5.92823e-08	79	1.18565e-07	79	1.50082e-09	1.50083e-09
	22.79	1	80	0	80	0	80	0	0	22.79	1	80	6.00328e-08	80	1.20066e-07	80	1.50082e-09	1.50083e-09
	22.77	1	81	0	81	0	81	0	0	22.77	1	81	6.07832e-08	81	1.21566e-07	81	1.50082e-09	1.50083e-09
	22.7	1	82	0	82	0	82	0	0	22.7	1	82	6.15336e-08	82	1.23067e-07	82	1.50082e-09	1.50083e-09
	22.34	1	83	0	83	0	83	0	0	22.34	1	83	6.2284e-08	83	1.24568e-07	83	1.50082e-09	1.50083e-09
	22.32	1	84	0	84	0	84	0	0	22.32	1	84	6.30344e-08	84	1.26069e-07	84	1.50082e-09	1.50083e-09
	22.29	1	85	0	85	0	85	0	0	22.29	1	85	6.37848e-08	85	1.2757e-07	85	1.50082e-09	1.50083e-09
	22.2	1	86	0	86	0	86	0	0	22.2	1	86	6.45353e-08	86	1.29071e-07	86	1.50082e-09	1.50083e-09
	22.02	1	87	0	87	0	87	0	0	22.02	1	87	6.52857e-08	87	1.30571e-07	87	1.50082e-09	1.50084e-09
	21.83	1	88	0	88	0	88	0	0	21.83	1	88	6.60361e-08	88	1.32072e-07	88	1.50082e-09	1.50084e-09
	21.44	1	89	0	89	0	89	0	0	21.44	1	89	6.67865e-08	89	1.33573e-07	89	1.50082e-09	1.50084e-09
	21.29	1	90	0	90	0	90	0	0	21.29	1	90	6.75369e-08	90	1.35074e-07	90	1.50082e-09	1.50084e-09
	21.28	1	91	0	91	0	91	0	0	21.28	1	91	6.82873e-08	91	1.36575e-07	91	1.50082e-09	1.50084e-09
	21.14	1	92	0	92	0	92	0	0	21.14	1	92	6.90378e-08	92	1.38076e-07	92	1.50082e-09	1.50084e-09
	21.11	1	93	0	93	0	93	0	0	21.11	1	93	6.97882e-08	93	1.39576e-07	93	1.50082e-09	1.50084e-09
	21.09	1	94	0	94	0	94	0	0	21.09	1	94	7.05386e-08	94	1.41077e-07	94	1.50082e-09	1.50084e-09
	20.96	1	95	0	95	0	95	0	0	20.96	1	95	7.1289e-08	95	1.42578e-07	95	1.50082e-09	1.50084e-09
	20.62	1	96	0	96	0	96	0	0	20.62	1	96	7.20394e-08	96	1.44079e-07	96	1.50082e-09	1.50084e-09
	20.46	1	97	0	97	0	97	0	0	20.46	1	97	7.27899e-08	97	1.4558e-07	97	1.50082e-09	1.50084e-09
	20.45	1	98	0	98	0	98	0	0	20.45	1	98	7.35403e-08	98	1.47081e-07	98	1.50082e-09	1.50084e-09
	20.32	1	99	0	99	0	99	0	0	20.32	1	99	7.42907e-08	99	1.48581e-07	99	1.50082e-09	1.50084e-09
	20.3	1	100	0	100	0	100	0	0	20.3	1	100	7.50411e-08	100	1.50082e-07	100	1.50082e-09	1.50084e-09
	20.24	1	101	0	101	0	101	0	0	20.24	1	101	7.57915e-08	101	1.51583e-07	101	1.50082e-09	1.50084e-09
	20.23	1	102	0	102	0	102	0	0	20.23	1	102	7.6542e-08	102	1.53084e-07	102	1.50082e-09	1.50084e-09
	20.19	1	103	0	103	0	103	0	0	20.19	1	103	7.72924e-08	103	1.54585e-07	103	1.50082e-09	1.50084e-09
	20.09	1	104	0	104	0	104	0	0	20.09	1	104	7.80428e-08	104	1.56086e-07	104	1.50082e-09	1.50084e-09
	20.02	1	105	0	105	0	105	0	0	20.02	1	105	7.87932e-08	105	1.57586e-07	105	1.50082e-09	1.50084e-09
	20	1	106	0	106	0	106	0	0	20	1	106	7.95436e-08	106	1.59087e-07	106	1.50082e-09	1.50084e-09
	19.9	1	107	0	107	0	107	0	0	19.9	1	107	8.02941e-08	107	1.60588e-07	107	1.50082e-09	1.50084e-09
	19.86	1	108	0	108	0	108	0	0	19.86	1	108	8.10445e-08	108	1.62089e-07	108	1.50082e-09	1.50084e-09
	19.77	1	109	0	109	0	109	0	0	19.77	1	109	8.17949e-08	109	1.6359e-07	109	1.50082e-09	1.50084e-09
	19.75	1	111	0	111	0	111	0	0	19.75	1	110	8.25453e-08	110	1.65091e-07	110	1.50082e-09	1.50084e-09
	19.39	1	112	0	112	0	112	0	0	19.75	1	111	8.32957e-08	111	1.66591e-07	111	1.50082e-09	1.50084e-09
	19.22	1	113	0	113	0	113	0	0	19.39	1	112	8.40462e-08	112	1.68092e-07	112	1.50082e-09	1.50084e-09
	18.82	1	114	0	114	0	114	0	0	19.22	1	113	8.47966e-08	113	1.69593e-07	113	1.50082e-09	1.50084e-09
	18.72	1	115	0	115	0	115	0	0	18.82	1	114	8.5547e-08	114	1.71094e-07	114	1.50082e-09	1.50084e-09
	18.5	1	116	0	116	0	116	0	0	18.72	1	115	8.62974e-08	115	1.72595e-07	115	1.50083e-09	1.50085e-09
	18.37	1	117	0	117	0	117	0	0	18.5	1	116	8.70479e-08	116	1.74096e-07	116	1.50083e-09	1.50085e-09
	18.29	1	118	0	118	0	118	0	0	18.37	1	117	8.77983e-08	117	1.75597e-07	117	1.50083e-09	1.50085e-09
	18.01	1	119	0	119	0	119	0	0	18.29	1	118	8.85487e-08	118	1.77097e-07	118	1.50083e-09	1.50085e-09
	18	1	120	0	120	0	120	0	0	18.01	1	119	8.92991e-08	119	1.78598e-07	119	1.50083e-09	1.50085e-09
	17.91	1	121	0	121	0	121	0	0	18	1	120	9.00496e-08	120	1.80099e-07	120	1.50083e-09	1.50085e-09
	17.9	1	122	0	122	0	122	0	0	17.91	1	121	9.08e-08	121	1.816e-07	121	1.50083e-09	1.50085e-09
	17.81	1	124	0	124	0	124	0	0	17.9	1	122	9.15504e-08	122	1.83101e-07	122	1.50083e-09	1.50085e-09
	17.75	1	125	0	125	0	125	0	0	17.81	1	123	9.23008e-08	123	1.84602e-07	123	1.50083e-09	1.50085e-09
	17.72	1	126	0	126	0	126	0	0	17.81	1	124	9.30512e-08	124	1.86102e-07	124	1.50083e-09	1.50085e-09
	17.56	1	127	0	127	0	127	0	0	17.75	1	125	9.38017e-08	125	1.87603e-07	125	1.50083e-09	1.50085e-09
	17.55	1	128	0	128	0	128	0	0	17.72	1	126	9.45521e-08	126	1.89104e-07	126	1.50083e-09	1.50085e-09
	17.43	1	129	0	129	0	129	0	0	17.56	1	127	9.53025e-08	127	1.90605e-07	127	1.50083e-09	1.50085e-09
	17.41	1	130	0	130	0	130	0	0	17.55	1	128	9.60529e-08	128	1.92106e-07	128	1.50083e-09	1.50085e-09
	17.4	1	131	0	131	0	131	0	0	17.43	1	129	9.68034e-08	129	1.93607e-07	129	1.50083e-09	1.50085e-09
	17.35	1	132	0	132	0	132	0	0	17.41	1	130	9.75538e-08	130	1.95108e-07	130	1.50083e-09	1.50085e-09
	17.34	1	133	0	133	0	133	0	0	17.4	1	131	9.83042e-08	131	1.96608e-07	131	1.50083e-09	1.50085e-09
	17.33	1	134	0	134	0	134	0	0	17.35	1	132	9.90546e-08	132	1.98109e-07	132	1.50083e-09	1.50085e-09
	17.27	1	135	0	135	0	135	0	0	17.34	1	133	9.98051e-08	133	1.9961e-07	133	1.50083e-09	1.50085e-09
	16.92	1	136	0	136	0	136	0	0	17.33	1	134	1.00556e-07	134	2.01111e-07	134	1.50083e-09	1.50085e-09
	16.8	1	137	0	137	0	137	0	0	17.27	1	135	1.01306e-07	135	2.02612e-07	135	1.50083e-09	1.50085e-09
	16.77	1	138	0	138	0	138	0	0	16.92	1	136	1.02056e-07	136	2.04113e-07	136	1.50083e-09	1.50085e-09
	16.7	1	140	0	140	0	140	0	0	16.8	1	137	1.02807e-07	137	2.05614e-07	137	1.50083e-09	1.50085e-09
	16.64	1	141	0	141	0	141	0	0	16.77	1	138	1.03557e-07	138	2.07114e-07	138	1.50083e-09	1.50085e-09
	16.58	1	143	0	143	0	143	0	0	16.7	1	139	1.04308e-07	139	2.08615e-07	139	1.50083e-09	1.50085e-09
	16.52	1	144	0	144	0	144	0	0	16.7	1	140	1.05058e-07	140	2.10116e-07	140	1.50083e-09	1.50085e-09
	16.5	1	145	0	145	0	145	0	0	16.64	1	141	1.05808e-07	141	2.11617e-07	141	1.50083e-09	1.50085e-09
	16.46	1	146	0	146	0	146	0	0	16.58	1	142	1.06559e-07	142	2.13118e-07	142	1.50083e-09	1.50085e-09
	16.43	1	147	0	147	0	147	0	0	16.58	1	143	1.07309e-07	143	2.14619e-07	143	1.50083e-09	1.50085e-09
	16.41	1	148	0	148	0	148	0	0	16.52	1	144	1.0806e-07	144	2.1612e-07	144	1.50083e-09	1.50086e-09
	16.39	1	149	0	149	0	149	0	0	16.5	1	145	1.0881e-07	145	2.1762e-07	145	1.50083e-09	1.50086e-09
	16.34	1	150	0	150	0	150	0	0	16.46	1	146	1.09561e-07	146	2.19121e-07	146	1.50083e-09	1.50086e-09
	16.28	1	151	0	151	0	151	0	0	16.43	1	147	1.10311e-07	147	2.20622e-07	147	1.50083e-09	1.50086e-09
	16.25	1	152	0	152	0	152	0	0	16.41	1	148	1.11061e-07	148	2.22123e-07	148	1.50083e-09	1.50086e-09
	16.05	1	153	0	153	0	153	0	0	16.39	1	149	1.11812e-07	149	2.23624e-07	149	1.50083e-09	1.50086e-09
	16.02	1	154	0	154	0	154	0	0	16.34	1	150	1.12562e-07	150	2.25125e-07	150	1.50083e-09	1.50086e-09
	16.01	1	155	0	155	0	155	0	0	16.28	1	151	1.13313e-07	151	2.26626e-07	151	1.50083e-09	1.50086e-09
	15.75	1	156	0	156	0	156	0	0	16.25	1	152	1.14063e-07	152	2.28126e-07	152	1.50083e-09	1.50086e-09
	15.6	1	157	0	157	0	157	0	0	16.05	1	153	1.14814e-07	153	2.29627e-07	153	1.50083e-09	1.50086e-09
	15.57	1	158	0	158	0	158	0	0	16.02	1	154	1.15564e-07	154	2.31128e-07	154	1.50083e-09	1.50086e-09
	15.51	1	159	0	159	0	159	0	0	16.01	1	155	1.16314e-07	155	2.32629e-07	155	1.50083e-09	1.50086e-09
	15.43	1	160	0	160	0	160	0	0	15.75	1	156	1.17065e-07	156	2.3413e-07	156	1.50083e-09	1.50086e-09
	15.38	1	162	0	162	0	162	0	0	15.6	1	157	1.17815e-07	157	2.35631e-07	157	1.50083e-09	1.50086e-09
	15.26	1	163	0	163	0	163	0	0	15.57	1	158	1.18566e-07	158	2.37132e-07	158	1.50083e-09	1.50086e-09
	15.25	1	164	0	164	0	164	0	0	15.51	1	159	1.19316e-07	159	2.38632e-07	159	1.50083e-09	1.50086e-09
	15.2	1	166	0	166	0	166	0	0	15.43	1	160	1.20067e-07	160	2.40133e-07	160	1.50083e-09	1.50086e-09
	15.06	1	167	0	167	0	167	0	0	15.38	1	161	1.20817e-07	161	2.41634e-07	161	1.50083e-09	1.50086e-09
	15.04	1	168	0	168	0	168	0	0	15.38	1	162	1.21567e-07	162	2.43135e-07	162	1.50083e-09	1.50086e-09
	15.03	1	169	0	169	0	169	0	0	15.26	1	163	1.22318e-07	163	2.44636e-07	163	1.50083e-09	1.50086e-09
	14.94	1	170	0	170	0	170	0	0	15.25	1	164	1.23068e-07	164	2.46137e-07	164	1.50083e-09	1.50086e-09
	14.89	1	171	0	171	0	171	0	0	15.2	1	165	1.23819e-07	165	2.47638e-07	165	1.50083e-09	1.50086e-09
	14.79	1	172	0	172	0	172	0	0	15.2	1	166	1.24569e-07	166	2.49138e-07	166	1.50083e-09	1.50086e-09
	14.77	1	173	0	173	0	173	0	0	15.06	1	167	1.2532e-07	167	2.50639e-07	167	1.50083e-09	1.50086e-09
	14.7	1	174	0	174	0	174	0	0	15.04	1	168	1.2607e-07	168	2.5214e-07	168	1.50083e-09	1.50086e-09
	14.69	1	175	0	175	0	175	0	0	15.03	1	169	1.26821e-07	169	2.53641e-07	169	1.50083e-09	1.50086e-09
	14.67	1	176	0	176	0	176	0	0	14.94	1	170	1.27571e-07	170	2.55142e-07	170	1.50083e-09	1.50086e-09
	14.61	1	177	0	177	0	177	0	0	14.89	1	171	1.28321e-07	171	2.56643e-07	171	1.50083e-09	1.50086e-09
	14.58	1	178	0	178	0	178	0	0	14.79	1	172	1.29072e-07	172	2.58144e-07	172	1.50084e-09	1.50087e-09
	14.55	1	179	0	179	0	179	0	0	14.77	1	173	1.29822e-07	173	2.59644e-07	173	1.50084e-09	1.50087e-09
	14.47	1	180	0	180	0	180	0	0	14.7	1	174	1.30573e-07	174	2.61145e-07	174	1.50084e-09	1.50087e-09
	14.35	1	181	0	181	0	181	0	0	14.69	1	175	1.31323e-07	175	2.62646e-07	175	1.50084e-09	1.50087e-09
	14.33	1	182	0	182	0	182	0	0	14.67	1	176	1.32074e-07	176	2.64147e-07	176	1.50084e-09	1.50087e-09
	14.23	1	183	0	183	0	183	0	0	14.61	1	177	1.32824e-07	177	2.65648e-07	177	1.50084e-09	1.50087e-09
	14.19	1	184	0	184	0	184	0	0	14.58	1	178	1.33574e-07	178	2.67149e-07	178	1.50084e-09	1.50087e-09
	14.09	1	185	0	185	0	185	0	0	14.55	1	179	1.34325e-07	179	2.6865e-07	179	1.50084e-09	1.50087e-09
	14.03	1	186	0	186	0	186	0	0	14.47	1	180	1.35075e-07	180	2.70151e-07	180	1.50084e-09	1.50087e-09
	14	1	187	0	187	0	187	0	0	14.35	1	181	1.35826e-07	181	2.71651e-07	181	1.50084e-09	1.50087e-09
	13.99	1	188	0	188	0	188	0	0	14.33	1	182	1.36576e-07	182	2.73152e-07	182	1.50084e-09	1.50087e-09
	13.96	1	189	0	189	0	189	0	0	14.23	1	183	1.37327e-07	183	2.74653e-07	183	1.50084e-09	1.50087e-09
	13.89	1	190	0	190	0	190	0	0	14.19	1	184	1.38077e-07	184	2.76154e-07	184	1.50084e-09	1.50087e-09
	13.88	1	191	0	191	0	191	0	0	14.09	1	185	1.38827e-07	185	2.77655e-07	185	1.50084e-09	1.50087e-09
	13.81	1	192	0	192	0	192	0	0	14.03	1	186	1.39578e-07	186	2.79156e-07	186	1.50084e-09	1.50087e-09
	13.78	1	193	0	193	0	193	0	0	14	1	187	1.40328e-07	187	2.80657e-07	187	1.50084e-09	1.50087e-09
	13.74	1	194	0	194	0	194	0	0	13.99	1	188	1.41079e-07	188	2.82158e-07	188	1.50084e-09	1.50087e-09
	13.56	1	195	0	195	0	195	0	0	13.96	1	189	1.41829e-07	189	2.83658e-07	189	1.50084e-09	1.50087e-09
	13.53	1	197	0	197	0	197	0	0	13.89	1	190	1.4258e-07	190	2.85159e-07	190	1.50084e-09	1.50087e-09
	13.52	1	198	0	198	0	198	0	0	13.88	1	191	1.4333e-07	191	2.8666e-07	191	1.50084e-09	1.50087e-09
	13.46	1	199	0	199	0	199	0	0	13.81	1	192	1.44081e-07	192	2.88161e-07	192	1.50084e-09	1.50087e-09
	13.44	1	200	0	200	0	200	0	0	13.78	1	193	1.44831e-07	193	2.89662e-07	193	1.50084e-09	1.50087e-09
	13.35	1	201	0	201	0	201	0	0	13.74	1	194	1.45581e-07	194	2.91163e-07	194	1.50084e-09	1.50087e-09
	13.34	1	202	0	202	0	202	0	0	13.56	1	195	1.46332e-07	195	2.92664e-07	195	1.50084e-09	1.50087e-09
	13.28	1	203	0	203	0	203	0	0	13.53	1	196	1.47082e-07	196	2.94165e-07	196	1.50084e-09	1.50087e-09
	13.19	1	204	0	204	0	204	0	0	13.53	1	197	1.47833e-07	197	2.95665e-07	197	1.50084e-09	1.50087e-09
	13.03	1	205	0	205	0	205	0	0	13.52	1	198	1.48583e-07	198	2.97166e-07	198	1.50084e-09	1.50087e-09
	12.96	1	206	0	206	0	206	0	0	13.46	1	199	1.49334e-07	199	2.98667e-07	199	1.50084e-09	1.50087e-09
	12.91	1	207	0	207	0	207	0	0	13.44	1	200	1.50084e-07	200	3.00168e-07	200	1.50084e-09	1.50088e-09
	12.86	1	208	0	208	0	208	0	0	13.35	1	201	1.50834e-07	201	3.01669e-07	201	1.50084e-09	1.50088e-09
	12.84	1	209	0	209	0	209	0	0	13.34	1	202	1.51585e-07	202	3.0317e-07	202	1.50084e-09	1.50088e-09
	12.83	1	210	0	210	0	210	0	0	13.28	1	203	1.52335e-07	203	3.04671e-07	203	1.50084e-09	1.50088e-09
	12.75	1	211	0	211	0	211	0	0	13.19	1	204	1.53086e-07	204	3.06172e-07	204	1.50084e-09	1.50088e-09
	12.71	1	212	0	212	0	212	0	0	13.03	1	205	1.53836e-07	205	3.07672e-07	205	1.50084e-09	1.50088e-09
	12.61	1	213	0	213	0	213	0	0	12.96	1	206	1.54587e-07	206	3.09173e-07	206	1.50084e-09	1.50088e-09
	12.54	1	214	0	214	0	214	0	0	12.91	1	207	1.55337e-07	207	3.10674e-07	207	1.50084e-09	1.50088e-09
	12.5	1	216	0	216	0	216	0	0	12.86	1	208	1.56088e-07	208	3.12175e-07	208	1.50084e-09	1.50088e-09
	12.46	1	217	0	217	0	217	0	0	12.84	1	209	1.56838e-07	209	3.13676e-07	209	1.50084e-09	1.50088e-09
	12.34	1	218	0	218	0	218	0	0	12.83	1	210	1.57588e-07	210	3.15177e-07	210	1.50084e-09	1.50088e-09
	12.24	1	219	0	219	0	219	0	0	12.75	1	211	1.58339e-07	211	3.16678e-07	211	1.50084e-09	1.50088e-09
	12.21	1	220	0	220	0	220	0	0	12.71	1	212	1.59089e-07	212	3.18179e-07	212	1.50084e-09	1.50088e-09
	12.2	1	222	0	222	0	222	0	0	12.61	1	213	1.5984e-07	213	3.19679e-07	213	1.50084e-09	1.50088e-09
	12.19	1	223	0	223	0	223	0	0	12.54	1	214	1.6059e-07	214	3.2118e-07	214	1.50084e-09	1.50088e-09
	12.18	1	224	0	224	0	224	0	0	12.5	1	215	1.61341e-07	215	3.22681e-07	215	1.50084e-09	1.50088e-09
	12.15	1	226	0	226	0	226	0	0	12.5	1	216	1.62091e-07	216	3.24182e-07	216	1.50084e-09	1.50088e-09
	12.12	1	227	0	227	0	227	0	0	12.46	1	217	1.62841e-07	217	3.25683e-07	217	1.50084e-09	1.50088e-09
	12.08	1	228	0	228	0	228	0	0	12.34	1	218	1.63592e-07	218	3.27184e-07	218	1.50084e-09	1.50088e-09
	12.07	1	229	0	229	0	229	0	0	12.24	1	219	1.64342e-07	219	3.28685e-07	219	1.50084e-09	1.50088e-09
	12.04	1	230	0	230	0	230	0	0	12.21	1	220	1.65093e-07	220	3.30186e-07	220	1.50084e-09	1.50088e-09
	12.03	1	231	0	231	0	231	0	0	12.2	1	221	1.65843e-07	221	3.31686e-07	221	1.50084e-09	1.50088e-09
	11.99	1	232	0	232	0	232	0	0	12.2	1	222	1.66594e-07	222	3.33187e-07	222	1.50084e-09	1.50088e-09
	11.96	1	233	0	233	0	233	0	0	12.19	1	223	1.67344e-07	223	3.34688e-07	223	1.50084e-09	1.50088e-09
	11.94	1	234	0	234	0	234	0	0	12.18	1	224	1.68095e-07	224	3.36189e-07	224	1.50084e-09	1.50088e-09
	11.79	1	235	0	235	0	235	0	0	12.15	1	225	1.68845e-07	225	3.3769e-07	225	1.50084e-09	1.50088e-09
	11.73	1	236	0	236	0	236	0	0	12.15	1	226	1.69595e-07	226	3.39191e-07	226	1.50084e-09	1.50088e-09
	11.72	1	237	0	237	0	237	0	0	12.12	1	227	1.70346e-07	227	3.40692e-07	227	1.50084e-09	1.50088e-09
	11.71	1	238	0	238	0	238	0	0	12.08	1	228	1.71096e-07	228	3.42193e-07	228	1.50084e-09	1.50088e-09
	11.69	1	240	0	240	0	240	0	0	12.07	1	229	1.71847e-07	229	3.43694e-07	229	1.50085e-09	1.50089e-09
	11.67	1	241	0	241	0	241	0	0	12.04	1	230	1.72597e-07	230	3.45194e-07	230	1.50085e-09	1.50089e-09
	11.65	1	242	0	242	0	242	0	0	12.03	1	231	1.73348e-07	231	3.46695e-07	231	1.50085e-09	1.50089e-09
	11.63	1	243	0	243	0	243	0	0	11.99	1	232	1.74098e-07	232	3.48196e-07	232	1.50085e-09	1.50089e-09
	11.6	1	244	0	244	0	244	0	0	11.96	1	233	1.74849e-07	233	3.49697e-07	233	1.50085e-09	1.50089e-09
	11.57	1	245	0	245	0	245	0	0	11.94	1	234	1.75599e-07	234	3.51198e-07	234	1.50085e-09	1.50089e-09
	11.48	1	246	0	246	0	246	0	0	11.79	1	235	1.76349e-07	235	3.52699e-07	235	1.50085e-09	1.50089e-09
	11.47	1	247	0	247	0	247	0	0	11.73	1	236	1.771e-07	236	3.542e-07	236	1.50085e-09	1.50089e-09
	11.4	1	248	0	248	0	248	0	0	11.72	1	237	1.7785e-07	237	3.55701e-07	237	1.50085e-09	1.50089e-09
	11.39	1	249	0	249	0	249	0	0	11.71	1	238	1.78601e-07	238	3.57202e-07	238	1.50085e-09	1.50089e-09
	11.38	1	250	0	250	0	250	0	0	11.69	1	239	1.79351e-07	239	3.58702e-07	239	1.50085e-09	1.50089e-09
	11.37	1	251	0	251	0	251	0	0	11.69	1	240	1.80102e-07	240	3.60203e-07	240	1.50085e-09	1.50089e-09
	11.35	1	252	0	252	0	252	0	0	11.67	1	241	1.80852e-07	241	3.61704e-07	241	1.50085e-09	1.50089e-09
	11.33	1	254	0	254	0	254	0	0	11.65	1	242	1.81603e-07	242	3.63205e-07	242	1.50085e-09	1.50089e-09
	11.31	1	255	0	255	0	255	0	0	11.63	1	243	1.82353e-07	243	3.64706e-07	243	1.50085e-09	1.50089e-09
	11.26	1	256	0	256	0	256	0	0	11.6	1	244	1.83103e-07	244	3.66207e-07	244	1.50085e-09	1.50089e-09
	11.21	1	257	0	257	0	257	0	0	11.57	1	245	1.83854e-07	245	3.67708e-07	245	1.50085e-09	1.50089e-09
	11.2	1	258	0	258	0	258	0	0	11.48	1	246	1.84604e-07	246	3.69209e-07	246	1.50085e-09	1.50089e-09
	11.19	1	259	0	259	0	259	0	0	11.47	1	247	1.85355e-07	247	3.7071e-07	247	1.50085e-09	1.50089e-09
	11.17	1	261	0	261	0	261	0	0	11.4	1	248	1.86105e-07	248	3.7221e-07	248	1.50085e-09	1.50089e-09
	11.14	1	262	0	262	0	262	0	0	11.39	1	249	1.86856e-07	249	3.73711e-07	249	1.50085e-09	1.50089e-09
	11.07	1	263	0	263	0	263	0	0	11.38	1	250	1.87606e-07	250	3.75212e-07	250	1.50085e-09	1.50089e-09
	11.05	1	266	0	266	0	266	0	0	11.37	1	251	1.88357e-07	251	3.76713e-07	251	1.50085e-09	1.50089e-09
	11.03	1	267	0	267	0	267	0	0	11.35	1	252	1.89107e-07	252	3.78214e-07	252	1.50085e-09	1.50089e-09
	11.01	1	268	0	268	0	268	0	0	11.33	1	253	1.89857e-07	253	3.79715e-07	253	1.50085e-09	1.50089e-09
	10.96	1	270	0	270	0	270	0	0	11.33	1	254	1.90608e-07	254	3.81216e-07	254	1.50085e-09	1.50089e-09
	10.92	1	271	0	271	0	271	0	0	11.31	1	255	1.91358e-07	255	3.82717e-07	255	1.50085e-09	1.50089e-09
	10.91	1	272	0	272	0	272	0	0	11.26	1	256	1.92109e-07	256	3.84218e-07	256	1.50085e-09	1.50089e-09
	10.85	1	273	0	273	0	273	0	0	11.21	1	257	1.92859e-07	257	3.85718e-07	257	1.50085e-09	1.5009e-09
	10.83	1	274	0	274	0	274	0	0	11.2	1	258	1.9361e-07	258	3.87219e-07	258	1.50085e-09	1.5009e-09
	10.82	1	275	0	275	0	275	0	0	11.19	1	259	1.9436e-07	259	3.8872e-07	259	1.50085e-09	1.5009e-09
	10.79	1	277	0	277	0	277	0	0	11.17	1	260	1.95111e-07	260	3.90221e-07	260	1.50085e-09	1.5009e-09
	10.7	1	278	0	278	0	278	0	0	11.17	1	261	1.95861e-07	261	3.91722e-07	261	1.50085e-09	1.5009e-09
	10.62	1	279	0	279	0	279	0	0	11.14	1	262	1.96611e-07	262	3.93223e-07	262	1.50085e-09	1.5009e-09
	10.58	1	280	0	280	0	280	0	0	11.07	1	263	1.97362e-07	263	3.94724e-07	263	1.50085e-09	1.5009e-09
	10.56	1	281	0	281	0	281	0	0	11.05	1	264	1.98112e-07	264	3.96225e-07	264	1.50085e-09	1.5009e-09
	10.5	1	283	0	283	0	283	0	0	11.05	1	265	1.98863e-07	265	3.97726e-07	265	1.50085e-09	1.5009e-09
	10.47	1	284	0	284	0	284	0	0	11.05	1	266	1.99613e-07	266	3.99227e-07	266	1.50085e-09	1.5009e-09
	10.43	1	285	0	285	0	285	0	0	11.03	1	267	2.00364e-07	267	4.00727e-07	267	1.50085e-09	1.5009e-09
	10.41	1	286	0	286	0	286	0	0	11.01	1	268	2.01114e-07	268	4.02228e-07	268	1.50085e-09	1.5009e-09
	10.34	1	287	0	287	0	287	0	0	10.96	1	269	2.01865e-07	269	4.03729e-07	269	1.50085e-09	1.5009e-09
	10.33	1	289	0	289	0	289	0	0	10.96	1	270	2.02615e-07	270	4.0523e-07	270	1.50085e-09	1.5009e-09
	10.3	1	292	0	292	0	292	0	0	10.92	1	271	2.03366e-07	271	4.06731e-07	271	1.50085e-09	1.5009e-09
	10.29	1	293	0	293	0	293	0	0	10.91	1	272	2.04116e-07	272	4.08232e-07	272	1.50085e-09	1.5009e-09
	10.26	1	295	0	295	0	295	0	0	10.85	1	273	2.04866e-07	273	4.09733e-07	273	1.50085e-09	1.5009e-09
	10.24	1	296	0	296	0	296	0	0	10.83	1	274	2.05617e-07	274	4.11234e-07	274	1.50085e-09	1.5009e-09
	10.22	1	297	0	297	0	297	0	0	10.82	1	275	2.06367e-07	275	4.12735e-07	275	1.50085e-09	1.5009e-09
	10.19	1	298	0	298	0	298	0	0	10.79	1	276	2.07118e-07	276	4.14236e-07	276	1.50085e-09	1.5009e-09
	10.17	1	299	0	299	0	299	0	0	10.79	1	277	2.07868e-07	277	4.15736e-07	277	1.50085e-09	1.5009e-09
	10.16	1	302	0	302	0	302	0	0	10.7	1	278	2.08619e-07	278	4.17237e-07	278	1.50085e-09	1.5009e-09
	10.14	1	303	0	303	0	303	0	0	10.62	1	279	2.09369e-07	279	4.18738e-07	279	1.50085e-09	1.5009e-09
	10.12	1	304	0	304	0	304	0	0	10.58	1	280	2.1012e-07	280	4.20239e-07	280	1.50085e-09	1.5009e-09
	10.08	1	305	0	305	0	305	0	0	10.56	1	281	2.1087e-07	281	4.2174e-07	281	1.50085e-09	1.5009e-09
	10.04	1	306	0	306	0	306	0	0	10.5	1	282	2.1162e-07	282	4.23241e-07	282	1.50085e-09	1.5009e-09
	10.03	1	307	0	307	0	307	0	0	10.5	1	283	2.12371e-07	283	4.24742e-07	283	1.50085e-09	1.5009e-09
	10.01	1	310	0	310	0	310	0	0	10.47	1	284	2.13121e-07	284	4.26243e-07	284	1.50085e-09	1.50091e-09
	9.96	1	311	0	311	0	311	0	0	10.43	1	285	2.13872e-07	285	4.27744e-07	285	1.50086e-09	1.50091e-09
	9.95	1	312	0	312	0	312	0	0	10.41	1	286	2.14622e-07	286	4.29245e-07	286	1.50086e-09	1.50091e-09
	9.92	1	313	0	313	0	313	0	0	10.34	1	287	2.15373e-07	287	4.30745e-07	287	1.50086e-09	1.50091e-09
	9.89	1	315	0	315	0	315	0	0	10.33	1	288	2.16123e-07	288	4.32246e-07	288	1.50086e-09	1.50091e-09
	9.88	1	316	0	316	0	316	0	0	10.33	1	289	2.16874e-07	289	4.33747e-07	289	1.50086e-09	1.50091e-09
	9.81	1	317	0	317	0	317	0	0	10.3	1	290	2.17624e-07	290	4.35248e-07	290	1.50086e-09	1.50091e-09
	9.78	1	318	0	318	0	318	0	0	10.3	1	291	2.18375e-07	291	4.36749e-07	291	1.50086e-09	1.50091e-09
	9.75	1	319	0	319	0	319	0	0	10.3	1	292	2.19125e-07	292	4.3825e-07	292	1.50086e-09	1.50091e-09
	9.74	1	320	0	320	0	320	0	0	10.29	1	293	2.19875e-07	293	4.39751e-07	293	1.50086e-09	1.50091e-09
	9.73	1	321	0	321	0	321	0	0	10.26	1	294	2.20626e-07	294	4.41252e-07	294	1.50086e-09	1.50091e-09
	9.69	1	322	0	322	0	322	0	0	10.26	1	295	2.21376e-07	295	4.42753e-07	295	1.50086e-09	1.50091e-09
	9.68	1	323	0	323	0	323	0	0	10.24	1	296	2.22127e-07	296	4.44254e-07	296	1.50086e-09	1.50091e-09
	9.65	1	324	0	324	0	324	0	0	10.22	1	297	2.22877e-07	297	4.45755e-07	297	1.50086e-09	1.50091e-09
	9.64	1	325	0	325	0	325	0	0	10.19	1	298	2.23628e-07	298	4.47256e-07	298	1.50086e-09	1.50091e-09
	9.6	1	326	0	326	0	326	0	0	10.17	1	299	2.24378e-07	299	4.48756e-07	299	1.50086e-09	1.50091e-09
	9.53	1	327	0	327	0	327	0	0	10.16	1	300	2.25129e-07	300	4.50257e-07	300	1.50086e-09	1.50092e-09
	9.47	1	328	0	328	0	328	0	0	10.16	1	301	2.25879e-07	301	4.51758e-07	301	1.50086e-09	1.50092e-09
	9.45	1	329	0	329	0	329	0	0	10.16	1	302	2.2663e-07	302	4.53259e-07	302	1.50086e-09	1.50092e-09
	9.42	1	330	0	330	0	330	0	0	10.14	1	303	2.2738e-07	303	4.5476e-07	303	1.50086e-09	1.50092e-09
	9.41	1	332	0	332	0	332	0	0	10.12	1	304	2.28131e-07	304	4.56261e-07	304	1.50086e-09	1.50092e-09
	9.39	1	334	0	334	0	334	0	0	10.08	1	305	2.28881e-07	305	4.57762e-07	305	1.50086e-09	1.50092e-09
	9.37	1	335	0	335	0	335	0	0	10.04	1	306	2.29631e-07	306	4.59263e-07	306	1.50086e-09	1.50092e-09
	9.35	1	337	0	337	0	337	0	0	10.03	1	307	2.30382e-07	307	4.60764e-07	307	1.50086e-09	1.50092e-09
	9.34	1	338	0	338	0	338	0	0	10.01	1	308	2.31132e-07	308	4.62265e-07	308	1.50086e-09	1.50093e-09
	9.29	1	339	0	339	0	339	0	0	10.01	1	309	2.31883e-07	309	4.63766e-07	309	1.50086e-09	1.50093e-09
	9.26	1	340	0	340	0	340	0	0	10.01	1	310	2.32633e-07	310	4.65267e-07	310	1.50086e-09	1.50093e-09
	9.24	1	341	0	341	0	341	0	0	9.96	1	311	2.33384e-07	311	4.66767e-07	311	1.50086e-09	1.50093e-09
	9.21	1	342	0	342	0	342	0	0	9.95	1	312	2.34134e-07	312	4.68268e-07	312	1.50086e-09	1.50093e-09
	9.19	1	344	0	344	0	344	0	0	9.92	1	313	2.34885e-07	313	4.69769e-07	313	1.50086e-09	1.50094e-09
	9.18	1	345	0	345	0	345	0	0	9.89	1	314	2.35635e-07	314	4.7127e-07	314	1.50086e-09	1.50094e-09
	9.13	1	346	0	346	0	346	0	0	9.89	1	315	2.36386e-07	315	4.72771e-07	315	1.50086e-09	1.50094e-09
	9.11	1	347	0	347	0	347	0	0	9.88	1	316	2.37136e-07	316	4.74272e-07	316	1.50086e-09	1.50094e-09
	9.1	1	348	0	348	0	348	0	0	9.81	1	317	2.37887e-07	317	4.75773e-07	317	1.50086e-09	1.50095e-09
	9.09	1	349	0	349	0	349	0	0	9.78	1	318	2.38637e-07	318	4.77274e-07	318	1.50086e-09	1.50095e-09
	9.05	1	350	0	350	0	350	0	0	9.75	1	319	2.39388e-07	319	4.78775e-07	319	1.50086e-09	1.50096e-09
	9.02	1	351	0	351	0	351	0	0	9.74	1	320	2.40138e-07	320	4.80276e-07	320	1.50086e-09	1.50096e-09
	9.01	1	352	0	352	0	352	0	0	9.73	1	321	2.40888e-07	321	4.81777e-07	321	1.50086e-09	1.50097e-09
	8.99	1	353	0	353	0	353	0	0	9.69	1	322	2.41639e-07	322	4.83278e-07	322	1.50086e-09	1.50097e-09
	8.96	1	354	0	354	0	354	0	0	9.68	1	323	2.42389e-07	323	4.84779e-07	323	1.50086e-09	1.50098e-09
	8.9	1	356	0	356	0	356	0	0	9.65	1	324	2.4314e-07	324	4.8628e-07	324	1.50086e-09	1.50098e-09
	8.86	1	357	0	357	0	357	0	0	9.64	1	325	2.4389e-07	325	4.87781e-07	325	1.50086e-09	1.50099e-09
	8.84	1	358	0	358	0	358	0	0	9.6	1	326	2.44641e-07	326	4.89282e-07	326	1.50086e-09	1.501e-09
	8.82	1	361	0	361	0	361	0	0	9.53	1	327	2.45391e-07	327	4.90783e-07	327	1.50087e-09	1.501e-09
	8.79	1	362	0	362	0	362	0	0	9.47	1	328	2.46142e-07	328	4.92284e-07	328	1.50087e-09	1.50101e-09
	8.78	1	364	0	364	0	364	0	0	9.45	1	329	2.46892e-07	329	4.93785e-07	329	1.50087e-09	1.50102e-09
	8.77	1	365	0	365	0	365	0	0	9.42	1	330	2.47643e-07	330	4.95286e-07	330	1.50087e-09	1.50103e-09
	8.71	1	366	0	366	0	366	0	0	9.41	1	331	2.48393e-07	331	4.96787e-07	331	1.50087e-09	1.50105e-09
	8.64	1	367	0	367	0	367	0	0	9.41	1	332	2.49144e-07	332	4.98288e-07	332	1.50087e-09	1.50105e-09
	8.62	1	368	0	368	0	368	0	0	9.39	1	333	2.49895e-07	333	4.99789e-07	333	1.50087e-09	1.50107e-09
	8.6	1	369	0	369	0	369	0	0	9.39	1	334	2.50645e-07	334	5.0129e-07	334	1.50087e-09	1.50107e-09
	8.59	1	370	0	370	0	370	0	0	9.37	1	335	2.51396e-07	335	5.02791e-07	335	1.50087e-09	1.5011e-09
	8.57	1	371	0	371	0	371	0	0	9.35	1	336	2.52146e-07	336	5.04292e-07	336	1.50087e-09	1.50112e-09
	8.56	1	372	0	372	0	372	0	0	9.35	1	337	2.52897e-07	337	5.05794e-07	337	1.50087e-09	1.50112e-09
	8.54	1	373	0	373	0	373	0	0	9.34	1	338	2.53647e-07	338	5.07295e-07	338	1.50087e-09	1.50115e-09
	8.52	1	375	0	375	0	375	0	0	9.29	1	339	2.54398e-07	339	5.08796e-07	339	1.50087e-09	1.50117e-09
	8.51	1	376	0	376	0	376	0	0	9.26	1	340	2.55149e-07	340	5.10297e-07	340	1.50087e-09	1.50119e-09
	8.49	1	378	0	378	0	378	0	0	9.24	1	341	2.55899e-07	341	5.11798e-07	341	1.50087e-09	1.50122e-09
	8.47	1	380	0	380	0	380	0	0	9.21	1	342	2.5665e-07	342	5.133e-07	342	1.50088e-09	1.50124e-09
	8.45	1	381	0	381	0	381	0	0	9.19	1	343	2.574e-07	343	5.14801e-07	343	1.50088e-09	1.50129e-09
	8.44	1	382	0	382	0	382	0	0	9.19	1	344	2.58151e-07	344	5.16302e-07	344	1.50088e-09	1.50129e-09
	8.42	1	383	0	383	0	383	0	0	9.18	1	345	2.58902e-07	345	5.17803e-07	345	1.50088e-09	1.50134e-09
	8.41	1	385	0	385	0	385	0	0	9.13	1	346	2.59652e-07	346	5.19305e-07	346	1.50088e-09	1.50137e-09
	8.36	1	386	0	386	0	386	0	0	9.11	1	347	2.60403e-07	347	5.20806e-07	347	1.50088e-09	1.50141e-09
	8.32	1	387	0	387	0	387	0	0	9.1	1	348	2.61154e-07	348	5.22308e-07	348	1.50088e-09	1.50146e-09
	8.28	1	390	0	390	0	390	0	0	9.09	1	349	2.61905e-07	349	5.23809e-07	349	1.50089e-09	1.5015e-09
	8.27	1	391	0	391	0	391	0	0	9.05	1	350	2.62655e-07	350	5.25311e-07	350	1.50089e-09	1.50155e-09
	8.25	1	392	0	392	0	392	0	0	9.02	1	351	2.63406e-07	351	5.26812e-07	351	1.50089e-09	1.5016e-09
	8.22	1	393	0	393	0	393	0	0	9.01	1	352	2.64157e-07	352	5.28314e-07	352	1.50089e-09	1.50166e-09
	8.18	1	394	0	394	0	394	0	0	8.99	1	353	2.64908e-07	353	5.29816e-07	353	1.50089e-09	1.50172e-09
	8.17	1	395	0	395	0	395	0	0	8.96	1	354	2.65659e-07	354	5.31318e-07	354	1.5009e-09	1.50179e-09
	8.14	1	397	0	397	0	397	0	0	8.9	1	355	2.6641e-07	355	5.32819e-07	355	1.5009e-09	1.5019e-09
	8.13	1	399	0	399	0	399	0	0	8.9	1	356	2.67161e-07	356	5.34321e-07	356	1.5009e-09	1.5019e-09
	8.12	1	401	0	401	0	401	0	0	8.86	1	357	2.67912e-07	357	5.35823e-07	357	1.50091e-09	1.50202e-09
	8.08	1	403	0	403	0	403	0	0	8.84	1	358	2.68663e-07	358	5.37325e-07	358	1.50091e-09	1.50211e-09
	8.06	1	404	0	404	0	404	0	0	8.82	1	359	2.69414e-07	359	5.38828e-07	359	1.50091e-09	1.50231e-09
	8.05	1	405	0	405	0	405	0	0	8.82	1	360	2.70165e-07	360	5.4033e-07	360	1.50092e-09	1.50231e-09
	8.02	1	408	0	408	0	408	0	0	8.82	1	361	2.70916e-07	361	5.41832e-07	361	1.50092e-09	1.50231e-09
	8.01	1	409	0	409	0	409	0	0	8.79	1	362	2.71667e-07	362	5.43335e-07	362	1.50093e-09	1.50253e-09
	7.99	1	410	0	410	0	410	0	0	8.78	1	363	2.72419e-07	363	5.44838e-07	363	1.50093e-09	1.50273e-09
	7.98	1	411	0	411	0	411	0	0	8.78	1	364	2.7317e-07	364	5.4634e-07	364	1.50094e-09	1.50273e-09
	7.97	1	412	0	412	0	412	0	0	8.77	1	365	2.73922e-07	365	5.47843e-07	365	1.50094e-09	1.50294e-09
	7.95	1	414	0	414	0	414	0	0	8.71	1	366	2.74673e-07	366	5.49346e-07	366	1.50095e-09	1.5031e-09
	7.9	1	415	0	415	0	415	0	0	8.64	1	367	2.75425e-07	367	5.5085e-07	367	1.50095e-09	1.50326e-09
	7.84	1	416	0	416	0	416	0	0	8.62	1	368	2.76177e-07	368	5.52353e-07	368	1.50096e-09	1.50344e-09
	7.82	1	419	0	419	0	419	0	0	8.6	1	369	2.76928e-07	369	5.53857e-07	369	1.50097e-09	1.50363e-09
	7.81	1	420	0	420	0	420	0	0	8.59	1	370	2.7768e-07	370	5.55361e-07	370	1.50097e-09	1.50384e-09
	7.78	1	421	0	421	0	421	0	0	8.57	1	371	2.78432e-07	371	5.56865e-07	371	1.50098e-09	1.50405e-09
	7.77	1	422	0	422	0	422	0	0	8.56	1	372	2.79184e-07	372	5.58369e-07	372	1.50099e-09	1.50429e-09
	7.75	1	423	0	423	0	423	0	0	8.54	1	373	2.79937e-07	373	5.59873e-07	373	1.501e-09	1.50454e-09
	7.71	1	424	0	424	0	424	0	0	8.52	1	374	2.80689e-07	374	5.61378e-07	374	1.50101e-09	1.50494e-09
	7.68	1	425	0	425	0	425	0	0	8.52	1	375	2.81442e-07	375	5.62883e-07	375	1.50102e-09	1.50494e-09
	7.67	1	426	0	426	0	426	0	0	8.51	1	376	2.82194e-07	376	5.64389e-07	376	1.50103e-09	1.50539e-09
	7.66	1	427	0	427	0	427	0	0	8.49	1	377	2.82947e-07	377	5.65894e-07	377	1.50105e-09	1.50589e-09
	7.65	1	428	0	428	0	428	0	0	8.49	1	378	2.837e-07	378	5.674e-07	378	1.50106e-09	1.50589e-09
	7.63	1	429	0	429	0	429	0	0	8.47	1	379	2.84453e-07	379	5.68907e-07	379	1.50107e-09	1.50662e-09
	7.62	1	430	0	430	0	430	0	0	8.47	1	380	2.85207e-07	380	5.70414e-07	380	1.50109e-09	1.50662e-09
	7.61	1	431	0	431	0	431	0	0	8.45	1	381	2.85961e-07	381	5.71921e-07	381	1.5011e-09	1.50724e-09
	7.6	1	432	0	432	0	432	0	0	8.44	1	382	2.86714e-07	382	5.73429e-07	382	1.50112e-09	1.50769e-09
	7.56	1	433	0	433	0	433	0	0	8.42	1	383	2.87468e-07	383	5.74937e-07	383	1.50114e-09	1.50816e-09
	7.55	1	434	0	434	0	434	0	0	8.41	1	384	2.88223e-07	384	5.76446e-07	384	1.50116e-09	1.50893e-09
	7.53	1	436	0	436	0	436	0	0	8.41	1	385	2.88977e-07	385	5.77955e-07	385	1.50118e-09	1.50893e-09
	7.51	1	437	0	437	0	437	0	0	8.36	1	386	2.89732e-07	386	5.79465e-07	386	1.5012e-09	1.50978e-09
	7.5	1	438	0	438	0	438	0	0	8.32	1	387	2.90487e-07	387	5.80975e-07	387	1.50123e-09	1.51039e-09
	7.48	1	439	0	439	0	439	0	0	8.28	1	388	2.91243e-07	388	5.82486e-07	388	1.50125e-09	1.51172e-09
	7.47	1	440	0	440	0	440	0	0	8.28	1	389	2.91999e-07	389	5.83998e-07	389	1.50128e-09	1.51172e-09
	7.46	1	441	0	441	0	441	0	0	8.28	1	390	2.92755e-07	390	5.8551e-07	390	1.50131e-09	1.51172e-09
	7.45	1	442	0	442	0	442	0	0	8.27	1	391	2.93512e-07	391	5.87023e-07	391	1.50134e-09	1.51322e-09
	7.42	1	444	0	444	0	444	0	0	8.25	1	392	2.94269e-07	392	5.88537e-07	392	1.50137e-09	1.51405e-09
	7.41	1	445	0	445	0	445	0	0	8.22	1	393	2.95026e-07	393	5.90052e-07	393	1.50141e-09	1.51492e-09
	7.39	1	447	0	447	0	447	0	0	8.18	1	394	2.95784e-07	394	5.91568e-07	394	1.50144e-09	1.51585e-09
	7.38	1	448	0	448	0	448	0	0	8.17	1	395	2.96542e-07	395	5.93085e-07	395	1.50148e-09	1.51683e-09
	7.37	1	449	0	449	0	449	0	0	8.14	1	396	2.97301e-07	396	5.94603e-07	396	1.50152e-09	1.51841e-09
	7.36	1	450	0	450	0	450	0	0	8.14	1	397	2.98061e-07	397	5.96122e-07	397	1.50157e-09	1.51841e-09
	7.34	1	452	0	452	0	452	0	0	8.13	1	398	2.98821e-07	398	5.97642e-07	398	1.50161e-09	1.52075e-09
	7.31	1	453	0	453	0	453	0	0	8.13	1	399	2.99582e-07	399	5.99163e-07	399	1.50166e-09	1.52075e-09
	7.3	1	454	0	454	0	454	0	0	8.12	1	400	3.00343e-07	400	6.00686e-07	400	1.50172e-09	1.52338e-09
	7.25	1	455	0	455	0	455	0	0	8.12	1	401	3.01105e-07	401	6.0221e-07	401	1.50177e-09	1.52338e-09
	7.24	1	456	0	456	0	456	0	0	8.08	1	402	3.01868e-07	402	6.03736e-07	402	1.50183e-09	1.52631e-09
	7.23	1	457	0	457	0	457	0	0	8.08	1	403	3.02631e-07	403	6.05263e-07	403	1.50189e-09	1.52631e-09
	7.2	1	458	0	458	0	458	0	0	8.06	1	404	3.03396e-07	404	6.06792e-07	404	1.50196e-09	1.52875e-09
	7.19	1	459	0	459	0	459	0	0	8.05	1	405	3.04161e-07	405	6.08322e-07	405	1.50203e-09	1.53048e-09
	7.18	1	460	0	460	0	460	0	0	8.02	1	406	3.04927e-07	406	6.09854e-07	406	1.5021e-09	1.53426e-09
	7.14	1	462	0	462	0	462	0	0	8.02	1	407	3.05694e-07	407	6.11389e-07	407	1.50218e-09	1.53426e-09
	7.11	1	463	0	463	0	463	0	0	8.02	1	408	3.06462e-07	408	6.12925e-07	408	1.50227e-09	1.53426e-09
	7.1	1	464	0	464	0	464	0	0	8.01	1	409	3.07232e-07	409	6.14463e-07	409	1.50236e-09	1.53848e-09
	7.09	1	465	0	465	0	465	0	0	7.99	1	410	3.08002e-07	410	6.16004e-07	410	1.50245e-09	1.54076e-09
	7.06	1	466	0	466	0	466	0	0	7.98	1	411	3.08774e-07	411	6.17547e-07	411	1.50255e-09	1.54317e-09
	7.04	1	467	0	467	0	467	0	0	7.97	1	412	3.09547e-07	412	6.19093e-07	412	1.50265e-09	1.54572e-09
	7.03	1	469	0	469	0	469	0	0	7.95	1	413	3.10321e-07	413	6.20642e-07	413	1.50276e-09	1.5498e-09
	7.02	1	470	0	470	0	470	0	0	7.95	1	414	3.11096e-07	414	6.22193e-07	414	1.50288e-09	1.5498e-09
	7.01	1	472	0	472	0	472	0	0	7.9	1	415	3.11873e-07	415	6.23747e-07	415	1.503e-09	1.55422e-09
	6.98	1	474	0	474	0	474	0	0	7.84	1	416	3.12652e-07	416	6.25304e-07	416	1.50314e-09	1.55737e-09
	6.95	1	475	0	475	0	475	0	0	7.82	1	417	3.13433e-07	417	6.26865e-07	417	1.50327e-09	1.56418e-09
	6.94	1	476	0	476	0	476	0	0	7.82	1	418	3.14215e-07	418	6.28429e-07	418	1.50342e-09	1.56418e-09
	6.88	1	477	0	477	0	477	0	0	7.82	1	419	3.14999e-07	419	6.29997e-07	419	1.50357e-09	1.56418e-09
	6.82	1	479	0	479	0	479	0	0	7.81	1	420	3.15784e-07	420	6.31569e-07	420	1.50374e-09	1.57173e-09
	6.79	1	480	0	480	0	480	0	0	7.78	1	421	3.16572e-07	421	6.33145e-07	421	1.50391e-09	1.57581e-09
	6.78	1	481	0	481	0	481	0	0	7.77	1	422	3.17362e-07	422	6.34725e-07	422	1.50409e-09	1.5801e-09
	6.77	1	482	0	482	0	482	0	0	7.75	1	423	3.18155e-07	423	6.36309e-07	423	1.50428e-09	1.58461e-09
	6.75	1	484	0	484	0	484	0	0	7.71	1	424	3.18949e-07	424	6.37899e-07	424	1.50448e-09	1.58936e-09
	6.74	1	485	0	485	0	485	0	0	7.68	1	425	3.19747e-07	425	6.39493e-07	425	1.50469e-09	1.59435e-09
	6.72	1	486	0	486	0	486	0	0	7.67	1	426	3.20546e-07	426	6.41093e-07	426	1.50491e-09	1.5996e-09
	6.71	1	487	0	487	0	487	0	0	7.66	1	427	3.21349e-07	427	6.42698e-07	427	1.50515e-09	1.60512e-09
	6.62	1	488	0	488	0	488	0	0	7.65	1	428	3.22154e-07	428	6.44309e-07	428	1.50539e-09	1.61091e-09
	6.61	1	489	0	489	0	489	0	0	7.63	1	429	3.22963e-07	429	6.45926e-07	429	1.50565e-09	1.617e-09
	6.58	1	490	0	490	0	490	0	0	7.62	1	430	3.23775e-07	430	6.47549e-07	430	1.50593e-09	1.6234e-09
	6.57	1	492	0	492	0	492	0	0	7.61	1	431	3.2459e-07	431	6.49179e-07	431	1.50622e-09	1.63011e-09
	6.55	1	493	0	493	0	493	0	0	7.6	1	432	3.25408e-07	432	6.50817e-07	432	1.50652e-09	1.63716e-09
	6.54	1	494	0	494	0	494	0	0	7.56	1	433	3.26231e-07	433	6.52461e-07	433	1.50684e-09	1.64455e-09
	6.49	1	495	0	495	0	495	0	0	7.55	1	434	3.27057e-07	434	6.54113e-07	434	1.50717e-09	1.65231e-09
	6.48	1	498	0	498	0	498	0	0	7.53	1	435	3.27887e-07	435	6.55774e-07	435	1.50753e-09	1.66467e-09
	6.45	1	500	0	500	0	500	0	0	7.53	1	436	3.28721e-07	436	6.57443e-07	436	1.5079e-09	1.66467e-09
	6.42	1	501	0	501	0	501	0	0	7.51	1	437	3.2956e-07	437	6.59121e-07	437	1.50829e-09	1.67794e-09
	6.41	1	502	0	502	0	502	0	0	7.5	1	438	3.30404e-07	438	6.60808e-07	438	1.50869e-09	1.68732e-09
	6.4	1	504	0	504	0	504	0	0	7.48	1	439	3.31253e-07	439	6.62505e-07	439	1.50912e-09	1.69715e-09
	6.39	1	505	0	505	0	505	0	0	7.47	1	440	3.32106e-07	440	6.64213e-07	440	1.50957e-09	1.70745e-09
	6.38	1	506	0	506	0	506	0	0	7.46	1	441	3.32966e-07	441	6.65931e-07	441	1.51005e-09	1.71824e-09
	6.37	1	508	0	508	0	508	0	0	7.45	1	442	3.3383e-07	442	6.67661e-07	442	1.51054e-09	1.72954e-09
	6.36	1	509	0	509	0	509	0	0	7.42	1	443	3.34701e-07	443	6.69402e-07	443	1.51107e-09	1.7475e-09
	6.33	1	510	0	510	0	510	0	0	7.42	1	444	3.35578e-07	444	6.71156e-07	444	1.51161e-09	1.7475e-09
	6.3	0.999999	511	0	511	0	511	0	0	7.41	1	445	3.36461e-07	445	6.72923e-07	445	1.51219e-09	1.76672e-09
	6.29	0.999999	514	0	514	0	514	0	0	7.39	1	446	3.37351e-07	446	6.74703e-07	446	1.51279e-09	1.7873e-09
	6.27	0.999999	515	0	515	0	515	0	0	7.39	1	447	3.38249e-07	447	6.76497e-07	447	1.51342e-09	1.7873e-09
	6.26	0.999999	519	0	519	0	519	0	0	7.38	1	448	3.39153e-07	448	6.78307e-07	448	1.51408e-09	1.80931e-09
	6.25	0.999999	521	0	521	0	521	0	0	7.37	1	449	3.40066e-07	449	6.80132e-07	449	1.51477e-09	1.82482e-09
	6.23	0.999999	522	0	522	0	522	0	0	7.36	1	450	3.40986e-07	450	6.81973e-07	450	1.51549e-09	1.84105e-09
	6.22	0.999999	523	0	523	0	523	0	0	7.34	1	451	3.41915e-07	451	6.83831e-07	451	1.51625e-09	1.86676e-09
	6.19	0.999999	525	0	525	0	525	0	0	7.34	1	452	3.42853e-07	452	6.85706e-07	452	1.51705e-09	1.86676e-09
	6.17	0.999999	526	0	526	0	526	0	0	7.31	1	453	3.438e-07	453	6.87601e-07	453	1.51788e-09	1.89423e-09
	6.15	0.999999	528	0	528	0	528	0	0	7.3	1	454	3.44757e-07	454	6.89514e-07	454	1.51875e-09	1.91356e-09
	6.12	0.999999	530	0	530	0	530	0	0	7.25	1	455	3.45724e-07	455	6.91448e-07	455	1.51967e-09	1.93375e-09
	6.1	0.999999	531	0	531	0	531	0	0	7.24	1	456	3.46701e-07	456	6.93403e-07	456	1.52062e-09	1.95483e-09
	6.09	0.999999	534	0	534	0	534	0	0	7.23	1	457	3.4769e-07	457	6.9538e-07	457	1.52162e-09	1.97684e-09
	6.08	0.999999	535	0	535	0	535	0	0	7.2	1	458	3.4869e-07	458	6.9738e-07	458	1.52266e-09	1.99981e-09
	6.06	0.999999	536	0	536	0	536	0	0	7.19	1	459	3.49702e-07	459	6.99404e-07	459	1.52375e-09	2.02378e-09
	6.05	0.999999	537	0	537	0	537	0	0	7.18	1	460	3.50726e-07	460	7.01452e-07	460	1.5249e-09	2.04879e-09
	6.04	0.999999	538	0	538	0	538	0	0	7.14	1	461	3.51764e-07	461	7.03527e-07	461	1.52609e-09	2.08833e-09
	6.02	0.999999	540	0	540	0	540	0	0	7.14	1	462	3.52815e-07	462	7.05629e-07	462	1.52734e-09	2.08833e-09
	6.01	0.999999	543	0	543	0	543	0	0	7.11	1	463	3.5388e-07	463	7.0776e-07	463	1.52864e-09	2.13043e-09
	6	0.999999	550	0	550	0	550	0	0	7.1	1	464	3.5496e-07	464	7.0992e-07	464	1.53e-09	2.16e-09
	5.99	0.999999	551	0	551	0	551	0	0	7.09	1	465	3.56055e-07	465	7.12111e-07	465	1.53142e-09	2.19082e-09
	5.98	0.999999	553	0	553	0	553	0	0	7.06	1	466	3.57167e-07	466	7.14334e-07	466	1.53291e-09	2.22293e-09
	5.97	0.999999	554	0	554	0	554	0	0	7.04	1	467	3.58295e-07	467	7.1659e-07	467	1.53445e-09	2.25638e-09
	5.96	0.999999	555	0	555	0	555	0	0	7.03	1	468	3.59441e-07	468	7.18881e-07	468	1.53607e-09	2.3092e-09
	5.94	0.999999	556	0	556	0	556	0	0	7.03	1	469	3.60605e-07	469	7.21209e-07	469	1.53776e-09	2.3092e-09
	5.93	0.999999	557	0	557	0	557	0	0	7.02	1	470	3.61787e-07	470	7.23574e-07	470	1.53952e-09	2.36532e-09
	5.92	0.999999	558	0	558	0	558	0	0	7.01	1	471	3.6299e-07	471	7.25979e-07	471	1.54136e-09	2.42494e-09
	5.91	0.999999	559	0	559	0	559	0	0	7.01	1	472	3.64212e-07	472	7.28425e-07	472	1.54327e-09	2.42494e-09
	5.89	0.999999	562	0	562	0	562	0	0	6.98	1	473	3.65457e-07	473	7.30913e-07	473	1.54527e-09	2.51019e-09
	5.87	0.999999	565	0	565	0	565	0	0	6.98	1	474	3.66723e-07	474	7.33446e-07	474	1.54735e-09	2.51019e-09
	5.86	0.999999	566	0	566	0	566	0	0	6.95	1	475	3.68012e-07	475	7.36025e-07	475	1.54953e-09	2.57872e-09
	5.83	0.999999	567	0	567	0	567	0	0	6.94	1	476	3.69326e-07	476	7.38651e-07	476	1.55179e-09	2.6267e-09
	5.81	0.999998	569	0	569	0	569	0	0	6.88	1	477	3.70664e-07	477	7.41328e-07	477	1.55415e-09	2.67661e-09
	5.8	0.999998	572	0	572	0	572	0	0	6.82	1	478	3.72028e-07	478	7.44057e-07	478	1.5566e-09	2.7552e-09
	5.78	0.999998	573	0	573	0	573	0	0	6.82	1	479	3.7342e-07	479	7.46839e-07	479	1.55916e-09	2.7552e-09
	5.77	0.999998	576	0	576	0	576	0	0	6.79	1	480	3.74839e-07	480	7.49678e-07	480	1.56183e-09	2.8385e-09
	5.76	0.999998	577	0	577	0	577	0	0	6.78	1	481	3.76287e-07	481	7.52575e-07	481	1.5646e-09	2.89676e-09
	5.73	0.999998	578	0	578	0	578	0	0	6.77	1	482	3.77766e-07	482	7.55532e-07	482	1.56749e-09	2.9573e-09
	5.71	0.999998	579	0	579	0	579	0	0	6.75	1	483	3.79276e-07	483	7.58552e-07	483	1.5705e-09	3.05254e-09
	5.69	0.999998	580	0	580	0	580	0	0	6.75	1	484	3.80819e-07	484	7.61638e-07	484	1.57363e-09	3.05254e-09
	5.67	0.999998	581	0	581	0	581	0	0	6.74	1	485	3.82396e-07	485	7.64791e-07	485	1.57689e-09	3.15335e-09
	5.65	0.999998	582	0	582	0	582	0	0	6.72	1	486	3.84008e-07	486	7.68015e-07	486	1.58028e-09	3.22379e-09
	5.64	0.999998	584	0	584	0	584	0	0	6.71	1	487	3.85656e-07	487	7.71312e-07	487	1.5838e-09	3.29692e-09
	5.62	0.999998	586	0	586	0	586	0	0	6.62	1	488	3.87343e-07	488	7.74685e-07	488	1.58747e-09	3.37282e-09
	5.59	0.999997	587	0	587	0	587	0	0	6.61	1	489	3.89069e-07	489	7.78137e-07	489	1.59128e-09	3.45159e-09
	5.57	0.999997	588	0	588	0	588	0	0	6.58	1	490	3.90835e-07	490	7.8167e-07	490	1.59525e-09	3.53333e-09
	5.56	0.999997	589	0	589	0	589	0	0	6.57	1	491	3.92644e-07	491	7.85289e-07	491	1.59937e-09	3.66171e-09
	5.55	0.999997	590	0	590	0	590	0	0	6.57	1	492	3.94497e-07	492	7.88995e-07	492	1.60365e-09	3.66171e-09
	5.52	0.999997	592	0	592	0	592	0	0	6.55	1	493	3.96396e-07	493	7.92792e-07	493	1.6081e-09	3.79732e-09
	5.51	0.999997	593	0	593	0	593	0	0	6.54	1	494	3.98342e-07	494	7.96685e-07	494	1.61272e-09	3.89193e-09
	5.5	0.999997	594	0	594	0	594	0	0	6.49	1	495	4.00337e-07	495	8.00675e-07	495	1.61752e-09	3.99001e-09
	5.49	0.999997	595	0	595	0	595	0	0	6.48	1	496	4.02383e-07	496	8.04767e-07	496	1.62251e-09	4.19707e-09
	5.48	0.999997	597	0	597	0	597	0	0	6.48	1	497	4.04482e-07	497	8.08964e-07	497	1.62769e-09	4.19707e-09
	5.45	0.999996	598	0	598	0	598	0	0	6.48	1	498	4.06635e-07	498	8.1327e-07	498	1.63307e-09	4.19707e-09
	5.43	0.999996	599	0	599	0	599	0	0	6.45	1	499	4.08845e-07	499	8.1769e-07	499	1.63866e-09	4.47755e-09
	5.42	0.999996	601	0	601	0	601	0	0	6.45	1	500	4.11113e-07	500	8.22227e-07	500	1.64445e-09	4.47755e-09
	5.4	0.999996	602	0	602	0	602	0	0	6.42	1	501	4.13442e-07	501	8.26885e-07	501	1.65047e-09	4.65812e-09
	5.38	0.999996	603	0	603	0	603	0	0	6.41	1	502	4.15835e-07	502	8.31669e-07	502	1.65671e-09	4.78389e-09
	5.36	0.999996	604	0	604	0	604	0	0	6.4	1	503	4.18292e-07	503	8.36583e-07	503	1.66319e-09	4.98096e-09
	5.34	0.999995	606	0	606	0	606	0	0	6.4	1	504	4.20816e-07	504	8.41633e-07	504	1.66991e-09	4.98096e-09
	5.33	0.999995	608	0	608	0	608	0	0	6.39	1	505	4.23411e-07	505	8.46821e-07	505	1.67687e-09	5.18855e-09
	5.32	0.999995	610	0	610	0	610	0	0	6.38	1	506	4.26077e-07	506	8.52155e-07	506	1.6841e-09	5.33303e-09
	5.31	0.999995	611	0	611	0	611	0	0	6.37	1	507	4.28819e-07	507	8.57637e-07	507	1.69159e-09	5.55925e-09
	5.3	0.999995	612	0	612	0	612	0	0	6.37	1	508	4.31637e-07	508	8.63275e-07	508	1.69936e-09	5.55925e-09
	5.29	0.999995	613	0	613	0	613	0	0	6.36	1	509	4.34536e-07	509	8.69072e-07	509	1.70741e-09	5.79734e-09
	5.28	0.999995	615	0	615	0	615	0	0	6.33	1	510	4.37518e-07	510	8.75036e-07	510	1.71576e-09	5.96292e-09
	5.27	0.999995	616	0	616	0	616	0	0	6.3	0.999999	511	4.40585e-07	511	8.8117e-07	511	1.7244e-09	6.13419e-09
	5.26	0.999995	617	0	617	0	617	0	0	6.29	0.999999	512	4.43741e-07	512	8.87481e-07	512	1.73336e-09	6.49443e-09
	5.25	0.999994	618	0	618	0	618	0	0	6.29	0.999999	513	4.46988e-07	513	8.93976e-07	513	1.74264e-09	6.49443e-09
	5.23	0.999994	620	0	620	0	620	0	0	6.29	0.999999	514	4.5033e-07	514	9.0066e-07	514	1.75226e-09	6.49443e-09
	5.21	0.999994	622	0	622	0	622	0	0	6.27	0.999999	515	4.5377e-07	515	9.0754e-07	515	1.76221e-09	6.87948e-09
	5.2	0.999994	624	0	624	0	624	0	0	6.26	0.999999	516	4.57311e-07	516	9.14622e-07	516	1.77252e-09	7.39793e-09
	5.18	0.999993	625	0	625	0	625	0	0	6.26	0.999999	517	4.60957e-07	517	9.21913e-07	517	1.7832e-09	7.39793e-09
	5.17	0.999993	626	0	626	0	626	0	0	6.26	0.999999	518	4.6471e-07	518	9.2942e-07	518	1.79425e-09	7.39793e-09
	5.15	0.999993	627	0	627	0	627	0	0	6.26	0.999999	519	4.68575e-07	519	9.37151e-07	519	1.80569e-09	7.39793e-09
	5.14	0.999993	628	0	628	0	628	0	0	6.25	0.999999	520	4.72556e-07	520	9.45111e-07	520	1.81752e-09	8.07859e-09
	5.13	0.999993	629	0	629	0	629	0	0	6.25	0.999999	521	4.76655e-07	521	9.5331e-07	521	1.82977e-09	8.07859e-09
	5.12	0.999992	631	0	631	0	631	0	0	6.23	0.999999	522	4.80878e-07	522	9.61755e-07	522	1.84244e-09	8.44448e-09
	5.11	0.999992	633	0	633	0	633	0	0	6.22	0.999999	523	4.85227e-07	523	9.70454e-07	523	1.85555e-09	8.69838e-09
	5.1	0.999992	635	0	635	0	635	0	0	6.19	0.999999	524	4.89707e-07	524	9.79415e-07	524	1.86911e-09	9.09473e-09
	5.08	0.999992	638	0	638	0	638	0	0	6.19	0.999999	525	4.94323e-07	525	9.88646e-07	525	1.88314e-09	9.09473e-09
	5.07	0.999991	639	0	639	0	639	0	0	6.17	0.999999	526	4.99078e-07	526	9.98157e-07	526	1.89764e-09	9.5104e-09
	5.05	0.999991	640	0	640	0	640	0	0	6.15	0.999999	527	5.03978e-07	527	1.00796e-06	527	1.91263e-09	9.9462e-09
	5.04	0.999991	641	0	641	0	641	0	0	6.15	0.999999	528	5.09026e-07	528	1.01805e-06	528	1.92813e-09	9.9462e-09
	5.01	0.99999	642	0	642	0	642	0	0	6.12	0.999999	529	5.14228e-07	529	1.02846e-06	529	1.94415e-09	1.056e-08
	5	0.99999	643	0	643	0	643	0	0	6.12	0.999999	530	5.19588e-07	530	1.03918e-06	530	1.96071e-09	1.056e-08
	4.99	0.99999	645	0	645	0	645	0	0	6.1	0.999999	531	5.25111e-07	531	1.05022e-06	531	1.97782e-09	1.10461e-08
	4.96	0.999989	647	0	647	0	647	0	0	6.09	0.999999	532	5.30803e-07	532	1.06161e-06	532	1.9955e-09	1.17303e-08
	4.94	0.999989	649	0	649	0	649	0	0	6.09	0.999999	533	5.36668e-07	533	1.07334e-06	533	2.01376e-09	1.17303e-08
	4.93	0.999988	650	0	650	0	650	0	0	6.09	0.999999	534	5.42713e-07	534	1.08543e-06	534	2.03263e-09	1.17303e-08
	4.92	0.999988	651	0	651	0	651	0	0	6.08	0.999999	535	5.48942e-07	535	1.09788e-06	535	2.05212e-09	1.24576e-08
	4.91	0.999988	652	0	652	0	652	0	0	6.06	0.999999	536	5.55361e-07	536	1.11072e-06	536	2.07224e-09	1.28382e-08
	4.9	0.999987	653	0	653	0	653	0	0	6.05	0.999999	537	5.61977e-07	537	1.12395e-06	537	2.09302e-09	1.32305e-08
	4.88	0.999987	654	0	654	0	654	0	0	6.04	0.999999	538	5.68794e-07	538	1.13759e-06	538	2.11448e-09	1.36348e-08
	4.86	0.999986	657	0	657	0	657	0	0	6.02	0.999999	539	5.7582e-07	539	1.15164e-06	539	2.13662e-09	1.42645e-08
	4.85	0.999986	659	0	659	0	659	0	0	6.02	0.999999	540	5.83061e-07	540	1.16612e-06	540	2.15948e-09	1.42645e-08
	4.83	0.999985	660	0	660	0	660	0	0	6.01	0.999999	541	5.90522e-07	541	1.18104e-06	541	2.18308e-09	1.53784e-08
	4.82	0.999985	661	0	661	0	661	0	0	6.01	0.999999	542	5.98212e-07	542	1.19642e-06	542	2.20742e-09	1.53784e-08
	4.8	0.999984	662	0	662	0	662	0	0	6.01	0.999999	543	6.06136e-07	543	1.21227e-06	543	2.23255e-09	1.53784e-08
	4.79	0.999984	664	0	664	0	664	0	0	6	0.999999	544	6.14302e-07	544	1.2286e-06	544	2.25846e-09	1.7868e-08
	4.76	0.999983	665	0	665	0	665	0	0	6	0.999999	545	6.22716e-07	545	1.24543e-06	545	2.2852e-09	1.7868e-08
	4.74	0.999982	667	0	667	0	667	0	0	6	0.999999	546	6.31387e-07	546	1.26277e-06	546	2.31277e-09	1.7868e-08
	4.73	0.999981	668	0	668	0	668	0	0	6	0.999999	547	6.40321e-07	547	1.28064e-06	547	2.34121e-09	1.7868e-08
	4.72	0.999981	669	0	669	0	669	0	0	6	0.999999	548	6.49527e-07	548	1.29905e-06	548	2.37054e-09	1.7868e-08
	4.71	0.999981	673	0	673	0	673	0	0	6	0.999999	549	6.59012e-07	549	1.31802e-06	549	2.40077e-09	1.7868e-08
	4.7	0.99998	676	0	676	0	676	0	0	6	0.999999	550	6.68785e-07	550	1.33757e-06	550	2.43194e-09	1.7868e-08
	4.68	0.999979	679	0	679	0	679	0	0	5.99	0.999999	551	6.78853e-07	551	1.35771e-06	551	2.46408e-09	2.01363e-08
	4.67	0.999979	683	0	683	0	683	0	0	5.98	0.999999	552	6.89226e-07	552	1.37845e-06	552	2.4972e-09	2.1056e-08
	4.66	0.999978	686	0	686	0	686	0	0	5.98	0.999999	553	6.99912e-07	553	1.39982e-06	553	2.53133e-09	2.1056e-08
	4.65	0.999978	688	0	688	0	688	0	0	5.97	0.999999	554	7.10921e-07	554	1.42184e-06	554	2.5665e-09	2.20157e-08
	4.64	0.999977	690	0	690	0	690	0	0	5.96	0.999999	555	7.2226e-07	555	1.44452e-06	555	2.60274e-09	2.26783e-08
	4.63	0.999977	692	0	692	0	692	0	0	5.94	0.999999	556	7.3394e-07	556	1.46788e-06	556	2.64007e-09	2.33598e-08
	4.62	0.999976	693	0	693	0	693	0	0	5.93	0.999999	557	7.45971e-07	557	1.49194e-06	557	2.67853e-09	2.40606e-08
	4.59	0.999974	694	0	694	0	694	0	0	5.92	0.999999	558	7.58362e-07	558	1.51672e-06	558	2.71814e-09	2.47811e-08
	4.58	0.999974	697	0	697	0	697	0	0	5.91	0.999999	559	7.71123e-07	559	1.54225e-06	559	2.75894e-09	2.55219e-08
	4.57	0.999973	698	0	698	0	698	0	0	5.89	0.999999	560	7.84266e-07	560	1.56853e-06	560	2.80095e-09	2.70661e-08
	4.56	0.999972	702	0	702	0	702	0	0	5.89	0.999999	561	7.97799e-07	561	1.5956e-06	561	2.8442e-09	2.70661e-08
	4.55	0.999972	703	0	703	0	703	0	0	5.89	0.999999	562	8.11735e-07	562	1.62347e-06	562	2.88874e-09	2.70661e-08
	4.54	0.999971	705	0	705	0	705	0	0	5.87	0.999999	563	8.26084e-07	563	1.65217e-06	563	2.93458e-09	2.95467e-08
	4.53	0.99997	708	0	708	0	708	0	0	5.87	0.999999	564	8.40858e-07	564	1.68172e-06	564	2.98176e-09	2.95467e-08
	4.52	0.99997	710	0	710	0	710	0	0	5.87	0.999999	565	8.56068e-07	565	1.71214e-06	565	3.03033e-09	2.95467e-08
	4.51	0.999969	711	0	711	0	711	0	0	5.86	0.999999	566	8.71726e-07	566	1.74345e-06	566	3.08031e-09	3.1316e-08
	4.5	0.999968	713	0	713	0	713	0	0	5.83	0.999999	567	8.87845e-07	567	1.77569e-06	567	3.13173e-09	3.2237e-08
	4.48	0.999967	714	0	714	0	714	0	0	5.81	0.999998	568	9.04437e-07	568	1.80887e-06	568	3.18464e-09	3.36655e-08
	4.46	0.999965	717	0	717	0	717	0	0	5.81	0.999998	569	9.21515e-07	569	1.84303e-06	569	3.23907e-09	3.36655e-08
	4.45	0.999965	720	0	720	0	720	0	0	5.8	0.999998	570	9.39092e-07	570	1.87818e-06	570	3.29506e-09	3.61765e-08
	4.44	0.999964	724	0	724	0	724	0	0	5.8	0.999998	571	9.57181e-07	571	1.91436e-06	571	3.35265e-09	3.61765e-08
	4.43	0.999963	725	0	725	0	725	0	0	5.8	0.999998	572	9.75795e-07	572	1.95159e-06	572	3.41187e-09	3.61765e-08
	4.42	0.999962	727	0	727	0	727	0	0	5.78	0.999998	573	9.9495e-07	573	1.9899e-06	573	3.47277e-09	3.83078e-08
	4.4	0.99996	730	0	730	0	730	0	0	5.77	0.999998	574	1.01466e-06	574	2.02932e-06	574	3.5354e-09	4.05535e-08
	4.38	0.999958	733	0	733	0	733	0	0	5.77	0.999998	575	1.03494e-06	575	2.06987e-06	575	3.59978e-09	4.05535e-08
	4.36	0.999956	735	0	735	0	735	0	0	5.77	0.999998	576	1.0558e-06	576	2.11159e-06	576	3.66596e-09	4.05535e-08
	4.34	0.999954	737	0	737	0	737	0	0	5.76	0.999998	577	1.07726e-06	577	2.15451e-06	577	3.73399e-09	4.29187e-08
	4.32	0.999952	739	0	739	0	739	0	0	5.73	0.999998	578	1.09933e-06	578	2.19866e-06	578	3.80391e-09	4.41478e-08
	4.31	0.999951	741	0	741	0	741	0	0	5.71	0.999998	579	1.12204e-06	579	2.24407e-06	579	3.87577e-09	4.54088e-08
	4.3	0.99995	742	0	742	0	742	0	0	5.69	0.999998	580	1.14539e-06	580	2.29078e-06	580	3.94962e-09	4.67025e-08
	4.29	0.999949	744	0	744	0	744	0	0	5.67	0.999998	581	1.1694e-06	581	2.33881e-06	581	4.02549e-09	4.80295e-08
	4.26	0.999945	745	0	745	0	745	0	0	5.65	0.999998	582	1.1941e-06	582	2.3882e-06	582	4.10344e-09	4.93905e-08
	4.25	0.999944	746	0	746	0	746	0	0	5.64	0.999998	583	1.21949e-06	583	2.43899e-06	583	4.18351e-09	5.14976e-08
	4.23	0.999941	747	0	747	0	747	0	0	5.64	0.999998	584	1.2456e-06	584	2.49121e-06	584	4.26576e-09	5.14976e-08
	4.22	0.99994	749	0	749	0	749	0	0	5.62	0.999998	585	1.27245e-06	585	2.54489e-06	585	4.35025e-09	5.44333e-08
	4.21	0.999938	750	0	750	0	750	0	0	5.62	0.999998	586	1.30004e-06	586	2.60009e-06	586	4.43701e-09	5.44333e-08
	4.2	0.999937	752	0	752	0	752	0	0	5.59	0.999997	587	1.32841e-06	587	2.65682e-06	587	4.5261e-09	5.67331e-08
	4.19	0.999935	753	0	753	0	753	0	0	5.57	0.999997	588	1.35757e-06	588	2.71514e-06	588	4.61758e-09	5.83146e-08
	4.18	0.999934	756	0	756	0	756	0	0	5.56	0.999997	589	1.38754e-06	589	2.77507e-06	589	4.7115e-09	5.99355e-08
	4.17	0.999932	757	0	757	0	757	0	0	5.55	0.999997	590	1.41834e-06	590	2.83667e-06	590	4.80792e-09	6.15968e-08
	4.13	0.999926	759	0	759	0	759	0	0	5.52	0.999997	591	1.44999e-06	591	2.89997e-06	591	4.90689e-09	6.41664e-08
	4.12	0.999924	761	0	761	0	761	0	0	5.52	0.999997	592	1.48251e-06	592	2.96502e-06	592	5.00848e-09	6.41664e-08
	4.11	0.999922	762	0	762	0	762	0	0	5.51	0.999997	593	1.51593e-06	593	3.03185e-06	593	5.11274e-09	6.68315e-08
	4.1	0.999921	763	0	763	0	763	0	0	5.5	0.999997	594	1.55026e-06	594	3.10052e-06	594	5.21973e-09	6.86629e-08
	4.09	0.999919	767	0	767	0	767	0	0	5.49	0.999997	595	1.58553e-06	595	3.17106e-06	595	5.32951e-09	7.0539e-08
	4.08	0.999917	771	0	771	0	771	0	0	5.48	0.999997	596	1.62176e-06	596	3.24352e-06	596	5.44215e-09	7.34391e-08
	4.07	0.999915	774	0	774	0	774	0	0	5.48	0.999997	597	1.65898e-06	597	3.31795e-06	597	5.55771e-09	7.34391e-08
	4.06	0.999913	775	0	775	0	775	0	0	5.45	0.999996	598	1.6972e-06	598	3.3944e-06	598	5.67625e-09	7.64451e-08
	4.05	0.999911	776	0	776	0	776	0	0	5.43	0.999996	599	1.73646e-06	599	3.47291e-06	599	5.79785e-09	7.85096e-08
	4.04	0.999909	779	0	779	0	779	0	0	5.42	0.999996	600	1.77677e-06	600	3.55354e-06	600	5.92256e-09	8.16994e-08
	4.03	0.999907	783	0	783	0	783	0	0	5.42	0.999996	601	1.81816e-06	601	3.63633e-06	601	6.05046e-09	8.16994e-08
	4.02	0.999905	786	0	786	0	786	0	0	5.4	0.999996	602	1.86067e-06	602	3.72133e-06	602	6.18162e-09	8.5004e-08
	4.01	0.999902	792	0	792	0	792	0	0	5.38	0.999996	603	1.9043e-06	603	3.80861e-06	603	6.3161e-09	8.72725e-08
	4	0.9999	825	0	825	0	825	0	0	5.36	0.999996	604	1.9491e-06	604	3.8982e-06	604	6.45398e-09	8.95946e-08
	3.96	0.99989	827	0	827	0	827	0	0	5.34	0.999995	605	1.99509e-06	605	3.99018e-06	605	6.59534e-09	9.31805e-08
	3.94	0.999885	829	0	829	0	829	0	0	5.34	0.999995	606	2.04229e-06	606	4.08458e-06	606	6.74024e-09	9.31805e-08
	3.93	0.999883	831	0	831	0	831	0	0	5.33	0.999995	607	2.09074e-06	607	4.18148e-06	607	6.88876e-09	9.81594e-08
	3.92	0.99988	832	0	832	0	832	0	0	5.33	0.999995	608	2.14046e-06	608	4.28092e-06	608	7.04099e-09	9.81594e-08
	3.89	0.999871	836	0	836	0	836	0	0	5.32	0.999995	609	2.19149e-06	609	4.38297e-06	609	7.197e-09	1.03372e-07
	3.87	0.999865	839	0	839	0	839	0	0	5.32	0.999995	610	2.24384e-06	610	4.48769e-06	610	7.35687e-09	1.03372e-07
	3.86	0.999862	840	0	840	0	840	0	0	5.31	0.999995	611	2.29757e-06	611	4.59513e-06	611	7.52067e-09	1.07441e-07
	3.85	0.999859	841	0	841	0	841	0	0	5.3	0.999995	612	2.35268e-06	612	4.70537e-06	612	7.68851e-09	1.10232e-07
	3.83	0.999852	842	0	842	0	842	0	0	5.29	0.999995	613	2.40923e-06	613	4.81845e-06	613	7.86045e-09	1.13086e-07
	3.81	0.999845	844	0	844	0	844	0	0	5.28	0.999995	614	2.46723e-06	614	4.93446e-06	614	8.03658e-09	1.17489e-07
	3.8	0.999842	849	0	849	0	849	0	0	5.28	0.999995	615	2.52673e-06	615	5.05345e-06	615	8.217e-09	1.17489e-07
	3.78	0.999834	851	0	851	0	851	0	0	5.27	0.999995	616	2.58775e-06	616	5.1755e-06	616	8.40179e-09	1.22043e-07
	3.77	0.99983	854	0	854	0	854	0	0	5.26	0.999995	617	2.65033e-06	617	5.30067e-06	617	8.59104e-09	1.25165e-07
	3.76	0.999826	855	0	855	0	855	0	0	5.25	0.999994	618	2.71451e-06	618	5.42903e-06	618	8.78484e-09	1.28357e-07
	3.75	0.999822	858	0	858	0	858	0	0	5.23	0.999994	619	2.78033e-06	619	5.56065e-06	619	8.98328e-09	1.33278e-07
	3.73	0.999814	860	0	860	0	860	0	0	5.23	0.999994	620	2.8478e-06	620	5.69561e-06	620	9.18647e-09	1.33278e-07
	3.72	0.999809	862	0	862	0	862	0	0	5.21	0.999994	621	2.91699e-06	621	5.83398e-06	621	9.39449e-09	1.40098e-07
	3.71	0.999805	863	0	863	0	863	0	0	5.21	0.999994	622	2.98792e-06	622	5.97583e-06	622	9.60745e-09	1.40098e-07
	3.7	0.9998	866	0	866	0	866	0	0	5.2	0.999994	623	3.06062e-06	623	6.12125e-06	623	9.82544e-09	1.47223e-07
	3.69	0.999796	867	0	867	0	867	0	0	5.2	0.999994	624	3.13515e-06	624	6.2703e-06	624	1.00486e-08	1.47223e-07
	3.66	0.999781	872	0	872	0	872	0	0	5.18	0.999993	625	3.21154e-06	625	6.42308e-06	625	1.02769e-08	1.52772e-07
	3.65	0.999776	873	0	873	0	873	0	0	5.17	0.999993	626	3.28983e-06	626	6.57966e-06	626	1.05106e-08	1.56573e-07
	3.64	0.999771	875	0	875	0	875	0	0	5.15	0.999993	627	3.37006e-06	627	6.74012e-06	627	1.07498e-08	1.60457e-07
	3.62	0.99976	876	0	876	0	876	0	0	5.14	0.999993	628	3.45227e-06	628	6.90454e-06	628	1.09945e-08	1.64424e-07
	3.61	0.999755	881	0	881	0	881	0	0	5.13	0.999993	629	3.53651e-06	629	7.07302e-06	629	1.12449e-08	1.68477e-07
	3.6	0.999749	882	0	882	0	882	0	0	5.12	0.999992	630	3.62282e-06	630	7.24565e-06	630	1.1501e-08	1.7472e-07
	3.59	0.999743	884	0	884	0	884	0	0	5.12	0.999992	631	3.71125e-06	631	7.42249e-06	631	1.17631e-08	1.7472e-07
	3.55	0.999718	887	0	887	0	887	0	0	5.11	0.999992	632	3.80183e-06	632	7.60366e-06	632	1.20311e-08	1.83359e-07
	3.53	0.999705	888	0	888	0	888	0	0	5.11	0.999992	633	3.89462e-06	633	7.78924e-06	633	1.23053e-08	1.83359e-07
	3.52	0.999698	890	0	890	0	890	0	0	5.1	0.999992	634	3.98966e-06	634	7.97933e-06	634	1.25857e-08	1.92368e-07
	3.51	0.999691	891	0	891	0	891	0	0	5.1	0.999992	635	4.08701e-06	635	8.17401e-06	635	1.28725e-08	1.92368e-07
	3.5	0.999684	892	0	892	0	892	0	0	5.08	0.999992	636	4.1867e-06	636	8.37339e-06	636	1.31657e-08	2.0417e-07
	3.49	0.999676	893	0	893	0	893	0	0	5.08	0.999992	637	4.28878e-06	637	8.57756e-06	637	1.34656e-08	2.0417e-07
	3.48	0.999669	895	0	895	0	895	0	0	5.08	0.999992	638	4.39332e-06	638	8.78663e-06	638	1.37722e-08	2.0417e-07
	3.47	0.999661	896	0	896	0	896	0	0	5.07	0.999991	639	4.50035e-06	639	9.0007e-06	639	1.40856e-08	2.14061e-07
	3.45	0.999645	899	0	899	0	899	0	0	5.05	0.999991	640	4.60993e-06	640	9.21986e-06	640	1.4406e-08	2.19161e-07
	3.44	0.999637	901	0	901	0	901	0	0	5.04	0.999991	641	4.72212e-06	641	9.44423e-06	641	1.47336e-08	2.24366e-07
	3.43	0.999628	902	0	902	0	902	0	0	5.01	0.99999	642	4.83696e-06	642	9.67392e-06	642	1.50684e-08	2.29679e-07
	3.42	0.99962	903	0	903	0	903	0	0	5	0.99999	643	4.95451e-06	643	9.90902e-06	643	1.54106e-08	2.35101e-07
	3.41	0.999611	904	0	904	0	904	0	0	4.99	0.99999	644	5.07483e-06	644	1.01497e-05	644	1.57603e-08	2.43442e-07
	3.4	0.999602	905	0	905	0	905	0	0	4.99	0.99999	645	5.19797e-06	645	1.03959e-05	645	1.61177e-08	2.43442e-07
	3.39	0.999593	908	0	908	0	908	0	0	4.96	0.999989	646	5.32399e-06	646	1.0648e-05	646	1.6483e-08	2.54962e-07
	3.38	0.999583	910	0	910	0	910	0	0	4.96	0.999989	647	5.45295e-06	647	1.09059e-05	647	1.68561e-08	2.54962e-07
	3.37	0.999573	912	0	912	0	912	0	0	4.94	0.999989	648	5.58491e-06	648	1.11698e-05	648	1.72374e-08	2.66952e-07
	3.36	0.999563	914	0	914	0	914	0	0	4.94	0.999989	649	5.71993e-06	649	1.14399e-05	649	1.76269e-08	2.66952e-07
	3.34	0.999543	916	0	916	0	916	0	0	4.93	0.999988	650	5.85806e-06	650	1.17161e-05	650	1.80248e-08	2.76263e-07
	3.31	0.99951	918	0	918	0	918	0	0	4.92	0.999988	651	5.99938e-06	651	1.19988e-05	651	1.84313e-08	2.82626e-07
	3.3	0.999499	919	0	919	0	919	0	0	4.91	0.999988	652	6.14394e-06	652	1.22879e-05	652	1.88464e-08	2.89115e-07
	3.29	0.999487	920	0	920	0	920	0	0	4.9	0.999987	653	6.29181e-06	653	1.25836e-05	653	1.92705e-08	2.95732e-07
	3.28	0.999475	921	0	921	0	921	0	0	4.88	0.999987	654	6.44305e-06	654	1.28861e-05	654	1.97035e-08	3.0248e-07
	3.27	0.999463	923	0	923	0	923	0	0	4.86	0.999986	655	6.59773e-06	655	1.31955e-05	655	2.01457e-08	3.16377e-07
	3.26	0.99945	926	0	926	0	926	0	0	4.86	0.999986	656	6.75592e-06	656	1.35118e-05	656	2.05973e-08	3.16377e-07
	3.24	0.999425	929	0	929	0	929	0	0	4.86	0.999986	657	6.91769e-06	657	1.38354e-05	657	2.10584e-08	3.16377e-07
	3.23	0.999411	931	0	931	0	931	0	0	4.85	0.999986	658	7.08311e-06	658	1.41662e-05	658	2.15292e-08	3.34522e-07
	3.22	0.999397	934	0	934	0	934	0	0	4.85	0.999986	659	7.25224e-06	659	1.45045e-05	659	2.20098e-08	3.34522e-07
	3.21	0.999383	936	0	936	0	936	0	0	4.83	0.999985	660	7.42516e-06	660	1.48503e-05	660	2.25005e-08	3.45834e-07
	3.2	0.999369	937	0	937	0	937	0	0	4.82	0.999985	661	7.60194e-06	661	1.52039e-05	661	2.30013e-08	3.53558e-07
	3.19	0.999354	939	0	939	0	939	0	0	4.8	0.999984	662	7.78266e-06	662	1.55653e-05	662	2.35126e-08	3.61431e-07
	3.16	0.999308	942	0	942	0	942	0	0	4.79	0.999984	663	7.96739e-06	663	1.59348e-05	663	2.40344e-08	3.73523e-07
	3.15	0.999292	943	0	943	0	943	0	0	4.79	0.999984	664	8.15621e-06	664	1.63124e-05	664	2.45669e-08	3.73523e-07
	3.14	0.999276	944	0	944	0	944	0	0	4.76	0.999983	665	8.34919e-06	665	1.66984e-05	665	2.51103e-08	3.85962e-07
	3.13	0.999259	945	0	945	0	945	0	0	4.74	0.999982	666	8.54642e-06	666	1.70928e-05	666	2.56649e-08	3.98756e-07
	3.12	0.999241	946	0	946	0	946	0	0	4.74	0.999982	667	8.74797e-06	667	1.74959e-05	667	2.62308e-08	3.98756e-07
	3.1	0.999206	950	0	950	0	950	0	0	4.73	0.999981	668	8.95393e-06	668	1.79079e-05	668	2.68082e-08	4.11914e-07
	3.09	0.999187	952	0	952	0	952	0	0	4.72	0.999981	669	9.16438e-06	669	1.83288e-05	669	2.73973e-08	4.20892e-07
	3.08	0.999168	953	0	953	0	953	0	0	4.71	0.999981	670	9.37941e-06	670	1.87588e-05	670	2.79982e-08	4.44078e-07
	3.07	0.999149	955	0	955	0	955	0	0	4.71	0.999981	671	9.59909e-06	671	1.91982e-05	671	2.86113e-08	4.44078e-07
	3.06	0.999129	958	0	958	0	958	0	0	4.71	0.999981	672	9.82351e-06	672	1.9647e-05	672	2.92366e-08	4.44078e-07
	3.05	0.999109	959	0	959	0	959	0	0	4.71	0.999981	673	1.00528e-05	673	2.01055e-05	673	2.98745e-08	4.44078e-07
	3.04	0.999088	960	0	960	0	960	0	0	4.7	0.99998	674	1.0287e-05	674	2.05739e-05	674	3.05251e-08	4.78377e-07
	3.03	0.999067	961	0	961	0	961	0	0	4.7	0.99998	675	1.05261e-05	675	2.10523e-05	675	3.11886e-08	4.78377e-07
	3.02	0.999045	963	0	963	0	963	0	0	4.7	0.99998	676	1.07704e-05	676	2.15409e-05	676	3.18652e-08	4.78377e-07
	3.01	0.999023	966	0	966	0	966	0	0	4.68	0.999979	677	1.10199e-05	677	2.20399e-05	677	3.25552e-08	5.09564e-07
	3	0.999	968	0	968	0	968	0	0	4.68	0.999979	678	1.12747e-05	678	2.25494e-05	678	3.32588e-08	5.09564e-07
	2.99	0.998977	969	0	969	0	969	0	0	4.68	0.999979	679	1.15349e-05	679	2.30698e-05	679	3.39761e-08	5.09564e-07
	2.98	0.998953	970	0	970	0	970	0	0	4.67	0.999979	680	1.18006e-05	680	2.36011e-05	680	3.47075e-08	5.48138e-07
	2.97	0.998928	972	0	972	0	972	0	0	4.67	0.999979	681	1.20718e-05	681	2.41436e-05	681	3.54531e-08	5.48138e-07
	2.96	0.998904	973	0	973	0	973	0	0	4.67	0.999979	682	1.23487e-05	682	2.46974e-05	682	3.62133e-08	5.48138e-07
	2.95	0.998878	974	0	974	0	974	0	0	4.67	0.999979	683	1.26314e-05	683	2.52629e-05	683	3.69881e-08	5.48138e-07
	2.94	0.998852	975	0	975	0	975	0	0	4.66	0.999978	684	1.292e-05	684	2.58401e-05	684	3.77779e-08	5.89188e-07
	2.93	0.998825	977	0	977	0	977	0	0	4.66	0.999978	685	1.32146e-05	685	2.64293e-05	685	3.85829e-08	5.89188e-07
	2.92	0.998798	978	0	978	0	978	0	0	4.66	0.999978	686	1.35153e-05	686	2.70307e-05	686	3.94033e-08	5.89188e-07
	2.91	0.99877	979	0	979	0	979	0	0	4.65	0.999978	687	1.38222e-05	687	2.76445e-05	687	4.02394e-08	6.20095e-07
	2.9	0.998741	981	0	981	0	981	0	0	4.65	0.999978	688	1.41355e-05	688	2.82709e-05	688	4.10915e-08	6.20095e-07
	2.89	0.998712	982	0	982	0	982	0	0	4.64	0.999977	689	1.44551e-05	689	2.89103e-05	689	4.19597e-08	6.4581e-07
	2.88	0.998682	984	0	984	0	984	0	0	4.64	0.999977	690	1.47813e-05	690	2.95626e-05	690	4.28444e-08	6.4581e-07
	2.87	0.998651	985	0	985	0	985	0	0	4.63	0.999977	691	1.51142e-05	691	3.02283e-05	691	4.37458e-08	6.72431e-07
	2.85	0.998587	989	0	989	0	989	0	0	4.63	0.999977	692	1.54538e-05	692	3.09076e-05	692	4.46641e-08	6.72431e-07
	2.84	0.998555	992	0	992	0	992	0	0	4.62	0.999976	693	1.58003e-05	693	3.16006e-05	693	4.55997e-08	6.93006e-07
	2.83	0.998521	994	0	994	0	994	0	0	4.59	0.999974	694	1.61538e-05	694	3.23076e-05	694	4.65528e-08	7.0702e-07
	2.82	0.998486	996	0	996	0	996	0	0	4.58	0.999974	695	1.65145e-05	695	3.30289e-05	695	4.75236e-08	7.35774e-07
	2.81	0.998451	997	0	997	0	997	0	0	4.58	0.999974	696	1.68823e-05	696	3.37647e-05	696	4.85125e-08	7.35774e-07
	2.79	0.998378	1000	0	1000	0	1000	0	0	4.58	0.999974	697	1.72576e-05	697	3.45152e-05	697	4.95197e-08	7.35774e-07
	2.77	0.998302	1003	0	1003	0	1003	0	0	4.57	0.999973	698	1.76404e-05	698	3.52808e-05	698	5.05455e-08	7.6552e-07
	2.76	0.998262	1005	0	1005	0	1005	0	0	4.56	0.999972	699	1.80308e-05	699	3.60615e-05	699	5.15902e-08	8.04138e-07
	2.75	0.998222	1007	0	1007	0	1007	0	0	4.56	0.999972	700	1.84289e-05	700	3.68578e-05	700	5.26541e-08	8.04138e-07
	2.74	0.99818	1011	0	1011	0	1011	0	0	4.56	0.999972	701	1.8835e-05	701	3.76699e-05	701	5.37374e-08	8.04138e-07
	2.73	0.998138	1012	0	1012	0	1012	0	0	4.56	0.999972	702	1.9249e-05	702	3.8498e-05	702	5.48405e-08	8.04138e-07
	2.72	0.998095	1014	0	1014	0	1014	0	0	4.55	0.999972	703	1.96712e-05	703	3.93424e-05	703	5.59636e-08	8.44404e-07
	2.7	0.998005	1017	0	1017	0	1017	0	0	4.54	0.999971	704	2.01017e-05	704	4.02034e-05	704	5.71071e-08	8.69378e-07
	2.69	0.997958	1019	0	1019	0	1019	0	0	4.54	0.999971	705	2.05406e-05	705	4.10813e-05	705	5.82713e-08	8.69378e-07
	2.68	0.997911	1021	0	1021	0	1021	0	0	4.53	0.99997	706	2.09881e-05	706	4.19763e-05	706	5.94565e-08	9.12397e-07
	2.66	0.997812	1022	0	1022	0	1022	0	0	4.53	0.99997	707	2.14443e-05	707	4.28887e-05	707	6.06629e-08	9.12397e-07
	2.64	0.997709	1023	0	1023	0	1023	0	0	4.53	0.99997	708	2.19094e-05	708	4.38188e-05	708	6.18909e-08	9.12397e-07
	2.63	0.997656	1026	0	1026	0	1026	0	0	4.52	0.99997	709	2.23835e-05	709	4.47669e-05	709	6.31409e-08	9.57213e-07
	2.62	0.997601	1032	0	1032	0	1032	0	0	4.52	0.99997	710	2.28667e-05	710	4.57333e-05	710	6.44131e-08	9.57213e-07
	2.61	0.997545	1033	0	1033	0	1033	0	0	4.51	0.999969	711	2.33592e-05	711	4.67183e-05	711	6.57079e-08	9.84989e-07
	2.6	0.997488	1034	0	1034	0	1034	0	0	4.5	0.999968	712	2.38611e-05	712	4.77222e-05	712	6.70256e-08	1.01345e-06
	2.59	0.99743	1036	0	1036	0	1036	0	0	4.5	0.999968	713	2.43727e-05	713	4.87453e-05	713	6.83665e-08	1.01345e-06
	2.58	0.99737	1038	0	1038	0	1038	0	0	4.48	0.999967	714	2.4894e-05	714	4.97879e-05	714	6.9731e-08	1.0426e-06
	2.57	0.997308	1040	0	1040	0	1040	0	0	4.46	0.999965	715	2.54252e-05	715	5.08504e-05	715	7.11194e-08	1.08257e-06
	2.56	0.997246	1042	0	1042	0	1042	0	0	4.46	0.999965	716	2.59665e-05	716	5.1933e-05	716	7.25321e-08	1.08257e-06
	2.55	0.997182	1043	0	1043	0	1043	0	0	4.46	0.999965	717	2.6518e-05	717	5.3036e-05	717	7.39693e-08	1.08257e-06
	2.54	0.997116	1044	0	1044	0	1044	0	0	4.45	0.999965	718	2.70799e-05	718	5.41599e-05	718	7.54316e-08	1.14497e-06
	2.53	0.997049	1046	0	1046	0	1046	0	0	4.45	0.999965	719	2.76524e-05	719	5.53049e-05	719	7.69191e-08	1.14497e-06
	2.52	0.99698	1047	0	1047	0	1047	0	0	4.45	0.999965	720	2.82357e-05	720	5.64713e-05	720	7.84324e-08	1.14497e-06
	2.51	0.99691	1048	0	1048	0	1048	0	0	4.44	0.999964	721	2.88298e-05	721	5.76596e-05	721	7.99716e-08	1.22159e-06
	2.5	0.996838	1050	0	1050	0	1050	0	0	4.44	0.999964	722	2.9435e-05	722	5.887e-05	722	8.15373e-08	1.22159e-06
	2.49	0.996764	1052	0	1052	0	1052	0	0	4.44	0.999964	723	3.00514e-05	723	6.01029e-05	723	8.31298e-08	1.22159e-06
	2.48	0.996689	1055	0	1055	0	1055	0	0	4.44	0.999964	724	3.06793e-05	724	6.13586e-05	724	8.47494e-08	1.22159e-06
	2.47	0.996612	1057	0	1057	0	1057	0	0	4.43	0.999963	725	3.13188e-05	725	6.26375e-05	725	8.63966e-08	1.27894e-06
	2.46	0.996533	1063	0	1063	0	1063	0	0	4.42	0.999962	726	3.197e-05	726	6.39401e-05	726	8.80717e-08	1.31443e-06
	2.45	0.996452	1065	0	1065	0	1065	0	0	4.42	0.999962	727	3.26333e-05	727	6.52665e-05	727	8.97751e-08	1.31443e-06
	2.44	0.996369	1066	0	1066	0	1066	0	0	4.4	0.99996	728	3.33086e-05	728	6.66173e-05	728	9.15073e-08	1.37542e-06
	2.43	0.996285	1067	0	1067	0	1067	0	0	4.4	0.99996	729	3.39964e-05	729	6.79927e-05	729	9.32685e-08	1.37542e-06
	2.42	0.996198	1071	0	1071	0	1071	0	0	4.4	0.99996	730	3.46966e-05	730	6.93932e-05	730	9.50592e-08	1.37542e-06
	2.4	0.996019	1073	0	1073	0	1073	0	0	4.38	0.999958	731	3.54096e-05	731	7.08192e-05	731	9.68798e-08	1.45176e-06
	2.39	0.995926	1076	0	1076	0	1076	0	0	4.38	0.999958	732	3.61355e-05	732	7.22709e-05	732	9.87308e-08	1.45176e-06
	2.37	0.995734	1077	0	1077	0	1077	0	0	4.38	0.999958	733	3.68745e-05	733	7.37489e-05	733	1.00612e-07	1.45176e-06
	2.36	0.995635	1078	0	1078	0	1078	0	0	4.36	0.999956	734	3.76268e-05	734	7.52536e-05	734	1.02525e-07	1.51808e-06
	2.35	0.995533	1081	0	1081	0	1081	0	0	4.36	0.999956	735	3.83926e-05	735	7.67852e-05	735	1.0447e-07	1.51808e-06
	2.34	0.995429	1083	0	1083	0	1083	0	0	4.34	0.999954	736	3.91722e-05	736	7.83443e-05	736	1.06446e-07	1.57295e-06
	2.33	0.995323	1087	0	1087	0	1087	0	0	4.34	0.999954	737	3.99656e-05	737	7.99313e-05	737	1.08455e-07	1.57295e-06
	2.32	0.995214	1091	0	1091	0	1091	0	0	4.32	0.999952	738	4.07732e-05	738	8.15465e-05	738	1.10497e-07	1.62949e-06
	2.31	0.995102	1093	0	1093	0	1093	0	0	4.32	0.999952	739	4.15952e-05	739	8.31904e-05	739	1.12572e-07	1.62949e-06
	2.3	0.994988	1096	0	1096	0	1096	0	0	4.31	0.999951	740	4.24317e-05	740	8.48634e-05	740	1.1468e-07	1.68774e-06
	2.29	0.994871	1101	0	1101	0	1101	0	0	4.31	0.999951	741	4.3283e-05	741	8.6566e-05	741	1.16823e-07	1.68774e-06
	2.28	0.994752	1102	0	1102	0	1102	0	0	4.3	0.99995	742	4.41493e-05	742	8.82986e-05	742	1.19001e-07	1.73256e-06
	2.27	0.99463	1106	0	1106	0	1106	0	0	4.29	0.999949	743	4.50308e-05	743	9.00616e-05	743	1.21213e-07	1.77838e-06
	2.26	0.994505	1108	0	1108	0	1108	0	0	4.29	0.999949	744	4.59278e-05	744	9.18555e-05	744	1.23462e-07	1.77838e-06
	2.25	0.994377	1110	0	1110	0	1110	0	0	4.26	0.999945	745	4.68404e-05	745	9.36807e-05	745	1.25746e-07	1.82522e-06
	2.24	0.994246	1111	0	1111	0	1111	0	0	4.25	0.999944	746	4.77689e-05	746	9.55378e-05	746	1.28067e-07	1.85701e-06
	2.23	0.994112	1117	0	1117	0	1117	0	0	4.23	0.999941	747	4.87135e-05	747	9.74271e-05	747	1.30424e-07	1.88927e-06
	2.22	0.993974	1123	0	1123	0	1123	0	0	4.22	0.99994	748	4.96745e-05	748	9.93491e-05	748	1.3282e-07	1.93855e-06
	2.21	0.993834	1129	0	1129	0	1129	0	0	4.22	0.99994	749	5.06522e-05	749	0.000101304	749	1.35253e-07	1.93855e-06
	2.2	0.99369	1132	0	1132	0	1132	0	0	4.21	0.999938	750	5.16466e-05	750	0.000103293	750	1.37724e-07	1.9889e-06
	2.19	0.993543	1137	0	1137	0	1137	0	0	4.2	0.999937	751	5.26582e-05	751	0.000105316	751	1.40235e-07	2.04034e-06
	2.18	0.993393	1140	0	1140	0	1140	0	0	4.2	0.999937	752	5.3687e-05	752	0.000107374	752	1.42785e-07	2.04034e-06
	2.17	0.993239	1142	0	1142	0	1142	0	0	4.19	0.999935	753	5.47335e-05	753	0.000109467	753	1.45374e-07	2.09289e-06
	2.16	0.993082	1143	0	1143	0	1143	0	0	4.18	0.999934	754	5.57978e-05	754	0.000111596	754	1.48005e-07	2.16473e-06
	2.15	0.992921	1144	0	1144	0	1144	0	0	4.18	0.999934	755	5.68802e-05	755	0.00011376	755	1.50676e-07	2.16473e-06
	2.14	0.992756	1148	0	1148	0	1148	0	0	4.18	0.999934	756	5.79809e-05	756	0.000115962	756	1.53389e-07	2.16473e-06
	2.13	0.992587	1156	0	1156	0	1156	0	0	4.17	0.999932	757	5.91002e-05	757	0.0001182	757	1.56143e-07	2.23862e-06
	2.12	0.992414	1160	0	1160	0	1160	0	0	4.13	0.999926	758	6.02384e-05	758	0.000120477	758	1.5894e-07	2.29542e-06
	2.11	0.992238	1162	0	1162	0	1162	0	0	4.13	0.999926	759	6.13957e-05	759	0.000122791	759	1.61781e-07	2.29542e-06
	2.1	0.992057	1166	0	1166	0	1166	0	0	4.12	0.999924	760	6.25724e-05	760	0.000125145	760	1.64664e-07	2.37303e-06
	2.09	0.991872	1169	0	1169	0	1169	0	0	4.12	0.999924	761	6.37688e-05	761	0.000127538	761	1.67592e-07	2.37303e-06
	2.08	0.991682	1176	0	1176	0	1176	0	0	4.11	0.999922	762	6.49852e-05	762	0.00012997	762	1.70565e-07	2.43266e-06
	2.07	0.991489	1186	0	1186	0	1186	0	0	4.1	0.999921	763	6.62217e-05	763	0.000132443	763	1.73583e-07	2.47311e-06
	2.06	0.99129	1192	0	1192	0	1192	0	0	4.09	0.999919	764	6.74788e-05	764	0.000134958	764	1.76646e-07	2.5767e-06
	2.05	0.991087	1202	0	1202	0	1202	0	0	4.09	0.999919	765	6.87567e-05	765	0.000137513	765	1.79756e-07	2.5767e-06
	2.04	0.99088	1217	0	1217	0	1217	0	0	4.09	0.999919	766	7.00556e-05	766	0.000140111	766	1.82913e-07	2.5767e-06
	2.03	0.990667	1226	0	1226	0	1226	0	0	4.09	0.999919	767	7.13759e-05	767	0.000142752	767	1.86117e-07	2.5767e-06
	2.02	0.99045	1240	0	1240	0	1240	0	0	4.08	0.999917	768	7.27179e-05	768	0.000145436	768	1.89369e-07	2.74998e-06
	2.01	0.990228	1269	0	1269	0	1269	0	0	4.08	0.999917	769	7.40818e-05	769	0.000148164	769	1.9267e-07	2.74998e-06
	2	0.99	1447	0	1447	0	1447	0	0	4.08	0.999917	770	7.54679e-05	770	0.000150936	770	1.96021e-07	2.74998e-06
	1.96	0.989035	1450	0	1450	0	1450	0	0	4.08	0.999917	771	7.68767e-05	771	0.000153753	771	1.99421e-07	2.74998e-06
	1.92	0.987977	1451	0	1451	0	1451	0	0	4.07	0.999915	772	7.83083e-05	772	0.000156617	772	2.02871e-07	2.90949e-06
	1.91	0.987697	1452	0	1452	0	1452	0	0	4.07	0.999915	773	7.9763e-05	773	0.000159526	773	2.06373e-07	2.90949e-06
	1.9	0.987411	1454	0	1454	0	1454	0	0	4.07	0.999915	774	8.12412e-05	774	0.000162482	774	2.09926e-07	2.90949e-06
	1.89	0.987118	1460	0	1460	0	1460	0	0	4.06	0.999913	775	8.27433e-05	775	0.000165487	775	2.13531e-07	3.00405e-06
	1.88	0.986817	1462	0	1462	0	1462	0	0	4.05	0.999911	776	8.42694e-05	776	0.000168539	776	2.17189e-07	3.05228e-06
	1.87	0.98651	1463	0	1463	0	1463	0	0	4.04	0.999909	777	8.582e-05	777	0.00017164	777	2.20901e-07	3.15069e-06
	1.86	0.986196	1464	0	1464	0	1464	0	0	4.04	0.999909	778	8.73954e-05	778	0.000174791	778	2.24667e-07	3.15069e-06
	1.85	0.985875	1470	0	1470	0	1470	0	0	4.04	0.999909	779	8.89958e-05	779	0.000177992	779	2.28487e-07	3.15069e-06
	1.83	0.985209	1473	0	1473	0	1473	0	0	4.03	0.999907	780	9.06217e-05	780	0.000181243	780	2.32363e-07	3.32926e-06
	1.82	0.984864	1475	0	1475	0	1475	0	0	4.03	0.999907	781	9.22734e-05	781	0.000184547	781	2.36295e-07	3.32926e-06
	1.81	0.984512	1476	0	1476	0	1476	0	0	4.03	0.999907	782	9.39511e-05	782	0.000187902	782	2.40284e-07	3.32926e-06
	1.8	0.984151	1479	0	1479	0	1479	0	0	4.03	0.999907	783	9.56553e-05	783	0.000191311	783	2.4433e-07	3.32926e-06
	1.78	0.983404	1480	0	1480	0	1480	0	0	4.02	0.999905	784	9.73863e-05	784	0.000194773	784	2.48434e-07	3.51619e-06
	1.77	0.983018	1484	0	1484	0	1484	0	0	4.02	0.999905	785	9.91444e-05	785	0.000198289	785	2.52597e-07	3.51619e-06
	1.76	0.982622	1487	0	1487	0	1487	0	0	4.02	0.999905	786	0.00010093	786	0.00020186	786	2.56819e-07	3.51619e-06
	1.75	0.982217	1488	0	1488	0	1488	0	0	4.01	0.999902	787	0.000102743	787	0.000205487	787	2.61101e-07	3.76927e-06
	1.74	0.981803	1491	0	1491	0	1491	0	0	4.01	0.999902	788	0.000104585	788	0.00020917	788	2.65444e-07	3.76927e-06
	1.73	0.981379	1492	0	1492	0	1492	0	0	4.01	0.999902	789	0.000106455	789	0.000212911	789	2.69849e-07	3.76927e-06
	1.72	0.980945	1494	0	1494	0	1494	0	0	4.01	0.999902	790	0.000108354	790	0.000216709	790	2.74315e-07	3.76927e-06
	1.71	0.980502	1496	0	1496	0	1496	0	0	4.01	0.999902	791	0.000110283	791	0.000220566	791	2.78844e-07	3.76927e-06
	1.7	0.980047	1500	0	1500	0	1500	0	0	4.01	0.999902	792	0.000112241	792	0.000224482	792	2.83437e-07	3.76927e-06
	1.69	0.979583	1501	0	1501	0	1501	0	0	4	0.9999	793	0.000114229	793	0.000228459	793	2.88094e-07	5.04767e-06
	1.68	0.979107	1503	0	1503	0	1503	0	0	4	0.9999	794	0.000116248	794	0.000232496	794	2.92816e-07	5.04767e-06
	1.67	0.97862	1506	0	1506	0	1506	0	0	4	0.9999	795	0.000118298	795	0.000236595	795	2.97604e-07	5.04767e-06
	1.66	0.978122	1509	0	1509	0	1509	0	0	4	0.9999	796	0.000120378	796	0.000240756	796	3.02458e-07	5.04767e-06
	1.64	0.977091	1514	0	1514	0	1514	0	0	4	0.9999	797	0.000122491	797	0.000244981	797	3.07379e-07	5.04767e-06
	1.63	0.976558	1516	0	1516	0	1516	0	0	4	0.9999	798	0.000124635	798	0.00024927	798	3.12368e-07	5.04767e-06
	1.62	0.976012	1524	0	1524	0	1524	0	0	4	0.9999	799	0.000126812	799	0.000253623	799	3.17426e-07	5.04767e-06
	1.61	0.975453	1526	0	1526	0	1526	0	0	4	0.9999	800	0.000129021	800	0.000258043	800	3.22553e-07	5.04767e-06
	1.6	0.974881	1533	0	1533	0	1533	0	0	4	0.9999	801	0.000131264	801	0.000262528	801	3.27751e-07	5.04767e-06
	1.59	0.974296	1536	0	1536	0	1536	0	0	4	0.9999	802	0.000133541	802	0.000267081	802	3.33019e-07	5.04767e-06
	1.58	0.973697	1539	0	1539	0	1539	0	0	4	0.9999	803	0.000135851	803	0.000271702	803	3.38359e-07	5.04767e-06
	1.56	0.972458	1542	0	1542	0	1542	0	0	4	0.9999	804	0.000138196	804	0.000276392	804	3.43771e-07	5.04767e-06
	1.55	0.971816	1543	0	1543	0	1543	0	0	4	0.9999	805	0.000140576	805	0.000281152	805	3.49257e-07	5.04767e-06
	1.54	0.97116	1545	0	1545	0	1545	0	0	4	0.9999	806	0.000142991	806	0.000285983	806	3.54817e-07	5.04767e-06
	1.53	0.970488	1548	0	1548	0	1548	0	0	4	0.9999	807	0.000145442	807	0.000290885	807	3.60452e-07	5.04767e-06
	1.52	0.9698	1552	0	1552	0	1552	0	0	4	0.9999	808	0.000147929	808	0.000295859	808	3.66162e-07	5.04767e-06
	1.51	0.969097	1555	0	1555	0	1555	0	0	4	0.9999	809	0.000150453	809	0.000300907	809	3.71949e-07	5.04767e-06
	1.5	0.968377	1557	0	1557	0	1557	0	0	4	0.9999	810	0.000153014	810	0.000306029	810	3.77813e-07	5.04767e-06
	1.49	0.967641	1563	0	1563	0	1563	0	0	4	0.9999	811	0.000155613	811	0.000311226	811	3.83755e-07	5.04767e-06
	1.48	0.966887	1566	0	1566	0	1566	0	0	4	0.9999	812	0.000158249	812	0.000316498	812	3.89776e-07	5.04767e-06
	1.47	0.966116	1574	0	1574	0	1574	0	0	4	0.9999	813	0.000160924	813	0.000321848	813	3.95877e-07	5.04767e-06
	1.46	0.965326	1578	0	1578	0	1578	0	0	4	0.9999	814	0.000163638	814	0.000327276	814	4.02059e-07	5.04767e-06
	1.45	0.964519	1581	0	1581	0	1581	0	0	4	0.9999	815	0.000166391	815	0.000332782	815	4.08322e-07	5.04767e-06
	1.44	0.963692	1585	0	1585	0	1585	0	0	4	0.9999	816	0.000169184	816	0.000338369	816	4.14667e-07	5.04767e-06
	1.43	0.962846	1590	0	1590	0	1590	0	0	4	0.9999	817	0.000172018	817	0.000344035	817	4.21096e-07	5.04767e-06
	1.42	0.961981	1595	0	1595	0	1595	0	0	4	0.9999	818	0.000174892	818	0.000349784	818	4.27609e-07	5.04767e-06
	1.41	0.961095	1597	0	1597	0	1597	0	0	4	0.9999	819	0.000177807	819	0.000355615	819	4.34206e-07	5.04767e-06
	1.4	0.960189	1599	0	1599	0	1599	0	0	4	0.9999	820	0.000180765	820	0.000361529	820	4.4089e-07	5.04767e-06
	1.39	0.959262	1604	0	1604	0	1604	0	0	4	0.9999	821	0.000183764	821	0.000367529	821	4.4766e-07	5.04767e-06
	1.38	0.958313	1606	0	1606	0	1606	0	0	4	0.9999	822	0.000186807	822	0.000373613	822	4.54517e-07	5.04767e-06
	1.37	0.957342	1609	0	1609	0	1609	0	0	4	0.9999	823	0.000189892	823	0.000379784	823	4.61463e-07	5.04767e-06
	1.36	0.956348	1613	0	1613	0	1613	0	0	4	0.9999	824	0.000193022	824	0.000386043	824	4.68499e-07	5.04767e-06
	1.35	0.955332	1617	0	1617	0	1617	0	0	4	0.9999	825	0.000196195	825	0.00039239	825	4.75625e-07	5.04767e-06
	1.34	0.954291	1618	0	1618	0	1618	0	0	3.96	0.99989	826	0.000199414	826	0.000398827	826	4.82842e-07	6.48203e-06
	1.33	0.953226	1619	0	1619	0	1619	0	0	3.96	0.99989	827	0.000202677	827	0.000405355	827	4.90151e-07	6.48203e-06
	1.32	0.952137	1621	0	1621	0	1621	0	0	3.94	0.999885	828	0.000205987	828	0.000411974	828	4.97553e-07	6.66541e-06
	1.31	0.951022	1625	0	1625	0	1625	0	0	3.94	0.999885	829	0.000209343	829	0.000418686	829	5.05049e-07	6.66541e-06
	1.3	0.949881	1629	0	1629	0	1629	0	0	3.93	0.999883	830	0.000212746	830	0.000425492	830	5.12641e-07	6.85304e-06
	1.29	0.948714	1630	0	1630	0	1630	0	0	3.93	0.999883	831	0.000216196	831	0.000432392	831	5.20328e-07	6.85304e-06
	1.28	0.947519	1635	0	1635	0	1635	0	0	3.92	0.99988	832	0.000219694	832	0.000439389	832	5.28112e-07	6.99659e-06
	1.27	0.946297	1637	0	1637	0	1637	0	0	3.89	0.999871	833	0.000223241	833	0.000446483	833	5.35994e-07	7.24135e-06
	1.26	0.945046	1642	0	1642	0	1642	0	0	3.89	0.999871	834	0.000226837	834	0.000453675	834	5.43974e-07	7.24135e-06
	1.25	0.943766	1646	0	1646	0	1646	0	0	3.89	0.999871	835	0.000230483	835	0.000460966	835	5.52055e-07	7.24135e-06
	1.24	0.942456	1650	0	1650	0	1650	0	0	3.89	0.999871	836	0.000234179	836	0.000468357	836	5.60236e-07	7.24135e-06
	1.23	0.941116	1651	0	1651	0	1651	0	0	3.87	0.999865	837	0.000237925	837	0.00047585	837	5.68519e-07	7.59579e-06
	1.22	0.939744	1654	0	1654	0	1654	0	0	3.87	0.999865	838	0.000241723	838	0.000483446	838	5.76905e-07	7.59579e-06
	1.21	0.938341	1657	0	1657	0	1657	0	0	3.87	0.999865	839	0.000245573	839	0.000491146	839	5.85394e-07	7.59579e-06
	1.2	0.936904	1660	0	1660	0	1660	0	0	3.86	0.999862	840	0.000249475	840	0.000498951	840	5.93989e-07	7.80464e-06
	1.19	0.935435	1662	1	1661	2	1663	0.00120265	0.00119546	3.85	0.999859	841	0.000253431	840.999	0.000506862	841	6.02689e-07	7.91083e-06
	1.18	0.933931	1666	1	1665	2	1667	0.00119976	0.00119546	3.83	0.999852	842	0.00025744	841.999	0.00051488	842	6.11496e-07	8.01819e-06
	1.17	0.932392	1668	1	1667	2	1669	0.00119832	0.00119546	3.81	0.999845	843	0.000261503	842.999	0.000523007	843	6.20411e-07	8.18148e-06
	1.16	0.930817	1672	1	1671	2	1673	0.00119546	0.00119546	3.81	0.999845	844	0.000265622	843.999	0.000531243	844	6.29435e-07	8.18148e-06
	1.15	0.929205	1674	3	1671	6	1677	0.00357782	0.00336889	3.8	0.999842	845	0.000269795	844.999	0.000539591	845	6.38569e-07	8.57313e-06
	1.14	0.927556	1677	3	1674	6	1680	0.00357143	0.00336889	3.8	0.999842	846	0.000274025	845.999	0.00054805	846	6.47814e-07	8.57313e-06
	1.13	0.925869	1682	3	1679	6	1685	0.00356083	0.00336889	3.8	0.999842	847	0.000278312	846.999	0.000556624	847	6.57171e-07	8.57313e-06
	1.12	0.924142	1687	3	1684	6	1690	0.0035503	0.00336889	3.8	0.999842	848	0.000282656	847.999	0.000565311	848	6.66641e-07	8.57313e-06
	1.11	0.922375	1693	3	1690	6	1696	0.00353774	0.00336889	3.8	0.999842	849	0.000287058	848.999	0.000574115	849	6.76225e-07	8.57313e-06
	1.1	0.920567	1699	3	1696	6	1702	0.00352526	0.00336889	3.78	0.999834	850	0.000291518	849.999	0.000583036	850	6.85925e-07	8.98001e-06
	1.09	0.918717	1702	3	1699	6	1705	0.00351906	0.00336889	3.78	0.999834	851	0.000296038	850.999	0.000592076	851	6.95741e-07	8.98001e-06
	1.08	0.916824	1704	3	1701	6	1707	0.00351494	0.00336889	3.77	0.99983	852	0.000300617	851.999	0.000601235	852	7.05675e-07	9.28023e-06
	1.07	0.914886	1711	3	1708	6	1714	0.00350058	0.00336889	3.77	0.99983	853	0.000305258	852.999	0.000610515	853	7.15727e-07	9.28023e-06
	1.05	0.910875	1714	3	1711	6	1717	0.00349447	0.00336889	3.77	0.99983	854	0.000309959	853.999	0.000619918	854	7.25899e-07	9.28023e-06
	1.04	0.908799	1718	3	1715	6	1721	0.00348635	0.00336889	3.76	0.999826	855	0.000314722	854.999	0.000629444	855	7.36192e-07	9.52627e-06
	1.03	0.906675	1723	3	1720	6	1726	0.00347625	0.00336889	3.75	0.999822	856	0.000319548	855.999	0.000639096	856	7.46607e-07	9.77764e-06
	1.02	0.904501	1727	3	1724	6	1730	0.00346821	0.00336889	3.75	0.999822	857	0.000324437	856.999	0.000648873	857	7.57145e-07	9.77764e-06
	1.01	0.902276	1728	3	1725	6	1731	0.0034662	0.00336889	3.75	0.999822	858	0.000329389	857.999	0.000658779	858	7.67807e-07	9.77764e-06
	1	0.9	1735	3	1732	6	1738	0.00345224	0.00336889	3.73	0.999814	859	0.000334407	858.999	0.000668813	859	7.78595e-07	1.00994e-05
	0.99	0.897671	1737	3	1734	6	1740	0.00344828	0.00336889	3.73	0.999814	860	0.000339489	859.999	0.000678978	860	7.89509e-07	1.00994e-05
	0.98	0.895287	1743	3	1740	6	1746	0.00343643	0.00336889	3.72	0.999809	861	0.000344637	860.999	0.000689275	861	8.00551e-07	1.03631e-05
	0.97	0.892848	1750	3	1747	6	1753	0.0034227	0.00336889	3.72	0.999809	862	0.000349852	861.999	0.000699705	862	8.11722e-07	1.03631e-05
	0.96	0.890352	1751	3	1748	6	1754	0.00342075	0.00336889	3.71	0.999805	863	0.000355135	862.999	0.000710269	863	8.23023e-07	1.05645e-05
	0.95	0.887798	1754	3	1751	6	1757	0.00341491	0.00336889	3.7	0.9998	864	0.000360485	863.999	0.00072097	864	8.34456e-07	1.0838e-05
	0.94	0.885185	1758	3	1755	6	1761	0.00340716	0.00336889	3.7	0.9998	865	0.000365904	864.999	0.000731808	865	8.46021e-07	1.0838e-05
	0.93	0.88251	1762	3	1759	6	1765	0.00339943	0.00336889	3.7	0.9998	866	0.000371392	865.999	0.000742785	866	8.57719e-07	1.0838e-05
	0.92	0.879774	1767	3	1764	6	1770	0.00338983	0.00336889	3.69	0.999796	867	0.000376951	866.999	0.000753902	867	8.69553e-07	1.11173e-05
	0.91	0.876973	1769	3	1766	6	1772	0.003386	0.00336889	3.66	0.999781	868	0.000382581	867.999	0.000765161	868	8.81522e-07	1.15472e-05
	0.9	0.874107	1770	3	1767	6	1773	0.00338409	0.00336889	3.66	0.999781	869	0.000388282	868.999	0.000776564	869	8.93629e-07	1.15472e-05
	0.89	0.871175	1772	3	1769	6	1775	0.00338028	0.00336889	3.66	0.999781	870	0.000394055	869.999	0.000788111	870	9.05875e-07	1.15472e-05
	0.88	0.868174	1774	3	1771	6	1777	0.00337648	0.00336889	3.66	0.999781	871	0.000399902	870.999	0.000799804	871	9.1826e-07	1.15472e-05
	0.87	0.865104	1778	3	1775	6	1781	0.00336889	0.00336889	3.66	0.999781	872	0.000405823	871.999	0.000811646	872	9.30786e-07	1.15472e-05
	0.86	0.861962	1782	4	1778	8	1786	0.00447928	0.00446429	3.65	0.999776	873	0.000411818	872.999	0.000823636	873	9.43455e-07	1.19905e-05
	0.85	0.858746	1784	4	1780	8	1788	0.00447427	0.00446429	3.64	0.999771	874	0.000417889	873.999	0.000835778	874	9.56267e-07	1.22174e-05
	0.84	0.855456	1786	4	1782	8	1790	0.00446927	0.00446429	3.64	0.999771	875	0.000424036	874.999	0.000848072	875	9.69225e-07	1.22174e-05
	0.83	0.852089	1788	4	1784	8	1792	0.00446429	0.00446429	3.62	0.99976	876	0.00043026	875.999	0.000860519	876	9.82328e-07	1.24477e-05
	0.82	0.848644	1792	5	1787	10	1797	0.00556483	0.0055371	3.61	0.999755	877	0.000436561	876.999	0.000873123	877	9.95579e-07	1.2919e-05
	0.81	0.845118	1797	5	1792	10	1802	0.00554939	0.0055371	3.61	0.999755	878	0.000442941	877.999	0.000885883	878	1.00898e-06	1.2919e-05
	0.8	0.841511	1801	5	1796	10	1806	0.0055371	0.0055371	3.61	0.999755	879	0.000449401	878.999	0.000898802	879	1.02253e-06	1.2919e-05
	0.79	0.837819	1806	6	1800	12	1812	0.00662252	0.00657895	3.61	0.999755	880	0.000455941	879.999	0.000911881	880	1.03623e-06	1.2919e-05
	0.78	0.834041	1810	6	1804	12	1816	0.00660793	0.00657895	3.61	0.999755	881	0.000462561	880.999	0.000925123	881	1.05008e-06	1.2919e-05
	0.77	0.830176	1812	6	1806	12	1818	0.00660066	0.00657895	3.6	0.999749	882	0.000469264	881.999	0.000938527	882	1.06409e-06	1.34047e-05
	0.76	0.82622	1814	6	1808	12	1820	0.00659341	0.00657895	3.59	0.999743	883	0.000476049	882.999	0.000952097	883	1.07825e-06	1.36531e-05
	0.75	0.822172	1818	6	1812	12	1824	0.00657895	0.00657895	3.59	0.999743	884	0.000482917	883.999	0.000965834	884	1.09257e-06	1.36531e-05
	0.74	0.81803	1826	7	1819	14	1833	0.00763775	0.00740349	3.55	0.999718	885	0.00048987	884.999	0.000979739	885	1.10705e-06	1.40754e-05
	0.73	0.813791	1831	7	1824	14	1838	0.00761697	0.00740349	3.55	0.999718	886	0.000496907	885.999	0.000993815	886	1.12169e-06	1.40754e-05
	0.72	0.809454	1833	7	1826	14	1840	0.0076087	0.00740349	3.55	0.999718	886.999	0.000504031	886.999	0.00100806	887	1.13649e-06	1.40754e-05
	0.71	0.805016	1839	7	1832	14	1846	0.00758397	0.00740349	3.53	0.999705	887.999	0.000511242	887.999	0.00102248	888	1.15145e-06	1.44209e-05
	0.7	0.800474	1843	7	1836	14	1850	0.00756757	0.00740349	3.52	0.999698	888.999	0.00051854	888.999	0.00103708	889	1.16657e-06	1.46845e-05
	0.69	0.795826	1852	7	1845	14	1859	0.00753093	0.00740349	3.52	0.999698	889.999	0.000525926	889.999	0.00105185	890	1.18186e-06	1.46845e-05
	0.68	0.79107	1856	7	1849	14	1863	0.00751476	0.00740349	3.51	0.999691	890.999	0.000533402	890.999	0.0010668	891	1.19731e-06	1.4952e-05
	0.67	0.786204	1857	7	1850	14	1864	0.00751073	0.00740349	3.5	0.999684	891.999	0.000540969	891.999	0.00108194	892	1.21293e-06	1.51325e-05
	0.66	0.781224	1865	7	1858	14	1872	0.00747863	0.00740349	3.49	0.999676	892.999	0.000548626	892.999	0.00109725	893	1.22873e-06	1.53148e-05
	0.65	0.776128	1870	7	1863	14	1877	0.00745871	0.00740349	3.48	0.999669	893.999	0.000556376	893.999	0.00111275	894	1.24469e-06	1.55916e-05
	0.64	0.770913	1873	7	1866	14	1880	0.00744681	0.00740349	3.48	0.999669	894.999	0.000564218	894.999	0.00112844	895	1.26082e-06	1.55916e-05
	0.63	0.765577	1879	7	1872	14	1886	0.00742312	0.00740349	3.47	0.999661	895.999	0.000572154	895.999	0.00114431	896	1.27713e-06	1.58725e-05
	0.62	0.760117	1884	7	1877	14	1891	0.00740349	0.00740349	3.45	0.999645	896.999	0.000580185	896.999	0.00116037	897	1.29361e-06	1.62533e-05
	0.61	0.754529	1888	9	1879	18	1897	0.00948867	0.00947867	3.45	0.999645	897.999	0.000588312	897.999	0.00117662	898	1.31027e-06	1.62533e-05
	0.6	0.748811	1890	9	1881	18	1899	0.00947867	0.00947867	3.45	0.999645	898.999	0.000596535	898.999	0.00119307	899	1.32711e-06	1.62533e-05
	0.59	0.74296	1899	10	1889	20	1909	0.0104767	0.0104767	3.44	0.999637	899.999	0.000604856	899.999	0.00120971	900	1.34413e-06	1.67398e-05
	0.58	0.736973	1903	11	1892	22	1914	0.0114943	0.0114464	3.44	0.999637	900.999	0.000613276	900.999	0.00122655	901	1.36132e-06	1.67398e-05
	0.57	0.730847	1907	11	1896	22	1918	0.0114703	0.0114464	3.43	0.999628	901.999	0.000621794	901.999	0.00124359	902	1.3787e-06	1.70374e-05
	0.56	0.724577	1911	11	1900	22	1922	0.0114464	0.0114464	3.42	0.99962	902.999	0.000630413	902.999	0.00126083	903	1.39626e-06	1.72381e-05
	0.55	0.718162	1915	13	1902	26	1928	0.0134855	0.0134855	3.41	0.999611	903.999	0.000639134	903.999	0.00127827	904	1.41401e-06	1.74408e-05
	0.54	0.711597	1918	14	1904	28	1932	0.0144928	0.0144033	3.4	0.999602	904.999	0.000647957	904.999	0.00129591	905	1.43195e-06	1.76453e-05
	0.53	0.704879	1922	14	1908	28	1936	0.0144628	0.0144033	3.39	0.999593	905.999	0.000656883	905.999	0.00131377	906	1.45007e-06	1.80604e-05
	0.52	0.698005	1930	14	1916	28	1944	0.0144033	0.0144033	3.39	0.999593	906.999	0.000665913	906.999	0.00133183	907	1.46839e-06	1.80604e-05
	0.51	0.69097	1935	15	1920	30	1950	0.0153846	0.0153846	3.39	0.999593	907.999	0.000675048	907.999	0.0013501	908	1.48689e-06	1.80604e-05
	0.5	0.683772	1936	16	1920	32	1952	0.0163934	0.0163516	3.38	0.999583	908.999	0.00068429	908.999	0.00136858	909	1.50559e-06	1.85902e-05
	0.49	0.676406	1941	16	1925	32	1957	0.0163516	0.0163516	3.38	0.999583	909.999	0.000693639	909.999	0.00138728	910	1.52448e-06	1.85902e-05
	0.48	0.668869	1943	17	1926	34	1960	0.0173469	0.017294	3.37	0.999573	910.999	0.000703096	910.999	0.00140619	911	1.54357e-06	1.90232e-05
	0.47	0.661156	1949	17	1932	34	1966	0.017294	0.017294	3.37	0.999573	911.999	0.000712662	911.999	0.00142532	912	1.56286e-06	1.90232e-05
	0.46	0.653263	1955	19	1936	38	1974	0.0192503	0.0192503	3.36	0.999563	912.999	0.000722339	912.999	0.00144468	913	1.58234e-06	1.94643e-05
	0.45	0.645187	1956	21	1935	42	1977	0.0212443	0.0212443	3.36	0.999563	913.999	0.000732127	913.999	0.00146425	914	1.60203e-06	1.94643e-05
	0.44	0.636922	1961	23	1938	46	1984	0.0231855	0.0231855	3.34	0.999543	914.999	0.000742027	914.999	0.00148405	915	1.62192e-06	1.99136e-05
	0.43	0.628465	1969	24	1945	48	1993	0.0240843	0.024012	3.34	0.999543	915.999	0.000752041	915.998	0.00150408	916	1.64201e-06	1.99136e-05
	0.42	0.619811	1975	24	1951	48	1999	0.024012	0.024012	3.31	0.99951	916.999	0.000762169	916.998	0.00152434	917	1.66231e-06	2.03714e-05
	0.41	0.610955	1980	25	1955	50	2005	0.0249377	0.0249377	3.31	0.99951	917.999	0.000772413	917.998	0.00154483	918	1.68282e-06	2.03714e-05
	0.4	0.601893	1990	28	1962	56	2018	0.0277502	0.0277502	3.3	0.999499	918.999	0.000782773	918.998	0.00156555	919	1.70353e-06	2.07203e-05
	0.39	0.59262	1996	29	1967	58	2025	0.028642	0.0286137	3.29	0.999487	919.999	0.000793251	919.998	0.0015865	920	1.72446e-06	2.09556e-05
	0.38	0.583131	1998	29	1969	58	2027	0.0286137	0.0286137	3.28	0.999475	920.999	0.000803847	920.998	0.00160769	921	1.7456e-06	2.1193e-05
	0.37	0.57342	2003	30	1973	60	2033	0.029513	0.0294118	3.27	0.999463	921.999	0.000814564	921.998	0.00162913	922	1.76695e-06	2.15532e-05
	0.36	0.563484	2010	30	1980	60	2040	0.0294118	0.0294118	3.27	0.999463	922.999	0.000825401	922.998	0.0016508	923	1.78852e-06	2.15532e-05
	0.35	0.553316	2014	31	1983	62	2045	0.0303178	0.0302144	3.26	0.99945	923.999	0.00083636	923.998	0.00167272	924	1.8103e-06	2.21647e-05
	0.34	0.542912	2021	31	1990	62	2052	0.0302144	0.0302144	3.26	0.99945	924.999	0.000847442	924.998	0.00169488	925	1.83231e-06	2.21647e-05
	0.33	0.532265	2033	33	2000	66	2066	0.0319458	0.0315789	3.26	0.99945	925.999	0.000858649	925.998	0.0017173	926	1.85453e-06	2.21647e-05
	0.32	0.52137	2039	33	2006	66	2072	0.0318533	0.0315789	3.24	0.999425	926.999	0.000869981	926.998	0.00173996	927	1.87698e-06	2.29169e-05
	0.31	0.510221	2050	33	2017	66	2083	0.0316851	0.0315789	3.24	0.999425	927.999	0.00088144	927.998	0.00176288	928	1.89965e-06	2.29169e-05
	0.3	0.498813	2057	33	2024	66	2090	0.0315789	0.0315789	3.24	0.999425	928.999	0.000893026	928.998	0.00178605	929	1.92255e-06	2.29169e-05
	0.29	0.487139	2067	35	2032	70	2102	0.0333016	0.0333016	3.23	0.999411	929.999	0.000904741	929.998	0.00180948	930	1.94568e-06	2.35595e-05
	0.28	0.475193	2080	38	2042	76	2118	0.0358829	0.0358829	3.23	0.999411	930.999	0.000916586	930.998	0.00183317	931	1.96903e-06	2.35595e-05
	0.27	0.462968	2090	39	2051	78	2129	0.0366369	0.0365511	3.22	0.999397	931.999	0.000928562	931.998	0.00185712	932	1.99262e-06	2.42165e-05
	0.26	0.450459	2095	39	2056	78	2134	0.0365511	0.0365511	3.22	0.999397	932.999	0.00094067	932.998	0.00188134	933	2.01644e-06	2.42165e-05
	0.25	0.437659	2104	40	2064	80	2144	0.0373134	0.0370714	3.22	0.999397	933.999	0.000952912	933.998	0.00190582	934	2.0405e-06	2.42165e-05
	0.24	0.42456	2118	40	2078	80	2158	0.0370714	0.0370714	3.21	0.999383	934.999	0.000965288	934.998	0.00193058	935	2.06479e-06	2.48884e-05
	0.23	0.411156	2127	42	2085	84	2169	0.0387275	0.0387275	3.21	0.999383	935.999	0.000977801	935.998	0.0019556	936	2.08932e-06	2.48884e-05
	0.22	0.39744	2130	45	2085	90	2175	0.0413793	0.0413793	3.2	0.999369	936.999	0.00099045	936.998	0.0019809	937	2.11409e-06	2.52988e-05
	0.21	0.383405	2140	49	2091	98	2189	0.0447693	0.0447693	3.19	0.999354	937.999	0.00100324	937.998	0.00200648	938	2.1391e-06	2.57146e-05
	0.2	0.369043	2148	50	2098	100	2198	0.0454959	0.0454959	3.19	0.999354	938.999	0.00101616	938.998	0.00203233	939	2.16436e-06	2.57146e-05
	0.19	0.354346	2159	52	2107	104	2211	0.0470375	0.0470375	3.16	0.999308	939.999	0.00102923	939.998	0.00205847	940	2.18986e-06	2.64199e-05
	0.18	0.339307	2171	57	2114	114	2228	0.051167	0.051167	3.16	0.999308	940.999	0.00104244	940.998	0.00208489	941	2.21561e-06	2.64199e-05
	0.17	0.323917	2186	60	2126	120	2246	0.0534283	0.0534283	3.16	0.999308	941.999	0.0010558	941.998	0.00211159	942	2.24161e-06	2.64199e-05
	0.16	0.308169	2202	62	2140	124	2264	0.0547703	0.0547703	3.15	0.999292	942.999	0.00106929	942.998	0.00213859	943	2.26786e-06	2.69953e-05
	0.15	0.292054	2216	68	2148	136	2284	0.0595447	0.0595447	3.14	0.999276	943.999	0.00108294	943.998	0.00216587	944	2.29436e-06	2.72868e-05
	0.14	0.275564	2230	72	2158	144	2302	0.0625543	0.0625543	3.13	0.999259	944.999	0.00109673	944.998	0.00219346	945	2.32112e-06	2.75809e-05
	0.13	0.25869	2246	77	2169	154	2323	0.0662936	0.0662936	3.12	0.999241	945.999	0.00111067	945.998	0.00222133	946	2.34813e-06	2.78775e-05
	0.12	0.241422	2271	81	2190	162	2352	0.0688776	0.0688776	3.1	0.999206	946.999	0.00112476	946.998	0.00224951	947	2.37541e-06	2.86305e-05
	0.11	0.223753	2296	91	2205	182	2387	0.0762463	0.0762463	3.1	0.999206	947.999	0.00113899	947.998	0.00227799	948	2.40294e-06	2.86305e-05
	0.1	0.205672	2321	98	2223	196	2419	0.0810252	0.0810252	3.1	0.999206	948.999	0.00115339	948.998	0.00230677	949	2.43074e-06	2.86305e-05
	0.09	0.187169	2351	107	2244	214	2458	0.0870627	0.0870627	3.1	0.999206	949.999	0.00116793	949.998	0.00233586	950	2.4588e-06	2.86305e-05
	0.08	0.168236	2385	127	2258	254	2512	0.101115	0.101115	3.09	0.999187	950.999	0.00118263	950.998	0.00236526	951	2.48713e-06	2.95557e-05
	0.07	0.148862	2423	141	2282	282	2564	0.109984	0.109984	3.09	0.999187	951.999	0.00119749	951.998	0.00239497	952	2.51573e-06	2.95557e-05
	0.06	0.129036	2473	168	2305	336	2641	0.127225	0.127225	3.08	0.999168	952.999	0.0012125	952.998	0.002425	953	2.5446e-06	3.00273e-05
	0.05	0.108749	2527	222	2305	444	2749	0.161513	0.161513	3.07	0.999149	953.999	0.00122767	953.998	0.00245535	954	2.57374e-06	3.05049e-05
										3.07	0.999149	954.999	0.00124301	954.998	0.00248601	955	2.60315e-06	3.05049e-05
										3.06	0.999129	955.999	0.0012585	955.997	0.002517	956	2.63285e-06	3.13148e-05
										3.06	0.999129	956.999	0.00127416	956.997	0.00254832	957	2.66282e-06	3.13148e-05
										3.06	0.999129	957.999	0.00128998	957.997	0.00257996	958	2.69307e-06	3.13148e-05
										3.05	0.999109	958.999	0.00130597	958.997	0.00261194	959	2.7236e-06	3.19751e-05
										3.04	0.999088	959.999	0.00132212	959.997	0.00264424	960	2.75442e-06	3.23095e-05
										3.03	0.999067	960.999	0.00133845	960.997	0.00267689	961	2.78553e-06	3.26467e-05
										3.02	0.999045	961.999	0.00135494	961.997	0.00270988	962	2.81692e-06	3.31579e-05
										3.02	0.999045	962.999	0.0013716	962.997	0.00274321	963	2.84861e-06	3.31579e-05
										3.01	0.999023	963.999	0.00138844	963.997	0.00277688	964	2.88058e-06	3.40242e-05
										3.01	0.999023	964.999	0.00140545	964.997	0.00281091	965	2.91286e-06	3.40242e-05
										3.01	0.999023	965.999	0.00142264	965.997	0.00284528	966	2.94543e-06	3.40242e-05
										3	0.999	966.999	0.00144001	966.997	0.00288001	967	2.9783e-06	3.49089e-05
										3	0.999	967.999	0.00145755	967.997	0.0029151	968	3.01147e-06	3.49089e-05
										2.99	0.998977	968.999	0.00147528	968.997	0.00295055	969	3.04495e-06	3.54486e-05
										2.98	0.998953	969.999	0.00149318	969.997	0.00298636	970	3.07873e-06	3.58121e-05
										2.97	0.998928	970.998	0.00151127	970.997	0.00302254	971	3.11281e-06	3.63631e-05
										2.97	0.998928	971.998	0.00152955	971.997	0.00305909	972	3.14721e-06	3.63631e-05
										2.96	0.998904	972.998	0.00154801	972.997	0.00309601	973	3.18192e-06	3.6921e-05
										2.95	0.998878	973.998	0.00156665	973.997	0.00313331	974	3.21695e-06	3.72967e-05
										2.94	0.998852	974.998	0.00158549	974.997	0.00317098	975	3.25229e-06	3.76756e-05
										2.93	0.998825	975.998	0.00160452	975.997	0.00320904	976	3.28795e-06	3.82497e-05
										2.93	0.998825	976.998	0.00162374	976.997	0.00324749	977	3.32394e-06	3.82497e-05
										2.92	0.998798	977.998	0.00164316	977.997	0.00328632	978	3.36024e-06	3.88309e-05
										2.91	0.99877	978.998	0.00166277	978.997	0.00332554	979	3.39687e-06	3.92223e-05
										2.9	0.998741	979.998	0.00168258	979.997	0.00336516	980	3.43383e-06	3.98155e-05
										2.9	0.998741	980.998	0.00170259	980.997	0.00340517	981	3.47112e-06	3.98155e-05
										2.89	0.998712	981.998	0.00172279	981.997	0.00344559	982	3.50874e-06	4.0416e-05
										2.88	0.998682	982.998	0.0017432	982.997	0.00348641	983	3.5467e-06	4.10238e-05
										2.88	0.998682	983.998	0.00176382	983.996	0.00352764	984	3.585e-06	4.10238e-05
										2.87	0.998651	984.998	0.00178464	984.996	0.00356927	985	3.62363e-06	4.1639e-05
										2.85	0.998587	985.998	0.00180566	985.996	0.00361133	986	3.6626e-06	4.2681e-05
										2.85	0.998587	986.998	0.0018269	986.996	0.0036538	987	3.70192e-06	4.2681e-05
										2.85	0.998587	987.998	0.00184835	987.996	0.00369669	988	3.74159e-06	4.2681e-05
										2.85	0.998587	988.998	0.00187	988.996	0.00374001	989	3.78161e-06	4.2681e-05
										2.84	0.998555	989.998	0.00189188	989.996	0.00378375	990	3.82197e-06	4.41754e-05
										2.84	0.998555	990.998	0.00191396	990.996	0.00382793	991	3.86269e-06	4.41754e-05
										2.84	0.998555	991.998	0.00193627	991.996	0.00387254	992	3.90377e-06	4.41754e-05
										2.83	0.998521	992.998	0.00195879	992.996	0.00391759	993	3.9452e-06	4.52687e-05
										2.83	0.998521	993.998	0.00198154	993.996	0.00396308	994	3.987e-06	4.52687e-05
										2.82	0.998486	994.998	0.00200451	994.996	0.00400901	995	4.02916e-06	4.61591e-05
										2.82	0.998486	995.998	0.0020277	995.996	0.0040554	996	4.07168e-06	4.61591e-05
										2.81	0.998451	996.998	0.00205112	996.996	0.00410223	997	4.11458e-06	4.68362e-05
										2.79	0.998378	997.998	0.00207476	997.996	0.00414952	998	4.15784e-06	4.77516e-05
										2.79	0.998378	998.998	0.00209864	998.996	0.00419728	999	4.20148e-06	4.77516e-05
										2.79	0.998378	999.998	0.00212275	999.996	0.00424549	1000	4.24549e-06	4.77516e-05
										2.77	0.998302	1001	0.00214709	1001	0.00429417	1001	4.28988e-06	4.91521e-05
										2.77	0.998302	1002	0.00217166	1002	0.00434333	1002	4.33466e-06	4.91521e-05
										2.77	0.998302	1003	0.00219648	1003	0.00439295	1003	4.37981e-06	4.91521e-05
										2.76	0.998262	1004	0.00222153	1004	0.00444306	1004	4.42535e-06	5.03446e-05
										2.76	0.998262	1005	0.00224682	1005	0.00449364	1005	4.47129e-06	5.03446e-05
										2.75	0.998222	1006	0.00227236	1006	0.00454471	1006	4.51761e-06	5.13155e-05
										2.75	0.998222	1007	0.00229814	1007	0.00459627	1007	4.56432e-06	5.13155e-05
										2.74	0.99818	1008	0.00232416	1008	0.00464833	1008	4.61144e-06	5.28005e-05
										2.74	0.99818	1009	0.00235044	1009	0.00470088	1009	4.65895e-06	5.28005e-05
										2.74	0.99818	1010	0.00237697	1010	0.00475393	1010	4.70686e-06	5.28005e-05
										2.74	0.99818	1011	0.00240374	1011	0.00480749	1011	4.75518e-06	5.28005e-05
										2.73	0.998138	1012	0.00243078	1012	0.00486155	1012	4.8039e-06	5.40646e-05
										2.72	0.998095	1013	0.00245806	1013	0.00491613	1013	4.85304e-06	5.48349e-05
										2.72	0.998095	1014	0.00248561	1014	0.00497122	1014	4.90259e-06	5.48349e-05
										2.7	0.998005	1015	0.00251342	1014.99	0.00502684	1015	4.95255e-06	5.61388e-05
										2.7	0.998005	1016	0.00254149	1015.99	0.00508298	1016	5.00293e-06	5.61388e-05
										2.7	0.998005	1017	0.00256982	1016.99	0.00513964	1017	5.05373e-06	5.61388e-05
										2.69	0.997958	1018	0.00259842	1017.99	0.00519684	1018	5.10495e-06	5.74679e-05
										2.69	0.997958	1019	0.00262729	1018.99	0.00525458	1019	5.1566e-06	5.74679e-05
										2.68	0.997911	1020	0.00265643	1019.99	0.00531286	1020	5.20868e-06	5.85496e-05
										2.68	0.997911	1021	0.00268584	1020.99	0.00537168	1021	5.2612e-06	5.85496e-05
										2.66	0.997812	1022	0.00271553	1021.99	0.00543105	1022	5.31414e-06	5.93718e-05
										2.64	0.997709	1023	0.00274549	1022.99	0.00549098	1023	5.36753e-06	5.99252e-05
										2.63	0.997656	1024	0.00277573	1023.99	0.00555146	1024	5.42135e-06	6.10448e-05
										2.63	0.997656	1025	0.00280625	1024.99	0.00561251	1025	5.47562e-06	6.10448e-05
										2.63	0.997656	1026	0.00283706	1025.99	0.00567412	1026	5.53033e-06	6.10448e-05
										2.62	0.997601	1027	0.00286815	1026.99	0.0057363	1027	5.58549e-06	6.36266e-05
										2.62	0.997601	1028	0.00289953	1027.99	0.00579906	1028	5.6411e-06	6.36266e-05
										2.62	0.997601	1029	0.0029312	1028.99	0.00586239	1029	5.69717e-06	6.36266e-05
										2.62	0.997601	1030	0.00296315	1029.99	0.00592631	1030	5.7537e-06	6.36266e-05
										2.62	0.997601	1031	0.00299541	1030.99	0.00599082	1031	5.81069e-06	6.36266e-05
										2.62	0.997601	1032	0.00302796	1031.99	0.00605592	1032	5.86814e-06	6.36266e-05
										2.61	0.997545	1033	0.00306081	1032.99	0.00612161	1033	5.92605e-06	6.56962e-05
										2.6	0.997488	1034	0.00309396	1033.99	0.00618791	1034	5.98444e-06	6.62976e-05
										2.59	0.99743	1035	0.00312741	1034.99	0.00625481	1035	6.0433e-06	6.72082e-05
										2.59	0.99743	1036	0.00316116	1035.99	0.00632233	1036	6.10263e-06	6.72082e-05
										2.58	0.99737	1037	0.00319523	1036.99	0.00639046	1037	6.16245e-06	6.84384e-05
										2.58	0.99737	1038	0.0032296	1037.99	0.00645921	1038	6.22274e-06	6.84384e-05
										2.57	0.997308	1039	0.00326429	1038.99	0.00652858	1039	6.28352e-06	6.96871e-05
										2.57	0.997308	1040	0.00329929	1039.99	0.00659858	1040	6.34479e-06	6.96871e-05
										2.56	0.997246	1041	0.00333461	1040.99	0.00666922	1041	6.40655e-06	7.09546e-05
										2.56	0.997246	1042	0.00337025	1041.99	0.00674049	1042	6.4688e-06	7.09546e-05
										2.55	0.997182	1043	0.00340621	1042.99	0.00681241	1043	6.53155e-06	7.19176e-05
										2.54	0.997116	1044	0.00344249	1043.99	0.00688498	1044	6.59481e-06	7.25656e-05
										2.53	0.997049	1045	0.0034791	1044.99	0.0069582	1045	6.65856e-06	7.35467e-05
										2.53	0.997049	1046	0.00351604	1045.99	0.00703207	1046	6.72282e-06	7.35467e-05
										2.52	0.99698	1047	0.00355331	1046.99	0.00710661	1047	6.78759e-06	7.45387e-05
										2.51	0.99691	1048	0.00359091	1047.99	0.00718182	1048	6.85288e-06	7.52062e-05
										2.5	0.996838	1049	0.00362885	1048.99	0.0072577	1049	6.91868e-06	7.62168e-05
										2.5	0.996838	1050	0.00366713	1049.99	0.00733425	1050	6.985e-06	7.62168e-05
										2.49	0.996764	1051	0.00370575	1050.99	0.00741149	1051	7.05185e-06	7.75817e-05
										2.49	0.996764	1052	0.00374471	1051.99	0.00748942	1052	7.11922e-06	7.75817e-05
										2.48	0.996689	1053	0.00378402	1052.99	0.00756804	1053	7.18712e-06	7.93163e-05
										2.48	0.996689	1054	0.00382368	1053.99	0.00764735	1054	7.25555e-06	7.93163e-05
										2.48	0.996689	1055	0.00386369	1054.99	0.00772737	1055	7.32452e-06	7.93163e-05
										2.47	0.996612	1056	0.00390405	1055.99	0.0078081	1056	7.39403e-06	8.10831e-05
										2.47	0.996612	1057	0.00394477	1056.99	0.00788954	1057	7.46409e-06	8.10831e-05
										2.46	0.996533	1058	0.00398585	1057.99	0.0079717	1058	7.53469e-06	8.3978e-05
										2.46	0.996533	1059	0.00402729	1058.99	0.00805458	1059	7.60584e-06	8.3978e-05
										2.46	0.996533	1060	0.0040691	1059.99	0.00813819	1060	7.67754e-06	8.3978e-05
										2.46	0.996533	1061	0.00411127	1060.99	0.00822254	1061	7.7498e-06	8.3978e-05
										2.46	0.996533	1062	0.00415381	1061.99	0.00830763	1062	7.82262e-06	8.3978e-05
										2.46	0.996533	1063	0.00419673	1062.99	0.00839346	1063	7.89601e-06	8.3978e-05
										2.45	0.996452	1064	0.00424002	1063.99	0.00848004	1064	7.96996e-06	8.69586e-05
										2.45	0.996452	1065	0.00428369	1064.99	0.00856738	1065	8.04448e-06	8.69586e-05
										2.44	0.996369	1066	0.00432774	1065.99	0.00865548	1066	8.11958e-06	8.80989e-05
										2.43	0.996285	1067	0.00437217	1066.99	0.00874434	1067	8.19526e-06	8.88661e-05
										2.42	0.996198	1068	0.00441699	1067.99	0.00883398	1068	8.27152e-06	9.08084e-05
										2.42	0.996198	1069	0.0044622	1068.99	0.0089244	1069	8.34836e-06	9.08084e-05
										2.42	0.996198	1070	0.0045078	1069.99	0.0090156	1070	8.42579e-06	9.08084e-05
										2.42	0.996198	1071	0.0045538	1070.99	0.00910759	1071	8.50382e-06	9.08084e-05
										2.4	0.996019	1072	0.00460019	1071.99	0.00920038	1072	8.58244e-06	9.31861e-05
										2.4	0.996019	1073	0.00464698	1072.99	0.00929396	1073	8.66166e-06	9.31861e-05
										2.39	0.995926	1074	0.00469418	1073.99	0.00938836	1074	8.74149e-06	9.52073e-05
										2.39	0.995926	1075	0.00474178	1074.99	0.00948357	1075	8.82192e-06	9.52073e-05
										2.39	0.995926	1076	0.0047898	1075.99	0.00957959	1076	8.90297e-06	9.52073e-05
										2.37	0.995734	1077	0.00483822	1076.99	0.00967644	1077	8.98463e-06	9.68506e-05
										2.36	0.995635	1078	0.00488706	1077.99	0.00977412	1078	9.06691e-06	9.76812e-05
										2.35	0.995533	1079	0.00493632	1078.99	0.00987264	1079	9.14981e-06	9.93604e-05
										2.35	0.995533	1080	0.004986	1079.99	0.009972	1080	9.23334e-06	9.93604e-05
										2.35	0.995533	1080.99	0.00503611	1080.99	0.0100722	1081	9.3175e-06	9.93604e-05
										2.34	0.995429	1081.99	0.00508664	1081.99	0.0101733	1082	9.40229e-06	0.000101494
										2.34	0.995429	1082.99	0.0051376	1082.99	0.0102752	1083	9.48772e-06	0.000101494
										2.33	0.995323	1083.99	0.005189	1083.99	0.010378	1084	9.5738e-06	0.000104104
										2.33	0.995323	1084.99	0.00524083	1084.99	0.0104817	1085	9.66052e-06	0.000104104
										2.33	0.995323	1085.99	0.0052931	1085.99	0.0105862	1086	9.74789e-06	0.000104104
										2.33	0.995323	1086.99	0.00534582	1086.99	0.0106916	1087	9.83591e-06	0.000104104
										2.32	0.995214	1087.99	0.00539898	1087.99	0.010798	1088	9.9246e-06	0.000107674
										2.32	0.995214	1088.99	0.00545259	1088.99	0.0109052	1089	1.00139e-05	0.000107674
										2.32	0.995214	1089.99	0.00550666	1089.99	0.0110133	1090	1.0104e-05	0.000107674
										2.32	0.995214	1090.99	0.00556118	1090.99	0.0111224	1091	1.01946e-05	0.000107674
										2.31	0.995102	1091.99	0.00561615	1091.99	0.0112323	1092	1.0286e-05	0.000110419
										2.31	0.995102	1092.99	0.0056716	1092.99	0.0113432	1093	1.0378e-05	0.000110419
										2.3	0.994988	1093.99	0.0057275	1093.99	0.011455	1094	1.04708e-05	0.000112751
										2.3	0.994988	1094.99	0.00578388	1094.99	0.0115678	1095	1.05642e-05	0.000112751
										2.3	0.994988	1095.99	0.00584073	1095.99	0.0116815	1096	1.06583e-05	0.000112751
										2.29	0.994871	1096.99	0.00589805	1096.99	0.0117961	1097	1.07531e-05	0.000116571
										2.29	0.994871	1097.99	0.00595585	1097.99	0.0119117	1098	1.08485e-05	0.000116571
										2.29	0.994871	1098.99	0.00601414	1098.99	0.0120283	1099	1.09447e-05	0.000116571
										2.29	0.994871	1099.99	0.00607291	1099.99	0.0121458	1100	1.10417e-05	0.000116571
										2.29	0.994871	1100.99	0.00613217	1100.99	0.0122643	1101	1.11393e-05	0.000116571
										2.28	0.994752	1101.99	0.00619193	1101.99	0.0123839	1102	1.12376e-05	0.000119508
										2.27	0.99463	1102.99	0.00625218	1102.99	0.0125044	1103	1.13367e-05	0.000122003
										2.27	0.99463	1103.99	0.00631293	1103.99	0.0126259	1104	1.14365e-05	0.000122003
										2.27	0.99463	1104.99	0.00637418	1104.99	0.0127484	1105	1.1537e-05	0.000122003
										2.27	0.99463	1105.99	0.00643594	1105.99	0.0128719	1106	1.16382e-05	0.000122003
										2.26	0.994505	1106.99	0.00649821	1106.99	0.0129964	1107	1.17402e-05	0.000125057
										2.26	0.994505	1107.99	0.006561	1107.99	0.013122	1108	1.1843e-05	0.000125057
										2.25	0.994377	1108.99	0.0066243	1108.99	0.0132486	1109	1.19464e-05	0.000127129
										2.25	0.994377	1109.99	0.00668813	1109.99	0.0133763	1110	1.20507e-05	0.000127129
										2.24	0.994246	1110.99	0.00675248	1110.99	0.013505	1111	1.21557e-05	0.000128702
										2.23	0.994112	1111.99	0.00681736	1111.99	0.0136347	1112	1.22614e-05	0.000132439
										2.23	0.994112	1112.99	0.00688278	1112.99	0.0137656	1113	1.2368e-05	0.000132439
										2.23	0.994112	1113.99	0.00694873	1113.99	0.0138975	1114	1.24753e-05	0.000132439
										2.23	0.994112	1114.99	0.00701522	1114.99	0.0140304	1115	1.25833e-05	0.000132439
										2.23	0.994112	1115.99	0.00708225	1115.99	0.0141645	1116	1.26922e-05	0.000132439
										2.23	0.994112	1116.99	0.00714983	1116.99	0.0142997	1117	1.28019e-05	0.000132439
										2.22	0.993974	1117.99	0.00721797	1117.99	0.0144359	1118	1.29123e-05	0.000139064
										2.22	0.993974	1118.99	0.00728666	1118.99	0.0145733	1119	1.30235e-05	0.000139064
										2.22	0.993974	1119.99	0.00735591	1119.99	0.0147118	1120	1.31356e-05	0.000139064
										2.22	0.993974	1120.99	0.00742573	1120.99	0.0148515	1121	1.32484e-05	0.000139064
										2.22	0.993974	1121.99	0.00749611	1121.99	0.0149922	1122	1.3362e-05	0.000139064
										2.22	0.993974	1122.99	0.00756706	1122.98	0.0151341	1123	1.34765e-05	0.000139064
										2.21	0.993834	1123.99	0.00763859	1123.98	0.0152772	1124	1.35918e-05	0.000145976
										2.21	0.993834	1124.99	0.0077107	1124.98	0.0154214	1125	1.37079e-05	0.000145976
										2.21	0.993834	1125.99	0.0077834	1125.98	0.0155668	1126	1.38249e-05	0.000145976
										2.21	0.993834	1126.99	0.00785668	1126.98	0.0157134	1127	1.39426e-05	0.000145976
										2.21	0.993834	1127.99	0.00793055	1127.98	0.0158611	1128	1.40613e-05	0.000145976
										2.21	0.993834	1128.99	0.00800503	1128.98	0.0160101	1129	1.41807e-05	0.000145976
										2.2	0.99369	1129.99	0.0080801	1129.98	0.0161602	1130	1.43011e-05	0.000151354
										2.2	0.99369	1130.99	0.00815578	1130.98	0.0163116	1131	1.44222e-05	0.000151354
										2.2	0.99369	1131.99	0.00823206	1131.98	0.0164641	1132	1.45443e-05	0.000151354
										2.19	0.993543	1132.99	0.00830896	1132.98	0.0166179	1133	1.46672e-05	0.000156281
										2.19	0.993543	1133.99	0.00838648	1133.98	0.016773	1134	1.4791e-05	0.000156281
										2.19	0.993543	1134.99	0.00846462	1134.98	0.0169292	1135	1.49156e-05	0.000156281
										2.19	0.993543	1135.99	0.00854339	1135.98	0.0170868	1136	1.50412e-05	0.000156281
										2.19	0.993543	1136.99	0.00862279	1136.98	0.0172456	1137	1.51676e-05	0.000156281
										2.18	0.993393	1137.99	0.00870282	1137.98	0.0174056	1138	1.52949e-05	0.000161348
										2.18	0.993393	1138.99	0.00878349	1138.98	0.017567	1139	1.54232e-05	0.000161348
										2.18	0.993393	1139.99	0.00886481	1139.98	0.0177296	1140	1.55523e-05	0.000161348
										2.17	0.993239	1140.99	0.00894678	1140.98	0.0178936	1141	1.56824e-05	0.000164588
										2.17	0.993239	1141.99	0.0090294	1141.98	0.0180588	1142	1.58133e-05	0.000164588
										2.16	0.993082	1142.99	0.00911268	1142.98	0.0182254	1143	1.59452e-05	0.000166559
										2.15	0.992921	1143.99	0.00919663	1143.98	0.0183933	1144	1.6078e-05	0.000167886
										2.14	0.992756	1144.99	0.00928124	1144.98	0.0185625	1145	1.62118e-05	0.000171242
										2.14	0.992756	1145.99	0.00936652	1145.98	0.018733	1146	1.63465e-05	0.000171242
										2.14	0.992756	1146.99	0.00945248	1146.98	0.018905	1147	1.64821e-05	0.000171242
										2.14	0.992756	1147.99	0.00953912	1147.98	0.0190782	1148	1.66187e-05	0.000171242
										2.13	0.992587	1148.99	0.00962645	1148.98	0.0192529	1149	1.67562e-05	0.000179542
										2.13	0.992587	1149.99	0.00971447	1149.98	0.0194289	1150	1.68947e-05	0.000179542
										2.13	0.992587	1150.99	0.00980319	1150.98	0.0196064	1151	1.70342e-05	0.000179542
										2.13	0.992587	1151.99	0.00989261	1151.98	0.0197852	1152	1.71747e-05	0.000179542
										2.13	0.992587	1152.99	0.00998273	1152.98	0.0199655	1153	1.73161e-05	0.000179542
										2.13	0.992587	1153.99	0.0100736	1153.98	0.0201471	1154	1.74585e-05	0.000179542
										2.13	0.992587	1154.99	0.0101651	1154.98	0.0203302	1155	1.76019e-05	0.000179542
										2.13	0.992587	1155.99	0.0102574	1155.98	0.0205148	1156	1.77464e-05	0.000179542
										2.12	0.992414	1156.99	0.0103504	1156.98	0.0207008	1157	1.78918e-05	0.000188202
										2.12	0.992414	1157.99	0.0104441	1157.98	0.0208883	1158	1.80382e-05	0.000188202
										2.12	0.992414	1158.99	0.0105386	1158.98	0.0210772	1159	1.81857e-05	0.000188202
										2.12	0.992414	1159.99	0.0106338	1159.98	0.0212676	1160	1.83342e-05	0.000188202
										2.11	0.992238	1160.99	0.0107298	1160.98	0.0214595	1161	1.84837e-05	0.000192671
										2.11	0.992238	1161.99	0.0108265	1161.98	0.021653	1162	1.86342e-05	0.000192671
										2.1	0.992057	1162.99	0.010924	1162.98	0.0218479	1163	1.87858e-05	0.000197236
										2.1	0.992057	1163.99	0.0110222	1163.98	0.0220444	1164	1.89385e-05	0.000197236
										2.1	0.992057	1164.99	0.0111212	1164.98	0.0222424	1165	1.90922e-05	0.000197236
										2.1	0.992057	1165.99	0.011221	1165.98	0.0224419	1166	1.9247e-05	0.000197236
										2.09	0.991872	1166.99	0.0113215	1166.98	0.0226431	1167	1.94028e-05	0.000202685
										2.09	0.991872	1167.99	0.0114229	1167.98	0.0228457	1168	1.95597e-05	0.000202685
										2.09	0.991872	1168.99	0.011525	1168.98	0.02305	1169	1.97177e-05	0.000202685
										2.08	0.991682	1169.99	0.0116279	1169.98	0.0232559	1170	1.98768e-05	0.000210708
										2.08	0.991682	1170.99	0.0117317	1170.98	0.0234633	1171	2.0037e-05	0.000210708
										2.08	0.991682	1171.99	0.0118362	1171.98	0.0236724	1172	2.01983e-05	0.000210708
										2.08	0.991682	1172.99	0.0119416	1172.98	0.0238831	1173	2.03607e-05	0.000210708
										2.08	0.991682	1173.99	0.0120477	1173.98	0.0240955	1174	2.05243e-05	0.000210708
										2.08	0.991682	1174.99	0.0121547	1174.98	0.0243095	1175	2.06889e-05	0.000210708
										2.08	0.991682	1175.99	0.0122626	1175.98	0.0245251	1176	2.08547e-05	0.000210708
										2.07	0.991489	1176.99	0.0123712	1176.98	0.0247425	1177	2.10216e-05	0.000225018
										2.07	0.991489	1177.99	0.0124807	1177.98	0.0249615	1178	2.11897e-05	0.000225018
										2.07	0.991489	1178.99	0.0125911	1178.97	0.0251822	1179	2.1359e-05	0.000225018
										2.07	0.991489	1179.99	0.0127023	1179.97	0.0254046	1180	2.15294e-05	0.000225018
										2.07	0.991489	1180.99	0.0128144	1180.97	0.0256288	1181	2.17009e-05	0.000225018
										2.07	0.991489	1181.99	0.0129273	1181.97	0.0258547	1182	2.18737e-05	0.000225018
										2.07	0.991489	1182.99	0.0130412	1182.97	0.0260823	1183	2.20476e-05	0.000225018
										2.07	0.991489	1183.99	0.0131559	1183.97	0.0263117	1184	2.22227e-05	0.000225018
										2.07	0.991489	1184.99	0.0132714	1184.97	0.0265429	1185	2.23991e-05	0.000225018
										2.07	0.991489	1185.99	0.0133879	1185.97	0.0267758	1186	2.25766e-05	0.000225018
										2.06	0.99129	1186.99	0.0135053	1186.97	0.0270106	1187	2.27553e-05	0.000239301
										2.06	0.99129	1187.99	0.0136236	1187.97	0.0272471	1188	2.29353e-05	0.000239301
										2.06	0.99129	1188.99	0.0137428	1188.97	0.0274855	1189	2.31165e-05	0.000239301
										2.06	0.99129	1189.99	0.0138629	1189.97	0.0277258	1190	2.3299e-05	0.000239301
										2.06	0.99129	1190.99	0.0139839	1190.97	0.0279678	1191	2.34826e-05	0.000239301
										2.06	0.99129	1191.99	0.0141059	1191.97	0.0282118	1192	2.36676e-05	0.000239301
										2.05	0.991087	1192.99	0.0142288	1192.97	0.0284576	1193	2.38538e-05	0.000254426
										2.05	0.991087	1193.99	0.0143526	1193.97	0.0287053	1194	2.40413e-05	0.000254426
										2.05	0.991087	1194.99	0.0144774	1194.97	0.0289549	1195	2.423e-05	0.000254426
										2.05	0.991087	1195.99	0.0146032	1195.97	0.0292064	1196	2.44201e-05	0.000254426
										2.05	0.991087	1196.99	0.0147299	1196.97	0.0294599	1197	2.46114e-05	0.000254426
										2.05	0.991087	1197.99	0.0148576	1197.97	0.0297153	1198	2.48041e-05	0.000254426
										2.05	0.991087	1198.99	0.0149863	1198.97	0.0299726	1199	2.4998e-05	0.000254426
										2.05	0.991087	1199.98	0.015116	1199.97	0.030232	1200	2.51933e-05	0.000254426
										2.05	0.991087	1200.98	0.0152466	1200.97	0.0304933	1201	2.53899e-05	0.000254426
										2.05	0.991087	1201.98	0.0153783	1201.97	0.0307566	1202	2.55879e-05	0.000254426
										2.04	0.99088	1202.98	0.015511	1202.97	0.0310219	1203	2.57872e-05	0.000279871
										2.04	0.99088	1203.98	0.0156447	1203.97	0.0312893	1204	2.59878e-05	0.000279871
										2.04	0.99088	1204.98	0.0157794	1204.97	0.0315587	1205	2.61898e-05	0.000279871
										2.04	0.99088	1205.98	0.0159151	1205.97	0.0318302	1206	2.63932e-05	0.000279871
										2.04	0.99088	1206.98	0.0160519	1206.97	0.0321038	1207	2.6598e-05	0.000279871
										2.04	0.99088	1207.98	0.0161897	1207.97	0.0323794	1208	2.68041e-05	0.000279871
										2.04	0.99088	1208.98	0.0163286	1208.97	0.0326572	1209	2.70117e-05	0.000279871
										2.04	0.99088	1209.98	0.0164685	1209.97	0.032937	1210	2.72207e-05	0.000279871
										2.04	0.99088	1210.98	0.0166095	1210.97	0.033219	1211	2.74311e-05	0.000279871
										2.04	0.99088	1211.98	0.0167516	1211.97	0.0335032	1212	2.76429e-05	0.000279871
										2.04	0.99088	1212.98	0.0168948	1212.97	0.0337895	1213	2.78562e-05	0.000279871
										2.04	0.99088	1213.98	0.017039	1213.97	0.034078	1214	2.80709e-05	0.000279871
										2.04	0.99088	1214.98	0.0171844	1214.97	0.0343688	1215	2.8287e-05	0.000279871
										2.04	0.99088	1215.98	0.0173308	1215.97	0.0346617	1216	2.85047e-05	0.000279871
										2.04	0.99088	1216.98	0.0174784	1216.97	0.0349568	1217	2.87238e-05	0.000279871
										2.03	0.990667	1217.98	0.0176271	1217.96	0.0352542	1218	2.89444e-05	0.000306568
										2.03	0.990667	1218.98	0.017777	1218.96	0.0355539	1219	2.91665e-05	0.000306568
										2.03	0.990667	1219.98	0.0179279	1219.96	0.0358559	1220	2.93901e-05	0.000306568
										2.03	0.990667	1220.98	0.0180801	1220.96	0.0361601	1221	2.96152e-05	0.000306568
										2.03	0.990667	1221.98	0.0182333	1221.96	0.0364667	1222	2.98418e-05	0.000306568
										2.03	0.990667	1222.98	0.0183878	1222.96	0.0367756	1223	3.007e-05	0.000306568
										2.03	0.990667	1223.98	0.0185434	1223.96	0.0370869	1224	3.02997e-05	0.000306568
										2.03	0.990667	1224.98	0.0187002	1224.96	0.0374005	1225	3.0531e-05	0.000306568
										2.03	0.990667	1225.98	0.0188582	1225.96	0.0377165	1226	3.07638e-05	0.000306568
										2.02	0.99045	1226.98	0.0190174	1226.96	0.0380349	1227	3.09983e-05	0.000334452
										2.02	0.99045	1227.98	0.0191778	1227.96	0.0383557	1228	3.12343e-05	0.000334452
										2.02	0.99045	1228.98	0.0193395	1228.96	0.038679	1229	3.14719e-05	0.000334452
										2.02	0.99045	1229.98	0.0195023	1229.96	0.0390047	1230	3.17111e-05	0.000334452
										2.02	0.99045	1230.98	0.0196664	1230.96	0.0393329	1231	3.1952e-05	0.000334452
										2.02	0.99045	1231.98	0.0198318	1231.96	0.0396635	1232	3.21944e-05	0.000334452
										2.02	0.99045	1232.98	0.0199984	1232.96	0.0399967	1233	3.24385e-05	0.000334452
										2.02	0.99045	1233.98	0.0201662	1233.96	0.0403324	1234	3.26843e-05	0.000334452
										2.02	0.99045	1234.98	0.0203354	1234.96	0.0406707	1235	3.29317e-05	0.000334452
										2.02	0.99045	1235.98	0.0205058	1235.96	0.0410115	1236	3.31809e-05	0.000334452
										2.02	0.99045	1236.98	0.0206775	1236.96	0.041355	1237	3.34317e-05	0.000334452
										2.02	0.99045	1237.98	0.0208505	1237.96	0.041701	1238	3.36842e-05	0.000334452
										2.02	0.99045	1238.98	0.0210248	1238.96	0.0420496	1239	3.39384e-05	0.000334452
										2.02	0.99045	1239.98	0.0212005	1239.96	0.0424009	1240	3.41943e-05	0.000334452
										2.01	0.990228	1240.98	0.0213774	1240.96	0.0427549	1241	3.4452e-05	0.00039343
										2.01	0.990228	1241.98	0.0215558	1241.96	0.0431115	1242	3.47114e-05	0.00039343
										2.01	0.990228	1242.98	0.0217354	1242.96	0.0434709	1243	3.49726e-05	0.00039343
										2.01	0.990228	1243.98	0.0219165	1243.96	0.043833	1244	3.52355e-05	0.00039343
										2.01	0.990228	1244.98	0.0220989	1244.96	0.0441978	1245	3.55002e-05	0.00039343
										2.01	0.990228	1245.98	0.0222827	1245.96	0.0445653	1246	3.57667e-05	0.00039343
										2.01	0.990228	1246.98	0.0224679	1246.96	0.0449357	1247	3.60351e-05	0.00039343
										2.01	0.990228	1247.98	0.0226544	1247.95	0.0453089	1248	3.63052e-05	0.00039343
										2.01	0.990228	1248.98	0.0228424	1248.95	0.0456849	1249	3.65772e-05	0.00039343
										2.01	0.990228	1249.98	0.0230319	1249.95	0.0460637	1250	3.6851e-05	0.00039343
										2.01	0.990228	1250.98	0.0232227	1250.95	0.0464455	1251	3.71267e-05	0.00039343
										2.01	0.990228	1251.98	0.023415	1251.95	0.0468301	1252	3.74042e-05	0.00039343
										2.01	0.990228	1252.98	0.0236088	1252.95	0.0472176	1253	3.76837e-05	0.00039343
										2.01	0.990228	1253.98	0.023804	1253.95	0.0476081	1254	3.7965e-05	0.00039343
										2.01	0.990228	1254.98	0.0240008	1254.95	0.0480015	1255	3.82482e-05	0.00039343
										2.01	0.990228	1255.98	0.024199	1255.95	0.0483979	1256	3.85334e-05	0.00039343
										2.01	0.990228	1256.98	0.0243987	1256.95	0.0487974	1257	3.88205e-05	0.00039343
										2.01	0.990228	1257.98	0.0245999	1257.95	0.0491998	1258	3.91095e-05	0.00039343
										2.01	0.990228	1258.98	0.0248027	1258.95	0.0496053	1259	3.94006e-05	0.00039343
										2.01	0.990228	1259.97	0.0250069	1259.95	0.0500139	1260	3.96935e-05	0.00039343
										2.01	0.990228	1260.97	0.0252128	1260.95	0.0504255	1261	3.99885e-05	0.00039343
										2.01	0.990228	1261.97	0.0254202	1261.95	0.0508403	1262	4.02855e-05	0.00039343
										2.01	0.990228	1262.97	0.0256291	1262.95	0.0512583	1263	4.05845e-05	0.00039343
										2.01	0.990228	1263.97	0.0258397	1263.95	0.0516794	1264	4.08856e-05	0.00039343
										2.01	0.990228	1264.97	0.0260518	1264.95	0.0521037	1265	4.11887e-05	0.00039343
										2.01	0.990228	1265.97	0.0262656	1265.95	0.0525312	1266	4.14938e-05	0.00039343
										2.01	0.990228	1266.97	0.026481	1266.95	0.0529619	1267	4.18011e-05	0.00039343
										2.01	0.990228	1267.97	0.026698	1267.95	0.053396	1268	4.21104e-05	0.00039343
										2.01	0.990228	1268.97	0.0269166	1268.95	0.0538333	1269	4.24218e-05	0.00039343
										2	0.99	1269.97	0.027137	1269.95	0.0542739	1270	4.27354e-05	0.000870784
										2	0.99	1270.97	0.027359	1270.95	0.0547179	1271	4.30511e-05	0.000870784
										2	0.99	1271.97	0.0275826	1271.94	0.0551653	1272	4.33689e-05	0.000870784
										2	0.99	1272.97	0.027808	1272.94	0.055616	1273	4.3689e-05	0.000870784
										2	0.99	1273.97	0.0280351	1273.94	0.0560702	1274	4.40112e-05	0.000870784
										2	0.99	1274.97	0.0282639	1274.94	0.0565278	1275	4.43356e-05	0.000870784
										2	0.99	1275.97	0.0284945	1275.94	0.056989	1276	4.46622e-05	0.000870784
										2	0.99	1276.97	0.0287268	1276.94	0.0574536	1277	4.4991e-05	0.000870784
										2	0.99	1277.97	0.0289609	1277.94	0.0579217	1278	4.53221e-05	0.000870784
										2	0.99	1278.97	0.0291967	1278.94	0.0583934	1279	4.56555e-05	0.000870784
										2	0.99	1279.97	0.0294343	1279.94	0.0588687	1280	4.59912e-05	0.000870784
										2	0.99	1280.97	0.0296738	1280.94	0.0593476	1281	4.63291e-05	0.000870784
										2	0.99	1281.97	0.0299151	1281.94	0.0598301	1282	4.66694e-05	0.000870784
										2	0.99	1282.97	0.0301582	1282.94	0.0603164	1283	4.7012e-05	0.000870784
										2	0.99	1283.97	0.0304031	1283.94	0.0608063	1284	4.73569e-05	0.000870784
										2	0.99	1284.97	0.03065	1284.94	0.0612999	1285	4.77042e-05	0.000870784
										2	0.99	1285.97	0.0308987	1285.94	0.0617973	1286	4.80539e-05	0.000870784
										2	0.99	1286.97	0.0311493	1286.94	0.0622985	1287	4.8406e-05	0.000870784
										2	0.99	1287.97	0.0314018	1287.94	0.0628035	1288	4.87605e-05	0.000870784
										2	0.99	1288.97	0.0316562	1288.94	0.0633124	1289	4.91175e-05	0.000870784
										2	0.99	1289.97	0.0319126	1289.94	0.0638252	1290	4.94769e-05	0.000870784
										2	0.99	1290.97	0.0321709	1290.94	0.0643418	1291	4.98387e-05	0.000870784
										2	0.99	1291.97	0.0324312	1291.94	0.0648624	1292	5.02031e-05	0.000870784
										2	0.99	1292.97	0.0326935	1292.93	0.065387	1293	5.057e-05	0.000870784
										2	0.99	1293.97	0.0329578	1293.93	0.0659156	1294	5.09394e-05	0.000870784
										2	0.99	1294.97	0.0332241	1294.93	0.0664482	1295	5.13113e-05	0.000870784
										2	0.99	1295.97	0.0334924	1295.93	0.0669849	1296	5.16859e-05	0.000870784
										2	0.99	1296.97	0.0337628	1296.93	0.0675257	1297	5.2063e-05	0.000870784
										2	0.99	1297.97	0.0340353	1297.93	0.0680706	1298	5.24427e-05	0.000870784
										2	0.99	1298.97	0.0343098	1298.93	0.0686197	1299	5.2825e-05	0.000870784
										2	0.99	1299.97	0.0345865	1299.93	0.069173	1300	5.321e-05	0.000870784
										2	0.99	1300.97	0.0348653	1300.93	0.0697305	1301	5.35976e-05	0.000870784
										2	0.99	1301.96	0.0351462	1301.93	0.0702923	1302	5.3988e-05	0.000870784
										2	0.99	1302.96	0.0354292	1302.93	0.0708584	1303	5.4381e-05	0.000870784
										2	0.99	1303.96	0.0357144	1303.93	0.0714289	1304	5.47767e-05	0.000870784
										2	0.99	1304.96	0.0360019	1304.93	0.0720037	1305	5.51753e-05	0.000870784
										2	0.99	1305.96	0.0362915	1305.93	0.0725829	1306	5.55765e-05	0.000870784
										2	0.99	1306.96	0.0365833	1306.93	0.0731666	1307	5.59806e-05	0.000870784
										2	0.99	1307.96	0.0368774	1307.93	0.0737548	1308	5.63874e-05	0.000870784
										2	0.99	1308.96	0.0371737	1308.93	0.0743475	1309	5.67971e-05	0.000870784
										2	0.99	1309.96	0.0374723	1309.93	0.0749447	1310	5.72097e-05	0.000870784
										2	0.99	1310.96	0.0377733	1310.92	0.0755465	1311	5.76251e-05	0.000870784
										2	0.99	1311.96	0.0380765	1311.92	0.076153	1312	5.80434e-05	0.000870784
										2	0.99	1312.96	0.0383821	1312.92	0.0767641	1313	5.84647e-05	0.000870784
										2	0.99	1313.96	0.03869	1313.92	0.07738	1314	5.88889e-05	0.000870784
										2	0.99	1314.96	0.0390003	1314.92	0.0780005	1315	5.9316e-05	0.000870784
										2	0.99	1315.96	0.039313	1315.92	0.0786259	1316	5.97461e-05	0.000870784
										2	0.99	1316.96	0.0396281	1316.92	0.0792561	1317	6.01793e-05	0.000870784
										2	0.99	1317.96	0.0399456	1317.92	0.0798912	1318	6.06155e-05	0.000870784
										2	0.99	1318.96	0.0402656	1318.92	0.0805311	1319	6.10547e-05	0.000870784
										2	0.99	1319.96	0.040588	1319.92	0.081176	1320	6.1497e-05	0.000870784
										2	0.99	1320.96	0.040913	1320.92	0.0818259	1321	6.19424e-05	0.000870784
										2	0.99	1321.96	0.0412404	1321.92	0.0824809	1322	6.2391e-05	0.000870784
										2	0.99	1322.96	0.0415704	1322.92	0.0831408	1323	6.28427e-05	0.000870784
										2	0.99	1323.96	0.041903	1323.92	0.0838059	1324	6.32975e-05	0.000870784
										2	0.99	1324.96	0.0422381	1324.92	0.0844762	1325	6.37556e-05	0.000870784
										2	0.99	1325.96	0.0425758	1325.91	0.0851517	1326	6.42169e-05	0.000870784
										2	0.99	1326.96	0.0429162	1326.91	0.0858324	1327	6.46815e-05	0.000870784
										2	0.99	1327.96	0.0432592	1327.91	0.0865183	1328	6.51494e-05	0.000870784
										2	0.99	1328.96	0.0436048	1328.91	0.0872097	1329	6.56205e-05	0.000870784
										2	0.99	1329.96	0.0439532	1329.91	0.0879063	1330	6.6095e-05	0.000870784
										2	0.99	1330.96	0.0443042	1330.91	0.0886085	1331	6.65728e-05	0.000870784
										2	0.99	1331.96	0.044658	1331.91	0.089316	1332	6.70541e-05	0.000870784
										2	0.99	1332.95	0.0450146	1332.91	0.0900291	1333	6.75387e-05	0.000870784
										2	0.99	1333.95	0.0453739	1333.91	0.0907478	1334	6.80268e-05	0.000870784
										2	0.99	1334.95	0.045736	1334.91	0.091472	1335	6.85184e-05	0.000870784
										2	0.99	1335.95	0.046101	1335.91	0.0922019	1336	6.90134e-05	0.000870784
										2	0.99	1336.95	0.0464688	1336.91	0.0929375	1337	6.9512e-05	0.000870784
										2	0.99	1337.95	0.0468394	1337.91	0.0936789	1338	7.00141e-05	0.000870784
										2	0.99	1338.95	0.047213	1338.91	0.094426	1339	7.05198e-05	0.000870784
										2	0.99	1339.95	0.0475895	1339.9	0.095179	1340	7.10291e-05	0.000870784
										2	0.99	1340.95	0.047969	1340.9	0.0959379	1341	7.15421e-05	0.000870784
										2	0.99	1341.95	0.0483514	1341.9	0.0967028	1342	7.20587e-05	0.000870784
										2	0.99	1342.95	0.0487368	1342.9	0.0974736	1343	7.2579e-05	0.000870784
										2	0.99	1343.95	0.0491253	1343.9	0.0982505	1344	7.31031e-05	0.000870784
										2	0.99	1344.95	0.0495168	1344.9	0.0990335	1345	7.36309e-05	0.000870784
										2	0.99	1345.95	0.0499113	1345.9	0.0998227	1346	7.41625e-05	0.000870784
										2	0.99	1346.95	0.050309	1346.9	0.100618	1347	7.46979e-05	0.000870784
										2	0.99	1347.95	0.0507098	1347.9	0.10142	1348	7.52372e-05	0.000870784
										2	0.99	1348.95	0.0511138	1348.9	0.102228	1349	7.57803e-05	0.000870784
										2	0.99	1349.95	0.051521	1349.9	0.103042	1350	7.63274e-05	0.000870784
										2	0.99	1350.95	0.0519314	1350.9	0.103863	1351	7.68784e-05	0.000870784
										2	0.99	1351.95	0.052345	1351.9	0.10469	1352	7.74334e-05	0.000870784
										2	0.99	1352.95	0.0527619	1352.89	0.105524	1353	7.79924e-05	0.000870784
										2	0.99	1353.95	0.0531821	1353.89	0.106364	1354	7.85555e-05	0.000870784
										2	0.99	1354.95	0.0536056	1354.89	0.107211	1355	7.91226e-05	0.000870784
										2	0.99	1355.95	0.0540324	1355.89	0.108065	1356	7.96939e-05	0.000870784
										2	0.99	1356.95	0.0544627	1356.89	0.108925	1357	8.02693e-05	0.000870784
										2	0.99	1357.95	0.0548964	1357.89	0.109793	1358	8.08488e-05	0.000870784
										2	0.99	1358.94	0.0553335	1358.89	0.110667	1359	8.14327e-05	0.000870784
										2	0.99	1359.94	0.0557741	1359.89	0.111548	1360	8.20207e-05	0.000870784
										2	0.99	1360.94	0.0562182	1360.89	0.112436	1361	8.26131e-05	0.000870784
										2	0.99	1361.94	0.0566658	1361.89	0.113332	1362	8.32097e-05	0.000870784
										2	0.99	1362.94	0.057117	1362.89	0.114234	1363	8.38108e-05	0.000870784
										2	0.99	1363.94	0.0575719	1363.88	0.115144	1364	8.44162e-05	0.000870784
										2	0.99	1364.94	0.0580303	1364.88	0.116061	1365	8.50261e-05	0.000870784
										2	0.99	1365.94	0.0584924	1365.88	0.116985	1366	8.56404e-05	0.000870784
										2	0.99	1366.94	0.0589582	1366.88	0.117916	1367	8.62593e-05	0.000870784
										2	0.99	1367.94	0.0594278	1367.88	0.118856	1368	8.68827e-05	0.000870784
										2	0.99	1368.94	0.0599011	1368.88	0.119802	1369	8.75107e-05	0.000870784
										2	0.99	1369.94	0.0603782	1369.88	0.120756	1370	8.81433e-05	0.000870784
										2	0.99	1370.94	0.0608591	1370.88	0.121718	1371	8.87806e-05	0.000870784
										2	0.99	1371.94	0.0613439	1371.88	0.122688	1372	8.94226e-05	0.000870784
										2	0.99	1372.94	0.0618326	1372.88	0.123665	1373	9.00694e-05	0.000870784
										2	0.99	1373.94	0.0623253	1373.88	0.124651	1374	9.07209e-05	0.000870784
										2	0.99	1374.94	0.0628219	1374.87	0.125644	1375	9.13773e-05	0.000870784
										2	0.99	1375.94	0.0633225	1375.87	0.126645	1376	9.20385e-05	0.000870784
										2	0.99	1376.94	0.0638272	1376.87	0.127654	1377	9.27047e-05	0.000870784
										2	0.99	1377.94	0.0643359	1377.87	0.128672	1378	9.33758e-05	0.000870784
										2	0.99	1378.94	0.0648488	1378.87	0.129698	1379	9.40519e-05	0.000870784
										2	0.99	1379.93	0.0653658	1379.87	0.130732	1380	9.47331e-05	0.000870784
										2	0.99	1380.93	0.065887	1380.87	0.131774	1381	9.54193e-05	0.000870784
										2	0.99	1381.93	0.0664125	1381.87	0.132825	1382	9.61107e-05	0.000870784
										2	0.99	1382.93	0.0669422	1382.87	0.133884	1383	9.68072e-05	0.000870784
										2	0.99	1383.93	0.0674762	1383.87	0.134952	1384	9.7509e-05	0.000870784
										2	0.99	1384.93	0.0680146	1384.86	0.136029	1385	9.82161e-05	0.000870784
										2	0.99	1385.93	0.0685574	1385.86	0.137115	1386	9.89284e-05	0.000870784
										2	0.99	1386.93	0.0691046	1386.86	0.138209	1387	9.96462e-05	0.000870784
										2	0.99	1387.93	0.0696563	1387.86	0.139313	1388	0.000100369	0.000870784
										2	0.99	1388.93	0.0702125	1388.86	0.140425	1389	0.000101098	0.000870784
										2	0.99	1389.93	0.0707732	1389.86	0.141546	1390	0.000101832	0.000870784
										2	0.99	1390.93	0.0713385	1390.86	0.142677	1391	0.000102572	0.000870784
										2	0.99	1391.93	0.0719085	1391.86	0.143817	1392	0.000103317	0.000870784
										2	0.99	1392.93	0.0724832	1392.86	0.144966	1393	0.000104068	0.000870784
										2	0.99	1393.93	0.0730626	1393.85	0.146125	1394	0.000104824	0.000870784
										2	0.99	1394.93	0.0736467	1394.85	0.147293	1395	0.000105587	0.000870784
										2	0.99	1395.93	0.0742357	1395.85	0.148471	1396	0.000106355	0.000870784
										2	0.99	1396.93	0.0748295	1396.85	0.149659	1397	0.000107129	0.000870784
										2	0.99	1397.92	0.0754283	1397.85	0.150857	1398	0.000107909	0.000870784
										2	0.99	1398.92	0.0760319	1398.85	0.152064	1399	0.000108695	0.000870784
										2	0.99	1399.92	0.0766406	1399.85	0.153281	1400	0.000109487	0.000870784
										2	0.99	1400.92	0.0772544	1400.85	0.154509	1401	0.000110285	0.000870784
										2	0.99	1401.92	0.0778732	1401.84	0.155746	1402	0.000111089	0.000870784
										2	0.99	1402.92	0.0784972	1402.84	0.156994	1403	0.000111899	0.000870784
										2	0.99	1403.92	0.0791263	1403.84	0.158253	1404	0.000112716	0.000870784
										2	0.99	1404.92	0.0797607	1404.84	0.159521	1405	0.000113538	0.000870784
										2	0.99	1405.92	0.0804004	1405.84	0.160801	1406	0.000114368	0.000870784
										2	0.99	1406.92	0.0810454	1406.84	0.162091	1407	0.000115203	0.000870784
										2	0.99	1407.92	0.0816958	1407.84	0.163392	1408	0.000116045	0.000870784
										2	0.99	1408.92	0.0823517	1408.84	0.164703	1409	0.000116894	0.000870784
										2	0.99	1409.92	0.083013	1409.83	0.166026	1410	0.000117749	0.000870784
										2	0.99	1410.92	0.0836799	1410.83	0.16736	1411	0.000118611	0.000870784
										2	0.99	1411.92	0.0843524	1411.83	0.168705	1412	0.000119479	0.000870784
										2	0.99	1412.91	0.0850305	1412.83	0.170061	1413	0.000120355	0.000870784
										2	0.99	1413.91	0.0857144	1413.83	0.171429	1414	0.000121237	0.000870784
										2	0.99	1414.91	0.086404	1414.83	0.172808	1415	0.000122126	0.000870784
										2	0.99	1415.91	0.0870994	1415.83	0.174199	1416	0.000123022	0.000870784
										2	0.99	1416.91	0.0878007	1416.82	0.175601	1417	0.000123925	0.000870784
										2	0.99	1417.91	0.088508	1417.82	0.177016	1418	0.000124835	0.000870784
										2	0.99	1418.91	0.0892212	1418.82	0.178442	1419	0.000125752	0.000870784
										2	0.99	1419.91	0.0899405	1419.82	0.179881	1420	0.000126677	0.000870784
										2	0.99	1420.91	0.0906658	1420.82	0.181332	1421	0.000127608	0.000870784
										2	0.99	1421.91	0.0913974	1421.82	0.182795	1422	0.000128548	0.000870784
										2	0.99	1422.91	0.0921352	1422.82	0.18427	1423	0.000129494	0.000870784
										2	0.99	1423.91	0.0928792	1423.81	0.185758	1424	0.000130448	0.000870784
										2	0.99	1424.91	0.0936296	1424.81	0.187259	1425	0.00013141	0.000870784
										2	0.99	1425.91	0.0943864	1425.81	0.188773	1426	0.000132379	0.000870784
										2	0.99	1426.9	0.0951497	1426.81	0.190299	1427	0.000133356	0.000870784
										2	0.99	1427.9	0.0959196	1427.81	0.191839	1428	0.000134341	0.000870784
										2	0.99	1428.9	0.096696	1428.81	0.193392	1429	0.000135334	0.000870784
										2	0.99	1429.9	0.0974791	1429.81	0.194958	1430	0.000136334	0.000870784
										2	0.99	1430.9	0.0982689	1430.8	0.196538	1431	0.000137343	0.000870784
										2	0.99	1431.9	0.0990655	1431.8	0.198131	1432	0.00013836	0.000870784
										2	0.99	1432.9	0.099869	1432.8	0.199738	1433	0.000139385	0.000870784
										2	0.99	1433.9	0.100679	1433.8	0.201359	1434	0.000140418	0.000870784
										2	0.99	1434.9	0.101497	1434.8	0.202994	1435	0.000141459	0.000870784
										2	0.99	1435.9	0.102321	1435.8	0.204643	1436	0.000142509	0.000870784
										2	0.99	1436.9	0.103153	1436.79	0.206306	1437	0.000143567	0.000870784
										2	0.99	1437.9	0.103992	1437.79	0.207984	1438	0.000144634	0.000870784
										2	0.99	1438.9	0.104838	1438.79	0.209676	1439	0.00014571	0.000870784
										2	0.99	1439.89	0.105692	1439.79	0.211383	1440	0.000146794	0.000870784
										2	0.99	1440.89	0.106553	1440.79	0.213105	1441	0.000147887	0.000870784
										2	0.99	1441.89	0.107421	1441.79	0.214842	1442	0.000148989	0.000870784
										2	0.99	1442.89	0.108297	1442.78	0.216594	1443	0.0001501	0.000870784
										2	0.99	1443.89	0.109181	1443.78	0.218362	1444	0.00015122	0.000870784
										2	0.99	1444.89	0.110072	1444.78	0.220145	1445	0.000152349	0.000870784
										2	0.99	1445.89	0.110972	1445.78	0.221943	1446	0.000153488	0.000870784
										2	0.99	1446.89	0.111879	1446.78	0.223758	1447	0.000154636	0.000870784
										1.96	0.989035	1447.89	0.112794	1447.77	0.225588	1448	0.000155793	0.00184647
										1.96	0.989035	1448.89	0.113717	1448.77	0.227435	1449	0.00015696	0.00184647
										1.96	0.989035	1449.89	0.114649	1449.77	0.229297	1450	0.000158136	0.00184647
										1.92	0.987977	1450.88	0.115588	1450.77	0.231177	1451	0.000159322	0.00187921
										1.91	0.987697	1451.88	0.116536	1451.77	0.233072	1452	0.000160518	0.00189584
										1.9	0.987411	1452.88	0.117493	1452.77	0.234985	1453	0.000161724	0.00192109
										1.9	0.987411	1453.88	0.118457	1453.76	0.236915	1454	0.00016294	0.00192109
										1.89	0.987118	1454.88	0.119431	1454.76	0.238861	1455	0.000164166	0.00199037
										1.89	0.987118	1455.88	0.120413	1455.76	0.240825	1456	0.000165402	0.00199037
										1.89	0.987118	1456.88	0.121404	1456.76	0.242807	1457	0.000166649	0.00199037
										1.89	0.987118	1457.88	0.122403	1457.76	0.244806	1458	0.000167906	0.00199037
										1.89	0.987118	1458.88	0.123412	1458.75	0.246823	1459	0.000169173	0.00199037
										1.89	0.987118	1459.88	0.124429	1459.75	0.248859	1460	0.000170451	0.00199037
										1.88	0.986817	1460.87	0.125456	1460.75	0.250912	1461	0.00017174	0.00206256
										1.88	0.986817	1461.87	0.126492	1461.75	0.252984	1462	0.000173039	0.00206256
										1.87	0.98651	1462.87	0.127537	1462.74	0.255074	1463	0.00017435	0.00209041
										1.86	0.986196	1463.87	0.128592	1463.74	0.257183	1464	0.000175672	0.00210922
										1.85	0.985875	1464.87	0.129656	1464.74	0.259312	1465	0.000177005	0.00217662
										1.85	0.985875	1465.87	0.13073	1465.74	0.261459	1466	0.000178349	0.00217662
										1.85	0.985875	1466.87	0.131813	1466.74	0.263626	1467	0.000179704	0.00217662
										1.85	0.985875	1467.87	0.132906	1467.73	0.265812	1468	0.000181071	0.00217662
										1.85	0.985875	1468.87	0.134009	1468.73	0.268019	1469	0.00018245	0.00217662
										1.85	0.985875	1469.86	0.135122	1469.73	0.270245	1470	0.00018384	0.00217662
										1.83	0.985209	1470.86	0.136246	1470.73	0.272492	1471	0.000185242	0.00226699
										1.83	0.985209	1471.86	0.137379	1471.73	0.274759	1472	0.000186657	0.00226699
										1.83	0.985209	1472.86	0.138523	1472.72	0.277046	1473	0.000188083	0.00226699
										1.82	0.984864	1473.86	0.139677	1473.72	0.279355	1474	0.000189522	0.00231908
										1.82	0.984864	1474.86	0.140842	1474.72	0.281684	1475	0.000190972	0.00231908
										1.81	0.984512	1475.86	0.142018	1475.72	0.284035	1476	0.000192436	0.00235099
										1.8	0.984151	1476.86	0.143204	1476.71	0.286408	1477	0.000193912	0.00239435
										1.8	0.984151	1477.86	0.144401	1477.71	0.288802	1478	0.000195401	0.00239435
										1.8	0.984151	1478.85	0.145609	1478.71	0.291219	1479	0.000196902	0.00239435
										1.78	0.983404	1479.85	0.146829	1479.71	0.293657	1480	0.000198417	0.00243864
										1.77	0.983018	1480.85	0.148059	1480.7	0.296119	1481	0.000199945	0.00249534
										1.77	0.983018	1481.85	0.149301	1481.7	0.298602	1482	0.000201486	0.00249534
										1.77	0.983018	1482.85	0.150555	1482.7	0.301109	1483	0.000203041	0.00249534
										1.77	0.983018	1483.85	0.15182	1483.7	0.303639	1484	0.000204609	0.00249534
										1.76	0.982622	1484.85	0.153097	1484.69	0.306193	1485	0.000206191	0.00257733
										1.76	0.982622	1485.85	0.154385	1485.69	0.30877	1486	0.000207786	0.00257733
										1.76	0.982622	1486.84	0.155686	1486.69	0.311372	1487	0.000209396	0.00257733
										1.75	0.982217	1487.84	0.156999	1487.69	0.313997	1488	0.00021102	0.00262558
										1.74	0.981803	1488.84	0.158324	1488.68	0.316647	1489	0.000212658	0.00267488
										1.74	0.981803	1489.84	0.159661	1489.68	0.319322	1490	0.00021431	0.00267488
										1.74	0.981803	1490.84	0.161011	1490.68	0.322022	1491	0.000215977	0.00267488
										1.73	0.981379	1491.84	0.162374	1491.68	0.324748	1492	0.000217659	0.00272527
										1.72	0.980945	1492.84	0.163749	1492.67	0.327498	1493	0.000219356	0.00276379
										1.72	0.980945	1493.83	0.165138	1493.67	0.330275	1494	0.000221068	0.00276379
										1.71	0.980502	1494.83	0.166539	1494.67	0.333078	1495	0.000222795	0.00281613
										1.71	0.980502	1495.83	0.167954	1495.66	0.335908	1496	0.000224537	0.00281613
										1.7	0.980047	1496.83	0.169382	1496.66	0.338764	1497	0.000226295	0.00289682
										1.7	0.980047	1497.83	0.170823	1497.66	0.341647	1498	0.000228069	0.00289682
										1.7	0.980047	1498.83	0.172279	1498.66	0.344557	1499	0.000229858	0.00289682
										1.7	0.980047	1499.83	0.173748	1499.65	0.347496	1500	0.000231664	0.00289682
										1.69	0.979583	1500.82	0.175231	1500.65	0.350462	1501	0.000233486	0.00296612
										1.68	0.979107	1501.82	0.176728	1501.65	0.353456	1502	0.000235324	0.00300863
										1.68	0.979107	1502.82	0.17824	1502.64	0.356479	1503	0.000237178	0.00300863
										1.67	0.97862	1503.82	0.179765	1503.64	0.359531	1504	0.00023905	0.00308105
										1.67	0.97862	1504.82	0.181306	1504.64	0.362612	1505	0.000240938	0.00308105
										1.67	0.97862	1505.82	0.182861	1505.63	0.365723	1506	0.000242844	0.00308105
										1.66	0.978122	1506.82	0.184432	1506.63	0.368863	1507	0.000244766	0.00317066
										1.66	0.978122	1507.81	0.186017	1507.63	0.372034	1508	0.000246707	0.00317066
										1.66	0.978122	1508.81	0.187617	1508.62	0.375235	1509	0.000248665	0.00317066
										1.64	0.977091	1509.81	0.189234	1509.62	0.378467	1510	0.00025064	0.00329488
										1.64	0.977091	1510.81	0.190865	1510.62	0.38173	1511	0.000252634	0.00329488
										1.64	0.977091	1511.81	0.192513	1511.61	0.385025	1512	0.000254646	0.00329488
										1.64	0.977091	1512.81	0.194176	1512.61	0.388352	1513	0.000256677	0.00329488
										1.64	0.977091	1513.8	0.195856	1513.61	0.391711	1514	0.000258726	0.00329488
										1.63	0.976558	1514.8	0.197552	1514.6	0.395103	1515	0.000260794	0.00340824
										1.63	0.976558	1515.8	0.199264	1515.6	0.398528	1516	0.000262881	0.00340824
										1.62	0.976012	1516.8	0.200993	1516.6	0.401986	1517	0.000264988	0.00357813
										1.62	0.976012	1517.8	0.202739	1517.59	0.405478	1518	0.000267113	0.00357813
										1.62	0.976012	1518.8	0.204502	1518.59	0.409004	1519	0.000269259	0.00357813
										1.62	0.976012	1519.79	0.206282	1519.59	0.412565	1520	0.000271424	0.00357813
										1.62	0.976012	1520.79	0.20808	1520.58	0.416161	1521	0.00027361	0.00357813
										1.62	0.976012	1521.79	0.209896	1521.58	0.419792	1522	0.000275816	0.00357813
										1.62	0.976012	1522.79	0.211729	1522.58	0.423458	1523	0.000278042	0.00357813
										1.62	0.976012	1523.79	0.213581	1523.57	0.427161	1524	0.00028029	0.00357813
										1.61	0.975453	1524.78	0.21545	1524.57	0.430901	1525	0.000282558	0.00375792
										1.61	0.975453	1525.78	0.217339	1525.57	0.434677	1526	0.000284848	0.00375792
										1.6	0.974881	1526.78	0.219246	1526.56	0.438491	1527	0.000287159	0.00392874
										1.6	0.974881	1527.78	0.221171	1527.56	0.442343	1528	0.000289491	0.00392874
										1.6	0.974881	1528.78	0.223116	1528.55	0.446233	1529	0.000291846	0.00392874
										1.6	0.974881	1529.77	0.225081	1529.55	0.450162	1530	0.000294223	0.00392874
										1.6	0.974881	1530.77	0.227065	1530.55	0.45413	1531	0.000296623	0.00392874
										1.6	0.974881	1531.77	0.229069	1531.54	0.458137	1532	0.000299045	0.00392874
										1.6	0.974881	1532.77	0.231092	1532.54	0.462185	1533	0.00030149	0.00392874
										1.59	0.974296	1533.77	0.233137	1533.53	0.466273	1534	0.000303959	0.0041292
										1.59	0.974296	1534.76	0.235201	1534.53	0.470402	1535	0.000306451	0.0041292
										1.59	0.974296	1535.76	0.237287	1535.53	0.474573	1536	0.000308967	0.0041292
										1.58	0.973697	1536.76	0.239393	1536.52	0.478786	1537	0.000311507	0.00425515
										1.58	0.973697	1537.76	0.24152	1537.52	0.483041	1538	0.000314071	0.00425515
										1.58	0.973697	1538.76	0.24367	1538.51	0.487339	1539	0.00031666	0.00425515
										1.56	0.972458	1539.75	0.24584	1539.51	0.491681	1540	0.000319273	0.00438556
										1.56	0.972458	1540.75	0.248033	1540.5	0.496066	1541	0.000321912	0.00438556
										1.56	0.972458	1541.75	0.250248	1541.5	0.500496	1542	0.000324576	0.00438556
										1.55	0.971816	1542.75	0.252486	1542.5	0.504971	1543	0.000327266	0.00447507
										1.54	0.97116	1543.75	0.254746	1543.49	0.509492	1544	0.000329982	0.00454359
										1.54	0.97116	1544.74	0.257029	1544.49	0.514059	1545	0.000332724	0.00454359
										1.53	0.970488	1545.74	0.259336	1545.48	0.518672	1546	0.000335493	0.0046605
										1.53	0.970488	1546.74	0.261666	1546.48	0.523333	1547	0.000338289	0.0046605
										1.53	0.970488	1547.74	0.26402	1547.47	0.528041	1548	0.000341112	0.0046605
										1.52	0.9698	1548.73	0.266399	1548.47	0.532797	1549	0.000343962	0.00483005
										1.52	0.9698	1549.73	0.268801	1549.46	0.537603	1550	0.000346841	0.00483005
										1.52	0.9698	1550.73	0.271229	1550.46	0.542458	1551	0.000349747	0.00483005
										1.52	0.9698	1551.73	0.273681	1551.45	0.547363	1552	0.000352682	0.00483005
										1.51	0.969097	1552.72	0.276159	1552.45	0.552318	1553	0.000355646	0.00500675
										1.51	0.969097	1553.72	0.278662	1553.44	0.557325	1554	0.000358639	0.00500675
										1.51	0.969097	1554.72	0.281192	1554.44	0.562384	1555	0.000361661	0.00500675
										1.5	0.968377	1555.72	0.283747	1555.43	0.567495	1556	0.000364714	0.00513753
										1.5	0.968377	1556.71	0.286329	1556.43	0.572659	1557	0.000367796	0.00513753
										1.49	0.967641	1557.71	0.288938	1557.42	0.577877	1558	0.000370909	0.00535503
										1.49	0.967641	1558.71	0.291574	1558.42	0.583149	1559	0.000374053	0.00535503
										1.49	0.967641	1559.71	0.294238	1559.41	0.588476	1560	0.000377228	0.00535503
										1.49	0.967641	1560.7	0.29693	1560.41	0.593859	1561	0.000380435	0.00535503
										1.49	0.967641	1561.7	0.299649	1561.4	0.599299	1562	0.000383674	0.00535503
										1.49	0.967641	1562.7	0.302397	1562.4	0.604795	1563	0.000386945	0.00535503
										1.48	0.966887	1563.69	0.305175	1563.39	0.610349	1564	0.000390249	0.00561248
										1.48	0.966887	1564.69	0.307981	1564.38	0.615962	1565	0.000393586	0.00561248
										1.48	0.966887	1565.69	0.310817	1565.38	0.621633	1566	0.000396956	0.00561248
										1.47	0.966116	1566.69	0.313682	1566.37	0.627365	1567	0.00040036	0.00594663
										1.47	0.966116	1567.68	0.316578	1567.37	0.633157	1568	0.000403799	0.00594663
										1.47	0.966116	1568.68	0.319505	1568.36	0.63901	1569	0.000407272	0.00594663
										1.47	0.966116	1569.68	0.322463	1569.36	0.644925	1570	0.00041078	0.00594663
										1.47	0.966116	1570.67	0.325452	1570.35	0.650904	1571	0.000414324	0.00594663
										1.47	0.966116	1571.67	0.328473	1571.34	0.656945	1572	0.000417904	0.00594663
										1.47	0.966116	1572.67	0.331526	1572.34	0.663051	1573	0.00042152	0.00594663
										1.47	0.966116	1573.67	0.334611	1573.33	0.669222	1574	0.000425173	0.00594663
										1.46	0.965326	1574.66	0.33773	1574.32	0.675459	1575	0.000428863	0.00633741
										1.46	0.965326	1575.66	0.340882	1575.32	0.681763	1576	0.000432591	0.00633741
										1.46	0.965326	1576.66	0.344067	1576.31	0.688135	1577	0.000436357	0.00633741
										1.46	0.965326	1577.65	0.347287	1577.31	0.694574	1578	0.000440161	0.00633741
										1.45	0.964519	1578.65	0.350542	1578.3	0.701083	1579	0.000444005	0.00657887
										1.45	0.964519	1579.65	0.353831	1579.29	0.707662	1580	0.000447887	0.00657887
										1.45	0.964519	1580.64	0.357156	1580.29	0.714312	1581	0.00045181	0.00657887
										1.44	0.963692	1581.64	0.360517	1581.28	0.721033	1582	0.000455773	0.00683088
										1.44	0.963692	1582.64	0.363914	1582.27	0.727828	1583	0.000459777	0.00683088
										1.44	0.963692	1583.63	0.367348	1583.27	0.734695	1584	0.000463823	0.00683088
										1.44	0.963692	1584.63	0.370819	1584.26	0.741638	1585	0.00046791	0.00683088
										1.43	0.962846	1585.63	0.374328	1585.25	0.748655	1586	0.00047204	0.00717118
										1.43	0.962846	1586.62	0.377875	1586.24	0.755749	1587	0.000476213	0.00717118
										1.43	0.962846	1587.62	0.38146	1587.24	0.762921	1588	0.000480429	0.00717118
										1.43	0.962846	1588.61	0.385085	1588.23	0.77017	1589	0.000484688	0.00717118
										1.43	0.962846	1589.61	0.388749	1589.22	0.777499	1590	0.000488993	0.00717118
										1.42	0.961981	1590.61	0.392454	1590.22	0.784907	1591	0.000493342	0.00757205
										1.42	0.961981	1591.6	0.396199	1591.21	0.792397	1592	0.000497737	0.00757205
										1.42	0.961981	1592.6	0.399985	1592.2	0.799969	1593	0.000502178	0.00757205
										1.42	0.961981	1593.6	0.403812	1593.19	0.807625	1594	0.000506665	0.00757205
										1.42	0.961981	1594.59	0.407682	1594.18	0.815364	1595	0.0005112	0.00757205
										1.41	0.961095	1595.59	0.411594	1595.18	0.823189	1596	0.000515783	0.00786777
										1.41	0.961095	1596.58	0.41555	1596.17	0.8311	1597	0.000520413	0.00786777
										1.4	0.960189	1597.58	0.419549	1597.16	0.839099	1598	0.000525093	0.0080426
										1.4	0.960189	1598.58	0.423593	1598.15	0.847186	1599	0.000529822	0.0080426
										1.39	0.959262	1599.57	0.427681	1599.14	0.855362	1600	0.000534601	0.0083592
										1.39	0.959262	1600.57	0.431815	1600.14	0.86363	1601	0.000539431	0.0083592
										1.39	0.959262	1601.56	0.435994	1601.13	0.871989	1602	0.000544313	0.0083592
										1.39	0.959262	1602.56	0.440221	1602.12	0.880441	1603	0.000549246	0.0083592
										1.39	0.959262	1603.56	0.444494	1603.11	0.888988	1604	0.000554232	0.0083592
										1.38	0.958313	1604.55	0.448815	1604.1	0.897629	1605	0.000559271	0.0086899
										1.38	0.958313	1605.55	0.453184	1605.09	0.906368	1606	0.000564364	0.0086899
										1.37	0.957342	1606.54	0.457602	1606.08	0.915204	1607	0.000569511	0.00893511
										1.37	0.957342	1607.54	0.46207	1607.08	0.924139	1608	0.000574713	0.00893511
										1.37	0.957342	1608.53	0.466587	1608.07	0.933175	1609	0.000579972	0.00893511
										1.36	0.956348	1609.53	0.471156	1609.06	0.942311	1610	0.000585287	0.00929155
										1.36	0.956348	1610.52	0.475776	1610.05	0.951551	1611	0.000590659	0.00929155
										1.36	0.956348	1611.52	0.480448	1611.04	0.960895	1612	0.000596089	0.00929155
										1.36	0.956348	1612.51	0.485172	1612.03	0.970344	1613	0.000601577	0.00929155
										1.35	0.955332	1613.51	0.48995	1613.02	0.9799	1614	0.000607125	0.00971853
										1.35	0.955332	1614.51	0.494782	1614.01	0.989564	1615	0.000612733	0.00971853
										1.35	0.955332	1615.5	0.499669	1615	0.999338	1616	0.000618402	0.00971853
										1.35	0.955332	1616.5	0.504611	1615.99	1.00922	1617	0.000624132	0.00971853
										1.34	0.954291	1617.49	0.509609	1616.98	1.01922	1618	0.000629925	0.00999649
										1.33	0.953226	1618.49	0.514664	1617.97	1.02933	1619	0.000635781	0.0101101
										1.32	0.952137	1619.48	0.519777	1618.96	1.03955	1620	0.0006417	0.0102833
										1.32	0.952137	1620.48	0.524948	1619.95	1.0499	1621	0.000647684	0.0102833
										1.31	0.951022	1621.47	0.530178	1620.94	1.06036	1622	0.000653734	0.0106397
										1.31	0.951022	1622.46	0.535468	1621.93	1.07094	1623	0.000659849	0.0106397
										1.31	0.951022	1623.46	0.540818	1622.92	1.08164	1624	0.000666032	0.0106397
										1.31	0.951022	1624.45	0.546229	1623.91	1.09246	1625	0.000672282	0.0106397
										1.3	0.949881	1625.45	0.551703	1624.9	1.10341	1626	0.000678601	0.0111363
										1.3	0.949881	1626.44	0.557239	1625.89	1.11448	1627	0.00068499	0.0111363
										1.3	0.949881	1627.44	0.56284	1626.87	1.12568	1628	0.000691449	0.0111363
										1.3	0.949881	1628.43	0.568504	1627.86	1.13701	1629	0.000697979	0.0111363
										1.29	0.948714	1629.43	0.574234	1628.85	1.14847	1630	0.000704582	0.0114597
										1.28	0.947519	1630.42	0.58003	1629.84	1.16006	1631	0.000711257	0.0118614
										1.28	0.947519	1631.41	0.585893	1630.83	1.17179	1632	0.000718006	0.0118614
										1.28	0.947519	1632.41	0.591824	1631.82	1.18365	1633	0.00072483	0.0118614
										1.28	0.947519	1633.4	0.597823	1632.8	1.19565	1634	0.00073173	0.0118614
										1.28	0.947519	1634.4	0.603892	1633.79	1.20778	1635	0.000738706	0.0118614
										1.27	0.946297	1635.39	0.610031	1634.78	1.22006	1636	0.00074576	0.0123499
										1.27	0.946297	1636.38	0.616242	1635.77	1.23248	1637	0.000752892	0.0123499
										1.26	0.945046	1637.38	0.622525	1636.75	1.24505	1638	0.000760104	0.0128604
										1.26	0.945046	1638.37	0.628881	1637.74	1.25776	1639	0.000767396	0.0128604
										1.26	0.945046	1639.36	0.635312	1638.73	1.27062	1640	0.00077477	0.0128604
										1.26	0.945046	1640.36	0.641817	1639.72	1.28363	1641	0.000782227	0.0128604
										1.26	0.945046	1641.35	0.648398	1640.7	1.2968	1642	0.000789766	0.0128604
										1.25	0.943766	1642.34	0.655057	1641.69	1.31011	1643	0.000797391	0.0135511
										1.25	0.943766	1643.34	0.661793	1642.68	1.32359	1644	0.000805101	0.0135511
										1.25	0.943766	1644.33	0.668608	1643.66	1.33722	1645	0.000812897	0.0135511
										1.25	0.943766	1645.32	0.675503	1644.65	1.35101	1646	0.000820781	0.0135511
										1.24	0.942456	1646.32	0.682479	1645.64	1.36496	1647	0.000828754	0.0141989
										1.24	0.942456	1647.31	0.689537	1646.62	1.37907	1648	0.000836817	0.0141989
										1.24	0.942456	1648.3	0.696678	1647.61	1.39336	1649	0.000844971	0.0141989
										1.24	0.942456	1649.3	0.703904	1648.59	1.40781	1650	0.000853216	0.0141989
										1.23	0.941116	1650.29	0.711214	1649.58	1.42243	1651	0.000861555	0.0146208
										1.22	0.939744	1651.28	0.718611	1650.56	1.43722	1652	0.000869989	0.014968
										1.22	0.939744	1652.27	0.726095	1651.55	1.45219	1653	0.000878518	0.014968
										1.22	0.939744	1653.27	0.733667	1652.53	1.46733	1654	0.000887143	0.014968
										1.21	0.938341	1654.26	0.741329	1653.52	1.48266	1655	0.000895866	0.0155057
										1.21	0.938341	1655.25	0.749082	1654.5	1.49816	1656	0.000904689	0.0155057
										1.21	0.938341	1656.24	0.756927	1655.49	1.51385	1657	0.000913611	0.0155057
										1.2	0.936904	1657.24	0.764865	1656.47	1.52973	1658	0.000922636	0.0160641
										1.2	0.936904	1658.23	0.772897	1657.45	1.54579	1659	0.000931763	0.0160641
										1.2	0.936904	1659.22	0.781025	1658.44	1.56205	1660	0.000940994	0.0160641
										1.19	0.935435	1660.21	0.789249	1659.42	1.5785	1661	0.00095033	0.0166442
										1.19	0.935435	1661.2	0.797571	1660.4	1.59514	1662	0.000959773	0.0166442
										1.19	0.935435	1662.19	0.805992	1661.39	1.61198	1663	0.000969323	0.0166442
										1.18	0.933931	1663.19	0.814514	1662.37	1.62903	1664	0.000978983	0.0173492
										1.18	0.933931	1664.18	0.823137	1663.35	1.64627	1665	0.000988754	0.0173492
										1.18	0.933931	1665.17	0.831864	1664.34	1.66373	1666	0.000998636	0.0173492
										1.18	0.933931	1666.16	0.840694	1665.32	1.68139	1667	0.00100863	0.0173492
										1.17	0.932392	1667.15	0.84963	1666.3	1.69926	1668	0.00101874	0.0179788
										1.17	0.932392	1668.14	0.858673	1667.28	1.71735	1669	0.00102897	0.0179788
										1.16	0.930817	1669.13	0.867825	1668.26	1.73565	1670	0.00103931	0.0186325
										1.16	0.930817	1670.12	0.877086	1669.25	1.75417	1671	0.00104977	0.0186325
										1.16	0.930817	1671.11	0.886458	1670.23	1.77292	1672	0.00106036	0.0186325
										1.16	0.930817	1672.1	0.895942	1671.21	1.79188	1673	0.00107106	0.0186325
										1.15	0.929205	1673.09	0.905541	1672.19	1.81108	1674	0.00108189	0.0195434
										1.15	0.929205	1674.08	0.915254	1673.17	1.83051	1675	0.00109284	0.0195434
										1.15	0.929205	1675.07	0.925084	1674.15	1.85017	1676	0.00110392	0.0195434
										1.15	0.929205	1676.06	0.935033	1675.13	1.87007	1677	0.00111513	0.0195434
										1.14	0.927556	1677.05	0.945101	1676.11	1.8902	1678	0.00112646	0.0203786
										1.14	0.927556	1678.04	0.95529	1677.09	1.91058	1679	0.00113793	0.0203786
										1.14	0.927556	1679.03	0.965602	1678.07	1.9312	1680	0.00114953	0.0203786
										1.13	0.925869	1680.02	0.976039	1679.05	1.95208	1681	0.00116126	0.0213787
										1.13	0.925869	1681.01	0.986601	1680.03	1.9732	1682	0.00117313	0.0213787
										1.13	0.925869	1682	0.99729	1681.01	1.99458	1683	0.00118513	0.0213787
										1.13	0.925869	1682.99	1.00811	1681.98	2.01622	1684	0.00119728	0.0213787
										1.13	0.925869	1683.98	1.01906	1682.96	2.03811	1685	0.00120956	0.0213787
										1.12	0.924142	1684.97	1.03014	1683.94	2.06028	1686	0.00122199	0.0227006
										1.12	0.924142	1685.96	1.04135	1684.92	2.08271	1687	0.00123456	0.0227006
										1.12	0.924142	1686.95	1.0527	1685.89	2.10541	1688	0.00124728	0.0227006
										1.12	0.924142	1687.94	1.06419	1686.87	2.12838	1689	0.00126014	0.0227006
										1.12	0.924142	1688.92	1.07582	1687.85	2.15164	1690	0.00127316	0.0227006
										1.11	0.922375	1689.91	1.08758	1688.82	2.17517	1691	0.00128632	0.0242518
										1.11	0.922375	1690.9	1.09949	1689.8	2.19899	1692	0.00129964	0.0242518
										1.11	0.922375	1691.89	1.11155	1690.78	2.22309	1693	0.00131311	0.0242518
										1.11	0.922375	1692.88	1.12375	1691.75	2.24749	1694	0.00132674	0.0242518
										1.11	0.922375	1693.86	1.13609	1692.73	2.27219	1695	0.00134052	0.0242518
										1.11	0.922375	1694.85	1.14859	1693.7	2.29718	1696	0.00135447	0.0242518
										1.1	0.920567	1695.84	1.16124	1694.68	2.32247	1697	0.00136858	0.0260669
										1.1	0.920567	1696.83	1.17404	1695.65	2.34807	1698	0.00138285	0.0260669
										1.1	0.920567	1697.81	1.18699	1696.63	2.37398	1699	0.00139728	0.0260669
										1.1	0.920567	1698.8	1.2001	1697.6	2.40021	1700	0.00141189	0.0260669
										1.1	0.920567	1699.79	1.21338	1698.57	2.42675	1701	0.00142666	0.0260669
										1.1	0.920567	1700.77	1.22681	1699.55	2.45361	1702	0.00144161	0.0260669
										1.09	0.918717	1701.76	1.2404	1700.52	2.4808	1703	0.00145672	0.0275172
										1.09	0.918717	1702.75	1.25416	1701.49	2.50832	1704	0.00147202	0.0275172
										1.09	0.918717	1703.73	1.26808	1702.46	2.53617	1705	0.00148749	0.0275172
										1.08	0.916824	1704.72	1.28218	1703.44	2.56436	1706	0.00150314	0.0283572
										1.08	0.916824	1705.7	1.29644	1704.41	2.59289	1707	0.00151897	0.0283572
										1.07	0.914886	1706.69	1.31088	1705.38	2.62176	1708	0.00153499	0.0299335
										1.07	0.914886	1707.67	1.32549	1706.35	2.65098	1709	0.00155119	0.0299335
										1.07	0.914886	1708.66	1.34028	1707.32	2.68056	1710	0.00156758	0.0299335
										1.07	0.914886	1709.64	1.35525	1708.29	2.71049	1711	0.00158416	0.0299335
										1.07	0.914886	1710.63	1.37039	1709.26	2.74079	1712	0.00160093	0.0299335
										1.07	0.914886	1711.61	1.38572	1710.23	2.77145	1713	0.00161789	0.0299335
										1.07	0.914886	1712.6	1.40124	1711.2	2.80248	1714	0.00163505	0.0299335
										1.05	0.910875	1713.58	1.41694	1712.17	2.83389	1715	0.00165241	0.0317852
										1.05	0.910875	1714.57	1.43284	1713.13	2.86567	1716	0.00166997	0.0317852
										1.05	0.910875	1715.55	1.44892	1714.1	2.89784	1717	0.00168773	0.0317852
										1.04	0.908799	1716.53	1.4652	1715.07	2.9304	1718	0.0017057	0.0331466
										1.04	0.908799	1717.52	1.48167	1716.04	2.96335	1719	0.00172388	0.0331466
										1.04	0.908799	1718.5	1.49835	1717	2.99669	1720	0.00174226	0.0331466
										1.04	0.908799	1719.48	1.51522	1717.97	3.03044	1721	0.00176086	0.0331466
										1.03	0.906675	1720.47	1.5323	1718.94	3.06459	1722	0.00177967	0.0349788
										1.03	0.906675	1721.45	1.54958	1719.9	3.09916	1723	0.0017987	0.0349788
										1.03	0.906675	1722.43	1.56707	1720.87	3.13414	1724	0.00181794	0.0349788
										1.03	0.906675	1723.42	1.58477	1721.83	3.16953	1725	0.00183741	0.0349788
										1.03	0.906675	1724.4	1.60268	1722.79	3.20536	1726	0.0018571	0.0349788
										1.02	0.904501	1725.38	1.62081	1723.76	3.24161	1727	0.00187702	0.0369061
										1.02	0.904501	1726.36	1.63915	1724.72	3.2783	1728	0.00189716	0.0369061
										1.02	0.904501	1727.34	1.65771	1725.68	3.31542	1729	0.00191754	0.0369061
										1.02	0.904501	1728.32	1.6765	1726.65	3.353	1730	0.00193815	0.0369061
										1.01	0.902276	1729.3	1.69551	1727.61	3.39101	1731	0.00195899	0.0380191
										1	0.9	1730.29	1.71474	1728.57	3.42949	1732	0.00198007	0.0398641
										1	0.9	1731.27	1.73421	1729.53	3.46842	1733	0.0020014	0.0398641
										1	0.9	1732.25	1.75391	1730.49	3.50781	1734	0.00202296	0.0398641
										1	0.9	1733.23	1.77384	1731.45	3.54768	1735	0.00204477	0.0398641
										1	0.9	1734.21	1.79401	1732.41	3.58802	1736	0.00206683	0.0398641
										1	0.9	1735.19	1.81442	1733.37	3.62883	1737	0.00208914	0.0398641
										1	0.9	1736.16	1.83507	1734.33	3.67014	1738	0.0021117	0.0398641
										0.99	0.897671	1737.14	1.85596	1735.29	3.71193	1739	0.00213452	0.0420366
										0.99	0.897671	1738.12	1.87711	1736.25	3.75421	1740	0.00215759	0.0420366
										0.98	0.895287	1739.1	1.8985	1737.2	3.79699	1741	0.00218093	0.0440558
										0.98	0.895287	1740.08	1.92014	1738.16	3.84028	1742	0.00220453	0.0440558
										0.98	0.895287	1741.06	1.94204	1739.12	3.88408	1743	0.00222839	0.0440558
										0.98	0.895287	1742.04	1.9642	1740.07	3.9284	1744	0.00225252	0.0440558
										0.98	0.895287	1743.01	1.98662	1741.03	3.97323	1745	0.00227692	0.0440558
										0.98	0.895287	1743.99	2.0093	1741.98	4.01859	1746	0.0023016	0.0440558
										0.97	0.892848	1744.97	2.03224	1742.94	4.06449	1747	0.00232655	0.0475184
										0.97	0.892848	1745.94	2.05546	1743.89	4.11091	1748	0.00235178	0.0475184
										0.97	0.892848	1746.92	2.07894	1744.84	4.15789	1749	0.00237729	0.0475184
										0.97	0.892848	1747.9	2.1027	1745.79	4.2054	1750	0.00240309	0.0475184
										0.97	0.892848	1748.87	2.12674	1746.75	4.25348	1751	0.00242917	0.0475184
										0.97	0.892848	1749.85	2.15105	1747.7	4.30211	1752	0.00245554	0.0475184
										0.97	0.892848	1750.82	2.17565	1748.65	4.3513	1753	0.0024822	0.0475184
										0.96	0.890352	1751.8	2.20053	1749.6	4.40106	1754	0.00250916	0.0497629
										0.95	0.887798	1752.77	2.2257	1750.55	4.4514	1755	0.00253641	0.0509181
										0.95	0.887798	1753.75	2.25116	1751.5	4.50232	1756	0.00256396	0.0509181
										0.95	0.887798	1754.72	2.27691	1752.45	4.55382	1757	0.00259182	0.0509181
										0.94	0.885185	1755.7	2.30296	1753.39	4.60592	1758	0.00261998	0.052993
										0.94	0.885185	1756.67	2.32931	1754.34	4.65861	1759	0.00264844	0.052993
										0.94	0.885185	1757.64	2.35595	1755.29	4.71191	1760	0.00267722	0.052993
										0.94	0.885185	1758.62	2.38291	1756.23	4.76581	1761	0.00270631	0.052993
										0.93	0.88251	1759.59	2.41016	1757.18	4.82033	1762	0.00273571	0.0554479
										0.93	0.88251	1760.56	2.43773	1758.12	4.87546	1763	0.00276544	0.0554479
										0.93	0.88251	1761.53	2.46561	1759.07	4.93122	1764	0.00279548	0.0554479
										0.93	0.88251	1762.51	2.49381	1760.01	4.98762	1765	0.00282585	0.0554479
										0.92	0.879774	1763.48	2.52232	1760.96	5.04464	1766	0.00285654	0.0583165
										0.92	0.879774	1764.45	2.55116	1761.9	5.10231	1767	0.00288756	0.0583165
										0.92	0.879774	1765.42	2.58032	1762.84	5.16063	1768	0.00291891	0.0583165
										0.92	0.879774	1766.39	2.6098	1763.78	5.2196	1769	0.00295059	0.0583165
										0.92	0.879774	1767.36	2.63961	1764.72	5.27923	1770	0.00298261	0.0583165
										0.91	0.876973	1768.33	2.66976	1765.66	5.33952	1771	0.00301497	0.0606258
										0.91	0.876973	1769.3	2.70024	1766.6	5.40048	1772	0.00304768	0.0606258
										0.9	0.874107	1770.27	2.73106	1767.54	5.46212	1773	0.00308072	0.0616365
										0.89	0.871175	1771.24	2.76222	1768.48	5.52444	1774	0.00311411	0.0626597
										0.89	0.871175	1772.21	2.79372	1769.41	5.58744	1775	0.00314785	0.0626597
										0.88	0.868174	1773.17	2.82557	1770.35	5.65113	1776	0.00318195	0.0640433
										0.88	0.868174	1774.14	2.85776	1771.28	5.71553	1777	0.00321639	0.0640433
										0.87	0.865104	1775.11	2.89031	1772.22	5.78062	1778	0.00325119	0.0661599
										0.87	0.865104	1776.08	2.92321	1773.15	5.84643	1779	0.00328636	0.0661599
										0.87	0.865104	1777.04	2.95647	1774.09	5.91295	1780	0.00332188	0.0661599
										0.87	0.865104	1778.01	2.99009	1775.02	5.98018	1781	0.00335777	0.0661599
										0.86	0.861962	1778.98	3.02407	1775.95	6.04814	1782	0.00339402	0.0694269
										0.86	0.861962	1779.94	3.05842	1776.88	6.11684	1783	0.00343064	0.0694269
										0.86	0.861962	1780.91	3.09313	1777.81	6.18626	1784	0.00346764	0.0694269
										0.86	0.861962	1781.87	3.12822	1778.74	6.25643	1785	0.003505	0.0694269
										0.86	0.861962	1782.84	3.16367	1779.67	6.32734	1786	0.00354275	0.0694269
										0.85	0.858746	1783.8	3.1995	1780.6	6.39901	1787	0.00358087	0.0720427
										0.85	0.858746	1784.76	3.23572	1781.53	6.47143	1788	0.00361937	0.0720427
										0.84	0.855456	1785.73	3.27231	1782.46	6.54462	1789	0.00365825	0.0735664
										0.84	0.855456	1786.69	3.30928	1783.38	6.61857	1790	0.00369752	0.0735664
										0.83	0.852089	1787.65	3.34664	1784.31	6.69329	1791	0.00373718	0.0751107
										0.83	0.852089	1788.62	3.38439	1785.23	6.76879	1792	0.00377723	0.0751107
										0.82	0.848644	1789.58	3.42254	1786.15	6.84507	1793	0.00381766	0.077862
										0.82	0.848644	1790.54	3.46107	1787.08	6.92214	1794	0.0038585	0.077862
										0.82	0.848644	1791.5	3.5	1788	7	1795	0.00389972	0.077862
										0.82	0.848644	1792.46	3.53933	1788.92	7.07866	1796	0.00394135	0.077862
										0.82	0.848644	1793.42	3.57906	1789.84	7.15812	1797	0.00398337	0.077862
										0.81	0.845118	1794.38	3.6192	1790.76	7.23839	1798	0.0040258	0.0818965
										0.81	0.845118	1795.34	3.65974	1791.68	7.31947	1799	0.00406863	0.0818965
										0.81	0.845118	1796.3	3.70068	1792.6	7.40137	1800	0.00411187	0.0818965
										0.81	0.845118	1797.26	3.74204	1793.52	7.48409	1801	0.00415552	0.0818965
										0.81	0.845118	1798.22	3.78382	1794.43	7.56763	1802	0.00419957	0.0818965
										0.8	0.841511	1799.17	3.826	1795.35	7.65201	1803	0.00424404	0.0856275
										0.8	0.841511	1800.13	3.86861	1796.26	7.73721	1804	0.00428892	0.0856275
										0.8	0.841511	1801.09	3.91163	1797.18	7.82326	1805	0.00433422	0.0856275
										0.8	0.841511	1802.04	3.95508	1798.09	7.91015	1806	0.00437993	0.0856275
										0.79	0.837819	1803	3.99895	1799	7.99789	1807	0.00442606	0.0898773
										0.79	0.837819	1803.96	4.04324	1799.91	8.08648	1808	0.00447261	0.0898773
										0.79	0.837819	1804.91	4.08797	1800.82	8.17593	1809	0.00451959	0.0898773
										0.79	0.837819	1805.87	4.13312	1801.73	8.26624	1810	0.00456698	0.0898773
										0.79	0.837819	1806.82	4.17871	1802.64	8.35741	1811	0.00461481	0.0898773
										0.79	0.837819	1807.78	4.22473	1803.55	8.44945	1812	0.00466305	0.0898773
										0.78	0.834041	1808.73	4.27118	1804.46	8.54237	1813	0.00471173	0.0942285
										0.78	0.834041	1809.68	4.31808	1805.36	8.63616	1814	0.00476084	0.0942285
										0.78	0.834041	1810.63	4.36541	1806.27	8.73082	1815	0.00481037	0.0942285
										0.78	0.834041	1811.59	4.41319	1807.17	8.82638	1816	0.00486034	0.0942285
										0.77	0.830176	1812.54	4.46141	1808.08	8.92282	1817	0.00491074	0.0968841
										0.77	0.830176	1813.49	4.51007	1808.98	9.02015	1818	0.00496158	0.0968841
										0.76	0.82622	1814.44	4.55919	1809.88	9.11837	1819	0.00501285	0.0986719
										0.76	0.82622	1815.39	4.60875	1810.78	9.21749	1820	0.00506456	0.0986719
										0.75	0.822172	1816.34	4.65876	1811.68	9.31751	1821	0.0051167	0.101378
										0.75	0.822172	1817.29	4.70922	1812.58	9.41844	1822	0.00516929	0.101378
										0.75	0.822172	1818.24	4.76013	1813.48	9.52027	1823	0.00522231	0.101378
										0.75	0.822172	1819.19	4.81151	1814.38	9.62301	1824	0.00527577	0.101378
										0.74	0.81803	1820.14	4.86333	1815.27	9.72667	1825	0.00532968	0.107331
										0.74	0.81803	1821.08	4.91562	1816.17	9.83123	1826	0.00538403	0.107331
										0.74	0.81803	1822.03	4.96836	1817.06	9.93672	1827	0.00543882	0.107331
										0.74	0.81803	1822.98	5.02156	1817.96	10.0431	1828	0.00549405	0.107331
										0.74	0.81803	1823.92	5.07523	1818.85	10.1505	1829	0.00554973	0.107331
										0.74	0.81803	1824.87	5.12936	1819.74	10.2587	1830	0.00560586	0.107331
										0.74	0.81803	1825.82	5.18395	1820.63	10.3679	1831	0.00566243	0.107331
										0.74	0.81803	1826.76	5.23901	1821.52	10.478	1832	0.00571944	0.107331
										0.74	0.81803	1827.71	5.29453	1822.41	10.5891	1833	0.0057769	0.107331
										0.73	0.813791	1828.65	5.35052	1823.3	10.701	1834	0.00583481	0.113857
										0.73	0.813791	1829.59	5.40698	1824.19	10.814	1835	0.00589317	0.113857
										0.73	0.813791	1830.54	5.46391	1825.07	10.9278	1836	0.00595197	0.113857
										0.73	0.813791	1831.48	5.52131	1825.96	11.0426	1837	0.00601122	0.113857
										0.73	0.813791	1832.42	5.57918	1826.84	11.1584	1838	0.00607092	0.113857
										0.72	0.809454	1833.36	5.63752	1827.72	11.275	1839	0.00613107	0.117154
										0.72	0.809454	1834.3	5.69633	1828.61	11.3927	1840	0.00619167	0.117154
										0.71	0.805016	1835.24	5.75562	1829.49	11.5112	1841	0.00625271	0.120944
										0.71	0.805016	1836.18	5.81538	1830.37	11.6308	1842	0.0063142	0.120944
										0.71	0.805016	1837.12	5.87561	1831.25	11.7512	1843	0.00637614	0.120944
										0.71	0.805016	1838.06	5.93632	1832.13	11.8726	1844	0.00643853	0.120944
										0.71	0.805016	1839	5.99751	1833	11.995	1845	0.00650136	0.120944
										0.71	0.805016	1839.94	6.05917	1833.88	12.1183	1846	0.00656465	0.120944
										0.7	0.800474	1840.88	6.12131	1834.76	12.2426	1847	0.00662838	0.125703
										0.7	0.800474	1841.82	6.18392	1835.63	12.3678	1848	0.00669255	0.125703
										0.7	0.800474	1842.75	6.24701	1836.51	12.494	1849	0.00675718	0.125703
										0.7	0.800474	1843.69	6.31058	1837.38	12.6212	1850	0.00682224	0.125703
										0.69	0.795826	1844.63	6.37462	1838.25	12.7492	1851	0.00688776	0.13191
										0.69	0.795826	1845.56	6.43914	1839.12	12.8783	1852	0.00695372	0.13191
										0.69	0.795826	1846.5	6.50414	1839.99	13.0083	1853	0.00702012	0.13191
										0.69	0.795826	1847.43	6.56962	1840.86	13.1392	1854	0.00708697	0.13191
										0.69	0.795826	1848.36	6.63557	1841.73	13.2711	1855	0.00715426	0.13191
										0.69	0.795826	1849.3	6.70201	1842.6	13.404	1856	0.00722199	0.13191
										0.69	0.795826	1850.23	6.76892	1843.46	13.5378	1857	0.00729017	0.13191
										0.69	0.795826	1851.16	6.83631	1844.33	13.6726	1858	0.00735878	0.13191
										0.69	0.795826	1852.1	6.90417	1845.19	13.8083	1859	0.00742783	0.13191
										0.68	0.79107	1853.03	6.97251	1846.05	13.945	1860	0.00749733	0.138116
										0.68	0.79107	1853.96	7.04133	1846.92	14.0827	1861	0.00756726	0.138116
										0.68	0.79107	1854.89	7.11063	1847.78	14.2213	1862	0.00763763	0.138116
										0.68	0.79107	1855.82	7.1804	1848.64	14.3608	1863	0.00770843	0.138116
										0.67	0.786204	1856.75	7.25065	1849.5	14.5013	1864	0.00777967	0.140496
										0.66	0.781224	1857.68	7.32137	1850.36	14.6427	1865	0.00785134	0.144768
										0.66	0.781224	1858.61	7.39257	1851.21	14.7851	1866	0.00792344	0.144768
										0.66	0.781224	1859.54	7.46425	1852.07	14.9285	1867	0.00799598	0.144768
										0.66	0.781224	1860.46	7.53639	1852.93	15.0728	1868	0.00806894	0.144768
										0.66	0.781224	1861.39	7.60901	1853.78	15.218	1869	0.00814234	0.144768
										0.66	0.781224	1862.32	7.68211	1854.64	15.3642	1870	0.00821616	0.144768
										0.66	0.781224	1863.24	7.75567	1855.49	15.5113	1871	0.0082904	0.144768
										0.66	0.781224	1864.17	7.82971	1856.34	15.6594	1872	0.00836507	0.144768
										0.65	0.776128	1865.1	7.90422	1857.19	15.8084	1873	0.00844017	0.150893
										0.65	0.776128	1866.02	7.97919	1858.04	15.9584	1874	0.00851568	0.150893
										0.65	0.776128	1866.95	8.05464	1858.89	16.1093	1875	0.00859162	0.150893
										0.65	0.776128	1867.87	8.13056	1859.74	16.2611	1876	0.00866797	0.150893
										0.65	0.776128	1868.79	8.20694	1860.59	16.4139	1877	0.00874474	0.150893
										0.64	0.770913	1869.72	8.28379	1861.43	16.5676	1878	0.00882192	0.154629
										0.64	0.770913	1870.64	8.3611	1862.28	16.7222	1879	0.00889952	0.154629
										0.64	0.770913	1871.56	8.43888	1863.12	16.8778	1880	0.00897753	0.154629
										0.63	0.765577	1872.48	8.51712	1863.97	17.0342	1881	0.00905595	0.158794
										0.63	0.765577	1873.4	8.59583	1864.81	17.1917	1882	0.00913478	0.158794
										0.63	0.765577	1874.33	8.67499	1865.65	17.35	1883	0.00921401	0.158794
										0.63	0.765577	1875.25	8.75462	1866.49	17.5092	1884	0.00929365	0.158794
										0.63	0.765577	1876.17	8.83471	1867.33	17.6694	1885	0.00937369	0.158794
										0.63	0.765577	1877.08	8.91525	1868.17	17.8305	1886	0.00945414	0.158794
										0.62	0.760117	1878	8.99625	1869.01	17.9925	1887	0.00953498	0.163824
										0.62	0.760117	1878.92	9.07771	1869.84	18.1554	1888	0.00961622	0.163824
										0.62	0.760117	1879.84	9.15962	1870.68	18.3192	1889	0.00969785	0.163824
										0.62	0.760117	1880.76	9.24199	1871.52	18.484	1890	0.00977988	0.163824
										0.62	0.760117	1881.68	9.32481	1872.35	18.6496	1891	0.0098623	0.163824
										0.61	0.754529	1882.59	9.40807	1873.18	18.8161	1892	0.00994511	0.168779
										0.61	0.754529	1883.51	9.49179	1874.02	18.9836	1893	0.0100283	0.168779
										0.61	0.754529	1884.42	9.57596	1874.85	19.1519	1894	0.0101119	0.168779
										0.61	0.754529	1885.34	9.66057	1875.68	19.3211	1895	0.0101959	0.168779
										0.61	0.754529	1886.25	9.74563	1876.51	19.4913	1896	0.0102802	0.168779
										0.61	0.754529	1887.17	9.83113	1877.34	19.6623	1897	0.0103649	0.168779
										0.6	0.748811	1888.08	9.91708	1878.17	19.8342	1898	0.01045	0.172332
										0.6	0.748811	1889	10.0035	1878.99	20.0069	1899	0.0105355	0.172332
										0.59	0.74296	1889.91	10.0903	1879.82	20.1806	1900	0.0106214	0.177575
										0.59	0.74296	1890.82	10.1776	1880.64	20.3551	1901	0.0107076	0.177575
										0.59	0.74296	1891.73	10.2653	1881.47	20.5305	1902	0.0107942	0.177575
										0.59	0.74296	1892.65	10.3534	1882.29	20.7068	1903	0.0108811	0.177575
										0.59	0.74296	1893.56	10.442	1883.12	20.8839	1904	0.0109684	0.177575
										0.59	0.74296	1894.47	10.531	1883.94	21.0619	1905	0.0110561	0.177575
										0.59	0.74296	1895.38	10.6204	1884.76	21.2408	1906	0.0111442	0.177575
										0.59	0.74296	1896.29	10.7103	1885.58	21.4205	1907	0.0112326	0.177575
										0.59	0.74296	1897.2	10.8006	1886.4	21.6011	1908	0.0113213	0.177575
										0.59	0.74296	1898.11	10.8913	1887.22	21.7826	1909	0.0114105	0.177575
										0.58	0.736973	1899.02	10.9824	1888.04	21.9648	1910	0.0114999	0.183978
										0.58	0.736973	1899.93	11.074	1888.85	22.148	1911	0.0115897	0.183978
										0.58	0.736973	1900.83	11.166	1889.67	22.332	1912	0.0116799	0.183978
										0.58	0.736973	1901.74	11.2584	1890.48	22.5168	1913	0.0117704	0.183978
										0.58	0.736973	1902.65	11.3512	1891.3	22.7024	1914	0.0118612	0.183978
										0.57	0.730847	1903.56	11.4445	1892.11	22.8889	1915	0.0119524	0.187737
										0.57	0.730847	1904.46	11.5381	1892.92	23.0762	1916	0.012044	0.187737
										0.57	0.730847	1905.37	11.6322	1893.74	23.2644	1917	0.0121358	0.187737
										0.57	0.730847	1906.27	11.7267	1894.55	23.4534	1918	0.012228	0.187737
										0.56	0.724577	1907.18	11.8216	1895.36	23.6432	1919	0.0123206	0.191024
										0.56	0.724577	1908.08	11.9169	1896.17	23.8338	1920	0.0124134	0.191024
										0.56	0.724577	1908.99	12.0126	1896.97	24.0252	1921	0.0125066	0.191024
										0.56	0.724577	1909.89	12.1087	1897.78	24.2175	1922	0.0126001	0.191024
										0.55	0.718162	1910.79	12.2053	1898.59	24.4105	1923	0.012694	0.195064
										0.55	0.718162	1911.7	12.3022	1899.4	24.6044	1924	0.0127881	0.195064
										0.55	0.718162	1912.6	12.3995	1900.2	24.799	1925	0.0128826	0.195064
										0.55	0.718162	1913.5	12.4972	1901.01	24.9945	1926	0.0129774	0.195064
										0.55	0.718162	1914.4	12.5954	1901.81	25.1908	1927	0.0130725	0.195064
										0.55	0.718162	1915.31	12.6939	1902.61	25.3878	1928	0.013168	0.195064
										0.54	0.711597	1916.21	12.7928	1903.41	25.5857	1929	0.0132637	0.199026
										0.54	0.711597	1917.11	12.8921	1904.22	25.7843	1930	0.0133597	0.199026
										0.54	0.711597	1918.01	12.9919	1905.02	25.9837	1931	0.0134561	0.199026
										0.54	0.711597	1918.91	13.092	1905.82	26.1839	1932	0.0135527	0.199026
										0.53	0.704879	1919.81	13.1924	1906.62	26.3849	1933	0.0136497	0.20214
										0.53	0.704879	1920.71	13.2933	1907.41	26.5866	1934	0.013747	0.20214
										0.53	0.704879	1921.61	13.3946	1908.21	26.7892	1935	0.0138445	0.20214
										0.53	0.704879	1922.5	13.4962	1909.01	26.9925	1936	0.0139424	0.20214
										0.52	0.698005	1923.4	13.5983	1909.8	27.1965	1937	0.0140405	0.206722
										0.52	0.698005	1924.3	13.7007	1910.6	27.4013	1938	0.014139	0.206722
										0.52	0.698005	1925.2	13.8035	1911.39	27.6069	1939	0.0142377	0.206722
										0.52	0.698005	1926.09	13.9066	1912.19	27.8133	1940	0.0143367	0.206722
										0.52	0.698005	1926.99	14.0102	1912.98	28.0204	1941	0.0144361	0.206722
										0.52	0.698005	1927.89	14.1141	1913.77	28.2282	1942	0.0145356	0.206722
										0.52	0.698005	1928.78	14.2184	1914.56	28.4368	1943	0.0146355	0.206722
										0.52	0.698005	1929.68	14.3231	1915.35	28.6462	1944	0.0147357	0.206722
										0.51	0.69097	1930.57	14.4281	1916.14	28.8563	1945	0.0148361	0.211937
										0.51	0.69097	1931.47	14.5335	1916.93	29.0671	1946	0.0149368	0.211937
										0.51	0.69097	1932.36	14.6393	1917.72	29.2787	1947	0.0150378	0.211937
										0.51	0.69097	1933.25	14.7455	1918.51	29.491	1948	0.0151391	0.211937
										0.51	0.69097	1934.15	14.852	1919.3	29.704	1949	0.0152406	0.211937
										0.51	0.69097	1935.04	14.9589	1920.08	29.9178	1950	0.0153424	0.211937
										0.5	0.683772	1935.93	15.0661	1920.87	30.1323	1951	0.0154445	0.214857
										0.5	0.683772	1936.83	15.1737	1921.65	30.3475	1952	0.0155469	0.214857
										0.49	0.676406	1937.72	15.2817	1922.44	30.5634	1953	0.0156495	0.217377
										0.49	0.676406	1938.61	15.39	1923.22	30.7801	1954	0.0157523	0.217377
										0.49	0.676406	1939.5	15.4987	1924	30.9975	1955	0.0158555	0.217377
										0.49	0.676406	1940.39	15.6078	1924.78	31.2156	1956	0.0159589	0.217377
										0.49	0.676406	1941.28	15.7172	1925.57	31.4344	1957	0.0160625	0.217377
										0.48	0.668869	1942.17	15.8269	1926.35	31.6539	1958	0.0161664	0.22022
										0.48	0.668869	1943.06	15.937	1927.13	31.8741	1959	0.0162706	0.22022
										0.48	0.668869	1943.95	16.0475	1927.9	32.095	1960	0.016375	0.22022
										0.47	0.661156	1944.84	16.1583	1928.68	32.3166	1961	0.0164797	0.223372
										0.47	0.661156	1945.73	16.2695	1929.46	32.539	1962	0.0165846	0.223372
										0.47	0.661156	1946.62	16.381	1930.24	32.762	1963	0.0166898	0.223372
										0.47	0.661156	1947.51	16.4929	1931.01	32.9857	1964	0.0167952	0.223372
										0.47	0.661156	1948.39	16.6051	1931.79	33.2101	1965	0.0169008	0.223372
										0.47	0.661156	1949.28	16.7176	1932.56	33.4352	1966	0.0170067	0.223372
										0.46	0.653263	1950.17	16.8305	1933.34	33.661	1967	0.0171129	0.228184
										0.46	0.653263	1951.06	16.9437	1934.11	33.8875	1968	0.0172193	0.228184
										0.46	0.653263	1951.94	17.0573	1934.89	34.1147	1969	0.0173259	0.228184
										0.46	0.653263	1952.83	17.1713	1935.66	34.3425	1970	0.0174327	0.228184
										0.46	0.653263	1953.71	17.2855	1936.43	34.571	1971	0.0175398	0.228184
										0.46	0.653263	1954.6	17.4001	1937.2	34.8002	1972	0.0176472	0.228184
										0.46	0.653263	1955.48	17.5151	1937.97	35.0301	1973	0.0177547	0.228184
										0.46	0.653263	1956.37	17.6303	1938.74	35.2607	1974	0.0178625	0.228184
										0.45	0.645187	1957.25	17.7459	1939.51	35.4919	1975	0.0179706	0.231894
										0.45	0.645187	1958.14	17.8619	1940.28	35.7238	1976	0.0180788	0.231894
										0.45	0.645187	1959.02	17.9782	1941.04	35.9563	1977	0.0181873	0.231894
										0.44	0.636922	1959.91	18.0948	1941.81	36.1896	1978	0.018296	0.235216
										0.44	0.636922	1960.79	18.2117	1942.58	36.4235	1979	0.018405	0.235216
										0.44	0.636922	1961.67	18.329	1943.34	36.658	1980	0.0185141	0.235216
										0.44	0.636922	1962.55	18.4466	1944.11	36.8932	1981	0.0186235	0.235216
										0.44	0.636922	1963.44	18.5646	1944.87	37.1291	1982	0.0187331	0.235216
										0.44	0.636922	1964.32	18.6828	1945.63	37.3656	1983	0.018843	0.235216
										0.44	0.636922	1965.2	18.8014	1946.4	37.6028	1984	0.018953	0.235216
										0.43	0.628465	1966.08	18.9203	1947.16	37.8407	1985	0.0190633	0.240443
										0.43	0.628465	1966.96	19.0396	1947.92	38.0792	1986	0.0191738	0.240443
										0.43	0.628465	1967.84	19.1592	1948.68	38.3183	1987	0.0192845	0.240443
										0.43	0.628465	1968.72	19.279	1949.44	38.5581	1988	0.0193954	0.240443
										0.43	0.628465	1969.6	19.3993	1950.2	38.7985	1989	0.0195066	0.240443
										0.43	0.628465	1970.48	19.5198	1950.96	39.0396	1990	0.0196179	0.240443
										0.43	0.628465	1971.36	19.6407	1951.72	39.2814	1991	0.0197295	0.240443
										0.43	0.628465	1972.24	19.7619	1952.48	39.5237	1992	0.0198412	0.240443
										0.43	0.628465	1973.12	19.8834	1953.23	39.7668	1993	0.0199532	0.240443
										0.42	0.619811	1973.99	20.0052	1953.99	40.0104	1994	0.0200654	0.245255
										0.42	0.619811	1974.87	20.1274	1954.75	40.2547	1995	0.0201778	0.245255
										0.42	0.619811	1975.75	20.2498	1955.5	40.4997	1996	0.0202904	0.245255
										0.42	0.619811	1976.63	20.3726	1956.25	40.7452	1997	0.0204032	0.245255
										0.42	0.619811	1977.5	20.4957	1957.01	40.9914	1998	0.0205162	0.245255
										0.42	0.619811	1978.38	20.6191	1957.76	41.2383	1999	0.0206295	0.245255
[truncated: 750 more rows]

## Sheet: Distinct Peptide Level Data
Distinct Peptide Level Data		Confidence Threshold	Forward	Reverse	Correct	Incorrect	Total	Global FDR	q-value		Fit Confidence Threshold	Fit Forward	Fit Reverse	Fit Correct	Fit Incorrect	Fit Total	Fit Global FDR	Fit Local FDR
		1	1038	0	1038	0	1038	0	0		1	1	2.69121e-07	0.999999	5.38242e-07	1	5.38242e-07	5.38312e-07
		0.9999	1379	0	1379	0	1379	0	0		1	3	8.07363e-07	3	1.61473e-06	3	5.38242e-07	5.38312e-07
		0.9998	1749	0	1749	0	1749	0	0		1	5	1.3456e-06	5	2.69121e-06	5	5.38242e-07	5.38312e-07
		0.9997	2210	0	2210	0	2210	0	0		1	7	1.88385e-06	7	3.76769e-06	7	5.38242e-07	5.38312e-07
		0.9996	2476	0	2476	0	2476	0	0		1	9	2.42209e-06	9	4.84418e-06	9	5.38242e-07	5.38312e-07
		0.9995	2769	0	2769	0	2769	0	0		1	11	2.96033e-06	11	5.92067e-06	11	5.38242e-07	5.38312e-07
		0.9994	2906	0	2906	0	2906	0	0		1	13	3.49858e-06	13	6.99715e-06	13	5.38242e-07	5.38312e-07
		0.9993	3030	0	3030	0	3030	0	0		1	15	4.03682e-06	15	8.07364e-06	15	5.38243e-07	5.38312e-07
		0.9992	3141	0	3141	0	3141	0	0		1	17	4.57506e-06	17	9.15013e-06	17	5.38243e-07	5.38312e-07
		0.9991	3245	0	3245	0	3245	0	0		1	19	5.11331e-06	19	1.02266e-05	19	5.38243e-07	5.38312e-07
		0.999	3404	0	3404	0	3404	0	0		1	21	5.65155e-06	21	1.13031e-05	21	5.38243e-07	5.38312e-07
		0.9989	3531	0	3531	0	3531	0	0		1	23	6.1898e-06	23	1.23796e-05	23	5.38243e-07	5.38312e-07
		0.9988	3626	0	3626	0	3626	0	0		1	25	6.72804e-06	25	1.34561e-05	25	5.38243e-07	5.38312e-07
		0.9987	3715	0	3715	0	3715	0	0		1	27	7.26629e-06	27	1.45326e-05	27	5.38243e-07	5.38312e-07
		0.9986	3802	0	3802	0	3802	0	0		1	29	7.80453e-06	29	1.56091e-05	29	5.38243e-07	5.38312e-07
		0.9985	3861	0	3861	0	3861	0	0		1	31	8.34278e-06	31	1.66856e-05	31	5.38244e-07	5.38312e-07
		0.9984	3924	0	3924	0	3924	0	0		1	33	8.88102e-06	33	1.7762e-05	33	5.38244e-07	5.38312e-07
		0.9983	3974	0	3974	0	3974	0	0		1	35	9.41927e-06	35	1.88385e-05	35	5.38244e-07	5.38312e-07
		0.9982	4025	0	4025	0	4025	0	0		1	37	9.95751e-06	37	1.9915e-05	37	5.38244e-07	5.38312e-07
		0.9981	4161	0	4161	0	4161	0	0		1	39	1.04958e-05	39	2.09915e-05	39	5.38244e-07	5.38312e-07
		0.998	4238	0	4238	0	4238	0	0		1	41	1.1034e-05	41	2.2068e-05	41	5.38244e-07	5.38312e-07
		0.9979	4317	0	4317	0	4317	0	0		1	43	1.15723e-05	43	2.31445e-05	43	5.38244e-07	5.38312e-07
		0.9978	4395	0	4395	0	4395	0	0		1	45	1.21105e-05	45	2.4221e-05	45	5.38245e-07	5.38312e-07
		0.9977	4458	0	4458	0	4458	0	0		1	47	1.26488e-05	47	2.52975e-05	47	5.38245e-07	5.38312e-07
		0.9976	4537	0	4537	0	4537	0	0		1	49	1.3187e-05	49	2.6374e-05	49	5.38245e-07	5.38312e-07
		0.9975	4581	0	4581	0	4581	0	0		1	51	1.37252e-05	51	2.74505e-05	51	5.38245e-07	5.38312e-07
		0.9974	4631	0	4631	0	4631	0	0		1	53	1.42635e-05	53	2.8527e-05	53	5.38245e-07	5.38312e-07
		0.9973	4681	0	4681	0	4681	0	0		1	55	1.48017e-05	55	2.96035e-05	55	5.38245e-07	5.38312e-07
		0.9972	4725	0	4725	0	4725	0	0		1	57	1.534e-05	57	3.068e-05	57	5.38245e-07	5.38312e-07
		0.9971	4771	0	4771	0	4771	0	0		1	59	1.58782e-05	59	3.17565e-05	59	5.38246e-07	5.38312e-07
		0.997	4814	0	4814	0	4814	0	0		1	61	1.64165e-05	61	3.2833e-05	61	5.38246e-07	5.38312e-07
		0.9969	4866	0	4866	0	4866	0	0		1	63	1.69547e-05	63	3.39095e-05	63	5.38246e-07	5.38312e-07
		0.9968	4908	0	4908	0	4908	0	0		1	65	1.7493e-05	65	3.4986e-05	65	5.38246e-07	5.38312e-07
		0.9967	4963	0	4963	0	4963	0	0		1	67	1.80312e-05	67	3.60625e-05	67	5.38246e-07	5.38312e-07
		0.9966	5021	0	5021	0	5021	0	0		1	69	1.85695e-05	69	3.7139e-05	69	5.38246e-07	5.38312e-07
		0.9965	5057	0	5057	0	5057	0	0		1	71	1.91077e-05	71	3.82155e-05	71	5.38246e-07	5.38312e-07
		0.9964	5112	0	5112	0	5112	0	0		1	73	1.9646e-05	73	3.9292e-05	73	5.38246e-07	5.38312e-07
		0.9963	5164	0	5164	0	5164	0	0		1	75	2.01842e-05	75	4.03685e-05	75	5.38247e-07	5.38312e-07
		0.9962	5216	0	5216	0	5216	0	0		1	77	2.07225e-05	77	4.1445e-05	77	5.38247e-07	5.38312e-07
		0.9961	5253	0	5253	0	5253	0	0		1	79	2.12608e-05	79	4.25215e-05	79	5.38247e-07	5.38312e-07
		0.996	5314	0	5314	0	5314	0	0		1	81	2.1799e-05	81	4.3598e-05	81	5.38247e-07	5.38312e-07
[truncated: 10,546 more rows]

## Sheet: Spectral Level Data
Spectral Level Data		Confidence Threshold	Forward	Reverse	Correct	Incorrect	Total	Global FDR	q-value		Fit Confidence Threshold	Fit Forward	Fit Reverse	Fit Correct	Fit Incorrect	Fit Total	Fit Global FDR	Fit Local FDR
[truncated: 10,551 more rows]

[truncated: 3 more sheets: Single Results Table, PDST Controls, Peptide Summary]
