# Supplementary material for: Persulfidation of plant and bacteroid proteins is involved in legume nodule development and senescence
Source: J Exp Bot. 2023 Nov 11;75(10):3009–25. doi: 10.1093/jxb/erad436 (PMC11103110; doi:10.1093/jxb/erad436)
Supplement: erad436_suppl_Supplementary_Dataset_S2 [file erad436_suppl_supplementary_dataset_s2.xlsx]

## Sheet: Metadata
_RESULTS_version	5
RESULTS_SEARCH_STAT_search_begin_time_clock	2018-10-26 08:09:22
RESULTS_SEARCH_STAT_search_end_time_clock	2018-10-26 10:27:02
RESULTS_SEARCH_STAT_search_time_duration	#VALUE!
RESULTS_SEARCH_STAT_stage_signal_processing_begin_time_clock	2018-10-26 08:09:22
RESULTS_SEARCH_STAT_stage_signal_processing_end_time_clock	2018-10-26 08:57:15
RESULTS_SEARCH_STAT_stage_signal_processing_time_duration	9766-08-30
RESULTS_SEARCH_STAT_stage_waiting_begin_time_clock	2018-10-26 08:57:15
RESULTS_SEARCH_STAT_stage_waiting_end_time_clock	2018-10-26 08:57:29
RESULTS_SEARCH_STAT_stage_waiting_time_duration	1938-08-10
RESULTS_SEARCH_STAT_stage_searching_begin_time_clock	2018-10-26 08:57:29
RESULTS_SEARCH_STAT_stage_searching_end_time_clock	2018-10-26 10:25:03
RESULTS_SEARCH_STAT_stage_searching_time_duration	#VALUE!
RESULTS_SEARCH_STAT_stage_fdr_begin_time_clock	2018-10-26 10:25:03
RESULTS_SEARCH_STAT_stage_fdr_end_time_clock	2018-10-26 10:27:02
RESULTS_SEARCH_STAT_stage_fdr_time_duration	2225-05-11
RESULTS_SEARCH_STAT_task_fraglet_exe_begin_time_clock	2018-10-26 08:57:18
RESULTS_SEARCH_STAT_task_fraglet_exe_end_time_clock	2018-10-26 09:25:22
RESULTS_SEARCH_STAT_task_fraglet_exe_time_duration	1683523
RESULTS_SEARCH_STAT_task_fraglet_exe_time_cpu	#VALUE!
RESULTS_SEARCH_STAT_task_taglet_exe_begin_time_clock	2018-10-26 09:36:43
RESULTS_SEARCH_STAT_task_taglet_exe_end_time_clock	2018-10-26 10:08:43
RESULTS_SEARCH_STAT_task_taglet_exe_time_duration	1920669
RESULTS_SEARCH_STAT_task_taglet_exe_time_cpu	#VALUE!
RESULTS_SEARCH_STAT_task_progroup_begin_time_clock	2018-10-26 10:08:43
RESULTS_SEARCH_STAT_task_progroup_end_time_clock	2018-10-26 10:25:02
RESULTS_SEARCH_STAT_task_progroup_time_duration	978980
RESULTS_SEARCH_STAT_task_progroup_time_cpu	#VALUE!
RESULTS_SEARCH_STAT_task_focusing_begin_time_clock	2018-10-26 09:25:22
RESULTS_SEARCH_STAT_task_focusing_end_time_clock	2018-10-26 09:36:43
RESULTS_SEARCH_STAT_task_focusing_time_duration	680816
RESULTS_SEARCH_STAT_task_focusing_time_cpu	3753384
RESULTS_SEARCH_STAT_computer_memory	32712
RESULTS_SEARCH_STAT_computer_name	5600PROCESADO
RESULTS_SEARCH_STAT_num_proteins	73880
RESULTS_SEARCH_STAT_num_residues	29238228
RESULTS_SEARCH_STAT_number_cores	16
RESULTS_SEARCH_STAT_number_licensed_tasks	16
RESULTS_SEARCH_STAT_number_processors	32
RESULTS_SEARCH_STAT_os	Windows 7 Professional Service Pack 1 (6.1.7601)
RESULTS_SEARCH_1_time_cpu	219774
RESULTS_SEARCH_1_time_duration	229819
RESULTS_SEARCH_1_version	5.0.1.4874
RESULTS_SEARCH_1_xml:id	SEARCH:1:636761381617772160_0
RESULTS_SEARCH_1_PARAMETERS_chemical_data_edited	TRUE
RESULTS_SEARCH_1_PARAMETERS_do_multiprecursor_search	TRUE
RESULTS_SEARCH_1_PARAMETERS_do_reverse_search	TRUE
RESULTS_SEARCH_1_PARAMETERS_max_quant_labels	35
RESULTS_SEARCH_1_PARAMETERS_maxresults	15
RESULTS_SEARCH_1_PARAMETERS_separate_searches	FALSE
RESULTS_SEARCH_1_PARAMETERS_MSTOLERANCE_type	dalton
RESULTS_SEARCH_1_PARAMETERS_MSTOLERANCE_value	0.05
RESULTS_SEARCH_1_PARAMETERS_MSMSTOLERANCE_type	dalton
RESULTS_SEARCH_1_PARAMETERS_MSMSTOLERANCE_value	0.1
RESULTS_SEARCH_1_PARAMETERS_MS_STANDARD_DEVIATION_type	dalton
RESULTS_SEARCH_1_PARAMETERS_MS_STANDARD_DEVIATION_value	0.0011
RESULTS_SEARCH_1_PARAMETERS_MSMS_STANDARD_DEVIATION_type	dalton
RESULTS_SEARCH_1_PARAMETERS_MSMS_STANDARD_DEVIATION_value	0.01
RESULTS_SEARCH_1_PARAMETERS_FASTA_filename	C:\AB SCIEX\ProteinPilot Data\SearchDatabases\Uniprot_proteome_Phaseolusvulgaris&Rhizobiumleguminosarum&contaminantes.fasta
RESULTS_SEARCH_1_PARAMETERS_AUTO_CALIBRATION_ms	TRUE
RESULTS_SEARCH_1_PARAMETERS_AUTO_CALIBRATION_msexport	FALSE
RESULTS_SEARCH_1_PARAMETERS_AUTO_CALIBRATION_msms	TRUE
RESULTS_SEARCH_1_PARAMETERS_AUTO_CALIBRATION_msmstolsdratio	2.75
RESULTS_SEARCH_1_PARAMETERS_AUTO_CALIBRATION_mstolsdratio	7
RESULTS_SEARCH_1_PARAMETERS_AUTO_CALIBRATION_squareroot	TRUE
RESULTS_SEARCH_1_PARAMETERS_AUTO_CALIBRATION_type	dalton
RESULTS_SEARCH_1_PARAMETERS_AUTO_CALIBRATION_MCP_d_s_s_f	0.0666667
RESULTS_SEARCH_1_PARAMETERS_AUTO_CALIBRATION_MCP_d_s_w_f	3
RESULTS_SEARCH_1_PARAMETERS_AUTO_CALIBRATION_MCP_m_f_r_mbc	200
RESULTS_SEARCH_1_PARAMETERS_AUTO_CALIBRATION_MCP_m_m_c	10
RESULTS_SEARCH_1_PARAMETERS_AUTO_CALIBRATION_MCP_m_m_f_s	0.25
RESULTS_SEARCH_1_PARAMETERS_AUTO_CALIBRATION_MCP_m_m_p_f	0.33
RESULTS_SEARCH_1_PARAMETERS_AUTO_CALIBRATION_MCP_m_m_p_rms_f	1
RESULTS_SEARCH_1_PARAMETERS_AUTO_CALIBRATION_MCP_m_p_t_f	1
RESULTS_SEARCH_1_PARAMETERS_AUTO_CALIBRATION_MCP_m_r_h_n_b	15
RESULTS_SEARCH_1_PARAMETERS_AUTO_CALIBRATION_MCP_m_z_n_s	99
RESULTS_SEARCH_1_PARAMETERS_AUTO_CALIBRATION_MCP_m_z_s_mn_f_r	0.0666667
RESULTS_SEARCH_1_PARAMETERS_AUTO_CALIBRATION_MCP_m_z_s_mx_f_r	0.1
RESULTS_SEARCH_1_PARAMETERS_MS_AUTO_CALIBRATION_OUT_avres	-1.24915e-08
RESULTS_SEARCH_1_PARAMETERS_MS_AUTO_CALIBRATION_OUT_c0	5.69418e-05
RESULTS_SEARCH_1_PARAMETERS_MS_AUTO_CALIBRATION_OUT_c1minus1	-1.50706e-06
RESULTS_SEARCH_1_PARAMETERS_MS_AUTO_CALIBRATION_OUT_c2	0
RESULTS_SEARCH_1_PARAMETERS_MS_AUTO_CALIBRATION_OUT_file	1
RESULTS_SEARCH_1_PARAMETERS_MS_AUTO_CALIBRATION_OUT_partnumber	1
RESULTS_SEARCH_1_PARAMETERS_MS_AUTO_CALIBRATION_OUT_polyorder	1
RESULTS_SEARCH_1_PARAMETERS_MS_AUTO_CALIBRATION_OUT_sample	1
RESULTS_SEARCH_1_PARAMETERS_MS_AUTO_CALIBRATION_OUT_squareroot	TRUE
RESULTS_SEARCH_1_PARAMETERS_MSMS_AUTO_CALIBRATION_OUT_avres	-3.5151e-08
RESULTS_SEARCH_1_PARAMETERS_MSMS_AUTO_CALIBRATION_OUT_c0	2.27515e-05
RESULTS_SEARCH_1_PARAMETERS_MSMS_AUTO_CALIBRATION_OUT_c1minus1	-1.97009e-06
RESULTS_SEARCH_1_PARAMETERS_MSMS_AUTO_CALIBRATION_OUT_c2	0
RESULTS_SEARCH_1_PARAMETERS_MSMS_AUTO_CALIBRATION_OUT_file	1
RESULTS_SEARCH_1_PARAMETERS_MSMS_AUTO_CALIBRATION_OUT_partnumber	1
RESULTS_SEARCH_1_PARAMETERS_MSMS_AUTO_CALIBRATION_OUT_polyorder	1
RESULTS_SEARCH_1_PARAMETERS_MSMS_AUTO_CALIBRATION_OUT_sample	1
RESULTS_SEARCH_1_PARAMETERS_MSMS_AUTO_CALIBRATION_OUT_squareroot	TRUE
RESULTS_SEARCH_1_PARAMETERS_MAX_PRECURSORS_FRAGLET	5
RESULTS_SEARCH_1_PARAMETERS_MAX_PRECURSORS_TAGLET	1
RESULTS_SEARCH_1_PARAMETERS_PRECURSORS_DR_FRAGLET	10
RESULTS_SEARCH_1_PARAMETERS_PRECURSORS_DR_TAGLET	3
RESULTS_SEARCH_1_PARAMETERS_DEFAULT_CHARGE_STATE_1_charge	2
RESULTS_SEARCH_1_PARAMETERS_DEFAULT_CHARGE_STATE_1_probability	1
RESULTS_SEARCH_1_PARAMETERS_DEFAULT_CHARGE_STATE_2_charge	3
RESULTS_SEARCH_1_PARAMETERS_DEFAULT_CHARGE_STATE_2_probability	1
RESULTS_SEARCH_1_PARAMETERS_DEFAULT_CHARGE_STATE_3_charge	4
RESULTS_SEARCH_1_PARAMETERS_DEFAULT_CHARGE_STATE_3_probability	1
RESULTS_SEARCH_1_PARAMETERS_VERSION	5.0.1.0, 4895
RESULTS_SEARCH_1_PARAMETERS_PARAGON_VERSION	5.0.1.0, 4874
RESULTS_SEARCH_1_PARAMETERS_APPLICATION	ProteinPilot(tm) Software
RESULTS_SEARCH_1_PARAMETERS_PROGROUP_alternativedispositionmaximumfoldprobabilitydrop	100
RESULTS_SEARCH_1_PARAMETERS_PROGROUP_alternativedispositionmaximumfoldscoredrop	2
RESULTS_SEARCH_1_PARAMETERS_PROGROUP_autodiscordantpeptidethreshold	0.3
RESULTS_SEARCH_1_PARAMETERS_PROGROUP_bayesconfidencecalclulation	TRUE
RESULTS_SEARCH_1_PARAMETERS_PROGROUP_calibrateconfidence	TRUE
RESULTS_SEARCH_1_PARAMETERS_PROGROUP_compresspeptides	FALSE
RESULTS_SEARCH_1_PARAMETERS_PROGROUP_confidencepercentthresholdforexcludingothersfromquant	15
RESULTS_SEARCH_1_PARAMETERS_PROGROUP_confidencepercentthresholdforincludingselfinquant	15
RESULTS_SEARCH_1_PARAMETERS_PROGROUP_donotstoremspeaklists	FALSE
RESULTS_SEARCH_1_PARAMETERS_PROGROUP_fasta	C:\AB SCIEX\ProteinPilot Data\SearchDatabases\Uniprot_proteome_Phaseolusvulgaris&Rhizobiumleguminosarum&contaminantes.fasta
RESULTS_SEARCH_1_PARAMETERS_PROGROUP_featuregroupminpepconf	0.66
RESULTS_SEARCH_1_PARAMETERS_PROGROUP_featuregroupminups	0.47
RESULTS_SEARCH_1_PARAMETERS_PROGROUP_focusingintersection	4
RESULTS_SEARCH_1_PARAMETERS_PROGROUP_focusingminimummatchconfidence	0.1
RESULTS_SEARCH_1_PARAMETERS_PROGROUP_focusingminunusedprotscore	0.1
RESULTS_SEARCH_1_PARAMETERS_PROGROUP_focusingsubsetcutoff	6
RESULTS_SEARCH_1_PARAMETERS_PROGROUP_intersection	1.3
RESULTS_SEARCH_1_PARAMETERS_PROGROUP_minimummatchconfidencecutoff	0.001
RESULTS_SEARCH_1_PARAMETERS_PROGROUP_minunusedprotscore	0.0458
RESULTS_SEARCH_1_PARAMETERS_PROGROUP_subsetcutoff	2
RESULTS_SEARCH_1_PARAMETERS_PROGROUP_unusedprotscorethresholdforexcludingothersfromquant	1.3
RESULTS_SEARCH_1_PARAMETERS_PEAKLIST_count	1910-08-15
RESULTS_SEARCH_1_PARAMETERS_PEAKLIST_filenumber	1
RESULTS_SEARCH_1_PARAMETERS_PEAKLIST_original_count	3880
RESULTS_SEARCH_1_PARAMETERS_PEAKLIST_originalfilename	C:\Users\5600 Procesado\Desktop\Carpetas de datos en escritorio\LibreriaPhaseolus18082018\Libreria Phaseolus18072018\LibreriaPhaseolus18082018_M1M2.wiff
RESULTS_SEARCH_1_PARAMETERS_PEAKLIST_partnumber	1
RESULTS_SEARCH_1_PARAMETERS_QUANT_TYPE_background_correction	FALSE
RESULTS_SEARCH_1_PARAMETERS_QUANT_TYPE_bias_correction	TRUE
RESULTS_SEARCH_1_PARAMETERS_QUANT_TYPE_keep_extreme_peptides_over_fraction	0
RESULTS_SEARCH_1_PARAMETERS_QUANT_TYPE_low_confidence_check	TRUE
RESULTS_SEARCH_1_PARAMETERS_QUANT_TYPE_low_intensity_check	TRUE
RESULTS_SEARCH_1_PARAMETERS_QUANT_TYPE_median_statistic	TRUE
RESULTS_SEARCH_1_PARAMETERS_QUANT_TYPE_mod_check	TRUE
RESULTS_SEARCH_1_PARAMETERS_QUANT_TYPE_quant_threshold	-1
RESULTS_SEARCH_1_PARAMETERS_QUANT_TYPE_quant_threshold_sn	9
RESULTS_SEARCH_1_PARAMETERS_QUANT_TYPE_separate_searches	FALSE
RESULTS_SEARCH_1_PARAMETERS_QUANT_TYPE_shared_msms_check	TRUE
RESULTS_SEARCH_1_PARAMETERS_PARAGON_METHOD_SETTINGS_UI_SAMPLE_TYPE	Identification
RESULTS_SEARCH_1_PARAMETERS_PARAGON_METHOD_SETTINGS_UI_CYS_ALKYLATION	MSBT and MMTS
RESULTS_SEARCH_1_PARAMETERS_PARAGON_METHOD_SETTINGS_UI_DIGESTION	Trypsin
RESULTS_SEARCH_1_PARAMETERS_PARAGON_METHOD_SETTINGS_UI_SPECIAL_FACTOR	CN-BIOTIN
RESULTS_SEARCH_1_PARAMETERS_PARAGON_METHOD_SETTINGS_UI_INSTRUMENT	TripleTOF 5600
RESULTS_SEARCH_1_PARAMETERS_PARAGON_METHOD_SETTINGS_UI_SEARCH_EFFORT	Thorough
RESULTS_SEARCH_1_PARAMETERS_PARAGON_METHOD_SETTINGS_UI_ID_FOCUS	Biological modifications
RESULTS_SEARCH_1_PARAMETERS_PARAGON_METHOD_SETTINGS_UI_USER_NAME	5600Procesado\5600 Procesado
RESULTS_SEARCH_1_PARAMETERS_PARAGON_METHOD_SETTINGS_UI_MACHINE_NAME	5600PROCESADO
RESULTS_SEARCH_1_PARAMETERS_PARAGON_METHOD_SETTINGS_UI_SEARCH_ID	#VALUE!
RESULTS_SEARCH_1_PARAMETERS_PARAGON_METHOD_SETTINGS_UI_START_TIME	2018-10-26 08:09:21
RESULTS_SEARCH_1_PARAMETERS_PARAGON_METHOD_SETTINGS_UI_MIN_UNUSED_PROTSCORE	01:05:57.120000
RESULTS_SEARCH_1_PARAMETERS_PARAGON_METHOD_SETTINGS_UI_PSPEP	TRUE
RESULTS_SEARCH_2_time_cpu	408956
RESULTS_SEARCH_2_time_duration	409001
RESULTS_SEARCH_2_version	5.0.1.4874
RESULTS_SEARCH_2_xml:id	SEARCH:2:636761381617772160_0
RESULTS_SEARCH_2_PARAMETERS_chemical_data_edited	TRUE
RESULTS_SEARCH_2_PARAMETERS_do_multiprecursor_search	TRUE
RESULTS_SEARCH_2_PARAMETERS_do_reverse_search	TRUE
RESULTS_SEARCH_2_PARAMETERS_max_quant_labels	35
RESULTS_SEARCH_2_PARAMETERS_maxresults	15
RESULTS_SEARCH_2_PARAMETERS_separate_searches	FALSE
RESULTS_SEARCH_2_PARAMETERS_MSTOLERANCE_type	dalton
RESULTS_SEARCH_2_PARAMETERS_MSTOLERANCE_value	0.05
RESULTS_SEARCH_2_PARAMETERS_MSMSTOLERANCE_type	dalton
RESULTS_SEARCH_2_PARAMETERS_MSMSTOLERANCE_value	0.1
RESULTS_SEARCH_2_PARAMETERS_MS_STANDARD_DEVIATION_type	dalton
RESULTS_SEARCH_2_PARAMETERS_MS_STANDARD_DEVIATION_value	0.0011
RESULTS_SEARCH_2_PARAMETERS_MSMS_STANDARD_DEVIATION_type	dalton
RESULTS_SEARCH_2_PARAMETERS_MSMS_STANDARD_DEVIATION_value	0.01
RESULTS_SEARCH_2_PARAMETERS_FASTA_filename	C:\AB SCIEX\ProteinPilot Data\SearchDatabases\Uniprot_proteome_Phaseolusvulgaris&Rhizobiumleguminosarum&contaminantes.fasta
RESULTS_SEARCH_2_PARAMETERS_AUTO_CALIBRATION_ms	TRUE
RESULTS_SEARCH_2_PARAMETERS_AUTO_CALIBRATION_msexport	FALSE
RESULTS_SEARCH_2_PARAMETERS_AUTO_CALIBRATION_msms	TRUE
RESULTS_SEARCH_2_PARAMETERS_AUTO_CALIBRATION_msmstolsdratio	2.75
RESULTS_SEARCH_2_PARAMETERS_AUTO_CALIBRATION_mstolsdratio	7
RESULTS_SEARCH_2_PARAMETERS_AUTO_CALIBRATION_squareroot	TRUE
RESULTS_SEARCH_2_PARAMETERS_AUTO_CALIBRATION_type	dalton
RESULTS_SEARCH_2_PARAMETERS_AUTO_CALIBRATION_MCP_d_s_s_f	0.0666667
RESULTS_SEARCH_2_PARAMETERS_AUTO_CALIBRATION_MCP_d_s_w_f	3
RESULTS_SEARCH_2_PARAMETERS_AUTO_CALIBRATION_MCP_m_f_r_mbc	200
RESULTS_SEARCH_2_PARAMETERS_AUTO_CALIBRATION_MCP_m_m_c	10
RESULTS_SEARCH_2_PARAMETERS_AUTO_CALIBRATION_MCP_m_m_f_s	0.25
RESULTS_SEARCH_2_PARAMETERS_AUTO_CALIBRATION_MCP_m_m_p_f	0.33
RESULTS_SEARCH_2_PARAMETERS_AUTO_CALIBRATION_MCP_m_m_p_rms_f	1
RESULTS_SEARCH_2_PARAMETERS_AUTO_CALIBRATION_MCP_m_p_t_f	1
RESULTS_SEARCH_2_PARAMETERS_AUTO_CALIBRATION_MCP_m_r_h_n_b	15
RESULTS_SEARCH_2_PARAMETERS_AUTO_CALIBRATION_MCP_m_z_n_s	99
RESULTS_SEARCH_2_PARAMETERS_AUTO_CALIBRATION_MCP_m_z_s_mn_f_r	0.0666667
RESULTS_SEARCH_2_PARAMETERS_AUTO_CALIBRATION_MCP_m_z_s_mx_f_r	0.1
RESULTS_SEARCH_2_PARAMETERS_MS_AUTO_CALIBRATION_OUT_avres	-1.24915e-08
RESULTS_SEARCH_2_PARAMETERS_MS_AUTO_CALIBRATION_OUT_c0	5.69418e-05
RESULTS_SEARCH_2_PARAMETERS_MS_AUTO_CALIBRATION_OUT_c1minus1	-1.50706e-06
RESULTS_SEARCH_2_PARAMETERS_MS_AUTO_CALIBRATION_OUT_c2	0
RESULTS_SEARCH_2_PARAMETERS_MS_AUTO_CALIBRATION_OUT_file	1900-01-01
RESULTS_SEARCH_2_PARAMETERS_MS_AUTO_CALIBRATION_OUT_partnumber	1
RESULTS_SEARCH_2_PARAMETERS_MS_AUTO_CALIBRATION_OUT_polyorder	1
RESULTS_SEARCH_2_PARAMETERS_MS_AUTO_CALIBRATION_OUT_sample	1
RESULTS_SEARCH_2_PARAMETERS_MS_AUTO_CALIBRATION_OUT_squareroot	TRUE
RESULTS_SEARCH_2_PARAMETERS_MSMS_AUTO_CALIBRATION_OUT_avres	-3.5151e-08
RESULTS_SEARCH_2_PARAMETERS_MSMS_AUTO_CALIBRATION_OUT_c0	2.27515e-05
RESULTS_SEARCH_2_PARAMETERS_MSMS_AUTO_CALIBRATION_OUT_c1minus1	-1.97009e-06
RESULTS_SEARCH_2_PARAMETERS_MSMS_AUTO_CALIBRATION_OUT_c2	0
RESULTS_SEARCH_2_PARAMETERS_MSMS_AUTO_CALIBRATION_OUT_file	1
RESULTS_SEARCH_2_PARAMETERS_MSMS_AUTO_CALIBRATION_OUT_partnumber	1
RESULTS_SEARCH_2_PARAMETERS_MSMS_AUTO_CALIBRATION_OUT_polyorder	1
RESULTS_SEARCH_2_PARAMETERS_MSMS_AUTO_CALIBRATION_OUT_sample	1
RESULTS_SEARCH_2_PARAMETERS_MSMS_AUTO_CALIBRATION_OUT_squareroot	TRUE
RESULTS_SEARCH_2_PARAMETERS_MAX_PRECURSORS_FRAGLET	5
RESULTS_SEARCH_2_PARAMETERS_MAX_PRECURSORS_TAGLET	1
RESULTS_SEARCH_2_PARAMETERS_PRECURSORS_DR_FRAGLET	10
RESULTS_SEARCH_2_PARAMETERS_PRECURSORS_DR_TAGLET	3
RESULTS_SEARCH_2_PARAMETERS_DEFAULT_CHARGE_STATE_1_charge	2
RESULTS_SEARCH_2_PARAMETERS_DEFAULT_CHARGE_STATE_1_probability	1
RESULTS_SEARCH_2_PARAMETERS_DEFAULT_CHARGE_STATE_2_charge	3
RESULTS_SEARCH_2_PARAMETERS_DEFAULT_CHARGE_STATE_2_probability	1
RESULTS_SEARCH_2_PARAMETERS_DEFAULT_CHARGE_STATE_3_charge	4
RESULTS_SEARCH_2_PARAMETERS_DEFAULT_CHARGE_STATE_3_probability	1
RESULTS_SEARCH_2_PARAMETERS_VERSION	5.0.1.0, 4895
RESULTS_SEARCH_2_PARAMETERS_PARAGON_VERSION	5.0.1.0, 4874
RESULTS_SEARCH_2_PARAMETERS_APPLICATION	ProteinPilot(tm) Software
RESULTS_SEARCH_2_PARAMETERS_PROGROUP_alternativedispositionmaximumfoldprobabilitydrop	100
RESULTS_SEARCH_2_PARAMETERS_PROGROUP_alternativedispositionmaximumfoldscoredrop	2
RESULTS_SEARCH_2_PARAMETERS_PROGROUP_autodiscordantpeptidethreshold	0.3
RESULTS_SEARCH_2_PARAMETERS_PROGROUP_bayesconfidencecalclulation	TRUE
RESULTS_SEARCH_2_PARAMETERS_PROGROUP_calibrateconfidence	TRUE
RESULTS_SEARCH_2_PARAMETERS_PROGROUP_compresspeptides	FALSE
RESULTS_SEARCH_2_PARAMETERS_PROGROUP_confidencepercentthresholdforexcludingothersfromquant	15
RESULTS_SEARCH_2_PARAMETERS_PROGROUP_confidencepercentthresholdforincludingselfinquant	15
RESULTS_SEARCH_2_PARAMETERS_PROGROUP_donotstoremspeaklists	FALSE
RESULTS_SEARCH_2_PARAMETERS_PROGROUP_fasta	C:\AB SCIEX\ProteinPilot Data\SearchDatabases\Uniprot_proteome_Phaseolusvulgaris&Rhizobiumleguminosarum&contaminantes.fasta
RESULTS_SEARCH_2_PARAMETERS_PROGROUP_featuregroupminpepconf	0.66
RESULTS_SEARCH_2_PARAMETERS_PROGROUP_featuregroupminups	0.47
RESULTS_SEARCH_2_PARAMETERS_PROGROUP_focusingintersection	4
RESULTS_SEARCH_2_PARAMETERS_PROGROUP_focusingminimummatchconfidence	0.1
RESULTS_SEARCH_2_PARAMETERS_PROGROUP_focusingminunusedprotscore	0.1
RESULTS_SEARCH_2_PARAMETERS_PROGROUP_focusingsubsetcutoff	6
RESULTS_SEARCH_2_PARAMETERS_PROGROUP_intersection	1.3
RESULTS_SEARCH_2_PARAMETERS_PROGROUP_minimummatchconfidencecutoff	0.001
RESULTS_SEARCH_2_PARAMETERS_PROGROUP_minunusedprotscore	0.0458
RESULTS_SEARCH_2_PARAMETERS_PROGROUP_subsetcutoff	2
RESULTS_SEARCH_2_PARAMETERS_PROGROUP_unusedprotscorethresholdforexcludingothersfromquant	1.3
RESULTS_SEARCH_2_PARAMETERS_PEAKLIST_count	3880
RESULTS_SEARCH_2_PARAMETERS_PEAKLIST_filenumber	1
RESULTS_SEARCH_2_PARAMETERS_PEAKLIST_original_count	3880
RESULTS_SEARCH_2_PARAMETERS_PEAKLIST_originalfilename	C:\Users\5600 Procesado\Desktop\Carpetas de datos en escritorio\LibreriaPhaseolus18082018\Libreria Phaseolus18072018\LibreriaPhaseolus18082018_M1M2.wiff
RESULTS_SEARCH_2_PARAMETERS_PEAKLIST_partnumber	1
RESULTS_SEARCH_2_PARAMETERS_QUANT_TYPE_background_correction	FALSE
RESULTS_SEARCH_2_PARAMETERS_QUANT_TYPE_bias_correction	TRUE
RESULTS_SEARCH_2_PARAMETERS_QUANT_TYPE_keep_extreme_peptides_over_fraction	0
RESULTS_SEARCH_2_PARAMETERS_QUANT_TYPE_low_confidence_check	TRUE
RESULTS_SEARCH_2_PARAMETERS_QUANT_TYPE_low_intensity_check	TRUE
RESULTS_SEARCH_2_PARAMETERS_QUANT_TYPE_median_statistic	TRUE
RESULTS_SEARCH_2_PARAMETERS_QUANT_TYPE_mod_check	TRUE
RESULTS_SEARCH_2_PARAMETERS_QUANT_TYPE_quant_threshold	-1
RESULTS_SEARCH_2_PARAMETERS_QUANT_TYPE_quant_threshold_sn	9
RESULTS_SEARCH_2_PARAMETERS_QUANT_TYPE_separate_searches	FALSE
RESULTS_SEARCH_2_PARAMETERS_QUANT_TYPE_shared_msms_check	TRUE
RESULTS_SEARCH_2_PARAMETERS_PARAGON_METHOD_SETTINGS_UI_SAMPLE_TYPE	Identification
RESULTS_SEARCH_2_PARAMETERS_PARAGON_METHOD_SETTINGS_UI_CYS_ALKYLATION	MSBT and MMTS
RESULTS_SEARCH_2_PARAMETERS_PARAGON_METHOD_SETTINGS_UI_DIGESTION	Trypsin
RESULTS_SEARCH_2_PARAMETERS_PARAGON_METHOD_SETTINGS_UI_SPECIAL_FACTOR	CN-BIOTIN
RESULTS_SEARCH_2_PARAMETERS_PARAGON_METHOD_SETTINGS_UI_INSTRUMENT	TripleTOF 5600
RESULTS_SEARCH_2_PARAMETERS_PARAGON_METHOD_SETTINGS_UI_SEARCH_EFFORT	Thorough
RESULTS_SEARCH_2_PARAMETERS_PARAGON_METHOD_SETTINGS_UI_ID_FOCUS	Biological modifications
RESULTS_SEARCH_2_PARAMETERS_PARAGON_METHOD_SETTINGS_UI_USER_NAME	5600Procesado\5600 Procesado
RESULTS_SEARCH_2_PARAMETERS_PARAGON_METHOD_SETTINGS_UI_MACHINE_NAME	5600PROCESADO
RESULTS_SEARCH_2_PARAMETERS_PARAGON_METHOD_SETTINGS_UI_SEARCH_ID	6.36761e+17
RESULTS_SEARCH_2_PARAMETERS_PARAGON_METHOD_SETTINGS_UI_START_TIME	2018-10-26 08:09:21
RESULTS_SEARCH_2_PARAMETERS_PARAGON_METHOD_SETTINGS_UI_MIN_UNUSED_PROTSCORE	0.0458
RESULTS_SEARCH_2_PARAMETERS_PARAGON_METHOD_SETTINGS_UI_PSPEP	TRUE
RESULTS_SEARCH_3_time_cpu	362499
RESULTS_SEARCH_3_time_duration	366694
RESULTS_SEARCH_3_version	5.0.1.4874
RESULTS_SEARCH_3_xml:id	SEARCH:1:636761381617772160_1
RESULTS_SEARCH_3_PARAMETERS_chemical_data_edited	TRUE
RESULTS_SEARCH_3_PARAMETERS_do_multiprecursor_search	TRUE
RESULTS_SEARCH_3_PARAMETERS_do_reverse_search	TRUE
RESULTS_SEARCH_3_PARAMETERS_max_quant_labels	35
RESULTS_SEARCH_3_PARAMETERS_maxresults	15
RESULTS_SEARCH_3_PARAMETERS_separate_searches	FALSE
RESULTS_SEARCH_3_PARAMETERS_MSTOLERANCE_type	dalton
RESULTS_SEARCH_3_PARAMETERS_MSTOLERANCE_value	0.05
RESULTS_SEARCH_3_PARAMETERS_MSMSTOLERANCE_type	dalton
RESULTS_SEARCH_3_PARAMETERS_MSMSTOLERANCE_value	0.1
RESULTS_SEARCH_3_PARAMETERS_MS_STANDARD_DEVIATION_type	dalton
RESULTS_SEARCH_3_PARAMETERS_MS_STANDARD_DEVIATION_value	0.0011
RESULTS_SEARCH_3_PARAMETERS_MSMS_STANDARD_DEVIATION_type	dalton
RESULTS_SEARCH_3_PARAMETERS_MSMS_STANDARD_DEVIATION_value	0.01
RESULTS_SEARCH_3_PARAMETERS_FASTA_filename	C:\AB SCIEX\ProteinPilot Data\SearchDatabases\Uniprot_proteome_Phaseolusvulgaris&Rhizobiumleguminosarum&contaminantes.fasta
RESULTS_SEARCH_3_PARAMETERS_AUTO_CALIBRATION_ms	TRUE
RESULTS_SEARCH_3_PARAMETERS_AUTO_CALIBRATION_msexport	FALSE
RESULTS_SEARCH_3_PARAMETERS_AUTO_CALIBRATION_msms	TRUE
RESULTS_SEARCH_3_PARAMETERS_AUTO_CALIBRATION_msmstolsdratio	2.75
RESULTS_SEARCH_3_PARAMETERS_AUTO_CALIBRATION_mstolsdratio	7
RESULTS_SEARCH_3_PARAMETERS_AUTO_CALIBRATION_squareroot	TRUE
RESULTS_SEARCH_3_PARAMETERS_AUTO_CALIBRATION_type	dalton
RESULTS_SEARCH_3_PARAMETERS_AUTO_CALIBRATION_MCP_d_s_s_f	0.0666667
RESULTS_SEARCH_3_PARAMETERS_AUTO_CALIBRATION_MCP_d_s_w_f	3
RESULTS_SEARCH_3_PARAMETERS_AUTO_CALIBRATION_MCP_m_f_r_mbc	200
RESULTS_SEARCH_3_PARAMETERS_AUTO_CALIBRATION_MCP_m_m_c	10
RESULTS_SEARCH_3_PARAMETERS_AUTO_CALIBRATION_MCP_m_m_f_s	0.25
RESULTS_SEARCH_3_PARAMETERS_AUTO_CALIBRATION_MCP_m_m_p_f	0.33
RESULTS_SEARCH_3_PARAMETERS_AUTO_CALIBRATION_MCP_m_m_p_rms_f	1
RESULTS_SEARCH_3_PARAMETERS_AUTO_CALIBRATION_MCP_m_p_t_f	1
RESULTS_SEARCH_3_PARAMETERS_AUTO_CALIBRATION_MCP_m_r_h_n_b	15
RESULTS_SEARCH_3_PARAMETERS_AUTO_CALIBRATION_MCP_m_z_n_s	99
RESULTS_SEARCH_3_PARAMETERS_AUTO_CALIBRATION_MCP_m_z_s_mn_f_r	0.0666667
RESULTS_SEARCH_3_PARAMETERS_AUTO_CALIBRATION_MCP_m_z_s_mx_f_r	0.1
RESULTS_SEARCH_3_PARAMETERS_MS_AUTO_CALIBRATION_OUT_avres	-9.87166e-09
RESULTS_SEARCH_3_PARAMETERS_MS_AUTO_CALIBRATION_OUT_c0	0.00013103
RESULTS_SEARCH_3_PARAMETERS_MS_AUTO_CALIBRATION_OUT_c1minus1	-3.71236e-06
RESULTS_SEARCH_3_PARAMETERS_MS_AUTO_CALIBRATION_OUT_c2	0
RESULTS_SEARCH_3_PARAMETERS_MS_AUTO_CALIBRATION_OUT_file	1
RESULTS_SEARCH_3_PARAMETERS_MS_AUTO_CALIBRATION_OUT_partnumber	2
RESULTS_SEARCH_3_PARAMETERS_MS_AUTO_CALIBRATION_OUT_polyorder	1
RESULTS_SEARCH_3_PARAMETERS_MS_AUTO_CALIBRATION_OUT_sample	1
RESULTS_SEARCH_3_PARAMETERS_MS_AUTO_CALIBRATION_OUT_squareroot	TRUE
RESULTS_SEARCH_3_PARAMETERS_MSMS_AUTO_CALIBRATION_OUT_avres	-1.158e-07
RESULTS_SEARCH_3_PARAMETERS_MSMS_AUTO_CALIBRATION_OUT_c0	7.78602e-05
RESULTS_SEARCH_3_PARAMETERS_MSMS_AUTO_CALIBRATION_OUT_c1minus1	-2.81182e-06
RESULTS_SEARCH_3_PARAMETERS_MSMS_AUTO_CALIBRATION_OUT_c2	0
RESULTS_SEARCH_3_PARAMETERS_MSMS_AUTO_CALIBRATION_OUT_file	1
RESULTS_SEARCH_3_PARAMETERS_MSMS_AUTO_CALIBRATION_OUT_partnumber	2
RESULTS_SEARCH_3_PARAMETERS_MSMS_AUTO_CALIBRATION_OUT_polyorder	1
RESULTS_SEARCH_3_PARAMETERS_MSMS_AUTO_CALIBRATION_OUT_sample	1900-01-01
RESULTS_SEARCH_3_PARAMETERS_MSMS_AUTO_CALIBRATION_OUT_squareroot	TRUE
RESULTS_SEARCH_3_PARAMETERS_MAX_PRECURSORS_FRAGLET	5
RESULTS_SEARCH_3_PARAMETERS_MAX_PRECURSORS_TAGLET	1
RESULTS_SEARCH_3_PARAMETERS_PRECURSORS_DR_FRAGLET	10
RESULTS_SEARCH_3_PARAMETERS_PRECURSORS_DR_TAGLET	3
RESULTS_SEARCH_3_PARAMETERS_DEFAULT_CHARGE_STATE_1_charge	2
RESULTS_SEARCH_3_PARAMETERS_DEFAULT_CHARGE_STATE_1_probability	1
RESULTS_SEARCH_3_PARAMETERS_DEFAULT_CHARGE_STATE_2_charge	3
RESULTS_SEARCH_3_PARAMETERS_DEFAULT_CHARGE_STATE_2_probability	1
RESULTS_SEARCH_3_PARAMETERS_DEFAULT_CHARGE_STATE_3_charge	4
RESULTS_SEARCH_3_PARAMETERS_DEFAULT_CHARGE_STATE_3_probability	1
RESULTS_SEARCH_3_PARAMETERS_VERSION	5.0.1.0, 4895
RESULTS_SEARCH_3_PARAMETERS_PARAGON_VERSION	5.0.1.0, 4874
RESULTS_SEARCH_3_PARAMETERS_APPLICATION	ProteinPilot(tm) Software
RESULTS_SEARCH_3_PARAMETERS_PROGROUP_alternativedispositionmaximumfoldprobabilitydrop	100
RESULTS_SEARCH_3_PARAMETERS_PROGROUP_alternativedispositionmaximumfoldscoredrop	2
RESULTS_SEARCH_3_PARAMETERS_PROGROUP_autodiscordantpeptidethreshold	0.3
RESULTS_SEARCH_3_PARAMETERS_PROGROUP_bayesconfidencecalclulation	TRUE
RESULTS_SEARCH_3_PARAMETERS_PROGROUP_calibrateconfidence	TRUE
RESULTS_SEARCH_3_PARAMETERS_PROGROUP_compresspeptides	FALSE
RESULTS_SEARCH_3_PARAMETERS_PROGROUP_confidencepercentthresholdforexcludingothersfromquant	15
RESULTS_SEARCH_3_PARAMETERS_PROGROUP_confidencepercentthresholdforincludingselfinquant	15
RESULTS_SEARCH_3_PARAMETERS_PROGROUP_donotstoremspeaklists	FALSE
RESULTS_SEARCH_3_PARAMETERS_PROGROUP_fasta	C:\AB SCIEX\ProteinPilot Data\SearchDatabases\Uniprot_proteome_Phaseolusvulgaris&Rhizobiumleguminosarum&contaminantes.fasta
RESULTS_SEARCH_3_PARAMETERS_PROGROUP_featuregroupminpepconf	0.66
RESULTS_SEARCH_3_PARAMETERS_PROGROUP_featuregroupminups	0.47
RESULTS_SEARCH_3_PARAMETERS_PROGROUP_focusingintersection	4
RESULTS_SEARCH_3_PARAMETERS_PROGROUP_focusingminimummatchconfidence	0.1
RESULTS_SEARCH_3_PARAMETERS_PROGROUP_focusingminunusedprotscore	0.1
RESULTS_SEARCH_3_PARAMETERS_PROGROUP_focusingsubsetcutoff	6
RESULTS_SEARCH_3_PARAMETERS_PROGROUP_intersection	1.3
RESULTS_SEARCH_3_PARAMETERS_PROGROUP_minimummatchconfidencecutoff	0.001
RESULTS_SEARCH_3_PARAMETERS_PROGROUP_minunusedprotscore	01:05:57.120000
RESULTS_SEARCH_3_PARAMETERS_PROGROUP_subsetcutoff	2
RESULTS_SEARCH_3_PARAMETERS_PROGROUP_unusedprotscorethresholdforexcludingothersfromquant	1.3
RESULTS_SEARCH_3_PARAMETERS_PEAKLIST_count	3899
RESULTS_SEARCH_3_PARAMETERS_PEAKLIST_filenumber	1
RESULTS_SEARCH_3_PARAMETERS_PEAKLIST_original_count	3899
RESULTS_SEARCH_3_PARAMETERS_PEAKLIST_originalfilename	C:\Users\5600 Procesado\Desktop\Carpetas de datos en escritorio\LibreriaPhaseolus18082018\Libreria Phaseolus18072018\LibreriaPhaseolus18082018_M1M2.wiff
RESULTS_SEARCH_3_PARAMETERS_PEAKLIST_partnumber	2
RESULTS_SEARCH_3_PARAMETERS_QUANT_TYPE_background_correction	FALSE
RESULTS_SEARCH_3_PARAMETERS_QUANT_TYPE_bias_correction	TRUE
RESULTS_SEARCH_3_PARAMETERS_QUANT_TYPE_keep_extreme_peptides_over_fraction	0
RESULTS_SEARCH_3_PARAMETERS_QUANT_TYPE_low_confidence_check	TRUE
RESULTS_SEARCH_3_PARAMETERS_QUANT_TYPE_low_intensity_check	TRUE
RESULTS_SEARCH_3_PARAMETERS_QUANT_TYPE_median_statistic	TRUE
RESULTS_SEARCH_3_PARAMETERS_QUANT_TYPE_mod_check	TRUE
RESULTS_SEARCH_3_PARAMETERS_QUANT_TYPE_quant_threshold	-1
RESULTS_SEARCH_3_PARAMETERS_QUANT_TYPE_quant_threshold_sn	9
RESULTS_SEARCH_3_PARAMETERS_QUANT_TYPE_separate_searches	FALSE
RESULTS_SEARCH_3_PARAMETERS_QUANT_TYPE_shared_msms_check	TRUE
RESULTS_SEARCH_3_PARAMETERS_PARAGON_METHOD_SETTINGS_UI_SAMPLE_TYPE	Identification
RESULTS_SEARCH_3_PARAMETERS_PARAGON_METHOD_SETTINGS_UI_CYS_ALKYLATION	MSBT and MMTS
RESULTS_SEARCH_3_PARAMETERS_PARAGON_METHOD_SETTINGS_UI_DIGESTION	Trypsin
RESULTS_SEARCH_3_PARAMETERS_PARAGON_METHOD_SETTINGS_UI_SPECIAL_FACTOR	CN-BIOTIN
RESULTS_SEARCH_3_PARAMETERS_PARAGON_METHOD_SETTINGS_UI_INSTRUMENT	TripleTOF 5600
RESULTS_SEARCH_3_PARAMETERS_PARAGON_METHOD_SETTINGS_UI_SEARCH_EFFORT	Thorough
RESULTS_SEARCH_3_PARAMETERS_PARAGON_METHOD_SETTINGS_UI_ID_FOCUS	Biological modifications
RESULTS_SEARCH_3_PARAMETERS_PARAGON_METHOD_SETTINGS_UI_USER_NAME	5600Procesado\5600 Procesado
RESULTS_SEARCH_3_PARAMETERS_PARAGON_METHOD_SETTINGS_UI_MACHINE_NAME	5600PROCESADO
RESULTS_SEARCH_3_PARAMETERS_PARAGON_METHOD_SETTINGS_UI_SEARCH_ID	6.36761e+17
RESULTS_SEARCH_3_PARAMETERS_PARAGON_METHOD_SETTINGS_UI_START_TIME	2018-10-26 08:09:21
RESULTS_SEARCH_3_PARAMETERS_PARAGON_METHOD_SETTINGS_UI_MIN_UNUSED_PROTSCORE	0.0458
RESULTS_SEARCH_3_PARAMETERS_PARAGON_METHOD_SETTINGS_UI_PSPEP	TRUE
RESULTS_SEARCH_4_time_cpu	3218-09-03
RESULTS_SEARCH_4_time_duration	481909
RESULTS_SEARCH_4_version	5.0.1.4874
RESULTS_SEARCH_4_xml:id	SEARCH:2:636761381617772160_1
RESULTS_SEARCH_4_PARAMETERS_chemical_data_edited	TRUE
RESULTS_SEARCH_4_PARAMETERS_do_multiprecursor_search	TRUE
RESULTS_SEARCH_4_PARAMETERS_do_reverse_search	TRUE
RESULTS_SEARCH_4_PARAMETERS_max_quant_labels	35
RESULTS_SEARCH_4_PARAMETERS_maxresults	15
RESULTS_SEARCH_4_PARAMETERS_separate_searches	FALSE
RESULTS_SEARCH_4_PARAMETERS_MSTOLERANCE_type	dalton
RESULTS_SEARCH_4_PARAMETERS_MSTOLERANCE_value	0.05
RESULTS_SEARCH_4_PARAMETERS_MSMSTOLERANCE_type	dalton
RESULTS_SEARCH_4_PARAMETERS_MSMSTOLERANCE_value	0.1
RESULTS_SEARCH_4_PARAMETERS_MS_STANDARD_DEVIATION_type	dalton
RESULTS_SEARCH_4_PARAMETERS_MS_STANDARD_DEVIATION_value	0.0011
RESULTS_SEARCH_4_PARAMETERS_MSMS_STANDARD_DEVIATION_type	dalton
RESULTS_SEARCH_4_PARAMETERS_MSMS_STANDARD_DEVIATION_value	0.01
RESULTS_SEARCH_4_PARAMETERS_FASTA_filename	C:\AB SCIEX\ProteinPilot Data\SearchDatabases\Uniprot_proteome_Phaseolusvulgaris&Rhizobiumleguminosarum&contaminantes.fasta
RESULTS_SEARCH_4_PARAMETERS_AUTO_CALIBRATION_ms	TRUE
RESULTS_SEARCH_4_PARAMETERS_AUTO_CALIBRATION_msexport	FALSE
RESULTS_SEARCH_4_PARAMETERS_AUTO_CALIBRATION_msms	TRUE
RESULTS_SEARCH_4_PARAMETERS_AUTO_CALIBRATION_msmstolsdratio	2.75
RESULTS_SEARCH_4_PARAMETERS_AUTO_CALIBRATION_mstolsdratio	7
RESULTS_SEARCH_4_PARAMETERS_AUTO_CALIBRATION_squareroot	TRUE
RESULTS_SEARCH_4_PARAMETERS_AUTO_CALIBRATION_type	dalton
RESULTS_SEARCH_4_PARAMETERS_AUTO_CALIBRATION_MCP_d_s_s_f	0.0666667
RESULTS_SEARCH_4_PARAMETERS_AUTO_CALIBRATION_MCP_d_s_w_f	3
RESULTS_SEARCH_4_PARAMETERS_AUTO_CALIBRATION_MCP_m_f_r_mbc	200
RESULTS_SEARCH_4_PARAMETERS_AUTO_CALIBRATION_MCP_m_m_c	10
RESULTS_SEARCH_4_PARAMETERS_AUTO_CALIBRATION_MCP_m_m_f_s	0.25
RESULTS_SEARCH_4_PARAMETERS_AUTO_CALIBRATION_MCP_m_m_p_f	0.33
RESULTS_SEARCH_4_PARAMETERS_AUTO_CALIBRATION_MCP_m_m_p_rms_f	1
RESULTS_SEARCH_4_PARAMETERS_AUTO_CALIBRATION_MCP_m_p_t_f	1
RESULTS_SEARCH_4_PARAMETERS_AUTO_CALIBRATION_MCP_m_r_h_n_b	15
RESULTS_SEARCH_4_PARAMETERS_AUTO_CALIBRATION_MCP_m_z_n_s	99
RESULTS_SEARCH_4_PARAMETERS_AUTO_CALIBRATION_MCP_m_z_s_mn_f_r	0.0666667
RESULTS_SEARCH_4_PARAMETERS_AUTO_CALIBRATION_MCP_m_z_s_mx_f_r	0.1
RESULTS_SEARCH_4_PARAMETERS_MS_AUTO_CALIBRATION_OUT_avres	-9.87166e-09
RESULTS_SEARCH_4_PARAMETERS_MS_AUTO_CALIBRATION_OUT_c0	0.00013103
RESULTS_SEARCH_4_PARAMETERS_MS_AUTO_CALIBRATION_OUT_c1minus1	-3.71236e-06
RESULTS_SEARCH_4_PARAMETERS_MS_AUTO_CALIBRATION_OUT_c2	0
RESULTS_SEARCH_4_PARAMETERS_MS_AUTO_CALIBRATION_OUT_file	1
RESULTS_SEARCH_4_PARAMETERS_MS_AUTO_CALIBRATION_OUT_partnumber	2
RESULTS_SEARCH_4_PARAMETERS_MS_AUTO_CALIBRATION_OUT_polyorder	1
RESULTS_SEARCH_4_PARAMETERS_MS_AUTO_CALIBRATION_OUT_sample	1
RESULTS_SEARCH_4_PARAMETERS_MS_AUTO_CALIBRATION_OUT_squareroot	TRUE
RESULTS_SEARCH_4_PARAMETERS_MSMS_AUTO_CALIBRATION_OUT_avres	-1.158e-07
RESULTS_SEARCH_4_PARAMETERS_MSMS_AUTO_CALIBRATION_OUT_c0	7.78602e-05
RESULTS_SEARCH_4_PARAMETERS_MSMS_AUTO_CALIBRATION_OUT_c1minus1	-2.81182e-06
RESULTS_SEARCH_4_PARAMETERS_MSMS_AUTO_CALIBRATION_OUT_c2	0
RESULTS_SEARCH_4_PARAMETERS_MSMS_AUTO_CALIBRATION_OUT_file	1
RESULTS_SEARCH_4_PARAMETERS_MSMS_AUTO_CALIBRATION_OUT_partnumber	2
RESULTS_SEARCH_4_PARAMETERS_MSMS_AUTO_CALIBRATION_OUT_polyorder	1
RESULTS_SEARCH_4_PARAMETERS_MSMS_AUTO_CALIBRATION_OUT_sample	1
RESULTS_SEARCH_4_PARAMETERS_MSMS_AUTO_CALIBRATION_OUT_squareroot	TRUE
RESULTS_SEARCH_4_PARAMETERS_MAX_PRECURSORS_FRAGLET	5
RESULTS_SEARCH_4_PARAMETERS_MAX_PRECURSORS_TAGLET	1
RESULTS_SEARCH_4_PARAMETERS_PRECURSORS_DR_FRAGLET	10
RESULTS_SEARCH_4_PARAMETERS_PRECURSORS_DR_TAGLET	3
RESULTS_SEARCH_4_PARAMETERS_DEFAULT_CHARGE_STATE_1_charge	2
RESULTS_SEARCH_4_PARAMETERS_DEFAULT_CHARGE_STATE_1_probability	1
RESULTS_SEARCH_4_PARAMETERS_DEFAULT_CHARGE_STATE_2_charge	3
RESULTS_SEARCH_4_PARAMETERS_DEFAULT_CHARGE_STATE_2_probability	1
RESULTS_SEARCH_4_PARAMETERS_DEFAULT_CHARGE_STATE_3_charge	4
RESULTS_SEARCH_4_PARAMETERS_DEFAULT_CHARGE_STATE_3_probability	1
RESULTS_SEARCH_4_PARAMETERS_VERSION	5.0.1.0, 4895
RESULTS_SEARCH_4_PARAMETERS_PARAGON_VERSION	5.0.1.0, 4874
RESULTS_SEARCH_4_PARAMETERS_APPLICATION	ProteinPilot(tm) Software
RESULTS_SEARCH_4_PARAMETERS_PROGROUP_alternativedispositionmaximumfoldprobabilitydrop	100
RESULTS_SEARCH_4_PARAMETERS_PROGROUP_alternativedispositionmaximumfoldscoredrop	2
RESULTS_SEARCH_4_PARAMETERS_PROGROUP_autodiscordantpeptidethreshold	0.3
RESULTS_SEARCH_4_PARAMETERS_PROGROUP_bayesconfidencecalclulation	TRUE
RESULTS_SEARCH_4_PARAMETERS_PROGROUP_calibrateconfidence	TRUE
RESULTS_SEARCH_4_PARAMETERS_PROGROUP_compresspeptides	FALSE
RESULTS_SEARCH_4_PARAMETERS_PROGROUP_confidencepercentthresholdforexcludingothersfromquant	15
RESULTS_SEARCH_4_PARAMETERS_PROGROUP_confidencepercentthresholdforincludingselfinquant	15
RESULTS_SEARCH_4_PARAMETERS_PROGROUP_donotstoremspeaklists	FALSE
RESULTS_SEARCH_4_PARAMETERS_PROGROUP_fasta	C:\AB SCIEX\ProteinPilot Data\SearchDatabases\Uniprot_proteome_Phaseolusvulgaris&Rhizobiumleguminosarum&contaminantes.fasta
RESULTS_SEARCH_4_PARAMETERS_PROGROUP_featuregroupminpepconf	0.66
RESULTS_SEARCH_4_PARAMETERS_PROGROUP_featuregroupminups	0.47
RESULTS_SEARCH_4_PARAMETERS_PROGROUP_focusingintersection	4
RESULTS_SEARCH_4_PARAMETERS_PROGROUP_focusingminimummatchconfidence	0.1
RESULTS_SEARCH_4_PARAMETERS_PROGROUP_focusingminunusedprotscore	0.1
RESULTS_SEARCH_4_PARAMETERS_PROGROUP_focusingsubsetcutoff	6
RESULTS_SEARCH_4_PARAMETERS_PROGROUP_intersection	1.3
RESULTS_SEARCH_4_PARAMETERS_PROGROUP_minimummatchconfidencecutoff	0.001
RESULTS_SEARCH_4_PARAMETERS_PROGROUP_minunusedprotscore	0.0458
RESULTS_SEARCH_4_PARAMETERS_PROGROUP_subsetcutoff	2
RESULTS_SEARCH_4_PARAMETERS_PROGROUP_unusedprotscorethresholdforexcludingothersfromquant	1.3
RESULTS_SEARCH_4_PARAMETERS_PEAKLIST_count	3899
RESULTS_SEARCH_4_PARAMETERS_PEAKLIST_filenumber	1
RESULTS_SEARCH_4_PARAMETERS_PEAKLIST_original_count	3899
RESULTS_SEARCH_4_PARAMETERS_PEAKLIST_originalfilename	C:\Users\5600 Procesado\Desktop\Carpetas de datos en escritorio\LibreriaPhaseolus18082018\Libreria Phaseolus18072018\LibreriaPhaseolus18082018_M1M2.wiff
RESULTS_SEARCH_4_PARAMETERS_PEAKLIST_partnumber	2
RESULTS_SEARCH_4_PARAMETERS_QUANT_TYPE_background_correction	FALSE
RESULTS_SEARCH_4_PARAMETERS_QUANT_TYPE_bias_correction	TRUE
RESULTS_SEARCH_4_PARAMETERS_QUANT_TYPE_keep_extreme_peptides_over_fraction	0
RESULTS_SEARCH_4_PARAMETERS_QUANT_TYPE_low_confidence_check	TRUE
RESULTS_SEARCH_4_PARAMETERS_QUANT_TYPE_low_intensity_check	TRUE
RESULTS_SEARCH_4_PARAMETERS_QUANT_TYPE_median_statistic	TRUE
RESULTS_SEARCH_4_PARAMETERS_QUANT_TYPE_mod_check	TRUE
RESULTS_SEARCH_4_PARAMETERS_QUANT_TYPE_quant_threshold	-1
RESULTS_SEARCH_4_PARAMETERS_QUANT_TYPE_quant_threshold_sn	9
RESULTS_SEARCH_4_PARAMETERS_QUANT_TYPE_separate_searches	FALSE
RESULTS_SEARCH_4_PARAMETERS_QUANT_TYPE_shared_msms_check	TRUE
RESULTS_SEARCH_4_PARAMETERS_PARAGON_METHOD_SETTINGS_UI_SAMPLE_TYPE	Identification
RESULTS_SEARCH_4_PARAMETERS_PARAGON_METHOD_SETTINGS_UI_CYS_ALKYLATION	MSBT and MMTS
RESULTS_SEARCH_4_PARAMETERS_PARAGON_METHOD_SETTINGS_UI_DIGESTION	Trypsin
RESULTS_SEARCH_4_PARAMETERS_PARAGON_METHOD_SETTINGS_UI_SPECIAL_FACTOR	CN-BIOTIN
RESULTS_SEARCH_4_PARAMETERS_PARAGON_METHOD_SETTINGS_UI_INSTRUMENT	TripleTOF 5600
RESULTS_SEARCH_4_PARAMETERS_PARAGON_METHOD_SETTINGS_UI_SEARCH_EFFORT	Thorough
RESULTS_SEARCH_4_PARAMETERS_PARAGON_METHOD_SETTINGS_UI_ID_FOCUS	Biological modifications
RESULTS_SEARCH_4_PARAMETERS_PARAGON_METHOD_SETTINGS_UI_USER_NAME	5600Procesado\5600 Procesado
RESULTS_SEARCH_4_PARAMETERS_PARAGON_METHOD_SETTINGS_UI_MACHINE_NAME	5600PROCESADO
RESULTS_SEARCH_4_PARAMETERS_PARAGON_METHOD_SETTINGS_UI_SEARCH_ID	6.36761e+17
RESULTS_SEARCH_4_PARAMETERS_PARAGON_METHOD_SETTINGS_UI_START_TIME	2018-10-26 08:09:21
RESULTS_SEARCH_4_PARAMETERS_PARAGON_METHOD_SETTINGS_UI_MIN_UNUSED_PROTSCORE	0.0458
RESULTS_SEARCH_4_PARAMETERS_PARAGON_METHOD_SETTINGS_UI_PSPEP	TRUE
RESULTS_SEARCH_5_time_cpu	339036
RESULTS_SEARCH_5_time_duration	2847-05-02
RESULTS_SEARCH_5_version	5.0.1.4874
RESULTS_SEARCH_5_xml:id	SEARCH:1:636761381617772160_2
RESULTS_SEARCH_5_PARAMETERS_chemical_data_edited	TRUE
RESULTS_SEARCH_5_PARAMETERS_do_multiprecursor_search	TRUE
RESULTS_SEARCH_5_PARAMETERS_do_reverse_search	TRUE
RESULTS_SEARCH_5_PARAMETERS_max_quant_labels	35
RESULTS_SEARCH_5_PARAMETERS_maxresults	15
RESULTS_SEARCH_5_PARAMETERS_separate_searches	FALSE
RESULTS_SEARCH_5_PARAMETERS_MSTOLERANCE_type	dalton
RESULTS_SEARCH_5_PARAMETERS_MSTOLERANCE_value	0.05
RESULTS_SEARCH_5_PARAMETERS_MSMSTOLERANCE_type	dalton
RESULTS_SEARCH_5_PARAMETERS_MSMSTOLERANCE_value	0.1
RESULTS_SEARCH_5_PARAMETERS_MS_STANDARD_DEVIATION_type	dalton
RESULTS_SEARCH_5_PARAMETERS_MS_STANDARD_DEVIATION_value	0.0011
RESULTS_SEARCH_5_PARAMETERS_MSMS_STANDARD_DEVIATION_type	dalton
RESULTS_SEARCH_5_PARAMETERS_MSMS_STANDARD_DEVIATION_value	0.01
RESULTS_SEARCH_5_PARAMETERS_FASTA_filename	C:\AB SCIEX\ProteinPilot Data\SearchDatabases\Uniprot_proteome_Phaseolusvulgaris&Rhizobiumleguminosarum&contaminantes.fasta
RESULTS_SEARCH_5_PARAMETERS_AUTO_CALIBRATION_ms	TRUE
RESULTS_SEARCH_5_PARAMETERS_AUTO_CALIBRATION_msexport	FALSE
RESULTS_SEARCH_5_PARAMETERS_AUTO_CALIBRATION_msms	TRUE
RESULTS_SEARCH_5_PARAMETERS_AUTO_CALIBRATION_msmstolsdratio	2.75
RESULTS_SEARCH_5_PARAMETERS_AUTO_CALIBRATION_mstolsdratio	7
RESULTS_SEARCH_5_PARAMETERS_AUTO_CALIBRATION_squareroot	TRUE
RESULTS_SEARCH_5_PARAMETERS_AUTO_CALIBRATION_type	dalton
RESULTS_SEARCH_5_PARAMETERS_AUTO_CALIBRATION_MCP_d_s_s_f	0.0666667
RESULTS_SEARCH_5_PARAMETERS_AUTO_CALIBRATION_MCP_d_s_w_f	3
RESULTS_SEARCH_5_PARAMETERS_AUTO_CALIBRATION_MCP_m_f_r_mbc	200
RESULTS_SEARCH_5_PARAMETERS_AUTO_CALIBRATION_MCP_m_m_c	10
RESULTS_SEARCH_5_PARAMETERS_AUTO_CALIBRATION_MCP_m_m_f_s	0.25
RESULTS_SEARCH_5_PARAMETERS_AUTO_CALIBRATION_MCP_m_m_p_f	0.33
RESULTS_SEARCH_5_PARAMETERS_AUTO_CALIBRATION_MCP_m_m_p_rms_f	1
RESULTS_SEARCH_5_PARAMETERS_AUTO_CALIBRATION_MCP_m_p_t_f	1
RESULTS_SEARCH_5_PARAMETERS_AUTO_CALIBRATION_MCP_m_r_h_n_b	15
RESULTS_SEARCH_5_PARAMETERS_AUTO_CALIBRATION_MCP_m_z_n_s	99
RESULTS_SEARCH_5_PARAMETERS_AUTO_CALIBRATION_MCP_m_z_s_mn_f_r	0.0666667
RESULTS_SEARCH_5_PARAMETERS_AUTO_CALIBRATION_MCP_m_z_s_mx_f_r	0.1
RESULTS_SEARCH_5_PARAMETERS_MS_AUTO_CALIBRATION_OUT_avres	7.41096e-11
RESULTS_SEARCH_5_PARAMETERS_MS_AUTO_CALIBRATION_OUT_c0	0.00011388
RESULTS_SEARCH_5_PARAMETERS_MS_AUTO_CALIBRATION_OUT_c1minus1	-3.10311e-06
RESULTS_SEARCH_5_PARAMETERS_MS_AUTO_CALIBRATION_OUT_c2	0
RESULTS_SEARCH_5_PARAMETERS_MS_AUTO_CALIBRATION_OUT_file	1
RESULTS_SEARCH_5_PARAMETERS_MS_AUTO_CALIBRATION_OUT_partnumber	3
RESULTS_SEARCH_5_PARAMETERS_MS_AUTO_CALIBRATION_OUT_polyorder	1
RESULTS_SEARCH_5_PARAMETERS_MS_AUTO_CALIBRATION_OUT_sample	1
RESULTS_SEARCH_5_PARAMETERS_MS_AUTO_CALIBRATION_OUT_squareroot	TRUE
RESULTS_SEARCH_5_PARAMETERS_MSMS_AUTO_CALIBRATION_OUT_avres	-8.86592e-08
RESULTS_SEARCH_5_PARAMETERS_MSMS_AUTO_CALIBRATION_OUT_c0	6.54601e-05
RESULTS_SEARCH_5_PARAMETERS_MSMS_AUTO_CALIBRATION_OUT_c1minus1	-2.32783e-06
RESULTS_SEARCH_5_PARAMETERS_MSMS_AUTO_CALIBRATION_OUT_c2	0
RESULTS_SEARCH_5_PARAMETERS_MSMS_AUTO_CALIBRATION_OUT_file	1
RESULTS_SEARCH_5_PARAMETERS_MSMS_AUTO_CALIBRATION_OUT_partnumber	3
RESULTS_SEARCH_5_PARAMETERS_MSMS_AUTO_CALIBRATION_OUT_polyorder	1
RESULTS_SEARCH_5_PARAMETERS_MSMS_AUTO_CALIBRATION_OUT_sample	1
RESULTS_SEARCH_5_PARAMETERS_MSMS_AUTO_CALIBRATION_OUT_squareroot	TRUE
RESULTS_SEARCH_5_PARAMETERS_MAX_PRECURSORS_FRAGLET	5
RESULTS_SEARCH_5_PARAMETERS_MAX_PRECURSORS_TAGLET	1
RESULTS_SEARCH_5_PARAMETERS_PRECURSORS_DR_FRAGLET	10
RESULTS_SEARCH_5_PARAMETERS_PRECURSORS_DR_TAGLET	3
RESULTS_SEARCH_5_PARAMETERS_DEFAULT_CHARGE_STATE_1_charge	2
RESULTS_SEARCH_5_PARAMETERS_DEFAULT_CHARGE_STATE_1_probability	1
RESULTS_SEARCH_5_PARAMETERS_DEFAULT_CHARGE_STATE_2_charge	3
RESULTS_SEARCH_5_PARAMETERS_DEFAULT_CHARGE_STATE_2_probability	1
RESULTS_SEARCH_5_PARAMETERS_DEFAULT_CHARGE_STATE_3_charge	4
RESULTS_SEARCH_5_PARAMETERS_DEFAULT_CHARGE_STATE_3_probability	1
RESULTS_SEARCH_5_PARAMETERS_VERSION	5.0.1.0, 4895
RESULTS_SEARCH_5_PARAMETERS_PARAGON_VERSION	5.0.1.0, 4874
RESULTS_SEARCH_5_PARAMETERS_APPLICATION	ProteinPilot(tm) Software
RESULTS_SEARCH_5_PARAMETERS_PROGROUP_alternativedispositionmaximumfoldprobabilitydrop	100
RESULTS_SEARCH_5_PARAMETERS_PROGROUP_alternativedispositionmaximumfoldscoredrop	2
RESULTS_SEARCH_5_PARAMETERS_PROGROUP_autodiscordantpeptidethreshold	0.3
RESULTS_SEARCH_5_PARAMETERS_PROGROUP_bayesconfidencecalclulation	TRUE
RESULTS_SEARCH_5_PARAMETERS_PROGROUP_calibrateconfidence	TRUE
RESULTS_SEARCH_5_PARAMETERS_PROGROUP_compresspeptides	FALSE
RESULTS_SEARCH_5_PARAMETERS_PROGROUP_confidencepercentthresholdforexcludingothersfromquant	15
RESULTS_SEARCH_5_PARAMETERS_PROGROUP_confidencepercentthresholdforincludingselfinquant	15
RESULTS_SEARCH_5_PARAMETERS_PROGROUP_donotstoremspeaklists	FALSE
RESULTS_SEARCH_5_PARAMETERS_PROGROUP_fasta	C:\AB SCIEX\ProteinPilot Data\SearchDatabases\Uniprot_proteome_Phaseolusvulgaris&Rhizobiumleguminosarum&contaminantes.fasta
RESULTS_SEARCH_5_PARAMETERS_PROGROUP_featuregroupminpepconf	0.66
RESULTS_SEARCH_5_PARAMETERS_PROGROUP_featuregroupminups	0.47
RESULTS_SEARCH_5_PARAMETERS_PROGROUP_focusingintersection	4
RESULTS_SEARCH_5_PARAMETERS_PROGROUP_focusingminimummatchconfidence	0.1
RESULTS_SEARCH_5_PARAMETERS_PROGROUP_focusingminunusedprotscore	0.1
RESULTS_SEARCH_5_PARAMETERS_PROGROUP_focusingsubsetcutoff	6
RESULTS_SEARCH_5_PARAMETERS_PROGROUP_intersection	1.3
RESULTS_SEARCH_5_PARAMETERS_PROGROUP_minimummatchconfidencecutoff	0.001
RESULTS_SEARCH_5_PARAMETERS_PROGROUP_minunusedprotscore	0.0458
RESULTS_SEARCH_5_PARAMETERS_PROGROUP_subsetcutoff	2
RESULTS_SEARCH_5_PARAMETERS_PROGROUP_unusedprotscorethresholdforexcludingothersfromquant	1.3
RESULTS_SEARCH_5_PARAMETERS_PEAKLIST_count	3845
RESULTS_SEARCH_5_PARAMETERS_PEAKLIST_filenumber	1
RESULTS_SEARCH_5_PARAMETERS_PEAKLIST_original_count	3845
RESULTS_SEARCH_5_PARAMETERS_PEAKLIST_originalfilename	C:\Users\5600 Procesado\Desktop\Carpetas de datos en escritorio\LibreriaPhaseolus18082018\Libreria Phaseolus18072018\LibreriaPhaseolus18082018_M1M2.wiff
RESULTS_SEARCH_5_PARAMETERS_PEAKLIST_partnumber	3
RESULTS_SEARCH_5_PARAMETERS_QUANT_TYPE_background_correction	FALSE
RESULTS_SEARCH_5_PARAMETERS_QUANT_TYPE_bias_correction	TRUE
RESULTS_SEARCH_5_PARAMETERS_QUANT_TYPE_keep_extreme_peptides_over_fraction	0
RESULTS_SEARCH_5_PARAMETERS_QUANT_TYPE_low_confidence_check	TRUE
RESULTS_SEARCH_5_PARAMETERS_QUANT_TYPE_low_intensity_check	TRUE
RESULTS_SEARCH_5_PARAMETERS_QUANT_TYPE_median_statistic	TRUE
RESULTS_SEARCH_5_PARAMETERS_QUANT_TYPE_mod_check	TRUE
RESULTS_SEARCH_5_PARAMETERS_QUANT_TYPE_quant_threshold	-1
RESULTS_SEARCH_5_PARAMETERS_QUANT_TYPE_quant_threshold_sn	9
RESULTS_SEARCH_5_PARAMETERS_QUANT_TYPE_separate_searches	FALSE
RESULTS_SEARCH_5_PARAMETERS_QUANT_TYPE_shared_msms_check	TRUE
RESULTS_SEARCH_5_PARAMETERS_PARAGON_METHOD_SETTINGS_UI_SAMPLE_TYPE	Identification
RESULTS_SEARCH_5_PARAMETERS_PARAGON_METHOD_SETTINGS_UI_CYS_ALKYLATION	MSBT and MMTS
RESULTS_SEARCH_5_PARAMETERS_PARAGON_METHOD_SETTINGS_UI_DIGESTION	Trypsin
RESULTS_SEARCH_5_PARAMETERS_PARAGON_METHOD_SETTINGS_UI_SPECIAL_FACTOR	CN-BIOTIN
RESULTS_SEARCH_5_PARAMETERS_PARAGON_METHOD_SETTINGS_UI_INSTRUMENT	TripleTOF 5600
RESULTS_SEARCH_5_PARAMETERS_PARAGON_METHOD_SETTINGS_UI_SEARCH_EFFORT	Thorough
RESULTS_SEARCH_5_PARAMETERS_PARAGON_METHOD_SETTINGS_UI_ID_FOCUS	Biological modifications
RESULTS_SEARCH_5_PARAMETERS_PARAGON_METHOD_SETTINGS_UI_USER_NAME	5600Procesado\5600 Procesado
RESULTS_SEARCH_5_PARAMETERS_PARAGON_METHOD_SETTINGS_UI_MACHINE_NAME	5600PROCESADO
RESULTS_SEARCH_5_PARAMETERS_PARAGON_METHOD_SETTINGS_UI_SEARCH_ID	6.36761e+17
RESULTS_SEARCH_5_PARAMETERS_PARAGON_METHOD_SETTINGS_UI_START_TIME	2018-10-26 08:09:21
RESULTS_SEARCH_5_PARAMETERS_PARAGON_METHOD_SETTINGS_UI_MIN_UNUSED_PROTSCORE	0.0458
RESULTS_SEARCH_5_PARAMETERS_PARAGON_METHOD_SETTINGS_UI_PSPEP	TRUE
RESULTS_SEARCH_6_time_cpu	3028-09-10
RESULTS_SEARCH_6_time_duration	412293
RESULTS_SEARCH_6_version	5.0.1.4874
RESULTS_SEARCH_6_xml:id	SEARCH:2:636761381617772160_2
RESULTS_SEARCH_6_PARAMETERS_chemical_data_edited	TRUE
RESULTS_SEARCH_6_PARAMETERS_do_multiprecursor_search	TRUE
RESULTS_SEARCH_6_PARAMETERS_do_reverse_search	TRUE
RESULTS_SEARCH_6_PARAMETERS_max_quant_labels	35
RESULTS_SEARCH_6_PARAMETERS_maxresults	15
RESULTS_SEARCH_6_PARAMETERS_separate_searches	FALSE
RESULTS_SEARCH_6_PARAMETERS_MSTOLERANCE_type	dalton
RESULTS_SEARCH_6_PARAMETERS_MSTOLERANCE_value	0.05
RESULTS_SEARCH_6_PARAMETERS_MSMSTOLERANCE_type	dalton
RESULTS_SEARCH_6_PARAMETERS_MSMSTOLERANCE_value	0.1
RESULTS_SEARCH_6_PARAMETERS_MS_STANDARD_DEVIATION_type	dalton
RESULTS_SEARCH_6_PARAMETERS_MS_STANDARD_DEVIATION_value	0.0011
RESULTS_SEARCH_6_PARAMETERS_MSMS_STANDARD_DEVIATION_type	dalton
RESULTS_SEARCH_6_PARAMETERS_MSMS_STANDARD_DEVIATION_value	0.01
RESULTS_SEARCH_6_PARAMETERS_FASTA_filename	C:\AB SCIEX\ProteinPilot Data\SearchDatabases\Uniprot_proteome_Phaseolusvulgaris&Rhizobiumleguminosarum&contaminantes.fasta
RESULTS_SEARCH_6_PARAMETERS_AUTO_CALIBRATION_ms	TRUE
RESULTS_SEARCH_6_PARAMETERS_AUTO_CALIBRATION_msexport	FALSE
RESULTS_SEARCH_6_PARAMETERS_AUTO_CALIBRATION_msms	TRUE
RESULTS_SEARCH_6_PARAMETERS_AUTO_CALIBRATION_msmstolsdratio	2.75
RESULTS_SEARCH_6_PARAMETERS_AUTO_CALIBRATION_mstolsdratio	7
RESULTS_SEARCH_6_PARAMETERS_AUTO_CALIBRATION_squareroot	TRUE
RESULTS_SEARCH_6_PARAMETERS_AUTO_CALIBRATION_type	dalton
RESULTS_SEARCH_6_PARAMETERS_AUTO_CALIBRATION_MCP_d_s_s_f	0.0666667
RESULTS_SEARCH_6_PARAMETERS_AUTO_CALIBRATION_MCP_d_s_w_f	3
RESULTS_SEARCH_6_PARAMETERS_AUTO_CALIBRATION_MCP_m_f_r_mbc	200
RESULTS_SEARCH_6_PARAMETERS_AUTO_CALIBRATION_MCP_m_m_c	10
RESULTS_SEARCH_6_PARAMETERS_AUTO_CALIBRATION_MCP_m_m_f_s	0.25
RESULTS_SEARCH_6_PARAMETERS_AUTO_CALIBRATION_MCP_m_m_p_f	0.33
RESULTS_SEARCH_6_PARAMETERS_AUTO_CALIBRATION_MCP_m_m_p_rms_f	1
RESULTS_SEARCH_6_PARAMETERS_AUTO_CALIBRATION_MCP_m_p_t_f	1
RESULTS_SEARCH_6_PARAMETERS_AUTO_CALIBRATION_MCP_m_r_h_n_b	15
RESULTS_SEARCH_6_PARAMETERS_AUTO_CALIBRATION_MCP_m_z_n_s	99
RESULTS_SEARCH_6_PARAMETERS_AUTO_CALIBRATION_MCP_m_z_s_mn_f_r	0.0666667
RESULTS_SEARCH_6_PARAMETERS_AUTO_CALIBRATION_MCP_m_z_s_mx_f_r	0.1
RESULTS_SEARCH_6_PARAMETERS_MS_AUTO_CALIBRATION_OUT_avres	7.41096e-11
RESULTS_SEARCH_6_PARAMETERS_MS_AUTO_CALIBRATION_OUT_c0	0.00011388
RESULTS_SEARCH_6_PARAMETERS_MS_AUTO_CALIBRATION_OUT_c1minus1	-3.10311e-06
RESULTS_SEARCH_6_PARAMETERS_MS_AUTO_CALIBRATION_OUT_c2	0
RESULTS_SEARCH_6_PARAMETERS_MS_AUTO_CALIBRATION_OUT_file	1
RESULTS_SEARCH_6_PARAMETERS_MS_AUTO_CALIBRATION_OUT_partnumber	3
RESULTS_SEARCH_6_PARAMETERS_MS_AUTO_CALIBRATION_OUT_polyorder	1
RESULTS_SEARCH_6_PARAMETERS_MS_AUTO_CALIBRATION_OUT_sample	1
RESULTS_SEARCH_6_PARAMETERS_MS_AUTO_CALIBRATION_OUT_squareroot	TRUE
RESULTS_SEARCH_6_PARAMETERS_MSMS_AUTO_CALIBRATION_OUT_avres	-8.86592e-08
RESULTS_SEARCH_6_PARAMETERS_MSMS_AUTO_CALIBRATION_OUT_c0	6.54601e-05
RESULTS_SEARCH_6_PARAMETERS_MSMS_AUTO_CALIBRATION_OUT_c1minus1	-2.32783e-06
RESULTS_SEARCH_6_PARAMETERS_MSMS_AUTO_CALIBRATION_OUT_c2	0
RESULTS_SEARCH_6_PARAMETERS_MSMS_AUTO_CALIBRATION_OUT_file	1
RESULTS_SEARCH_6_PARAMETERS_MSMS_AUTO_CALIBRATION_OUT_partnumber	3
RESULTS_SEARCH_6_PARAMETERS_MSMS_AUTO_CALIBRATION_OUT_polyorder	1
RESULTS_SEARCH_6_PARAMETERS_MSMS_AUTO_CALIBRATION_OUT_sample	1
RESULTS_SEARCH_6_PARAMETERS_MSMS_AUTO_CALIBRATION_OUT_squareroot	TRUE
RESULTS_SEARCH_6_PARAMETERS_MAX_PRECURSORS_FRAGLET	5
RESULTS_SEARCH_6_PARAMETERS_MAX_PRECURSORS_TAGLET	1
RESULTS_SEARCH_6_PARAMETERS_PRECURSORS_DR_FRAGLET	1900-01-10
RESULTS_SEARCH_6_PARAMETERS_PRECURSORS_DR_TAGLET	3
RESULTS_SEARCH_6_PARAMETERS_DEFAULT_CHARGE_STATE_1_charge	2
RESULTS_SEARCH_6_PARAMETERS_DEFAULT_CHARGE_STATE_1_probability	1
RESULTS_SEARCH_6_PARAMETERS_DEFAULT_CHARGE_STATE_2_charge	3
RESULTS_SEARCH_6_PARAMETERS_DEFAULT_CHARGE_STATE_2_probability	1
RESULTS_SEARCH_6_PARAMETERS_DEFAULT_CHARGE_STATE_3_charge	4
RESULTS_SEARCH_6_PARAMETERS_DEFAULT_CHARGE_STATE_3_probability	1
RESULTS_SEARCH_6_PARAMETERS_VERSION	5.0.1.0, 4895
RESULTS_SEARCH_6_PARAMETERS_PARAGON_VERSION	5.0.1.0, 4874
RESULTS_SEARCH_6_PARAMETERS_APPLICATION	ProteinPilot(tm) Software
RESULTS_SEARCH_6_PARAMETERS_PROGROUP_alternativedispositionmaximumfoldprobabilitydrop	100
RESULTS_SEARCH_6_PARAMETERS_PROGROUP_alternativedispositionmaximumfoldscoredrop	2
RESULTS_SEARCH_6_PARAMETERS_PROGROUP_autodiscordantpeptidethreshold	0.3
RESULTS_SEARCH_6_PARAMETERS_PROGROUP_bayesconfidencecalclulation	TRUE
RESULTS_SEARCH_6_PARAMETERS_PROGROUP_calibrateconfidence	TRUE
RESULTS_SEARCH_6_PARAMETERS_PROGROUP_compresspeptides	FALSE
RESULTS_SEARCH_6_PARAMETERS_PROGROUP_confidencepercentthresholdforexcludingothersfromquant	15
RESULTS_SEARCH_6_PARAMETERS_PROGROUP_confidencepercentthresholdforincludingselfinquant	15
RESULTS_SEARCH_6_PARAMETERS_PROGROUP_donotstoremspeaklists	FALSE
RESULTS_SEARCH_6_PARAMETERS_PROGROUP_fasta	C:\AB SCIEX\ProteinPilot Data\SearchDatabases\Uniprot_proteome_Phaseolusvulgaris&Rhizobiumleguminosarum&contaminantes.fasta
RESULTS_SEARCH_6_PARAMETERS_PROGROUP_featuregroupminpepconf	0.66
RESULTS_SEARCH_6_PARAMETERS_PROGROUP_featuregroupminups	0.47
RESULTS_SEARCH_6_PARAMETERS_PROGROUP_focusingintersection	4
RESULTS_SEARCH_6_PARAMETERS_PROGROUP_focusingminimummatchconfidence	0.1
RESULTS_SEARCH_6_PARAMETERS_PROGROUP_focusingminunusedprotscore	0.1
RESULTS_SEARCH_6_PARAMETERS_PROGROUP_focusingsubsetcutoff	6
RESULTS_SEARCH_6_PARAMETERS_PROGROUP_intersection	1.3
RESULTS_SEARCH_6_PARAMETERS_PROGROUP_minimummatchconfidencecutoff	0.001
RESULTS_SEARCH_6_PARAMETERS_PROGROUP_minunusedprotscore	0.0458
RESULTS_SEARCH_6_PARAMETERS_PROGROUP_subsetcutoff	2
RESULTS_SEARCH_6_PARAMETERS_PROGROUP_unusedprotscorethresholdforexcludingothersfromquant	1.3
RESULTS_SEARCH_6_PARAMETERS_PEAKLIST_count	3845
RESULTS_SEARCH_6_PARAMETERS_PEAKLIST_filenumber	1
RESULTS_SEARCH_6_PARAMETERS_PEAKLIST_original_count	3845
RESULTS_SEARCH_6_PARAMETERS_PEAKLIST_originalfilename	C:\Users\5600 Procesado\Desktop\Carpetas de datos en escritorio\LibreriaPhaseolus18082018\Libreria Phaseolus18072018\LibreriaPhaseolus18082018_M1M2.wiff
RESULTS_SEARCH_6_PARAMETERS_PEAKLIST_partnumber	3
RESULTS_SEARCH_6_PARAMETERS_QUANT_TYPE_background_correction	FALSE
RESULTS_SEARCH_6_PARAMETERS_QUANT_TYPE_bias_correction	TRUE
RESULTS_SEARCH_6_PARAMETERS_QUANT_TYPE_keep_extreme_peptides_over_fraction	0
RESULTS_SEARCH_6_PARAMETERS_QUANT_TYPE_low_confidence_check	TRUE
RESULTS_SEARCH_6_PARAMETERS_QUANT_TYPE_low_intensity_check	TRUE
RESULTS_SEARCH_6_PARAMETERS_QUANT_TYPE_median_statistic	TRUE
RESULTS_SEARCH_6_PARAMETERS_QUANT_TYPE_mod_check	TRUE
RESULTS_SEARCH_6_PARAMETERS_QUANT_TYPE_quant_threshold	-1
RESULTS_SEARCH_6_PARAMETERS_QUANT_TYPE_quant_threshold_sn	9
RESULTS_SEARCH_6_PARAMETERS_QUANT_TYPE_separate_searches	FALSE
RESULTS_SEARCH_6_PARAMETERS_QUANT_TYPE_shared_msms_check	TRUE
RESULTS_SEARCH_6_PARAMETERS_PARAGON_METHOD_SETTINGS_UI_SAMPLE_TYPE	Identification
RESULTS_SEARCH_6_PARAMETERS_PARAGON_METHOD_SETTINGS_UI_CYS_ALKYLATION	MSBT and MMTS
RESULTS_SEARCH_6_PARAMETERS_PARAGON_METHOD_SETTINGS_UI_DIGESTION	Trypsin
RESULTS_SEARCH_6_PARAMETERS_PARAGON_METHOD_SETTINGS_UI_SPECIAL_FACTOR	CN-BIOTIN
RESULTS_SEARCH_6_PARAMETERS_PARAGON_METHOD_SETTINGS_UI_INSTRUMENT	TripleTOF 5600
RESULTS_SEARCH_6_PARAMETERS_PARAGON_METHOD_SETTINGS_UI_SEARCH_EFFORT	Thorough
RESULTS_SEARCH_6_PARAMETERS_PARAGON_METHOD_SETTINGS_UI_ID_FOCUS	Biological modifications
RESULTS_SEARCH_6_PARAMETERS_PARAGON_METHOD_SETTINGS_UI_USER_NAME	5600Procesado\5600 Procesado
RESULTS_SEARCH_6_PARAMETERS_PARAGON_METHOD_SETTINGS_UI_MACHINE_NAME	5600PROCESADO
RESULTS_SEARCH_6_PARAMETERS_PARAGON_METHOD_SETTINGS_UI_SEARCH_ID	6.36761e+17
RESULTS_SEARCH_6_PARAMETERS_PARAGON_METHOD_SETTINGS_UI_START_TIME	2018-10-26 08:09:21
RESULTS_SEARCH_6_PARAMETERS_PARAGON_METHOD_SETTINGS_UI_MIN_UNUSED_PROTSCORE	0.0458
RESULTS_SEARCH_6_PARAMETERS_PARAGON_METHOD_SETTINGS_UI_PSPEP	TRUE
RESULTS_SEARCH_7_time_cpu	357554
RESULTS_SEARCH_7_time_duration	365493
RESULTS_SEARCH_7_version	5.0.1.4874
RESULTS_SEARCH_7_xml:id	SEARCH:1:636761381617772160_3
RESULTS_SEARCH_7_PARAMETERS_chemical_data_edited	TRUE
RESULTS_SEARCH_7_PARAMETERS_do_multiprecursor_search	TRUE
RESULTS_SEARCH_7_PARAMETERS_do_reverse_search	TRUE
RESULTS_SEARCH_7_PARAMETERS_max_quant_labels	35
RESULTS_SEARCH_7_PARAMETERS_maxresults	15
RESULTS_SEARCH_7_PARAMETERS_separate_searches	FALSE
RESULTS_SEARCH_7_PARAMETERS_MSTOLERANCE_type	dalton
RESULTS_SEARCH_7_PARAMETERS_MSTOLERANCE_value	0.05
RESULTS_SEARCH_7_PARAMETERS_MSMSTOLERANCE_type	dalton
RESULTS_SEARCH_7_PARAMETERS_MSMSTOLERANCE_value	0.1
RESULTS_SEARCH_7_PARAMETERS_MS_STANDARD_DEVIATION_type	dalton
RESULTS_SEARCH_7_PARAMETERS_MS_STANDARD_DEVIATION_value	0.0011
RESULTS_SEARCH_7_PARAMETERS_MSMS_STANDARD_DEVIATION_type	dalton
RESULTS_SEARCH_7_PARAMETERS_MSMS_STANDARD_DEVIATION_value	0.01
RESULTS_SEARCH_7_PARAMETERS_FASTA_filename	C:\AB SCIEX\ProteinPilot Data\SearchDatabases\Uniprot_proteome_Phaseolusvulgaris&Rhizobiumleguminosarum&contaminantes.fasta
RESULTS_SEARCH_7_PARAMETERS_AUTO_CALIBRATION_ms	TRUE
RESULTS_SEARCH_7_PARAMETERS_AUTO_CALIBRATION_msexport	FALSE
RESULTS_SEARCH_7_PARAMETERS_AUTO_CALIBRATION_msms	TRUE
RESULTS_SEARCH_7_PARAMETERS_AUTO_CALIBRATION_msmstolsdratio	2.75
RESULTS_SEARCH_7_PARAMETERS_AUTO_CALIBRATION_mstolsdratio	7
RESULTS_SEARCH_7_PARAMETERS_AUTO_CALIBRATION_squareroot	TRUE
RESULTS_SEARCH_7_PARAMETERS_AUTO_CALIBRATION_type	dalton
RESULTS_SEARCH_7_PARAMETERS_AUTO_CALIBRATION_MCP_d_s_s_f	0.0666667
RESULTS_SEARCH_7_PARAMETERS_AUTO_CALIBRATION_MCP_d_s_w_f	3
RESULTS_SEARCH_7_PARAMETERS_AUTO_CALIBRATION_MCP_m_f_r_mbc	200
RESULTS_SEARCH_7_PARAMETERS_AUTO_CALIBRATION_MCP_m_m_c	10
RESULTS_SEARCH_7_PARAMETERS_AUTO_CALIBRATION_MCP_m_m_f_s	0.25
RESULTS_SEARCH_7_PARAMETERS_AUTO_CALIBRATION_MCP_m_m_p_f	0.33
RESULTS_SEARCH_7_PARAMETERS_AUTO_CALIBRATION_MCP_m_m_p_rms_f	1
RESULTS_SEARCH_7_PARAMETERS_AUTO_CALIBRATION_MCP_m_p_t_f	1
RESULTS_SEARCH_7_PARAMETERS_AUTO_CALIBRATION_MCP_m_r_h_n_b	15
RESULTS_SEARCH_7_PARAMETERS_AUTO_CALIBRATION_MCP_m_z_n_s	99
RESULTS_SEARCH_7_PARAMETERS_AUTO_CALIBRATION_MCP_m_z_s_mn_f_r	0.0666667
RESULTS_SEARCH_7_PARAMETERS_AUTO_CALIBRATION_MCP_m_z_s_mx_f_r	0.1
RESULTS_SEARCH_7_PARAMETERS_MS_AUTO_CALIBRATION_OUT_avres	-7.13844e-08
RESULTS_SEARCH_7_PARAMETERS_MS_AUTO_CALIBRATION_OUT_c0	5.54796e-05
RESULTS_SEARCH_7_PARAMETERS_MS_AUTO_CALIBRATION_OUT_c1minus1	-1.46107e-06
RESULTS_SEARCH_7_PARAMETERS_MS_AUTO_CALIBRATION_OUT_c2	0
RESULTS_SEARCH_7_PARAMETERS_MS_AUTO_CALIBRATION_OUT_file	1
RESULTS_SEARCH_7_PARAMETERS_MS_AUTO_CALIBRATION_OUT_partnumber	4
RESULTS_SEARCH_7_PARAMETERS_MS_AUTO_CALIBRATION_OUT_polyorder	1
RESULTS_SEARCH_7_PARAMETERS_MS_AUTO_CALIBRATION_OUT_sample	1
RESULTS_SEARCH_7_PARAMETERS_MS_AUTO_CALIBRATION_OUT_squareroot	TRUE
RESULTS_SEARCH_7_PARAMETERS_MSMS_AUTO_CALIBRATION_OUT_avres	-2.22242e-07
RESULTS_SEARCH_7_PARAMETERS_MSMS_AUTO_CALIBRATION_OUT_c0	6.70979e-05
RESULTS_SEARCH_7_PARAMETERS_MSMS_AUTO_CALIBRATION_OUT_c1minus1	-2.60106e-06
RESULTS_SEARCH_7_PARAMETERS_MSMS_AUTO_CALIBRATION_OUT_c2	0
RESULTS_SEARCH_7_PARAMETERS_MSMS_AUTO_CALIBRATION_OUT_file	1
RESULTS_SEARCH_7_PARAMETERS_MSMS_AUTO_CALIBRATION_OUT_partnumber	4
RESULTS_SEARCH_7_PARAMETERS_MSMS_AUTO_CALIBRATION_OUT_polyorder	1
RESULTS_SEARCH_7_PARAMETERS_MSMS_AUTO_CALIBRATION_OUT_sample	1
RESULTS_SEARCH_7_PARAMETERS_MSMS_AUTO_CALIBRATION_OUT_squareroot	TRUE
RESULTS_SEARCH_7_PARAMETERS_MAX_PRECURSORS_FRAGLET	5
RESULTS_SEARCH_7_PARAMETERS_MAX_PRECURSORS_TAGLET	1
RESULTS_SEARCH_7_PARAMETERS_PRECURSORS_DR_FRAGLET	10
RESULTS_SEARCH_7_PARAMETERS_PRECURSORS_DR_TAGLET	3
RESULTS_SEARCH_7_PARAMETERS_DEFAULT_CHARGE_STATE_1_charge	2
RESULTS_SEARCH_7_PARAMETERS_DEFAULT_CHARGE_STATE_1_probability	1
RESULTS_SEARCH_7_PARAMETERS_DEFAULT_CHARGE_STATE_2_charge	3
RESULTS_SEARCH_7_PARAMETERS_DEFAULT_CHARGE_STATE_2_probability	1
RESULTS_SEARCH_7_PARAMETERS_DEFAULT_CHARGE_STATE_3_charge	4
RESULTS_SEARCH_7_PARAMETERS_DEFAULT_CHARGE_STATE_3_probability	1
RESULTS_SEARCH_7_PARAMETERS_VERSION	5.0.1.0, 4895
RESULTS_SEARCH_7_PARAMETERS_PARAGON_VERSION	5.0.1.0, 4874
RESULTS_SEARCH_7_PARAMETERS_APPLICATION	ProteinPilot(tm) Software
RESULTS_SEARCH_7_PARAMETERS_PROGROUP_alternativedispositionmaximumfoldprobabilitydrop	100
RESULTS_SEARCH_7_PARAMETERS_PROGROUP_alternativedispositionmaximumfoldscoredrop	2
RESULTS_SEARCH_7_PARAMETERS_PROGROUP_autodiscordantpeptidethreshold	0.3
RESULTS_SEARCH_7_PARAMETERS_PROGROUP_bayesconfidencecalclulation	TRUE
RESULTS_SEARCH_7_PARAMETERS_PROGROUP_calibrateconfidence	TRUE
RESULTS_SEARCH_7_PARAMETERS_PROGROUP_compresspeptides	FALSE
RESULTS_SEARCH_7_PARAMETERS_PROGROUP_confidencepercentthresholdforexcludingothersfromquant	15
RESULTS_SEARCH_7_PARAMETERS_PROGROUP_confidencepercentthresholdforincludingselfinquant	15
RESULTS_SEARCH_7_PARAMETERS_PROGROUP_donotstoremspeaklists	FALSE
RESULTS_SEARCH_7_PARAMETERS_PROGROUP_fasta	C:\AB SCIEX\ProteinPilot Data\SearchDatabases\Uniprot_proteome_Phaseolusvulgaris&Rhizobiumleguminosarum&contaminantes.fasta
RESULTS_SEARCH_7_PARAMETERS_PROGROUP_featuregroupminpepconf	0.66
RESULTS_SEARCH_7_PARAMETERS_PROGROUP_featuregroupminups	0.47
RESULTS_SEARCH_7_PARAMETERS_PROGROUP_focusingintersection	4
RESULTS_SEARCH_7_PARAMETERS_PROGROUP_focusingminimummatchconfidence	0.1
RESULTS_SEARCH_7_PARAMETERS_PROGROUP_focusingminunusedprotscore	0.1
RESULTS_SEARCH_7_PARAMETERS_PROGROUP_focusingsubsetcutoff	6
RESULTS_SEARCH_7_PARAMETERS_PROGROUP_intersection	1.3
RESULTS_SEARCH_7_PARAMETERS_PROGROUP_minimummatchconfidencecutoff	0.001
RESULTS_SEARCH_7_PARAMETERS_PROGROUP_minunusedprotscore	0.0458
RESULTS_SEARCH_7_PARAMETERS_PROGROUP_subsetcutoff	2
RESULTS_SEARCH_7_PARAMETERS_PROGROUP_unusedprotscorethresholdforexcludingothersfromquant	1.3
RESULTS_SEARCH_7_PARAMETERS_PEAKLIST_count	3900
RESULTS_SEARCH_7_PARAMETERS_PEAKLIST_filenumber	1
RESULTS_SEARCH_7_PARAMETERS_PEAKLIST_original_count	3900
RESULTS_SEARCH_7_PARAMETERS_PEAKLIST_originalfilename	C:\Users\5600 Procesado\Desktop\Carpetas de datos en escritorio\LibreriaPhaseolus18082018\Libreria Phaseolus18072018\LibreriaPhaseolus18082018_M1M2.wiff
RESULTS_SEARCH_7_PARAMETERS_PEAKLIST_partnumber	4
RESULTS_SEARCH_7_PARAMETERS_QUANT_TYPE_background_correction	FALSE
RESULTS_SEARCH_7_PARAMETERS_QUANT_TYPE_bias_correction	TRUE
RESULTS_SEARCH_7_PARAMETERS_QUANT_TYPE_keep_extreme_peptides_over_fraction	0
RESULTS_SEARCH_7_PARAMETERS_QUANT_TYPE_low_confidence_check	TRUE
RESULTS_SEARCH_7_PARAMETERS_QUANT_TYPE_low_intensity_check	TRUE
RESULTS_SEARCH_7_PARAMETERS_QUANT_TYPE_median_statistic	TRUE
RESULTS_SEARCH_7_PARAMETERS_QUANT_TYPE_mod_check	TRUE
RESULTS_SEARCH_7_PARAMETERS_QUANT_TYPE_quant_threshold	-1
RESULTS_SEARCH_7_PARAMETERS_QUANT_TYPE_quant_threshold_sn	1900-01-09
RESULTS_SEARCH_7_PARAMETERS_QUANT_TYPE_separate_searches	FALSE
RESULTS_SEARCH_7_PARAMETERS_QUANT_TYPE_shared_msms_check	TRUE
RESULTS_SEARCH_7_PARAMETERS_PARAGON_METHOD_SETTINGS_UI_SAMPLE_TYPE	Identification
RESULTS_SEARCH_7_PARAMETERS_PARAGON_METHOD_SETTINGS_UI_CYS_ALKYLATION	MSBT and MMTS
RESULTS_SEARCH_7_PARAMETERS_PARAGON_METHOD_SETTINGS_UI_DIGESTION	Trypsin
RESULTS_SEARCH_7_PARAMETERS_PARAGON_METHOD_SETTINGS_UI_SPECIAL_FACTOR	CN-BIOTIN
RESULTS_SEARCH_7_PARAMETERS_PARAGON_METHOD_SETTINGS_UI_INSTRUMENT	TripleTOF 5600
RESULTS_SEARCH_7_PARAMETERS_PARAGON_METHOD_SETTINGS_UI_SEARCH_EFFORT	Thorough
RESULTS_SEARCH_7_PARAMETERS_PARAGON_METHOD_SETTINGS_UI_ID_FOCUS	Biological modifications
RESULTS_SEARCH_7_PARAMETERS_PARAGON_METHOD_SETTINGS_UI_USER_NAME	5600Procesado\5600 Procesado
RESULTS_SEARCH_7_PARAMETERS_PARAGON_METHOD_SETTINGS_UI_MACHINE_NAME	5600PROCESADO
RESULTS_SEARCH_7_PARAMETERS_PARAGON_METHOD_SETTINGS_UI_SEARCH_ID	6.36761e+17
RESULTS_SEARCH_7_PARAMETERS_PARAGON_METHOD_SETTINGS_UI_START_TIME	2018-10-26 08:09:21
RESULTS_SEARCH_7_PARAMETERS_PARAGON_METHOD_SETTINGS_UI_MIN_UNUSED_PROTSCORE	0.0458
RESULTS_SEARCH_7_PARAMETERS_PARAGON_METHOD_SETTINGS_UI_PSPEP	TRUE
RESULTS_SEARCH_8_time_cpu	447473
RESULTS_SEARCH_8_time_duration	447558
RESULTS_SEARCH_8_version	5.0.1.4874
RESULTS_SEARCH_8_xml:id	SEARCH:2:636761381617772160_3
RESULTS_SEARCH_8_PARAMETERS_chemical_data_edited	TRUE
RESULTS_SEARCH_8_PARAMETERS_do_multiprecursor_search	TRUE
RESULTS_SEARCH_8_PARAMETERS_do_reverse_search	TRUE
RESULTS_SEARCH_8_PARAMETERS_max_quant_labels	35
RESULTS_SEARCH_8_PARAMETERS_maxresults	15
RESULTS_SEARCH_8_PARAMETERS_separate_searches	FALSE
RESULTS_SEARCH_8_PARAMETERS_MSTOLERANCE_type	dalton
RESULTS_SEARCH_8_PARAMETERS_MSTOLERANCE_value	0.05
RESULTS_SEARCH_8_PARAMETERS_MSMSTOLERANCE_type	dalton
RESULTS_SEARCH_8_PARAMETERS_MSMSTOLERANCE_value	0.1
RESULTS_SEARCH_8_PARAMETERS_MS_STANDARD_DEVIATION_type	dalton
RESULTS_SEARCH_8_PARAMETERS_MS_STANDARD_DEVIATION_value	0.0011
RESULTS_SEARCH_8_PARAMETERS_MSMS_STANDARD_DEVIATION_type	dalton
RESULTS_SEARCH_8_PARAMETERS_MSMS_STANDARD_DEVIATION_value	0.01
RESULTS_SEARCH_8_PARAMETERS_FASTA_filename	C:\AB SCIEX\ProteinPilot Data\SearchDatabases\Uniprot_proteome_Phaseolusvulgaris&Rhizobiumleguminosarum&contaminantes.fasta
RESULTS_SEARCH_8_PARAMETERS_AUTO_CALIBRATION_ms	TRUE
RESULTS_SEARCH_8_PARAMETERS_AUTO_CALIBRATION_msexport	FALSE
RESULTS_SEARCH_8_PARAMETERS_AUTO_CALIBRATION_msms	TRUE
RESULTS_SEARCH_8_PARAMETERS_AUTO_CALIBRATION_msmstolsdratio	2.75
RESULTS_SEARCH_8_PARAMETERS_AUTO_CALIBRATION_mstolsdratio	7
RESULTS_SEARCH_8_PARAMETERS_AUTO_CALIBRATION_squareroot	TRUE
RESULTS_SEARCH_8_PARAMETERS_AUTO_CALIBRATION_type	dalton
RESULTS_SEARCH_8_PARAMETERS_AUTO_CALIBRATION_MCP_d_s_s_f	0.0666667
RESULTS_SEARCH_8_PARAMETERS_AUTO_CALIBRATION_MCP_d_s_w_f	3
RESULTS_SEARCH_8_PARAMETERS_AUTO_CALIBRATION_MCP_m_f_r_mbc	200
RESULTS_SEARCH_8_PARAMETERS_AUTO_CALIBRATION_MCP_m_m_c	10
RESULTS_SEARCH_8_PARAMETERS_AUTO_CALIBRATION_MCP_m_m_f_s	0.25
RESULTS_SEARCH_8_PARAMETERS_AUTO_CALIBRATION_MCP_m_m_p_f	0.33
RESULTS_SEARCH_8_PARAMETERS_AUTO_CALIBRATION_MCP_m_m_p_rms_f	1
RESULTS_SEARCH_8_PARAMETERS_AUTO_CALIBRATION_MCP_m_p_t_f	1
RESULTS_SEARCH_8_PARAMETERS_AUTO_CALIBRATION_MCP_m_r_h_n_b	15
RESULTS_SEARCH_8_PARAMETERS_AUTO_CALIBRATION_MCP_m_z_n_s	99
RESULTS_SEARCH_8_PARAMETERS_AUTO_CALIBRATION_MCP_m_z_s_mn_f_r	0.0666667
RESULTS_SEARCH_8_PARAMETERS_AUTO_CALIBRATION_MCP_m_z_s_mx_f_r	0.1
RESULTS_SEARCH_8_PARAMETERS_MS_AUTO_CALIBRATION_OUT_avres	-7.13844e-08
RESULTS_SEARCH_8_PARAMETERS_MS_AUTO_CALIBRATION_OUT_c0	5.54796e-05
RESULTS_SEARCH_8_PARAMETERS_MS_AUTO_CALIBRATION_OUT_c1minus1	-1.46107e-06
RESULTS_SEARCH_8_PARAMETERS_MS_AUTO_CALIBRATION_OUT_c2	0
RESULTS_SEARCH_8_PARAMETERS_MS_AUTO_CALIBRATION_OUT_file	1
RESULTS_SEARCH_8_PARAMETERS_MS_AUTO_CALIBRATION_OUT_partnumber	4
RESULTS_SEARCH_8_PARAMETERS_MS_AUTO_CALIBRATION_OUT_polyorder	1
RESULTS_SEARCH_8_PARAMETERS_MS_AUTO_CALIBRATION_OUT_sample	1
RESULTS_SEARCH_8_PARAMETERS_MS_AUTO_CALIBRATION_OUT_squareroot	TRUE
RESULTS_SEARCH_8_PARAMETERS_MSMS_AUTO_CALIBRATION_OUT_avres	-2.22242e-07
RESULTS_SEARCH_8_PARAMETERS_MSMS_AUTO_CALIBRATION_OUT_c0	6.70979e-05
RESULTS_SEARCH_8_PARAMETERS_MSMS_AUTO_CALIBRATION_OUT_c1minus1	-2.60106e-06
RESULTS_SEARCH_8_PARAMETERS_MSMS_AUTO_CALIBRATION_OUT_c2	0
RESULTS_SEARCH_8_PARAMETERS_MSMS_AUTO_CALIBRATION_OUT_file	1
RESULTS_SEARCH_8_PARAMETERS_MSMS_AUTO_CALIBRATION_OUT_partnumber	4
RESULTS_SEARCH_8_PARAMETERS_MSMS_AUTO_CALIBRATION_OUT_polyorder	1
RESULTS_SEARCH_8_PARAMETERS_MSMS_AUTO_CALIBRATION_OUT_sample	1
RESULTS_SEARCH_8_PARAMETERS_MSMS_AUTO_CALIBRATION_OUT_squareroot	TRUE
RESULTS_SEARCH_8_PARAMETERS_MAX_PRECURSORS_FRAGLET	1900-01-05
RESULTS_SEARCH_8_PARAMETERS_MAX_PRECURSORS_TAGLET	1
RESULTS_SEARCH_8_PARAMETERS_PRECURSORS_DR_FRAGLET	10
RESULTS_SEARCH_8_PARAMETERS_PRECURSORS_DR_TAGLET	3
RESULTS_SEARCH_8_PARAMETERS_DEFAULT_CHARGE_STATE_1_charge	1900-01-02
RESULTS_SEARCH_8_PARAMETERS_DEFAULT_CHARGE_STATE_1_probability	1
RESULTS_SEARCH_8_PARAMETERS_DEFAULT_CHARGE_STATE_2_charge	3
RESULTS_SEARCH_8_PARAMETERS_DEFAULT_CHARGE_STATE_2_probability	1
RESULTS_SEARCH_8_PARAMETERS_DEFAULT_CHARGE_STATE_3_charge	4
RESULTS_SEARCH_8_PARAMETERS_DEFAULT_CHARGE_STATE_3_probability	1
RESULTS_SEARCH_8_PARAMETERS_VERSION	5.0.1.0, 4895
RESULTS_SEARCH_8_PARAMETERS_PARAGON_VERSION	5.0.1.0, 4874
RESULTS_SEARCH_8_PARAMETERS_APPLICATION	ProteinPilot(tm) Software
RESULTS_SEARCH_8_PARAMETERS_PROGROUP_alternativedispositionmaximumfoldprobabilitydrop	100
RESULTS_SEARCH_8_PARAMETERS_PROGROUP_alternativedispositionmaximumfoldscoredrop	2
RESULTS_SEARCH_8_PARAMETERS_PROGROUP_autodiscordantpeptidethreshold	0.3
RESULTS_SEARCH_8_PARAMETERS_PROGROUP_bayesconfidencecalclulation	TRUE
RESULTS_SEARCH_8_PARAMETERS_PROGROUP_calibrateconfidence	TRUE
RESULTS_SEARCH_8_PARAMETERS_PROGROUP_compresspeptides	FALSE
RESULTS_SEARCH_8_PARAMETERS_PROGROUP_confidencepercentthresholdforexcludingothersfromquant	15
RESULTS_SEARCH_8_PARAMETERS_PROGROUP_confidencepercentthresholdforincludingselfinquant	15
RESULTS_SEARCH_8_PARAMETERS_PROGROUP_donotstoremspeaklists	FALSE
RESULTS_SEARCH_8_PARAMETERS_PROGROUP_fasta	C:\AB SCIEX\ProteinPilot Data\SearchDatabases\Uniprot_proteome_Phaseolusvulgaris&Rhizobiumleguminosarum&contaminantes.fasta
RESULTS_SEARCH_8_PARAMETERS_PROGROUP_featuregroupminpepconf	0.66
RESULTS_SEARCH_8_PARAMETERS_PROGROUP_featuregroupminups	0.47
RESULTS_SEARCH_8_PARAMETERS_PROGROUP_focusingintersection	4
RESULTS_SEARCH_8_PARAMETERS_PROGROUP_focusingminimummatchconfidence	0.1
RESULTS_SEARCH_8_PARAMETERS_PROGROUP_focusingminunusedprotscore	0.1
RESULTS_SEARCH_8_PARAMETERS_PROGROUP_focusingsubsetcutoff	6
RESULTS_SEARCH_8_PARAMETERS_PROGROUP_intersection	1.3
RESULTS_SEARCH_8_PARAMETERS_PROGROUP_minimummatchconfidencecutoff	0.001
RESULTS_SEARCH_8_PARAMETERS_PROGROUP_minunusedprotscore	0.0458
RESULTS_SEARCH_8_PARAMETERS_PROGROUP_subsetcutoff	2
RESULTS_SEARCH_8_PARAMETERS_PROGROUP_unusedprotscorethresholdforexcludingothersfromquant	1.3
RESULTS_SEARCH_8_PARAMETERS_PEAKLIST_count	3900
RESULTS_SEARCH_8_PARAMETERS_PEAKLIST_filenumber	1
RESULTS_SEARCH_8_PARAMETERS_PEAKLIST_original_count	3900
RESULTS_SEARCH_8_PARAMETERS_PEAKLIST_originalfilename	C:\Users\5600 Procesado\Desktop\Carpetas de datos en escritorio\LibreriaPhaseolus18082018\Libreria Phaseolus18072018\LibreriaPhaseolus18082018_M1M2.wiff
RESULTS_SEARCH_8_PARAMETERS_PEAKLIST_partnumber	4
RESULTS_SEARCH_8_PARAMETERS_QUANT_TYPE_background_correction	FALSE
RESULTS_SEARCH_8_PARAMETERS_QUANT_TYPE_bias_correction	TRUE
RESULTS_SEARCH_8_PARAMETERS_QUANT_TYPE_keep_extreme_peptides_over_fraction	0
RESULTS_SEARCH_8_PARAMETERS_QUANT_TYPE_low_confidence_check	TRUE
RESULTS_SEARCH_8_PARAMETERS_QUANT_TYPE_low_intensity_check	TRUE
RESULTS_SEARCH_8_PARAMETERS_QUANT_TYPE_median_statistic	TRUE
RESULTS_SEARCH_8_PARAMETERS_QUANT_TYPE_mod_check	TRUE
RESULTS_SEARCH_8_PARAMETERS_QUANT_TYPE_quant_threshold	-1
RESULTS_SEARCH_8_PARAMETERS_QUANT_TYPE_quant_threshold_sn	9
RESULTS_SEARCH_8_PARAMETERS_QUANT_TYPE_separate_searches	FALSE
RESULTS_SEARCH_8_PARAMETERS_QUANT_TYPE_shared_msms_check	TRUE
RESULTS_SEARCH_8_PARAMETERS_PARAGON_METHOD_SETTINGS_UI_SAMPLE_TYPE	Identification
RESULTS_SEARCH_8_PARAMETERS_PARAGON_METHOD_SETTINGS_UI_CYS_ALKYLATION	MSBT and MMTS
RESULTS_SEARCH_8_PARAMETERS_PARAGON_METHOD_SETTINGS_UI_DIGESTION	Trypsin
RESULTS_SEARCH_8_PARAMETERS_PARAGON_METHOD_SETTINGS_UI_SPECIAL_FACTOR	CN-BIOTIN
RESULTS_SEARCH_8_PARAMETERS_PARAGON_METHOD_SETTINGS_UI_INSTRUMENT	TripleTOF 5600
RESULTS_SEARCH_8_PARAMETERS_PARAGON_METHOD_SETTINGS_UI_SEARCH_EFFORT	Thorough
RESULTS_SEARCH_8_PARAMETERS_PARAGON_METHOD_SETTINGS_UI_ID_FOCUS	Biological modifications
RESULTS_SEARCH_8_PARAMETERS_PARAGON_METHOD_SETTINGS_UI_USER_NAME	5600Procesado\5600 Procesado
RESULTS_SEARCH_8_PARAMETERS_PARAGON_METHOD_SETTINGS_UI_MACHINE_NAME	5600PROCESADO
RESULTS_SEARCH_8_PARAMETERS_PARAGON_METHOD_SETTINGS_UI_SEARCH_ID	6.36761e+17
RESULTS_SEARCH_8_PARAMETERS_PARAGON_METHOD_SETTINGS_UI_START_TIME	2018-10-26 08:09:21
RESULTS_SEARCH_8_PARAMETERS_PARAGON_METHOD_SETTINGS_UI_MIN_UNUSED_PROTSCORE	0.0458
RESULTS_SEARCH_8_PARAMETERS_PARAGON_METHOD_SETTINGS_UI_PSPEP	TRUE
RESULTS_SEARCH_9_time_cpu	449657
RESULTS_SEARCH_9_time_duration	3139-12-14
RESULTS_SEARCH_9_version	5.0.1.4874
RESULTS_SEARCH_9_xml:id	SEARCH:1:636761381617772160_4
RESULTS_SEARCH_9_PARAMETERS_chemical_data_edited	TRUE
RESULTS_SEARCH_9_PARAMETERS_do_multiprecursor_search	TRUE
RESULTS_SEARCH_9_PARAMETERS_do_reverse_search	TRUE
RESULTS_SEARCH_9_PARAMETERS_max_quant_labels	35
RESULTS_SEARCH_9_PARAMETERS_maxresults	15
RESULTS_SEARCH_9_PARAMETERS_separate_searches	FALSE
RESULTS_SEARCH_9_PARAMETERS_MSTOLERANCE_type	dalton
RESULTS_SEARCH_9_PARAMETERS_MSTOLERANCE_value	0.05
RESULTS_SEARCH_9_PARAMETERS_MSMSTOLERANCE_type	dalton
RESULTS_SEARCH_9_PARAMETERS_MSMSTOLERANCE_value	0.1
RESULTS_SEARCH_9_PARAMETERS_MS_STANDARD_DEVIATION_type	dalton
RESULTS_SEARCH_9_PARAMETERS_MS_STANDARD_DEVIATION_value	0.0011
RESULTS_SEARCH_9_PARAMETERS_MSMS_STANDARD_DEVIATION_type	dalton
RESULTS_SEARCH_9_PARAMETERS_MSMS_STANDARD_DEVIATION_value	0.01
RESULTS_SEARCH_9_PARAMETERS_FASTA_filename	C:\AB SCIEX\ProteinPilot Data\SearchDatabases\Uniprot_proteome_Phaseolusvulgaris&Rhizobiumleguminosarum&contaminantes.fasta
RESULTS_SEARCH_9_PARAMETERS_AUTO_CALIBRATION_ms	TRUE
RESULTS_SEARCH_9_PARAMETERS_AUTO_CALIBRATION_msexport	FALSE
RESULTS_SEARCH_9_PARAMETERS_AUTO_CALIBRATION_msms	TRUE
RESULTS_SEARCH_9_PARAMETERS_AUTO_CALIBRATION_msmstolsdratio	2.75
RESULTS_SEARCH_9_PARAMETERS_AUTO_CALIBRATION_mstolsdratio	7
RESULTS_SEARCH_9_PARAMETERS_AUTO_CALIBRATION_squareroot	TRUE
RESULTS_SEARCH_9_PARAMETERS_AUTO_CALIBRATION_type	dalton
RESULTS_SEARCH_9_PARAMETERS_AUTO_CALIBRATION_MCP_d_s_s_f	0.0666667
RESULTS_SEARCH_9_PARAMETERS_AUTO_CALIBRATION_MCP_d_s_w_f	3
RESULTS_SEARCH_9_PARAMETERS_AUTO_CALIBRATION_MCP_m_f_r_mbc	200
RESULTS_SEARCH_9_PARAMETERS_AUTO_CALIBRATION_MCP_m_m_c	1900-01-10
RESULTS_SEARCH_9_PARAMETERS_AUTO_CALIBRATION_MCP_m_m_f_s	0.25
RESULTS_SEARCH_9_PARAMETERS_AUTO_CALIBRATION_MCP_m_m_p_f	0.33
RESULTS_SEARCH_9_PARAMETERS_AUTO_CALIBRATION_MCP_m_m_p_rms_f	1
RESULTS_SEARCH_9_PARAMETERS_AUTO_CALIBRATION_MCP_m_p_t_f	1
RESULTS_SEARCH_9_PARAMETERS_AUTO_CALIBRATION_MCP_m_r_h_n_b	15
RESULTS_SEARCH_9_PARAMETERS_AUTO_CALIBRATION_MCP_m_z_n_s	99
RESULTS_SEARCH_9_PARAMETERS_AUTO_CALIBRATION_MCP_m_z_s_mn_f_r	0.0666667
RESULTS_SEARCH_9_PARAMETERS_AUTO_CALIBRATION_MCP_m_z_s_mx_f_r	0.1
RESULTS_SEARCH_9_PARAMETERS_MS_AUTO_CALIBRATION_OUT_avres	-5.2906e-09
RESULTS_SEARCH_9_PARAMETERS_MS_AUTO_CALIBRATION_OUT_c0	0.000142033
RESULTS_SEARCH_9_PARAMETERS_MS_AUTO_CALIBRATION_OUT_c1minus1	-4.42889e-06
RESULTS_SEARCH_9_PARAMETERS_MS_AUTO_CALIBRATION_OUT_c2	0
RESULTS_SEARCH_9_PARAMETERS_MS_AUTO_CALIBRATION_OUT_file	1
RESULTS_SEARCH_9_PARAMETERS_MS_AUTO_CALIBRATION_OUT_partnumber	5
RESULTS_SEARCH_9_PARAMETERS_MS_AUTO_CALIBRATION_OUT_polyorder	1
RESULTS_SEARCH_9_PARAMETERS_MS_AUTO_CALIBRATION_OUT_sample	1
RESULTS_SEARCH_9_PARAMETERS_MS_AUTO_CALIBRATION_OUT_squareroot	TRUE
RESULTS_SEARCH_9_PARAMETERS_MSMS_AUTO_CALIBRATION_OUT_avres	-6.72436e-08
RESULTS_SEARCH_9_PARAMETERS_MSMS_AUTO_CALIBRATION_OUT_c0	0.000107798
RESULTS_SEARCH_9_PARAMETERS_MSMS_AUTO_CALIBRATION_OUT_c1minus1	-4.99001e-06
RESULTS_SEARCH_9_PARAMETERS_MSMS_AUTO_CALIBRATION_OUT_c2	0
RESULTS_SEARCH_9_PARAMETERS_MSMS_AUTO_CALIBRATION_OUT_file	1
RESULTS_SEARCH_9_PARAMETERS_MSMS_AUTO_CALIBRATION_OUT_partnumber	5
RESULTS_SEARCH_9_PARAMETERS_MSMS_AUTO_CALIBRATION_OUT_polyorder	1
RESULTS_SEARCH_9_PARAMETERS_MSMS_AUTO_CALIBRATION_OUT_sample	1
RESULTS_SEARCH_9_PARAMETERS_MSMS_AUTO_CALIBRATION_OUT_squareroot	TRUE
RESULTS_SEARCH_9_PARAMETERS_MAX_PRECURSORS_FRAGLET	5
RESULTS_SEARCH_9_PARAMETERS_MAX_PRECURSORS_TAGLET	1
RESULTS_SEARCH_9_PARAMETERS_PRECURSORS_DR_FRAGLET	10
RESULTS_SEARCH_9_PARAMETERS_PRECURSORS_DR_TAGLET	3
RESULTS_SEARCH_9_PARAMETERS_DEFAULT_CHARGE_STATE_1_charge	2
RESULTS_SEARCH_9_PARAMETERS_DEFAULT_CHARGE_STATE_1_probability	1
RESULTS_SEARCH_9_PARAMETERS_DEFAULT_CHARGE_STATE_2_charge	3
RESULTS_SEARCH_9_PARAMETERS_DEFAULT_CHARGE_STATE_2_probability	1
RESULTS_SEARCH_9_PARAMETERS_DEFAULT_CHARGE_STATE_3_charge	4
RESULTS_SEARCH_9_PARAMETERS_DEFAULT_CHARGE_STATE_3_probability	1
RESULTS_SEARCH_9_PARAMETERS_VERSION	5.0.1.0, 4895
RESULTS_SEARCH_9_PARAMETERS_PARAGON_VERSION	5.0.1.0, 4874
RESULTS_SEARCH_9_PARAMETERS_APPLICATION	ProteinPilot(tm) Software
RESULTS_SEARCH_9_PARAMETERS_PROGROUP_alternativedispositionmaximumfoldprobabilitydrop	100
RESULTS_SEARCH_9_PARAMETERS_PROGROUP_alternativedispositionmaximumfoldscoredrop	2
RESULTS_SEARCH_9_PARAMETERS_PROGROUP_autodiscordantpeptidethreshold	0.3
RESULTS_SEARCH_9_PARAMETERS_PROGROUP_bayesconfidencecalclulation	TRUE
RESULTS_SEARCH_9_PARAMETERS_PROGROUP_calibrateconfidence	TRUE
RESULTS_SEARCH_9_PARAMETERS_PROGROUP_compresspeptides	FALSE
RESULTS_SEARCH_9_PARAMETERS_PROGROUP_confidencepercentthresholdforexcludingothersfromquant	1900-01-15
RESULTS_SEARCH_9_PARAMETERS_PROGROUP_confidencepercentthresholdforincludingselfinquant	15
RESULTS_SEARCH_9_PARAMETERS_PROGROUP_donotstoremspeaklists	FALSE
RESULTS_SEARCH_9_PARAMETERS_PROGROUP_fasta	C:\AB SCIEX\ProteinPilot Data\SearchDatabases\Uniprot_proteome_Phaseolusvulgaris&Rhizobiumleguminosarum&contaminantes.fasta
RESULTS_SEARCH_9_PARAMETERS_PROGROUP_featuregroupminpepconf	0.66
RESULTS_SEARCH_9_PARAMETERS_PROGROUP_featuregroupminups	0.47
RESULTS_SEARCH_9_PARAMETERS_PROGROUP_focusingintersection	4
RESULTS_SEARCH_9_PARAMETERS_PROGROUP_focusingminimummatchconfidence	0.1
RESULTS_SEARCH_9_PARAMETERS_PROGROUP_focusingminunusedprotscore	0.1
RESULTS_SEARCH_9_PARAMETERS_PROGROUP_focusingsubsetcutoff	6
RESULTS_SEARCH_9_PARAMETERS_PROGROUP_intersection	1.3
RESULTS_SEARCH_9_PARAMETERS_PROGROUP_minimummatchconfidencecutoff	0.001
RESULTS_SEARCH_9_PARAMETERS_PROGROUP_minunusedprotscore	0.0458
RESULTS_SEARCH_9_PARAMETERS_PROGROUP_subsetcutoff	2
RESULTS_SEARCH_9_PARAMETERS_PROGROUP_unusedprotscorethresholdforexcludingothersfromquant	1.3
RESULTS_SEARCH_9_PARAMETERS_PEAKLIST_count	3850
RESULTS_SEARCH_9_PARAMETERS_PEAKLIST_filenumber	1
RESULTS_SEARCH_9_PARAMETERS_PEAKLIST_original_count	3850
RESULTS_SEARCH_9_PARAMETERS_PEAKLIST_originalfilename	C:\Users\5600 Procesado\Desktop\Carpetas de datos en escritorio\LibreriaPhaseolus18082018\Libreria Phaseolus18072018\LibreriaPhaseolus18082018_M1M2.wiff
RESULTS_SEARCH_9_PARAMETERS_PEAKLIST_partnumber	5
RESULTS_SEARCH_9_PARAMETERS_QUANT_TYPE_background_correction	FALSE
RESULTS_SEARCH_9_PARAMETERS_QUANT_TYPE_bias_correction	TRUE
RESULTS_SEARCH_9_PARAMETERS_QUANT_TYPE_keep_extreme_peptides_over_fraction	0
RESULTS_SEARCH_9_PARAMETERS_QUANT_TYPE_low_confidence_check	TRUE
RESULTS_SEARCH_9_PARAMETERS_QUANT_TYPE_low_intensity_check	TRUE
RESULTS_SEARCH_9_PARAMETERS_QUANT_TYPE_median_statistic	TRUE
RESULTS_SEARCH_9_PARAMETERS_QUANT_TYPE_mod_check	TRUE
RESULTS_SEARCH_9_PARAMETERS_QUANT_TYPE_quant_threshold	-1
RESULTS_SEARCH_9_PARAMETERS_QUANT_TYPE_quant_threshold_sn	9
RESULTS_SEARCH_9_PARAMETERS_QUANT_TYPE_separate_searches	FALSE
RESULTS_SEARCH_9_PARAMETERS_QUANT_TYPE_shared_msms_check	TRUE
RESULTS_SEARCH_9_PARAMETERS_PARAGON_METHOD_SETTINGS_UI_SAMPLE_TYPE	Identification
RESULTS_SEARCH_9_PARAMETERS_PARAGON_METHOD_SETTINGS_UI_CYS_ALKYLATION	MSBT and MMTS
RESULTS_SEARCH_9_PARAMETERS_PARAGON_METHOD_SETTINGS_UI_DIGESTION	Trypsin
RESULTS_SEARCH_9_PARAMETERS_PARAGON_METHOD_SETTINGS_UI_SPECIAL_FACTOR	CN-BIOTIN
RESULTS_SEARCH_9_PARAMETERS_PARAGON_METHOD_SETTINGS_UI_INSTRUMENT	TripleTOF 5600
RESULTS_SEARCH_9_PARAMETERS_PARAGON_METHOD_SETTINGS_UI_SEARCH_EFFORT	Thorough
RESULTS_SEARCH_9_PARAMETERS_PARAGON_METHOD_SETTINGS_UI_ID_FOCUS	Biological modifications
RESULTS_SEARCH_9_PARAMETERS_PARAGON_METHOD_SETTINGS_UI_USER_NAME	5600Procesado\5600 Procesado
RESULTS_SEARCH_9_PARAMETERS_PARAGON_METHOD_SETTINGS_UI_MACHINE_NAME	5600PROCESADO
RESULTS_SEARCH_9_PARAMETERS_PARAGON_METHOD_SETTINGS_UI_SEARCH_ID	6.36761e+17
RESULTS_SEARCH_9_PARAMETERS_PARAGON_METHOD_SETTINGS_UI_START_TIME	2018-10-26 08:09:21
RESULTS_SEARCH_9_PARAMETERS_PARAGON_METHOD_SETTINGS_UI_MIN_UNUSED_PROTSCORE	0.0458
RESULTS_SEARCH_9_PARAMETERS_PARAGON_METHOD_SETTINGS_UI_PSPEP	TRUE
RESULTS_SEARCH_10_time_cpu	437036
RESULTS_SEARCH_10_time_duration	437487
RESULTS_SEARCH_10_version	5.0.1.4874
RESULTS_SEARCH_10_xml:id	SEARCH:2:636761381617772160_4
RESULTS_SEARCH_10_PARAMETERS_chemical_data_edited	TRUE
RESULTS_SEARCH_10_PARAMETERS_do_multiprecursor_search	TRUE
RESULTS_SEARCH_10_PARAMETERS_do_reverse_search	TRUE
RESULTS_SEARCH_10_PARAMETERS_max_quant_labels	35
RESULTS_SEARCH_10_PARAMETERS_maxresults	15
RESULTS_SEARCH_10_PARAMETERS_separate_searches	FALSE
RESULTS_SEARCH_10_PARAMETERS_MSTOLERANCE_type	dalton
RESULTS_SEARCH_10_PARAMETERS_MSTOLERANCE_value	0.05
RESULTS_SEARCH_10_PARAMETERS_MSMSTOLERANCE_type	dalton
RESULTS_SEARCH_10_PARAMETERS_MSMSTOLERANCE_value	0.1
RESULTS_SEARCH_10_PARAMETERS_MS_STANDARD_DEVIATION_type	dalton
RESULTS_SEARCH_10_PARAMETERS_MS_STANDARD_DEVIATION_value	0.0011
RESULTS_SEARCH_10_PARAMETERS_MSMS_STANDARD_DEVIATION_type	dalton
RESULTS_SEARCH_10_PARAMETERS_MSMS_STANDARD_DEVIATION_value	0.01
RESULTS_SEARCH_10_PARAMETERS_FASTA_filename	C:\AB SCIEX\ProteinPilot Data\SearchDatabases\Uniprot_proteome_Phaseolusvulgaris&Rhizobiumleguminosarum&contaminantes.fasta
RESULTS_SEARCH_10_PARAMETERS_AUTO_CALIBRATION_ms	TRUE
RESULTS_SEARCH_10_PARAMETERS_AUTO_CALIBRATION_msexport	FALSE
RESULTS_SEARCH_10_PARAMETERS_AUTO_CALIBRATION_msms	TRUE
RESULTS_SEARCH_10_PARAMETERS_AUTO_CALIBRATION_msmstolsdratio	2.75
RESULTS_SEARCH_10_PARAMETERS_AUTO_CALIBRATION_mstolsdratio	7
RESULTS_SEARCH_10_PARAMETERS_AUTO_CALIBRATION_squareroot	TRUE
RESULTS_SEARCH_10_PARAMETERS_AUTO_CALIBRATION_type	dalton
RESULTS_SEARCH_10_PARAMETERS_AUTO_CALIBRATION_MCP_d_s_s_f	0.0666667
RESULTS_SEARCH_10_PARAMETERS_AUTO_CALIBRATION_MCP_d_s_w_f	3
RESULTS_SEARCH_10_PARAMETERS_AUTO_CALIBRATION_MCP_m_f_r_mbc	200
RESULTS_SEARCH_10_PARAMETERS_AUTO_CALIBRATION_MCP_m_m_c	10
RESULTS_SEARCH_10_PARAMETERS_AUTO_CALIBRATION_MCP_m_m_f_s	0.25
RESULTS_SEARCH_10_PARAMETERS_AUTO_CALIBRATION_MCP_m_m_p_f	0.33
RESULTS_SEARCH_10_PARAMETERS_AUTO_CALIBRATION_MCP_m_m_p_rms_f	1
RESULTS_SEARCH_10_PARAMETERS_AUTO_CALIBRATION_MCP_m_p_t_f	1
RESULTS_SEARCH_10_PARAMETERS_AUTO_CALIBRATION_MCP_m_r_h_n_b	15
RESULTS_SEARCH_10_PARAMETERS_AUTO_CALIBRATION_MCP_m_z_n_s	99
RESULTS_SEARCH_10_PARAMETERS_AUTO_CALIBRATION_MCP_m_z_s_mn_f_r	0.0666667
RESULTS_SEARCH_10_PARAMETERS_AUTO_CALIBRATION_MCP_m_z_s_mx_f_r	0.1
RESULTS_SEARCH_10_PARAMETERS_MS_AUTO_CALIBRATION_OUT_avres	-5.2906e-09
RESULTS_SEARCH_10_PARAMETERS_MS_AUTO_CALIBRATION_OUT_c0	0.000142033
RESULTS_SEARCH_10_PARAMETERS_MS_AUTO_CALIBRATION_OUT_c1minus1	-4.42889e-06
RESULTS_SEARCH_10_PARAMETERS_MS_AUTO_CALIBRATION_OUT_c2	0
RESULTS_SEARCH_10_PARAMETERS_MS_AUTO_CALIBRATION_OUT_file	1
RESULTS_SEARCH_10_PARAMETERS_MS_AUTO_CALIBRATION_OUT_partnumber	5
RESULTS_SEARCH_10_PARAMETERS_MS_AUTO_CALIBRATION_OUT_polyorder	1
RESULTS_SEARCH_10_PARAMETERS_MS_AUTO_CALIBRATION_OUT_sample	1
RESULTS_SEARCH_10_PARAMETERS_MS_AUTO_CALIBRATION_OUT_squareroot	TRUE
RESULTS_SEARCH_10_PARAMETERS_MSMS_AUTO_CALIBRATION_OUT_avres	-6.72436e-08
RESULTS_SEARCH_10_PARAMETERS_MSMS_AUTO_CALIBRATION_OUT_c0	0.000107798
RESULTS_SEARCH_10_PARAMETERS_MSMS_AUTO_CALIBRATION_OUT_c1minus1	-4.99001e-06
RESULTS_SEARCH_10_PARAMETERS_MSMS_AUTO_CALIBRATION_OUT_c2	0
RESULTS_SEARCH_10_PARAMETERS_MSMS_AUTO_CALIBRATION_OUT_file	1
RESULTS_SEARCH_10_PARAMETERS_MSMS_AUTO_CALIBRATION_OUT_partnumber	5
RESULTS_SEARCH_10_PARAMETERS_MSMS_AUTO_CALIBRATION_OUT_polyorder	1
RESULTS_SEARCH_10_PARAMETERS_MSMS_AUTO_CALIBRATION_OUT_sample	1
RESULTS_SEARCH_10_PARAMETERS_MSMS_AUTO_CALIBRATION_OUT_squareroot	TRUE
RESULTS_SEARCH_10_PARAMETERS_MAX_PRECURSORS_FRAGLET	5
RESULTS_SEARCH_10_PARAMETERS_MAX_PRECURSORS_TAGLET	1
RESULTS_SEARCH_10_PARAMETERS_PRECURSORS_DR_FRAGLET	10
RESULTS_SEARCH_10_PARAMETERS_PRECURSORS_DR_TAGLET	1900-01-03
RESULTS_SEARCH_10_PARAMETERS_DEFAULT_CHARGE_STATE_1_charge	2
RESULTS_SEARCH_10_PARAMETERS_DEFAULT_CHARGE_STATE_1_probability	1
RESULTS_SEARCH_10_PARAMETERS_DEFAULT_CHARGE_STATE_2_charge	3
RESULTS_SEARCH_10_PARAMETERS_DEFAULT_CHARGE_STATE_2_probability	1
RESULTS_SEARCH_10_PARAMETERS_DEFAULT_CHARGE_STATE_3_charge	4
RESULTS_SEARCH_10_PARAMETERS_DEFAULT_CHARGE_STATE_3_probability	1
RESULTS_SEARCH_10_PARAMETERS_VERSION	5.0.1.0, 4895
RESULTS_SEARCH_10_PARAMETERS_PARAGON_VERSION	5.0.1.0, 4874
RESULTS_SEARCH_10_PARAMETERS_APPLICATION	ProteinPilot(tm) Software
RESULTS_SEARCH_10_PARAMETERS_PROGROUP_alternativedispositionmaximumfoldprobabilitydrop	100
RESULTS_SEARCH_10_PARAMETERS_PROGROUP_alternativedispositionmaximumfoldscoredrop	2
RESULTS_SEARCH_10_PARAMETERS_PROGROUP_autodiscordantpeptidethreshold	0.3
RESULTS_SEARCH_10_PARAMETERS_PROGROUP_bayesconfidencecalclulation	TRUE
RESULTS_SEARCH_10_PARAMETERS_PROGROUP_calibrateconfidence	TRUE
RESULTS_SEARCH_10_PARAMETERS_PROGROUP_compresspeptides	FALSE
RESULTS_SEARCH_10_PARAMETERS_PROGROUP_confidencepercentthresholdforexcludingothersfromquant	15
RESULTS_SEARCH_10_PARAMETERS_PROGROUP_confidencepercentthresholdforincludingselfinquant	15
RESULTS_SEARCH_10_PARAMETERS_PROGROUP_donotstoremspeaklists	FALSE
RESULTS_SEARCH_10_PARAMETERS_PROGROUP_fasta	C:\AB SCIEX\ProteinPilot Data\SearchDatabases\Uniprot_proteome_Phaseolusvulgaris&Rhizobiumleguminosarum&contaminantes.fasta
RESULTS_SEARCH_10_PARAMETERS_PROGROUP_featuregroupminpepconf	0.66
RESULTS_SEARCH_10_PARAMETERS_PROGROUP_featuregroupminups	0.47
RESULTS_SEARCH_10_PARAMETERS_PROGROUP_focusingintersection	4
RESULTS_SEARCH_10_PARAMETERS_PROGROUP_focusingminimummatchconfidence	0.1
RESULTS_SEARCH_10_PARAMETERS_PROGROUP_focusingminunusedprotscore	0.1
RESULTS_SEARCH_10_PARAMETERS_PROGROUP_focusingsubsetcutoff	6
RESULTS_SEARCH_10_PARAMETERS_PROGROUP_intersection	1.3
RESULTS_SEARCH_10_PARAMETERS_PROGROUP_minimummatchconfidencecutoff	0.001
RESULTS_SEARCH_10_PARAMETERS_PROGROUP_minunusedprotscore	0.0458
RESULTS_SEARCH_10_PARAMETERS_PROGROUP_subsetcutoff	2
RESULTS_SEARCH_10_PARAMETERS_PROGROUP_unusedprotscorethresholdforexcludingothersfromquant	1.3
RESULTS_SEARCH_10_PARAMETERS_PEAKLIST_count	3850
RESULTS_SEARCH_10_PARAMETERS_PEAKLIST_filenumber	1
RESULTS_SEARCH_10_PARAMETERS_PEAKLIST_original_count	3850
RESULTS_SEARCH_10_PARAMETERS_PEAKLIST_originalfilename	C:\Users\5600 Procesado\Desktop\Carpetas de datos en escritorio\LibreriaPhaseolus18082018\Libreria Phaseolus18072018\LibreriaPhaseolus18082018_M1M2.wiff
RESULTS_SEARCH_10_PARAMETERS_PEAKLIST_partnumber	5
RESULTS_SEARCH_10_PARAMETERS_QUANT_TYPE_background_correction	FALSE
RESULTS_SEARCH_10_PARAMETERS_QUANT_TYPE_bias_correction	TRUE
RESULTS_SEARCH_10_PARAMETERS_QUANT_TYPE_keep_extreme_peptides_over_fraction	0
RESULTS_SEARCH_10_PARAMETERS_QUANT_TYPE_low_confidence_check	TRUE
RESULTS_SEARCH_10_PARAMETERS_QUANT_TYPE_low_intensity_check	TRUE
RESULTS_SEARCH_10_PARAMETERS_QUANT_TYPE_median_statistic	TRUE
RESULTS_SEARCH_10_PARAMETERS_QUANT_TYPE_mod_check	TRUE
RESULTS_SEARCH_10_PARAMETERS_QUANT_TYPE_quant_threshold	-1
RESULTS_SEARCH_10_PARAMETERS_QUANT_TYPE_quant_threshold_sn	9
RESULTS_SEARCH_10_PARAMETERS_QUANT_TYPE_separate_searches	FALSE
RESULTS_SEARCH_10_PARAMETERS_QUANT_TYPE_shared_msms_check	TRUE
RESULTS_SEARCH_10_PARAMETERS_PARAGON_METHOD_SETTINGS_UI_SAMPLE_TYPE	Identification
RESULTS_SEARCH_10_PARAMETERS_PARAGON_METHOD_SETTINGS_UI_CYS_ALKYLATION	MSBT and MMTS
RESULTS_SEARCH_10_PARAMETERS_PARAGON_METHOD_SETTINGS_UI_DIGESTION	Trypsin
RESULTS_SEARCH_10_PARAMETERS_PARAGON_METHOD_SETTINGS_UI_SPECIAL_FACTOR	CN-BIOTIN
RESULTS_SEARCH_10_PARAMETERS_PARAGON_METHOD_SETTINGS_UI_INSTRUMENT	TripleTOF 5600
RESULTS_SEARCH_10_PARAMETERS_PARAGON_METHOD_SETTINGS_UI_SEARCH_EFFORT	Thorough
RESULTS_SEARCH_10_PARAMETERS_PARAGON_METHOD_SETTINGS_UI_ID_FOCUS	Biological modifications
RESULTS_SEARCH_10_PARAMETERS_PARAGON_METHOD_SETTINGS_UI_USER_NAME	5600Procesado\5600 Procesado
RESULTS_SEARCH_10_PARAMETERS_PARAGON_METHOD_SETTINGS_UI_MACHINE_NAME	5600PROCESADO
RESULTS_SEARCH_10_PARAMETERS_PARAGON_METHOD_SETTINGS_UI_SEARCH_ID	6.36761e+17
RESULTS_SEARCH_10_PARAMETERS_PARAGON_METHOD_SETTINGS_UI_START_TIME	2018-10-26 08:09:21
RESULTS_SEARCH_10_PARAMETERS_PARAGON_METHOD_SETTINGS_UI_MIN_UNUSED_PROTSCORE	0.0458
RESULTS_SEARCH_10_PARAMETERS_PARAGON_METHOD_SETTINGS_UI_PSPEP	TRUE
RESULTS_SEARCH_11_time_cpu	449329
RESULTS_SEARCH_11_time_duration	454241
RESULTS_SEARCH_11_version	5.0.1.4874
RESULTS_SEARCH_11_xml:id	SEARCH:1:636761381617772160_5
RESULTS_SEARCH_11_PARAMETERS_chemical_data_edited	TRUE
RESULTS_SEARCH_11_PARAMETERS_do_multiprecursor_search	TRUE
RESULTS_SEARCH_11_PARAMETERS_do_reverse_search	TRUE
RESULTS_SEARCH_11_PARAMETERS_max_quant_labels	35
RESULTS_SEARCH_11_PARAMETERS_maxresults	15
RESULTS_SEARCH_11_PARAMETERS_separate_searches	FALSE
RESULTS_SEARCH_11_PARAMETERS_MSTOLERANCE_type	dalton
RESULTS_SEARCH_11_PARAMETERS_MSTOLERANCE_value	0.05
RESULTS_SEARCH_11_PARAMETERS_MSMSTOLERANCE_type	dalton
RESULTS_SEARCH_11_PARAMETERS_MSMSTOLERANCE_value	0.1
RESULTS_SEARCH_11_PARAMETERS_MS_STANDARD_DEVIATION_type	dalton
RESULTS_SEARCH_11_PARAMETERS_MS_STANDARD_DEVIATION_value	0.0011
RESULTS_SEARCH_11_PARAMETERS_MSMS_STANDARD_DEVIATION_type	dalton
RESULTS_SEARCH_11_PARAMETERS_MSMS_STANDARD_DEVIATION_value	0.01
RESULTS_SEARCH_11_PARAMETERS_FASTA_filename	C:\AB SCIEX\ProteinPilot Data\SearchDatabases\Uniprot_proteome_Phaseolusvulgaris&Rhizobiumleguminosarum&contaminantes.fasta
RESULTS_SEARCH_11_PARAMETERS_AUTO_CALIBRATION_ms	TRUE
RESULTS_SEARCH_11_PARAMETERS_AUTO_CALIBRATION_msexport	FALSE
RESULTS_SEARCH_11_PARAMETERS_AUTO_CALIBRATION_msms	TRUE
RESULTS_SEARCH_11_PARAMETERS_AUTO_CALIBRATION_msmstolsdratio	2.75
RESULTS_SEARCH_11_PARAMETERS_AUTO_CALIBRATION_mstolsdratio	7
RESULTS_SEARCH_11_PARAMETERS_AUTO_CALIBRATION_squareroot	TRUE
RESULTS_SEARCH_11_PARAMETERS_AUTO_CALIBRATION_type	dalton
RESULTS_SEARCH_11_PARAMETERS_AUTO_CALIBRATION_MCP_d_s_s_f	0.0666667
RESULTS_SEARCH_11_PARAMETERS_AUTO_CALIBRATION_MCP_d_s_w_f	3
RESULTS_SEARCH_11_PARAMETERS_AUTO_CALIBRATION_MCP_m_f_r_mbc	200
RESULTS_SEARCH_11_PARAMETERS_AUTO_CALIBRATION_MCP_m_m_c	10
RESULTS_SEARCH_11_PARAMETERS_AUTO_CALIBRATION_MCP_m_m_f_s	0.25
RESULTS_SEARCH_11_PARAMETERS_AUTO_CALIBRATION_MCP_m_m_p_f	0.33
RESULTS_SEARCH_11_PARAMETERS_AUTO_CALIBRATION_MCP_m_m_p_rms_f	1
RESULTS_SEARCH_11_PARAMETERS_AUTO_CALIBRATION_MCP_m_p_t_f	1
RESULTS_SEARCH_11_PARAMETERS_AUTO_CALIBRATION_MCP_m_r_h_n_b	15
RESULTS_SEARCH_11_PARAMETERS_AUTO_CALIBRATION_MCP_m_z_n_s	99
RESULTS_SEARCH_11_PARAMETERS_AUTO_CALIBRATION_MCP_m_z_s_mn_f_r	0.0666667
RESULTS_SEARCH_11_PARAMETERS_AUTO_CALIBRATION_MCP_m_z_s_mx_f_r	0.1
RESULTS_SEARCH_11_PARAMETERS_MS_AUTO_CALIBRATION_OUT_avres	1.11367e-08
RESULTS_SEARCH_11_PARAMETERS_MS_AUTO_CALIBRATION_OUT_c0	9.78899e-05
RESULTS_SEARCH_11_PARAMETERS_MS_AUTO_CALIBRATION_OUT_c1minus1	-3.07681e-06
RESULTS_SEARCH_11_PARAMETERS_MS_AUTO_CALIBRATION_OUT_c2	0
RESULTS_SEARCH_11_PARAMETERS_MS_AUTO_CALIBRATION_OUT_file	1
RESULTS_SEARCH_11_PARAMETERS_MS_AUTO_CALIBRATION_OUT_partnumber	1900-01-06
RESULTS_SEARCH_11_PARAMETERS_MS_AUTO_CALIBRATION_OUT_polyorder	1
RESULTS_SEARCH_11_PARAMETERS_MS_AUTO_CALIBRATION_OUT_sample	1
RESULTS_SEARCH_11_PARAMETERS_MS_AUTO_CALIBRATION_OUT_squareroot	TRUE
RESULTS_SEARCH_11_PARAMETERS_MSMS_AUTO_CALIBRATION_OUT_avres	2.06684e-07
RESULTS_SEARCH_11_PARAMETERS_MSMS_AUTO_CALIBRATION_OUT_c0	0.000123162
RESULTS_SEARCH_11_PARAMETERS_MSMS_AUTO_CALIBRATION_OUT_c1minus1	-4.96627e-06
RESULTS_SEARCH_11_PARAMETERS_MSMS_AUTO_CALIBRATION_OUT_c2	0
RESULTS_SEARCH_11_PARAMETERS_MSMS_AUTO_CALIBRATION_OUT_file	1
RESULTS_SEARCH_11_PARAMETERS_MSMS_AUTO_CALIBRATION_OUT_partnumber	6
RESULTS_SEARCH_11_PARAMETERS_MSMS_AUTO_CALIBRATION_OUT_polyorder	1
RESULTS_SEARCH_11_PARAMETERS_MSMS_AUTO_CALIBRATION_OUT_sample	1
RESULTS_SEARCH_11_PARAMETERS_MSMS_AUTO_CALIBRATION_OUT_squareroot	TRUE
RESULTS_SEARCH_11_PARAMETERS_MAX_PRECURSORS_FRAGLET	5
RESULTS_SEARCH_11_PARAMETERS_MAX_PRECURSORS_TAGLET	1
RESULTS_SEARCH_11_PARAMETERS_PRECURSORS_DR_FRAGLET	10
RESULTS_SEARCH_11_PARAMETERS_PRECURSORS_DR_TAGLET	3
RESULTS_SEARCH_11_PARAMETERS_DEFAULT_CHARGE_STATE_1_charge	2
RESULTS_SEARCH_11_PARAMETERS_DEFAULT_CHARGE_STATE_1_probability	1
RESULTS_SEARCH_11_PARAMETERS_DEFAULT_CHARGE_STATE_2_charge	3
RESULTS_SEARCH_11_PARAMETERS_DEFAULT_CHARGE_STATE_2_probability	1
RESULTS_SEARCH_11_PARAMETERS_DEFAULT_CHARGE_STATE_3_charge	4
RESULTS_SEARCH_11_PARAMETERS_DEFAULT_CHARGE_STATE_3_probability	1
RESULTS_SEARCH_11_PARAMETERS_VERSION	5.0.1.0, 4895
RESULTS_SEARCH_11_PARAMETERS_PARAGON_VERSION	5.0.1.0, 4874
RESULTS_SEARCH_11_PARAMETERS_APPLICATION	ProteinPilot(tm) Software
RESULTS_SEARCH_11_PARAMETERS_PROGROUP_alternativedispositionmaximumfoldprobabilitydrop	100
RESULTS_SEARCH_11_PARAMETERS_PROGROUP_alternativedispositionmaximumfoldscoredrop	2
RESULTS_SEARCH_11_PARAMETERS_PROGROUP_autodiscordantpeptidethreshold	0.3
RESULTS_SEARCH_11_PARAMETERS_PROGROUP_bayesconfidencecalclulation	TRUE
RESULTS_SEARCH_11_PARAMETERS_PROGROUP_calibrateconfidence	TRUE
RESULTS_SEARCH_11_PARAMETERS_PROGROUP_compresspeptides	FALSE
RESULTS_SEARCH_11_PARAMETERS_PROGROUP_confidencepercentthresholdforexcludingothersfromquant	1900-01-15
RESULTS_SEARCH_11_PARAMETERS_PROGROUP_confidencepercentthresholdforincludingselfinquant	15
RESULTS_SEARCH_11_PARAMETERS_PROGROUP_donotstoremspeaklists	FALSE
RESULTS_SEARCH_11_PARAMETERS_PROGROUP_fasta	C:\AB SCIEX\ProteinPilot Data\SearchDatabases\Uniprot_proteome_Phaseolusvulgaris&Rhizobiumleguminosarum&contaminantes.fasta
RESULTS_SEARCH_11_PARAMETERS_PROGROUP_featuregroupminpepconf	0.66
RESULTS_SEARCH_11_PARAMETERS_PROGROUP_featuregroupminups	0.47
RESULTS_SEARCH_11_PARAMETERS_PROGROUP_focusingintersection	4
RESULTS_SEARCH_11_PARAMETERS_PROGROUP_focusingminimummatchconfidence	0.1
RESULTS_SEARCH_11_PARAMETERS_PROGROUP_focusingminunusedprotscore	0.1
RESULTS_SEARCH_11_PARAMETERS_PROGROUP_focusingsubsetcutoff	6
RESULTS_SEARCH_11_PARAMETERS_PROGROUP_intersection	1.3
RESULTS_SEARCH_11_PARAMETERS_PROGROUP_minimummatchconfidencecutoff	0.001
RESULTS_SEARCH_11_PARAMETERS_PROGROUP_minunusedprotscore	0.0458
RESULTS_SEARCH_11_PARAMETERS_PROGROUP_subsetcutoff	2
RESULTS_SEARCH_11_PARAMETERS_PROGROUP_unusedprotscorethresholdforexcludingothersfromquant	1.3
RESULTS_SEARCH_11_PARAMETERS_PEAKLIST_count	3847
RESULTS_SEARCH_11_PARAMETERS_PEAKLIST_filenumber	1
RESULTS_SEARCH_11_PARAMETERS_PEAKLIST_original_count	3847
RESULTS_SEARCH_11_PARAMETERS_PEAKLIST_originalfilename	C:\Users\5600 Procesado\Desktop\Carpetas de datos en escritorio\LibreriaPhaseolus18082018\Libreria Phaseolus18072018\LibreriaPhaseolus18082018_M1M2.wiff
RESULTS_SEARCH_11_PARAMETERS_PEAKLIST_partnumber	1900-01-06
RESULTS_SEARCH_11_PARAMETERS_QUANT_TYPE_background_correction	FALSE
RESULTS_SEARCH_11_PARAMETERS_QUANT_TYPE_bias_correction	TRUE
RESULTS_SEARCH_11_PARAMETERS_QUANT_TYPE_keep_extreme_peptides_over_fraction	0
RESULTS_SEARCH_11_PARAMETERS_QUANT_TYPE_low_confidence_check	TRUE
RESULTS_SEARCH_11_PARAMETERS_QUANT_TYPE_low_intensity_check	TRUE
RESULTS_SEARCH_11_PARAMETERS_QUANT_TYPE_median_statistic	TRUE
RESULTS_SEARCH_11_PARAMETERS_QUANT_TYPE_mod_check	TRUE
RESULTS_SEARCH_11_PARAMETERS_QUANT_TYPE_quant_threshold	-1
RESULTS_SEARCH_11_PARAMETERS_QUANT_TYPE_quant_threshold_sn	9
RESULTS_SEARCH_11_PARAMETERS_QUANT_TYPE_separate_searches	FALSE
RESULTS_SEARCH_11_PARAMETERS_QUANT_TYPE_shared_msms_check	TRUE
RESULTS_SEARCH_11_PARAMETERS_PARAGON_METHOD_SETTINGS_UI_SAMPLE_TYPE	Identification
RESULTS_SEARCH_11_PARAMETERS_PARAGON_METHOD_SETTINGS_UI_CYS_ALKYLATION	MSBT and MMTS
RESULTS_SEARCH_11_PARAMETERS_PARAGON_METHOD_SETTINGS_UI_DIGESTION	Trypsin
RESULTS_SEARCH_11_PARAMETERS_PARAGON_METHOD_SETTINGS_UI_SPECIAL_FACTOR	CN-BIOTIN
RESULTS_SEARCH_11_PARAMETERS_PARAGON_METHOD_SETTINGS_UI_INSTRUMENT	TripleTOF 5600
RESULTS_SEARCH_11_PARAMETERS_PARAGON_METHOD_SETTINGS_UI_SEARCH_EFFORT	Thorough
RESULTS_SEARCH_11_PARAMETERS_PARAGON_METHOD_SETTINGS_UI_ID_FOCUS	Biological modifications
RESULTS_SEARCH_11_PARAMETERS_PARAGON_METHOD_SETTINGS_UI_USER_NAME	5600Procesado\5600 Procesado
RESULTS_SEARCH_11_PARAMETERS_PARAGON_METHOD_SETTINGS_UI_MACHINE_NAME	5600PROCESADO
RESULTS_SEARCH_11_PARAMETERS_PARAGON_METHOD_SETTINGS_UI_SEARCH_ID	6.36761e+17
RESULTS_SEARCH_11_PARAMETERS_PARAGON_METHOD_SETTINGS_UI_START_TIME	2018-10-26 08:09:21
RESULTS_SEARCH_11_PARAMETERS_PARAGON_METHOD_SETTINGS_UI_MIN_UNUSED_PROTSCORE	0.0458
RESULTS_SEARCH_11_PARAMETERS_PARAGON_METHOD_SETTINGS_UI_PSPEP	TRUE
RESULTS_SEARCH_12_time_cpu	3151-03-11
RESULTS_SEARCH_12_time_duration	457136
RESULTS_SEARCH_12_version	5.0.1.4874
RESULTS_SEARCH_12_xml:id	SEARCH:2:636761381617772160_5
RESULTS_SEARCH_12_PARAMETERS_chemical_data_edited	TRUE
RESULTS_SEARCH_12_PARAMETERS_do_multiprecursor_search	TRUE
RESULTS_SEARCH_12_PARAMETERS_do_reverse_search	TRUE
RESULTS_SEARCH_12_PARAMETERS_max_quant_labels	35
RESULTS_SEARCH_12_PARAMETERS_maxresults	15
RESULTS_SEARCH_12_PARAMETERS_separate_searches	FALSE
RESULTS_SEARCH_12_PARAMETERS_MSTOLERANCE_type	dalton
RESULTS_SEARCH_12_PARAMETERS_MSTOLERANCE_value	0.05
RESULTS_SEARCH_12_PARAMETERS_MSMSTOLERANCE_type	dalton
RESULTS_SEARCH_12_PARAMETERS_MSMSTOLERANCE_value	0.1
RESULTS_SEARCH_12_PARAMETERS_MS_STANDARD_DEVIATION_type	dalton
RESULTS_SEARCH_12_PARAMETERS_MS_STANDARD_DEVIATION_value	0.0011
RESULTS_SEARCH_12_PARAMETERS_MSMS_STANDARD_DEVIATION_type	dalton
RESULTS_SEARCH_12_PARAMETERS_MSMS_STANDARD_DEVIATION_value	0.01
RESULTS_SEARCH_12_PARAMETERS_FASTA_filename	C:\AB SCIEX\ProteinPilot Data\SearchDatabases\Uniprot_proteome_Phaseolusvulgaris&Rhizobiumleguminosarum&contaminantes.fasta
RESULTS_SEARCH_12_PARAMETERS_AUTO_CALIBRATION_ms	TRUE
RESULTS_SEARCH_12_PARAMETERS_AUTO_CALIBRATION_msexport	FALSE
RESULTS_SEARCH_12_PARAMETERS_AUTO_CALIBRATION_msms	TRUE
RESULTS_SEARCH_12_PARAMETERS_AUTO_CALIBRATION_msmstolsdratio	2.75
RESULTS_SEARCH_12_PARAMETERS_AUTO_CALIBRATION_mstolsdratio	7
RESULTS_SEARCH_12_PARAMETERS_AUTO_CALIBRATION_squareroot	TRUE
RESULTS_SEARCH_12_PARAMETERS_AUTO_CALIBRATION_type	dalton
RESULTS_SEARCH_12_PARAMETERS_AUTO_CALIBRATION_MCP_d_s_s_f	0.0666667
RESULTS_SEARCH_12_PARAMETERS_AUTO_CALIBRATION_MCP_d_s_w_f	3
RESULTS_SEARCH_12_PARAMETERS_AUTO_CALIBRATION_MCP_m_f_r_mbc	200
RESULTS_SEARCH_12_PARAMETERS_AUTO_CALIBRATION_MCP_m_m_c	10
RESULTS_SEARCH_12_PARAMETERS_AUTO_CALIBRATION_MCP_m_m_f_s	0.25
RESULTS_SEARCH_12_PARAMETERS_AUTO_CALIBRATION_MCP_m_m_p_f	0.33
RESULTS_SEARCH_12_PARAMETERS_AUTO_CALIBRATION_MCP_m_m_p_rms_f	1
RESULTS_SEARCH_12_PARAMETERS_AUTO_CALIBRATION_MCP_m_p_t_f	1
RESULTS_SEARCH_12_PARAMETERS_AUTO_CALIBRATION_MCP_m_r_h_n_b	15
RESULTS_SEARCH_12_PARAMETERS_AUTO_CALIBRATION_MCP_m_z_n_s	99
RESULTS_SEARCH_12_PARAMETERS_AUTO_CALIBRATION_MCP_m_z_s_mn_f_r	0.0666667
RESULTS_SEARCH_12_PARAMETERS_AUTO_CALIBRATION_MCP_m_z_s_mx_f_r	0.1
RESULTS_SEARCH_12_PARAMETERS_MS_AUTO_CALIBRATION_OUT_avres	1.11367e-08
RESULTS_SEARCH_12_PARAMETERS_MS_AUTO_CALIBRATION_OUT_c0	9.78899e-05
RESULTS_SEARCH_12_PARAMETERS_MS_AUTO_CALIBRATION_OUT_c1minus1	-3.07681e-06
RESULTS_SEARCH_12_PARAMETERS_MS_AUTO_CALIBRATION_OUT_c2	0
RESULTS_SEARCH_12_PARAMETERS_MS_AUTO_CALIBRATION_OUT_file	1
RESULTS_SEARCH_12_PARAMETERS_MS_AUTO_CALIBRATION_OUT_partnumber	6
RESULTS_SEARCH_12_PARAMETERS_MS_AUTO_CALIBRATION_OUT_polyorder	1
RESULTS_SEARCH_12_PARAMETERS_MS_AUTO_CALIBRATION_OUT_sample	1
RESULTS_SEARCH_12_PARAMETERS_MS_AUTO_CALIBRATION_OUT_squareroot	TRUE
RESULTS_SEARCH_12_PARAMETERS_MSMS_AUTO_CALIBRATION_OUT_avres	2.06684e-07
RESULTS_SEARCH_12_PARAMETERS_MSMS_AUTO_CALIBRATION_OUT_c0	0.000123162
RESULTS_SEARCH_12_PARAMETERS_MSMS_AUTO_CALIBRATION_OUT_c1minus1	-4.96627e-06
RESULTS_SEARCH_12_PARAMETERS_MSMS_AUTO_CALIBRATION_OUT_c2	0
RESULTS_SEARCH_12_PARAMETERS_MSMS_AUTO_CALIBRATION_OUT_file	1
RESULTS_SEARCH_12_PARAMETERS_MSMS_AUTO_CALIBRATION_OUT_partnumber	6
RESULTS_SEARCH_12_PARAMETERS_MSMS_AUTO_CALIBRATION_OUT_polyorder	1
RESULTS_SEARCH_12_PARAMETERS_MSMS_AUTO_CALIBRATION_OUT_sample	1
RESULTS_SEARCH_12_PARAMETERS_MSMS_AUTO_CALIBRATION_OUT_squareroot	TRUE
RESULTS_SEARCH_12_PARAMETERS_MAX_PRECURSORS_FRAGLET	5
RESULTS_SEARCH_12_PARAMETERS_MAX_PRECURSORS_TAGLET	1
RESULTS_SEARCH_12_PARAMETERS_PRECURSORS_DR_FRAGLET	10
RESULTS_SEARCH_12_PARAMETERS_PRECURSORS_DR_TAGLET	3
RESULTS_SEARCH_12_PARAMETERS_DEFAULT_CHARGE_STATE_1_charge	2
RESULTS_SEARCH_12_PARAMETERS_DEFAULT_CHARGE_STATE_1_probability	1
RESULTS_SEARCH_12_PARAMETERS_DEFAULT_CHARGE_STATE_2_charge	3
RESULTS_SEARCH_12_PARAMETERS_DEFAULT_CHARGE_STATE_2_probability	1
RESULTS_SEARCH_12_PARAMETERS_DEFAULT_CHARGE_STATE_3_charge	1900-01-04
RESULTS_SEARCH_12_PARAMETERS_DEFAULT_CHARGE_STATE_3_probability	1
RESULTS_SEARCH_12_PARAMETERS_VERSION	5.0.1.0, 4895
RESULTS_SEARCH_12_PARAMETERS_PARAGON_VERSION	5.0.1.0, 4874
RESULTS_SEARCH_12_PARAMETERS_APPLICATION	ProteinPilot(tm) Software
RESULTS_SEARCH_12_PARAMETERS_PROGROUP_alternativedispositionmaximumfoldprobabilitydrop	100
RESULTS_SEARCH_12_PARAMETERS_PROGROUP_alternativedispositionmaximumfoldscoredrop	2
RESULTS_SEARCH_12_PARAMETERS_PROGROUP_autodiscordantpeptidethreshold	0.3
RESULTS_SEARCH_12_PARAMETERS_PROGROUP_bayesconfidencecalclulation	TRUE
RESULTS_SEARCH_12_PARAMETERS_PROGROUP_calibrateconfidence	TRUE
RESULTS_SEARCH_12_PARAMETERS_PROGROUP_compresspeptides	FALSE
RESULTS_SEARCH_12_PARAMETERS_PROGROUP_confidencepercentthresholdforexcludingothersfromquant	15
RESULTS_SEARCH_12_PARAMETERS_PROGROUP_confidencepercentthresholdforincludingselfinquant	15
RESULTS_SEARCH_12_PARAMETERS_PROGROUP_donotstoremspeaklists	FALSE
RESULTS_SEARCH_12_PARAMETERS_PROGROUP_fasta	C:\AB SCIEX\ProteinPilot Data\SearchDatabases\Uniprot_proteome_Phaseolusvulgaris&Rhizobiumleguminosarum&contaminantes.fasta
RESULTS_SEARCH_12_PARAMETERS_PROGROUP_featuregroupminpepconf	0.66
RESULTS_SEARCH_12_PARAMETERS_PROGROUP_featuregroupminups	0.47
RESULTS_SEARCH_12_PARAMETERS_PROGROUP_focusingintersection	4
RESULTS_SEARCH_12_PARAMETERS_PROGROUP_focusingminimummatchconfidence	0.1
RESULTS_SEARCH_12_PARAMETERS_PROGROUP_focusingminunusedprotscore	0.1
RESULTS_SEARCH_12_PARAMETERS_PROGROUP_focusingsubsetcutoff	6
RESULTS_SEARCH_12_PARAMETERS_PROGROUP_intersection	1.3
RESULTS_SEARCH_12_PARAMETERS_PROGROUP_minimummatchconfidencecutoff	0.001
RESULTS_SEARCH_12_PARAMETERS_PROGROUP_minunusedprotscore	0.0458
RESULTS_SEARCH_12_PARAMETERS_PROGROUP_subsetcutoff	2
RESULTS_SEARCH_12_PARAMETERS_PROGROUP_unusedprotscorethresholdforexcludingothersfromquant	1.3
RESULTS_SEARCH_12_PARAMETERS_PEAKLIST_count	3847
RESULTS_SEARCH_12_PARAMETERS_PEAKLIST_filenumber	1
RESULTS_SEARCH_12_PARAMETERS_PEAKLIST_original_count	1910-07-13
RESULTS_SEARCH_12_PARAMETERS_PEAKLIST_originalfilename	C:\Users\5600 Procesado\Desktop\Carpetas de datos en escritorio\LibreriaPhaseolus18082018\Libreria Phaseolus18072018\LibreriaPhaseolus18082018_M1M2.wiff
RESULTS_SEARCH_12_PARAMETERS_PEAKLIST_partnumber	6
RESULTS_SEARCH_12_PARAMETERS_QUANT_TYPE_background_correction	FALSE
RESULTS_SEARCH_12_PARAMETERS_QUANT_TYPE_bias_correction	TRUE
RESULTS_SEARCH_12_PARAMETERS_QUANT_TYPE_keep_extreme_peptides_over_fraction	0
RESULTS_SEARCH_12_PARAMETERS_QUANT_TYPE_low_confidence_check	TRUE
RESULTS_SEARCH_12_PARAMETERS_QUANT_TYPE_low_intensity_check	TRUE
RESULTS_SEARCH_12_PARAMETERS_QUANT_TYPE_median_statistic	TRUE
RESULTS_SEARCH_12_PARAMETERS_QUANT_TYPE_mod_check	TRUE
RESULTS_SEARCH_12_PARAMETERS_QUANT_TYPE_quant_threshold	-1
RESULTS_SEARCH_12_PARAMETERS_QUANT_TYPE_quant_threshold_sn	9
RESULTS_SEARCH_12_PARAMETERS_QUANT_TYPE_separate_searches	FALSE
RESULTS_SEARCH_12_PARAMETERS_QUANT_TYPE_shared_msms_check	TRUE
RESULTS_SEARCH_12_PARAMETERS_PARAGON_METHOD_SETTINGS_UI_SAMPLE_TYPE	Identification
RESULTS_SEARCH_12_PARAMETERS_PARAGON_METHOD_SETTINGS_UI_CYS_ALKYLATION	MSBT and MMTS
RESULTS_SEARCH_12_PARAMETERS_PARAGON_METHOD_SETTINGS_UI_DIGESTION	Trypsin
RESULTS_SEARCH_12_PARAMETERS_PARAGON_METHOD_SETTINGS_UI_SPECIAL_FACTOR	CN-BIOTIN
RESULTS_SEARCH_12_PARAMETERS_PARAGON_METHOD_SETTINGS_UI_INSTRUMENT	TripleTOF 5600
RESULTS_SEARCH_12_PARAMETERS_PARAGON_METHOD_SETTINGS_UI_SEARCH_EFFORT	Thorough
RESULTS_SEARCH_12_PARAMETERS_PARAGON_METHOD_SETTINGS_UI_ID_FOCUS	Biological modifications
RESULTS_SEARCH_12_PARAMETERS_PARAGON_METHOD_SETTINGS_UI_USER_NAME	5600Procesado\5600 Procesado
RESULTS_SEARCH_12_PARAMETERS_PARAGON_METHOD_SETTINGS_UI_MACHINE_NAME	5600PROCESADO
RESULTS_SEARCH_12_PARAMETERS_PARAGON_METHOD_SETTINGS_UI_SEARCH_ID	6.36761e+17
RESULTS_SEARCH_12_PARAMETERS_PARAGON_METHOD_SETTINGS_UI_START_TIME	2018-10-26 08:09:21
RESULTS_SEARCH_12_PARAMETERS_PARAGON_METHOD_SETTINGS_UI_MIN_UNUSED_PROTSCORE	0.0458
RESULTS_SEARCH_12_PARAMETERS_PARAGON_METHOD_SETTINGS_UI_PSPEP	TRUE
RESULTS_SEARCH_13_time_cpu	358786
RESULTS_SEARCH_13_time_duration	366413
RESULTS_SEARCH_13_version	5.0.1.4874
RESULTS_SEARCH_13_xml:id	SEARCH:1:636761381617772160_6
RESULTS_SEARCH_13_PARAMETERS_chemical_data_edited	TRUE
RESULTS_SEARCH_13_PARAMETERS_do_multiprecursor_search	TRUE
RESULTS_SEARCH_13_PARAMETERS_do_reverse_search	TRUE
RESULTS_SEARCH_13_PARAMETERS_max_quant_labels	35
RESULTS_SEARCH_13_PARAMETERS_maxresults	15
RESULTS_SEARCH_13_PARAMETERS_separate_searches	FALSE
RESULTS_SEARCH_13_PARAMETERS_MSTOLERANCE_type	dalton
RESULTS_SEARCH_13_PARAMETERS_MSTOLERANCE_value	0.05
RESULTS_SEARCH_13_PARAMETERS_MSMSTOLERANCE_type	dalton
RESULTS_SEARCH_13_PARAMETERS_MSMSTOLERANCE_value	0.1
RESULTS_SEARCH_13_PARAMETERS_MS_STANDARD_DEVIATION_type	dalton
RESULTS_SEARCH_13_PARAMETERS_MS_STANDARD_DEVIATION_value	0.0011
RESULTS_SEARCH_13_PARAMETERS_MSMS_STANDARD_DEVIATION_type	dalton
RESULTS_SEARCH_13_PARAMETERS_MSMS_STANDARD_DEVIATION_value	0.01
RESULTS_SEARCH_13_PARAMETERS_FASTA_filename	C:\AB SCIEX\ProteinPilot Data\SearchDatabases\Uniprot_proteome_Phaseolusvulgaris&Rhizobiumleguminosarum&contaminantes.fasta
RESULTS_SEARCH_13_PARAMETERS_AUTO_CALIBRATION_ms	TRUE
RESULTS_SEARCH_13_PARAMETERS_AUTO_CALIBRATION_msexport	FALSE
RESULTS_SEARCH_13_PARAMETERS_AUTO_CALIBRATION_msms	TRUE
RESULTS_SEARCH_13_PARAMETERS_AUTO_CALIBRATION_msmstolsdratio	2.75
RESULTS_SEARCH_13_PARAMETERS_AUTO_CALIBRATION_mstolsdratio	7
RESULTS_SEARCH_13_PARAMETERS_AUTO_CALIBRATION_squareroot	TRUE
RESULTS_SEARCH_13_PARAMETERS_AUTO_CALIBRATION_type	dalton
RESULTS_SEARCH_13_PARAMETERS_AUTO_CALIBRATION_MCP_d_s_s_f	0.0666667
RESULTS_SEARCH_13_PARAMETERS_AUTO_CALIBRATION_MCP_d_s_w_f	3
RESULTS_SEARCH_13_PARAMETERS_AUTO_CALIBRATION_MCP_m_f_r_mbc	200
RESULTS_SEARCH_13_PARAMETERS_AUTO_CALIBRATION_MCP_m_m_c	10
RESULTS_SEARCH_13_PARAMETERS_AUTO_CALIBRATION_MCP_m_m_f_s	0.25
RESULTS_SEARCH_13_PARAMETERS_AUTO_CALIBRATION_MCP_m_m_p_f	0.33
RESULTS_SEARCH_13_PARAMETERS_AUTO_CALIBRATION_MCP_m_m_p_rms_f	1
RESULTS_SEARCH_13_PARAMETERS_AUTO_CALIBRATION_MCP_m_p_t_f	1
RESULTS_SEARCH_13_PARAMETERS_AUTO_CALIBRATION_MCP_m_r_h_n_b	15
RESULTS_SEARCH_13_PARAMETERS_AUTO_CALIBRATION_MCP_m_z_n_s	99
RESULTS_SEARCH_13_PARAMETERS_AUTO_CALIBRATION_MCP_m_z_s_mn_f_r	0.0666667
RESULTS_SEARCH_13_PARAMETERS_AUTO_CALIBRATION_MCP_m_z_s_mx_f_r	0.1
RESULTS_SEARCH_13_PARAMETERS_MS_AUTO_CALIBRATION_OUT_avres	-1.56803e-08
RESULTS_SEARCH_13_PARAMETERS_MS_AUTO_CALIBRATION_OUT_c0	0.000141711
RESULTS_SEARCH_13_PARAMETERS_MS_AUTO_CALIBRATION_OUT_c1minus1	-4.46717e-06
RESULTS_SEARCH_13_PARAMETERS_MS_AUTO_CALIBRATION_OUT_c2	0
RESULTS_SEARCH_13_PARAMETERS_MS_AUTO_CALIBRATION_OUT_file	1
RESULTS_SEARCH_13_PARAMETERS_MS_AUTO_CALIBRATION_OUT_partnumber	7
RESULTS_SEARCH_13_PARAMETERS_MS_AUTO_CALIBRATION_OUT_polyorder	1
RESULTS_SEARCH_13_PARAMETERS_MS_AUTO_CALIBRATION_OUT_sample	1
RESULTS_SEARCH_13_PARAMETERS_MS_AUTO_CALIBRATION_OUT_squareroot	TRUE
RESULTS_SEARCH_13_PARAMETERS_MSMS_AUTO_CALIBRATION_OUT_avres	-8.96326e-08
RESULTS_SEARCH_13_PARAMETERS_MSMS_AUTO_CALIBRATION_OUT_c0	0.00011628
RESULTS_SEARCH_13_PARAMETERS_MSMS_AUTO_CALIBRATION_OUT_c1minus1	-4.92897e-06
RESULTS_SEARCH_13_PARAMETERS_MSMS_AUTO_CALIBRATION_OUT_c2	0
RESULTS_SEARCH_13_PARAMETERS_MSMS_AUTO_CALIBRATION_OUT_file	1
RESULTS_SEARCH_13_PARAMETERS_MSMS_AUTO_CALIBRATION_OUT_partnumber	7
RESULTS_SEARCH_13_PARAMETERS_MSMS_AUTO_CALIBRATION_OUT_polyorder	1
RESULTS_SEARCH_13_PARAMETERS_MSMS_AUTO_CALIBRATION_OUT_sample	1
RESULTS_SEARCH_13_PARAMETERS_MSMS_AUTO_CALIBRATION_OUT_squareroot	TRUE
RESULTS_SEARCH_13_PARAMETERS_MAX_PRECURSORS_FRAGLET	5
RESULTS_SEARCH_13_PARAMETERS_MAX_PRECURSORS_TAGLET	1
RESULTS_SEARCH_13_PARAMETERS_PRECURSORS_DR_FRAGLET	10
RESULTS_SEARCH_13_PARAMETERS_PRECURSORS_DR_TAGLET	3
RESULTS_SEARCH_13_PARAMETERS_DEFAULT_CHARGE_STATE_1_charge	2
RESULTS_SEARCH_13_PARAMETERS_DEFAULT_CHARGE_STATE_1_probability	1
RESULTS_SEARCH_13_PARAMETERS_DEFAULT_CHARGE_STATE_2_charge	3
RESULTS_SEARCH_13_PARAMETERS_DEFAULT_CHARGE_STATE_2_probability	1
RESULTS_SEARCH_13_PARAMETERS_DEFAULT_CHARGE_STATE_3_charge	4
RESULTS_SEARCH_13_PARAMETERS_DEFAULT_CHARGE_STATE_3_probability	1
RESULTS_SEARCH_13_PARAMETERS_VERSION	5.0.1.0, 4895
RESULTS_SEARCH_13_PARAMETERS_PARAGON_VERSION	5.0.1.0, 4874
RESULTS_SEARCH_13_PARAMETERS_APPLICATION	ProteinPilot(tm) Software
RESULTS_SEARCH_13_PARAMETERS_PROGROUP_alternativedispositionmaximumfoldprobabilitydrop	100
RESULTS_SEARCH_13_PARAMETERS_PROGROUP_alternativedispositionmaximumfoldscoredrop	2
RESULTS_SEARCH_13_PARAMETERS_PROGROUP_autodiscordantpeptidethreshold	0.3
RESULTS_SEARCH_13_PARAMETERS_PROGROUP_bayesconfidencecalclulation	TRUE
RESULTS_SEARCH_13_PARAMETERS_PROGROUP_calibrateconfidence	TRUE
RESULTS_SEARCH_13_PARAMETERS_PROGROUP_compresspeptides	FALSE
RESULTS_SEARCH_13_PARAMETERS_PROGROUP_confidencepercentthresholdforexcludingothersfromquant	15
RESULTS_SEARCH_13_PARAMETERS_PROGROUP_confidencepercentthresholdforincludingselfinquant	15
RESULTS_SEARCH_13_PARAMETERS_PROGROUP_donotstoremspeaklists	FALSE
RESULTS_SEARCH_13_PARAMETERS_PROGROUP_fasta	C:\AB SCIEX\ProteinPilot Data\SearchDatabases\Uniprot_proteome_Phaseolusvulgaris&Rhizobiumleguminosarum&contaminantes.fasta
RESULTS_SEARCH_13_PARAMETERS_PROGROUP_featuregroupminpepconf	0.66
RESULTS_SEARCH_13_PARAMETERS_PROGROUP_featuregroupminups	0.47
RESULTS_SEARCH_13_PARAMETERS_PROGROUP_focusingintersection	4
RESULTS_SEARCH_13_PARAMETERS_PROGROUP_focusingminimummatchconfidence	0.1
RESULTS_SEARCH_13_PARAMETERS_PROGROUP_focusingminunusedprotscore	0.1
RESULTS_SEARCH_13_PARAMETERS_PROGROUP_focusingsubsetcutoff	6
RESULTS_SEARCH_13_PARAMETERS_PROGROUP_intersection	1900-01-01 07:12:00
RESULTS_SEARCH_13_PARAMETERS_PROGROUP_minimummatchconfidencecutoff	0.001
RESULTS_SEARCH_13_PARAMETERS_PROGROUP_minunusedprotscore	0.0458
RESULTS_SEARCH_13_PARAMETERS_PROGROUP_subsetcutoff	2
RESULTS_SEARCH_13_PARAMETERS_PROGROUP_unusedprotscorethresholdforexcludingothersfromquant	1.3
RESULTS_SEARCH_13_PARAMETERS_PEAKLIST_count	1910-09-04
RESULTS_SEARCH_13_PARAMETERS_PEAKLIST_filenumber	1
RESULTS_SEARCH_13_PARAMETERS_PEAKLIST_original_count	3900
RESULTS_SEARCH_13_PARAMETERS_PEAKLIST_originalfilename	C:\Users\5600 Procesado\Desktop\Carpetas de datos en escritorio\LibreriaPhaseolus18082018\Libreria Phaseolus18072018\LibreriaPhaseolus18082018_M1M2.wiff
RESULTS_SEARCH_13_PARAMETERS_PEAKLIST_partnumber	7
RESULTS_SEARCH_13_PARAMETERS_QUANT_TYPE_background_correction	FALSE
RESULTS_SEARCH_13_PARAMETERS_QUANT_TYPE_bias_correction	TRUE
RESULTS_SEARCH_13_PARAMETERS_QUANT_TYPE_keep_extreme_peptides_over_fraction	0
RESULTS_SEARCH_13_PARAMETERS_QUANT_TYPE_low_confidence_check	TRUE
RESULTS_SEARCH_13_PARAMETERS_QUANT_TYPE_low_intensity_check	TRUE
RESULTS_SEARCH_13_PARAMETERS_QUANT_TYPE_median_statistic	TRUE
RESULTS_SEARCH_13_PARAMETERS_QUANT_TYPE_mod_check	TRUE
RESULTS_SEARCH_13_PARAMETERS_QUANT_TYPE_quant_threshold	-1
RESULTS_SEARCH_13_PARAMETERS_QUANT_TYPE_quant_threshold_sn	9
RESULTS_SEARCH_13_PARAMETERS_QUANT_TYPE_separate_searches	FALSE
RESULTS_SEARCH_13_PARAMETERS_QUANT_TYPE_shared_msms_check	TRUE
RESULTS_SEARCH_13_PARAMETERS_PARAGON_METHOD_SETTINGS_UI_SAMPLE_TYPE	Identification
RESULTS_SEARCH_13_PARAMETERS_PARAGON_METHOD_SETTINGS_UI_CYS_ALKYLATION	MSBT and MMTS
RESULTS_SEARCH_13_PARAMETERS_PARAGON_METHOD_SETTINGS_UI_DIGESTION	Trypsin
RESULTS_SEARCH_13_PARAMETERS_PARAGON_METHOD_SETTINGS_UI_SPECIAL_FACTOR	CN-BIOTIN
RESULTS_SEARCH_13_PARAMETERS_PARAGON_METHOD_SETTINGS_UI_INSTRUMENT	TripleTOF 5600
RESULTS_SEARCH_13_PARAMETERS_PARAGON_METHOD_SETTINGS_UI_SEARCH_EFFORT	Thorough
RESULTS_SEARCH_13_PARAMETERS_PARAGON_METHOD_SETTINGS_UI_ID_FOCUS	Biological modifications
RESULTS_SEARCH_13_PARAMETERS_PARAGON_METHOD_SETTINGS_UI_USER_NAME	5600Procesado\5600 Procesado
RESULTS_SEARCH_13_PARAMETERS_PARAGON_METHOD_SETTINGS_UI_MACHINE_NAME	5600PROCESADO
RESULTS_SEARCH_13_PARAMETERS_PARAGON_METHOD_SETTINGS_UI_SEARCH_ID	6.36761e+17
RESULTS_SEARCH_13_PARAMETERS_PARAGON_METHOD_SETTINGS_UI_START_TIME	2018-10-26 08:09:21
RESULTS_SEARCH_13_PARAMETERS_PARAGON_METHOD_SETTINGS_UI_MIN_UNUSED_PROTSCORE	0.0458
RESULTS_SEARCH_13_PARAMETERS_PARAGON_METHOD_SETTINGS_UI_PSPEP	TRUE
RESULTS_SEARCH_14_time_cpu	424743
RESULTS_SEARCH_14_time_duration	424804
RESULTS_SEARCH_14_version	5.0.1.4874
RESULTS_SEARCH_14_xml:id	SEARCH:2:636761381617772160_6
RESULTS_SEARCH_14_PARAMETERS_chemical_data_edited	TRUE
RESULTS_SEARCH_14_PARAMETERS_do_multiprecursor_search	TRUE
RESULTS_SEARCH_14_PARAMETERS_do_reverse_search	TRUE
RESULTS_SEARCH_14_PARAMETERS_max_quant_labels	35
RESULTS_SEARCH_14_PARAMETERS_maxresults	15
RESULTS_SEARCH_14_PARAMETERS_separate_searches	FALSE
RESULTS_SEARCH_14_PARAMETERS_MSTOLERANCE_type	dalton
RESULTS_SEARCH_14_PARAMETERS_MSTOLERANCE_value	0.05
RESULTS_SEARCH_14_PARAMETERS_MSMSTOLERANCE_type	dalton
RESULTS_SEARCH_14_PARAMETERS_MSMSTOLERANCE_value	0.1
RESULTS_SEARCH_14_PARAMETERS_MS_STANDARD_DEVIATION_type	dalton
RESULTS_SEARCH_14_PARAMETERS_MS_STANDARD_DEVIATION_value	0.0011
RESULTS_SEARCH_14_PARAMETERS_MSMS_STANDARD_DEVIATION_type	dalton
RESULTS_SEARCH_14_PARAMETERS_MSMS_STANDARD_DEVIATION_value	0.01
RESULTS_SEARCH_14_PARAMETERS_FASTA_filename	C:\AB SCIEX\ProteinPilot Data\SearchDatabases\Uniprot_proteome_Phaseolusvulgaris&Rhizobiumleguminosarum&contaminantes.fasta
RESULTS_SEARCH_14_PARAMETERS_AUTO_CALIBRATION_ms	TRUE
RESULTS_SEARCH_14_PARAMETERS_AUTO_CALIBRATION_msexport	FALSE
RESULTS_SEARCH_14_PARAMETERS_AUTO_CALIBRATION_msms	TRUE
RESULTS_SEARCH_14_PARAMETERS_AUTO_CALIBRATION_msmstolsdratio	2.75
RESULTS_SEARCH_14_PARAMETERS_AUTO_CALIBRATION_mstolsdratio	7
RESULTS_SEARCH_14_PARAMETERS_AUTO_CALIBRATION_squareroot	TRUE
RESULTS_SEARCH_14_PARAMETERS_AUTO_CALIBRATION_type	dalton
RESULTS_SEARCH_14_PARAMETERS_AUTO_CALIBRATION_MCP_d_s_s_f	0.0666667
RESULTS_SEARCH_14_PARAMETERS_AUTO_CALIBRATION_MCP_d_s_w_f	3
RESULTS_SEARCH_14_PARAMETERS_AUTO_CALIBRATION_MCP_m_f_r_mbc	200
RESULTS_SEARCH_14_PARAMETERS_AUTO_CALIBRATION_MCP_m_m_c	10
RESULTS_SEARCH_14_PARAMETERS_AUTO_CALIBRATION_MCP_m_m_f_s	0.25
RESULTS_SEARCH_14_PARAMETERS_AUTO_CALIBRATION_MCP_m_m_p_f	0.33
RESULTS_SEARCH_14_PARAMETERS_AUTO_CALIBRATION_MCP_m_m_p_rms_f	1
RESULTS_SEARCH_14_PARAMETERS_AUTO_CALIBRATION_MCP_m_p_t_f	1
RESULTS_SEARCH_14_PARAMETERS_AUTO_CALIBRATION_MCP_m_r_h_n_b	15
RESULTS_SEARCH_14_PARAMETERS_AUTO_CALIBRATION_MCP_m_z_n_s	99
RESULTS_SEARCH_14_PARAMETERS_AUTO_CALIBRATION_MCP_m_z_s_mn_f_r	0.0666667
RESULTS_SEARCH_14_PARAMETERS_AUTO_CALIBRATION_MCP_m_z_s_mx_f_r	0.1
RESULTS_SEARCH_14_PARAMETERS_MS_AUTO_CALIBRATION_OUT_avres	-1.56803e-08
RESULTS_SEARCH_14_PARAMETERS_MS_AUTO_CALIBRATION_OUT_c0	0.000141711
RESULTS_SEARCH_14_PARAMETERS_MS_AUTO_CALIBRATION_OUT_c1minus1	-4.46717e-06
RESULTS_SEARCH_14_PARAMETERS_MS_AUTO_CALIBRATION_OUT_c2	0
RESULTS_SEARCH_14_PARAMETERS_MS_AUTO_CALIBRATION_OUT_file	1
RESULTS_SEARCH_14_PARAMETERS_MS_AUTO_CALIBRATION_OUT_partnumber	7
RESULTS_SEARCH_14_PARAMETERS_MS_AUTO_CALIBRATION_OUT_polyorder	1
RESULTS_SEARCH_14_PARAMETERS_MS_AUTO_CALIBRATION_OUT_sample	1
RESULTS_SEARCH_14_PARAMETERS_MS_AUTO_CALIBRATION_OUT_squareroot	TRUE
RESULTS_SEARCH_14_PARAMETERS_MSMS_AUTO_CALIBRATION_OUT_avres	-8.96326e-08
RESULTS_SEARCH_14_PARAMETERS_MSMS_AUTO_CALIBRATION_OUT_c0	0.00011628
RESULTS_SEARCH_14_PARAMETERS_MSMS_AUTO_CALIBRATION_OUT_c1minus1	-4.92897e-06
RESULTS_SEARCH_14_PARAMETERS_MSMS_AUTO_CALIBRATION_OUT_c2	0
RESULTS_SEARCH_14_PARAMETERS_MSMS_AUTO_CALIBRATION_OUT_file	1
RESULTS_SEARCH_14_PARAMETERS_MSMS_AUTO_CALIBRATION_OUT_partnumber	7
RESULTS_SEARCH_14_PARAMETERS_MSMS_AUTO_CALIBRATION_OUT_polyorder	1
RESULTS_SEARCH_14_PARAMETERS_MSMS_AUTO_CALIBRATION_OUT_sample	1
RESULTS_SEARCH_14_PARAMETERS_MSMS_AUTO_CALIBRATION_OUT_squareroot	TRUE
RESULTS_SEARCH_14_PARAMETERS_MAX_PRECURSORS_FRAGLET	5
RESULTS_SEARCH_14_PARAMETERS_MAX_PRECURSORS_TAGLET	1
RESULTS_SEARCH_14_PARAMETERS_PRECURSORS_DR_FRAGLET	10
RESULTS_SEARCH_14_PARAMETERS_PRECURSORS_DR_TAGLET	3
RESULTS_SEARCH_14_PARAMETERS_DEFAULT_CHARGE_STATE_1_charge	2
RESULTS_SEARCH_14_PARAMETERS_DEFAULT_CHARGE_STATE_1_probability	1
RESULTS_SEARCH_14_PARAMETERS_DEFAULT_CHARGE_STATE_2_charge	3
RESULTS_SEARCH_14_PARAMETERS_DEFAULT_CHARGE_STATE_2_probability	1
RESULTS_SEARCH_14_PARAMETERS_DEFAULT_CHARGE_STATE_3_charge	4
RESULTS_SEARCH_14_PARAMETERS_DEFAULT_CHARGE_STATE_3_probability	1
RESULTS_SEARCH_14_PARAMETERS_VERSION	5.0.1.0, 4895
RESULTS_SEARCH_14_PARAMETERS_PARAGON_VERSION	5.0.1.0, 4874
RESULTS_SEARCH_14_PARAMETERS_APPLICATION	ProteinPilot(tm) Software
RESULTS_SEARCH_14_PARAMETERS_PROGROUP_alternativedispositionmaximumfoldprobabilitydrop	100
RESULTS_SEARCH_14_PARAMETERS_PROGROUP_alternativedispositionmaximumfoldscoredrop	2
RESULTS_SEARCH_14_PARAMETERS_PROGROUP_autodiscordantpeptidethreshold	0.3
RESULTS_SEARCH_14_PARAMETERS_PROGROUP_bayesconfidencecalclulation	TRUE
RESULTS_SEARCH_14_PARAMETERS_PROGROUP_calibrateconfidence	TRUE
RESULTS_SEARCH_14_PARAMETERS_PROGROUP_compresspeptides	FALSE
RESULTS_SEARCH_14_PARAMETERS_PROGROUP_confidencepercentthresholdforexcludingothersfromquant	15
RESULTS_SEARCH_14_PARAMETERS_PROGROUP_confidencepercentthresholdforincludingselfinquant	15
RESULTS_SEARCH_14_PARAMETERS_PROGROUP_donotstoremspeaklists	FALSE
RESULTS_SEARCH_14_PARAMETERS_PROGROUP_fasta	C:\AB SCIEX\ProteinPilot Data\SearchDatabases\Uniprot_proteome_Phaseolusvulgaris&Rhizobiumleguminosarum&contaminantes.fasta
RESULTS_SEARCH_14_PARAMETERS_PROGROUP_featuregroupminpepconf	0.66
RESULTS_SEARCH_14_PARAMETERS_PROGROUP_featuregroupminups	0.47
RESULTS_SEARCH_14_PARAMETERS_PROGROUP_focusingintersection	4
RESULTS_SEARCH_14_PARAMETERS_PROGROUP_focusingminimummatchconfidence	0.1
RESULTS_SEARCH_14_PARAMETERS_PROGROUP_focusingminunusedprotscore	0.1
RESULTS_SEARCH_14_PARAMETERS_PROGROUP_focusingsubsetcutoff	1900-01-06
RESULTS_SEARCH_14_PARAMETERS_PROGROUP_intersection	1.3
RESULTS_SEARCH_14_PARAMETERS_PROGROUP_minimummatchconfidencecutoff	0.001
RESULTS_SEARCH_14_PARAMETERS_PROGROUP_minunusedprotscore	0.0458
RESULTS_SEARCH_14_PARAMETERS_PROGROUP_subsetcutoff	1900-01-02
RESULTS_SEARCH_14_PARAMETERS_PROGROUP_unusedprotscorethresholdforexcludingothersfromquant	1.3
RESULTS_SEARCH_14_PARAMETERS_PEAKLIST_count	3900
RESULTS_SEARCH_14_PARAMETERS_PEAKLIST_filenumber	1
RESULTS_SEARCH_14_PARAMETERS_PEAKLIST_original_count	3900
RESULTS_SEARCH_14_PARAMETERS_PEAKLIST_originalfilename	C:\Users\5600 Procesado\Desktop\Carpetas de datos en escritorio\LibreriaPhaseolus18082018\Libreria Phaseolus18072018\LibreriaPhaseolus18082018_M1M2.wiff
RESULTS_SEARCH_14_PARAMETERS_PEAKLIST_partnumber	1900-01-07
RESULTS_SEARCH_14_PARAMETERS_QUANT_TYPE_background_correction	FALSE
RESULTS_SEARCH_14_PARAMETERS_QUANT_TYPE_bias_correction	TRUE
RESULTS_SEARCH_14_PARAMETERS_QUANT_TYPE_keep_extreme_peptides_over_fraction	0
RESULTS_SEARCH_14_PARAMETERS_QUANT_TYPE_low_confidence_check	TRUE
RESULTS_SEARCH_14_PARAMETERS_QUANT_TYPE_low_intensity_check	TRUE
RESULTS_SEARCH_14_PARAMETERS_QUANT_TYPE_median_statistic	TRUE
RESULTS_SEARCH_14_PARAMETERS_QUANT_TYPE_mod_check	TRUE
RESULTS_SEARCH_14_PARAMETERS_QUANT_TYPE_quant_threshold	-1
RESULTS_SEARCH_14_PARAMETERS_QUANT_TYPE_quant_threshold_sn	9
RESULTS_SEARCH_14_PARAMETERS_QUANT_TYPE_separate_searches	FALSE
RESULTS_SEARCH_14_PARAMETERS_QUANT_TYPE_shared_msms_check	TRUE
RESULTS_SEARCH_14_PARAMETERS_PARAGON_METHOD_SETTINGS_UI_SAMPLE_TYPE	Identification
RESULTS_SEARCH_14_PARAMETERS_PARAGON_METHOD_SETTINGS_UI_CYS_ALKYLATION	MSBT and MMTS
RESULTS_SEARCH_14_PARAMETERS_PARAGON_METHOD_SETTINGS_UI_DIGESTION	Trypsin
RESULTS_SEARCH_14_PARAMETERS_PARAGON_METHOD_SETTINGS_UI_SPECIAL_FACTOR	CN-BIOTIN
RESULTS_SEARCH_14_PARAMETERS_PARAGON_METHOD_SETTINGS_UI_INSTRUMENT	TripleTOF 5600
RESULTS_SEARCH_14_PARAMETERS_PARAGON_METHOD_SETTINGS_UI_SEARCH_EFFORT	Thorough
RESULTS_SEARCH_14_PARAMETERS_PARAGON_METHOD_SETTINGS_UI_ID_FOCUS	Biological modifications
RESULTS_SEARCH_14_PARAMETERS_PARAGON_METHOD_SETTINGS_UI_USER_NAME	5600Procesado\5600 Procesado
RESULTS_SEARCH_14_PARAMETERS_PARAGON_METHOD_SETTINGS_UI_MACHINE_NAME	5600PROCESADO
RESULTS_SEARCH_14_PARAMETERS_PARAGON_METHOD_SETTINGS_UI_SEARCH_ID	6.36761e+17
RESULTS_SEARCH_14_PARAMETERS_PARAGON_METHOD_SETTINGS_UI_START_TIME	2018-10-26 08:09:21
RESULTS_SEARCH_14_PARAMETERS_PARAGON_METHOD_SETTINGS_UI_MIN_UNUSED_PROTSCORE	0.0458
RESULTS_SEARCH_14_PARAMETERS_PARAGON_METHOD_SETTINGS_UI_PSPEP	TRUE
RESULTS_SEARCH_15_time_cpu	473275
RESULTS_SEARCH_15_time_duration	476658
RESULTS_SEARCH_15_version	5.0.1.4874
RESULTS_SEARCH_15_xml:id	SEARCH:1:636761381617772160_7
RESULTS_SEARCH_15_PARAMETERS_chemical_data_edited	TRUE
RESULTS_SEARCH_15_PARAMETERS_do_multiprecursor_search	TRUE
RESULTS_SEARCH_15_PARAMETERS_do_reverse_search	TRUE
RESULTS_SEARCH_15_PARAMETERS_max_quant_labels	35
RESULTS_SEARCH_15_PARAMETERS_maxresults	15
RESULTS_SEARCH_15_PARAMETERS_separate_searches	FALSE
RESULTS_SEARCH_15_PARAMETERS_MSTOLERANCE_type	dalton
RESULTS_SEARCH_15_PARAMETERS_MSTOLERANCE_value	0.05
RESULTS_SEARCH_15_PARAMETERS_MSMSTOLERANCE_type	dalton
RESULTS_SEARCH_15_PARAMETERS_MSMSTOLERANCE_value	0.1
RESULTS_SEARCH_15_PARAMETERS_MS_STANDARD_DEVIATION_type	dalton
RESULTS_SEARCH_15_PARAMETERS_MS_STANDARD_DEVIATION_value	0.0011
RESULTS_SEARCH_15_PARAMETERS_MSMS_STANDARD_DEVIATION_type	dalton
RESULTS_SEARCH_15_PARAMETERS_MSMS_STANDARD_DEVIATION_value	0.01
RESULTS_SEARCH_15_PARAMETERS_FASTA_filename	C:\AB SCIEX\ProteinPilot Data\SearchDatabases\Uniprot_proteome_Phaseolusvulgaris&Rhizobiumleguminosarum&contaminantes.fasta
RESULTS_SEARCH_15_PARAMETERS_AUTO_CALIBRATION_ms	TRUE
RESULTS_SEARCH_15_PARAMETERS_AUTO_CALIBRATION_msexport	FALSE
RESULTS_SEARCH_15_PARAMETERS_AUTO_CALIBRATION_msms	TRUE
RESULTS_SEARCH_15_PARAMETERS_AUTO_CALIBRATION_msmstolsdratio	2.75
RESULTS_SEARCH_15_PARAMETERS_AUTO_CALIBRATION_mstolsdratio	7
RESULTS_SEARCH_15_PARAMETERS_AUTO_CALIBRATION_squareroot	TRUE
RESULTS_SEARCH_15_PARAMETERS_AUTO_CALIBRATION_type	dalton
RESULTS_SEARCH_15_PARAMETERS_AUTO_CALIBRATION_MCP_d_s_s_f	0.0666667
RESULTS_SEARCH_15_PARAMETERS_AUTO_CALIBRATION_MCP_d_s_w_f	3
RESULTS_SEARCH_15_PARAMETERS_AUTO_CALIBRATION_MCP_m_f_r_mbc	200
RESULTS_SEARCH_15_PARAMETERS_AUTO_CALIBRATION_MCP_m_m_c	10
RESULTS_SEARCH_15_PARAMETERS_AUTO_CALIBRATION_MCP_m_m_f_s	0.25
RESULTS_SEARCH_15_PARAMETERS_AUTO_CALIBRATION_MCP_m_m_p_f	0.33
RESULTS_SEARCH_15_PARAMETERS_AUTO_CALIBRATION_MCP_m_m_p_rms_f	1
RESULTS_SEARCH_15_PARAMETERS_AUTO_CALIBRATION_MCP_m_p_t_f	1
RESULTS_SEARCH_15_PARAMETERS_AUTO_CALIBRATION_MCP_m_r_h_n_b	15
RESULTS_SEARCH_15_PARAMETERS_AUTO_CALIBRATION_MCP_m_z_n_s	99
RESULTS_SEARCH_15_PARAMETERS_AUTO_CALIBRATION_MCP_m_z_s_mn_f_r	0.0666667
RESULTS_SEARCH_15_PARAMETERS_AUTO_CALIBRATION_MCP_m_z_s_mx_f_r	0.1
RESULTS_SEARCH_15_PARAMETERS_MS_AUTO_CALIBRATION_OUT_avres	2.63006e-08
RESULTS_SEARCH_15_PARAMETERS_MS_AUTO_CALIBRATION_OUT_c0	0.000123106
RESULTS_SEARCH_15_PARAMETERS_MS_AUTO_CALIBRATION_OUT_c1minus1	-3.92646e-06
RESULTS_SEARCH_15_PARAMETERS_MS_AUTO_CALIBRATION_OUT_c2	0
RESULTS_SEARCH_15_PARAMETERS_MS_AUTO_CALIBRATION_OUT_file	1
RESULTS_SEARCH_15_PARAMETERS_MS_AUTO_CALIBRATION_OUT_partnumber	8
RESULTS_SEARCH_15_PARAMETERS_MS_AUTO_CALIBRATION_OUT_polyorder	1
RESULTS_SEARCH_15_PARAMETERS_MS_AUTO_CALIBRATION_OUT_sample	1
RESULTS_SEARCH_15_PARAMETERS_MS_AUTO_CALIBRATION_OUT_squareroot	TRUE
RESULTS_SEARCH_15_PARAMETERS_MSMS_AUTO_CALIBRATION_OUT_avres	-8.22995e-08
RESULTS_SEARCH_15_PARAMETERS_MSMS_AUTO_CALIBRATION_OUT_c0	0.000196124
RESULTS_SEARCH_15_PARAMETERS_MSMS_AUTO_CALIBRATION_OUT_c1minus1	-7.26623e-06
RESULTS_SEARCH_15_PARAMETERS_MSMS_AUTO_CALIBRATION_OUT_c2	0
RESULTS_SEARCH_15_PARAMETERS_MSMS_AUTO_CALIBRATION_OUT_file	1
RESULTS_SEARCH_15_PARAMETERS_MSMS_AUTO_CALIBRATION_OUT_partnumber	8
RESULTS_SEARCH_15_PARAMETERS_MSMS_AUTO_CALIBRATION_OUT_polyorder	1
RESULTS_SEARCH_15_PARAMETERS_MSMS_AUTO_CALIBRATION_OUT_sample	1
RESULTS_SEARCH_15_PARAMETERS_MSMS_AUTO_CALIBRATION_OUT_squareroot	TRUE
RESULTS_SEARCH_15_PARAMETERS_MAX_PRECURSORS_FRAGLET	5
RESULTS_SEARCH_15_PARAMETERS_MAX_PRECURSORS_TAGLET	1
RESULTS_SEARCH_15_PARAMETERS_PRECURSORS_DR_FRAGLET	10
RESULTS_SEARCH_15_PARAMETERS_PRECURSORS_DR_TAGLET	3
RESULTS_SEARCH_15_PARAMETERS_DEFAULT_CHARGE_STATE_1_charge	2
RESULTS_SEARCH_15_PARAMETERS_DEFAULT_CHARGE_STATE_1_probability	1
RESULTS_SEARCH_15_PARAMETERS_DEFAULT_CHARGE_STATE_2_charge	3
RESULTS_SEARCH_15_PARAMETERS_DEFAULT_CHARGE_STATE_2_probability	1
RESULTS_SEARCH_15_PARAMETERS_DEFAULT_CHARGE_STATE_3_charge	4
RESULTS_SEARCH_15_PARAMETERS_DEFAULT_CHARGE_STATE_3_probability	1
RESULTS_SEARCH_15_PARAMETERS_VERSION	5.0.1.0, 4895
RESULTS_SEARCH_15_PARAMETERS_PARAGON_VERSION	5.0.1.0, 4874
RESULTS_SEARCH_15_PARAMETERS_APPLICATION	ProteinPilot(tm) Software
RESULTS_SEARCH_15_PARAMETERS_PROGROUP_alternativedispositionmaximumfoldprobabilitydrop	100
RESULTS_SEARCH_15_PARAMETERS_PROGROUP_alternativedispositionmaximumfoldscoredrop	2
RESULTS_SEARCH_15_PARAMETERS_PROGROUP_autodiscordantpeptidethreshold	0.3
RESULTS_SEARCH_15_PARAMETERS_PROGROUP_bayesconfidencecalclulation	TRUE
RESULTS_SEARCH_15_PARAMETERS_PROGROUP_calibrateconfidence	TRUE
RESULTS_SEARCH_15_PARAMETERS_PROGROUP_compresspeptides	FALSE
RESULTS_SEARCH_15_PARAMETERS_PROGROUP_confidencepercentthresholdforexcludingothersfromquant	15
RESULTS_SEARCH_15_PARAMETERS_PROGROUP_confidencepercentthresholdforincludingselfinquant	15
RESULTS_SEARCH_15_PARAMETERS_PROGROUP_donotstoremspeaklists	FALSE
RESULTS_SEARCH_15_PARAMETERS_PROGROUP_fasta	C:\AB SCIEX\ProteinPilot Data\SearchDatabases\Uniprot_proteome_Phaseolusvulgaris&Rhizobiumleguminosarum&contaminantes.fasta
RESULTS_SEARCH_15_PARAMETERS_PROGROUP_featuregroupminpepconf	0.66
RESULTS_SEARCH_15_PARAMETERS_PROGROUP_featuregroupminups	0.47
RESULTS_SEARCH_15_PARAMETERS_PROGROUP_focusingintersection	4
RESULTS_SEARCH_15_PARAMETERS_PROGROUP_focusingminimummatchconfidence	0.1
RESULTS_SEARCH_15_PARAMETERS_PROGROUP_focusingminunusedprotscore	0.1
RESULTS_SEARCH_15_PARAMETERS_PROGROUP_focusingsubsetcutoff	6
RESULTS_SEARCH_15_PARAMETERS_PROGROUP_intersection	1.3
RESULTS_SEARCH_15_PARAMETERS_PROGROUP_minimummatchconfidencecutoff	00:01:26.400000
RESULTS_SEARCH_15_PARAMETERS_PROGROUP_minunusedprotscore	0.0458
RESULTS_SEARCH_15_PARAMETERS_PROGROUP_subsetcutoff	2
RESULTS_SEARCH_15_PARAMETERS_PROGROUP_unusedprotscorethresholdforexcludingothersfromquant	1.3
RESULTS_SEARCH_15_PARAMETERS_PEAKLIST_count	3850
RESULTS_SEARCH_15_PARAMETERS_PEAKLIST_filenumber	1
RESULTS_SEARCH_15_PARAMETERS_PEAKLIST_original_count	3850
RESULTS_SEARCH_15_PARAMETERS_PEAKLIST_originalfilename	C:\Users\5600 Procesado\Desktop\Carpetas de datos en escritorio\LibreriaPhaseolus18082018\Libreria Phaseolus18072018\LibreriaPhaseolus18082018_M1M2.wiff
RESULTS_SEARCH_15_PARAMETERS_PEAKLIST_partnumber	8
RESULTS_SEARCH_15_PARAMETERS_QUANT_TYPE_background_correction	FALSE
RESULTS_SEARCH_15_PARAMETERS_QUANT_TYPE_bias_correction	TRUE
RESULTS_SEARCH_15_PARAMETERS_QUANT_TYPE_keep_extreme_peptides_over_fraction	0
RESULTS_SEARCH_15_PARAMETERS_QUANT_TYPE_low_confidence_check	TRUE
RESULTS_SEARCH_15_PARAMETERS_QUANT_TYPE_low_intensity_check	TRUE
RESULTS_SEARCH_15_PARAMETERS_QUANT_TYPE_median_statistic	TRUE
RESULTS_SEARCH_15_PARAMETERS_QUANT_TYPE_mod_check	TRUE
RESULTS_SEARCH_15_PARAMETERS_QUANT_TYPE_quant_threshold	-1
RESULTS_SEARCH_15_PARAMETERS_QUANT_TYPE_quant_threshold_sn	9
RESULTS_SEARCH_15_PARAMETERS_QUANT_TYPE_separate_searches	FALSE
RESULTS_SEARCH_15_PARAMETERS_QUANT_TYPE_shared_msms_check	TRUE
RESULTS_SEARCH_15_PARAMETERS_PARAGON_METHOD_SETTINGS_UI_SAMPLE_TYPE	Identification
RESULTS_SEARCH_15_PARAMETERS_PARAGON_METHOD_SETTINGS_UI_CYS_ALKYLATION	MSBT and MMTS
RESULTS_SEARCH_15_PARAMETERS_PARAGON_METHOD_SETTINGS_UI_DIGESTION	Trypsin
RESULTS_SEARCH_15_PARAMETERS_PARAGON_METHOD_SETTINGS_UI_SPECIAL_FACTOR	CN-BIOTIN
RESULTS_SEARCH_15_PARAMETERS_PARAGON_METHOD_SETTINGS_UI_INSTRUMENT	TripleTOF 5600
RESULTS_SEARCH_15_PARAMETERS_PARAGON_METHOD_SETTINGS_UI_SEARCH_EFFORT	Thorough
RESULTS_SEARCH_15_PARAMETERS_PARAGON_METHOD_SETTINGS_UI_ID_FOCUS	Biological modifications
RESULTS_SEARCH_15_PARAMETERS_PARAGON_METHOD_SETTINGS_UI_USER_NAME	5600Procesado\5600 Procesado
RESULTS_SEARCH_15_PARAMETERS_PARAGON_METHOD_SETTINGS_UI_MACHINE_NAME	5600PROCESADO
RESULTS_SEARCH_15_PARAMETERS_PARAGON_METHOD_SETTINGS_UI_SEARCH_ID	6.36761e+17
RESULTS_SEARCH_15_PARAMETERS_PARAGON_METHOD_SETTINGS_UI_START_TIME	2018-10-26 08:09:21
RESULTS_SEARCH_15_PARAMETERS_PARAGON_METHOD_SETTINGS_UI_MIN_UNUSED_PROTSCORE	0.0458
RESULTS_SEARCH_15_PARAMETERS_PARAGON_METHOD_SETTINGS_UI_PSPEP	TRUE
RESULTS_SEARCH_16_time_cpu	422715
RESULTS_SEARCH_16_time_duration	422707
RESULTS_SEARCH_16_version	5.0.1.4874
RESULTS_SEARCH_16_xml:id	SEARCH:2:636761381617772160_7
RESULTS_SEARCH_16_PARAMETERS_chemical_data_edited	TRUE
RESULTS_SEARCH_16_PARAMETERS_do_multiprecursor_search	TRUE
RESULTS_SEARCH_16_PARAMETERS_do_reverse_search	TRUE
RESULTS_SEARCH_16_PARAMETERS_max_quant_labels	35
RESULTS_SEARCH_16_PARAMETERS_maxresults	1900-01-15
RESULTS_SEARCH_16_PARAMETERS_separate_searches	FALSE
RESULTS_SEARCH_16_PARAMETERS_MSTOLERANCE_type	dalton
RESULTS_SEARCH_16_PARAMETERS_MSTOLERANCE_value	0.05
RESULTS_SEARCH_16_PARAMETERS_MSMSTOLERANCE_type	dalton
RESULTS_SEARCH_16_PARAMETERS_MSMSTOLERANCE_value	0.1
RESULTS_SEARCH_16_PARAMETERS_MS_STANDARD_DEVIATION_type	dalton
RESULTS_SEARCH_16_PARAMETERS_MS_STANDARD_DEVIATION_value	0.0011
RESULTS_SEARCH_16_PARAMETERS_MSMS_STANDARD_DEVIATION_type	dalton
RESULTS_SEARCH_16_PARAMETERS_MSMS_STANDARD_DEVIATION_value	0.01
RESULTS_SEARCH_16_PARAMETERS_FASTA_filename	C:\AB SCIEX\ProteinPilot Data\SearchDatabases\Uniprot_proteome_Phaseolusvulgaris&Rhizobiumleguminosarum&contaminantes.fasta
RESULTS_SEARCH_16_PARAMETERS_AUTO_CALIBRATION_ms	TRUE
RESULTS_SEARCH_16_PARAMETERS_AUTO_CALIBRATION_msexport	FALSE
RESULTS_SEARCH_16_PARAMETERS_AUTO_CALIBRATION_msms	TRUE
RESULTS_SEARCH_16_PARAMETERS_AUTO_CALIBRATION_msmstolsdratio	2.75
RESULTS_SEARCH_16_PARAMETERS_AUTO_CALIBRATION_mstolsdratio	7
RESULTS_SEARCH_16_PARAMETERS_AUTO_CALIBRATION_squareroot	TRUE
RESULTS_SEARCH_16_PARAMETERS_AUTO_CALIBRATION_type	dalton
RESULTS_SEARCH_16_PARAMETERS_AUTO_CALIBRATION_MCP_d_s_s_f	0.0666667
RESULTS_SEARCH_16_PARAMETERS_AUTO_CALIBRATION_MCP_d_s_w_f	3
RESULTS_SEARCH_16_PARAMETERS_AUTO_CALIBRATION_MCP_m_f_r_mbc	200
RESULTS_SEARCH_16_PARAMETERS_AUTO_CALIBRATION_MCP_m_m_c	10
RESULTS_SEARCH_16_PARAMETERS_AUTO_CALIBRATION_MCP_m_m_f_s	0.25
RESULTS_SEARCH_16_PARAMETERS_AUTO_CALIBRATION_MCP_m_m_p_f	0.33
RESULTS_SEARCH_16_PARAMETERS_AUTO_CALIBRATION_MCP_m_m_p_rms_f	1
RESULTS_SEARCH_16_PARAMETERS_AUTO_CALIBRATION_MCP_m_p_t_f	1
RESULTS_SEARCH_16_PARAMETERS_AUTO_CALIBRATION_MCP_m_r_h_n_b	15
RESULTS_SEARCH_16_PARAMETERS_AUTO_CALIBRATION_MCP_m_z_n_s	99
RESULTS_SEARCH_16_PARAMETERS_AUTO_CALIBRATION_MCP_m_z_s_mn_f_r	0.0666667
RESULTS_SEARCH_16_PARAMETERS_AUTO_CALIBRATION_MCP_m_z_s_mx_f_r	0.1
RESULTS_SEARCH_16_PARAMETERS_MS_AUTO_CALIBRATION_OUT_avres	2.63006e-08
RESULTS_SEARCH_16_PARAMETERS_MS_AUTO_CALIBRATION_OUT_c0	0.000123106
RESULTS_SEARCH_16_PARAMETERS_MS_AUTO_CALIBRATION_OUT_c1minus1	-3.92646e-06
RESULTS_SEARCH_16_PARAMETERS_MS_AUTO_CALIBRATION_OUT_c2	0
RESULTS_SEARCH_16_PARAMETERS_MS_AUTO_CALIBRATION_OUT_file	1
RESULTS_SEARCH_16_PARAMETERS_MS_AUTO_CALIBRATION_OUT_partnumber	1900-01-08
RESULTS_SEARCH_16_PARAMETERS_MS_AUTO_CALIBRATION_OUT_polyorder	1900-01-01
RESULTS_SEARCH_16_PARAMETERS_MS_AUTO_CALIBRATION_OUT_sample	1
RESULTS_SEARCH_16_PARAMETERS_MS_AUTO_CALIBRATION_OUT_squareroot	TRUE
RESULTS_SEARCH_16_PARAMETERS_MSMS_AUTO_CALIBRATION_OUT_avres	-8.22995e-08
RESULTS_SEARCH_16_PARAMETERS_MSMS_AUTO_CALIBRATION_OUT_c0	0.000196124
RESULTS_SEARCH_16_PARAMETERS_MSMS_AUTO_CALIBRATION_OUT_c1minus1	-7.26623e-06
RESULTS_SEARCH_16_PARAMETERS_MSMS_AUTO_CALIBRATION_OUT_c2	0
RESULTS_SEARCH_16_PARAMETERS_MSMS_AUTO_CALIBRATION_OUT_file	1
RESULTS_SEARCH_16_PARAMETERS_MSMS_AUTO_CALIBRATION_OUT_partnumber	8
RESULTS_SEARCH_16_PARAMETERS_MSMS_AUTO_CALIBRATION_OUT_polyorder	1900-01-01
RESULTS_SEARCH_16_PARAMETERS_MSMS_AUTO_CALIBRATION_OUT_sample	1
RESULTS_SEARCH_16_PARAMETERS_MSMS_AUTO_CALIBRATION_OUT_squareroot	TRUE
RESULTS_SEARCH_16_PARAMETERS_MAX_PRECURSORS_FRAGLET	5
RESULTS_SEARCH_16_PARAMETERS_MAX_PRECURSORS_TAGLET	1
RESULTS_SEARCH_16_PARAMETERS_PRECURSORS_DR_FRAGLET	10
RESULTS_SEARCH_16_PARAMETERS_PRECURSORS_DR_TAGLET	3
RESULTS_SEARCH_16_PARAMETERS_DEFAULT_CHARGE_STATE_1_charge	2
RESULTS_SEARCH_16_PARAMETERS_DEFAULT_CHARGE_STATE_1_probability	1
RESULTS_SEARCH_16_PARAMETERS_DEFAULT_CHARGE_STATE_2_charge	3
RESULTS_SEARCH_16_PARAMETERS_DEFAULT_CHARGE_STATE_2_probability	1
RESULTS_SEARCH_16_PARAMETERS_DEFAULT_CHARGE_STATE_3_charge	4
RESULTS_SEARCH_16_PARAMETERS_DEFAULT_CHARGE_STATE_3_probability	1
RESULTS_SEARCH_16_PARAMETERS_VERSION	5.0.1.0, 4895
RESULTS_SEARCH_16_PARAMETERS_PARAGON_VERSION	5.0.1.0, 4874
RESULTS_SEARCH_16_PARAMETERS_APPLICATION	ProteinPilot(tm) Software
RESULTS_SEARCH_16_PARAMETERS_PROGROUP_alternativedispositionmaximumfoldprobabilitydrop	100
RESULTS_SEARCH_16_PARAMETERS_PROGROUP_alternativedispositionmaximumfoldscoredrop	2
RESULTS_SEARCH_16_PARAMETERS_PROGROUP_autodiscordantpeptidethreshold	0.3
RESULTS_SEARCH_16_PARAMETERS_PROGROUP_bayesconfidencecalclulation	TRUE
RESULTS_SEARCH_16_PARAMETERS_PROGROUP_calibrateconfidence	TRUE
RESULTS_SEARCH_16_PARAMETERS_PROGROUP_compresspeptides	FALSE
RESULTS_SEARCH_16_PARAMETERS_PROGROUP_confidencepercentthresholdforexcludingothersfromquant	15
RESULTS_SEARCH_16_PARAMETERS_PROGROUP_confidencepercentthresholdforincludingselfinquant	15
RESULTS_SEARCH_16_PARAMETERS_PROGROUP_donotstoremspeaklists	FALSE
RESULTS_SEARCH_16_PARAMETERS_PROGROUP_fasta	C:\AB SCIEX\ProteinPilot Data\SearchDatabases\Uniprot_proteome_Phaseolusvulgaris&Rhizobiumleguminosarum&contaminantes.fasta
RESULTS_SEARCH_16_PARAMETERS_PROGROUP_featuregroupminpepconf	0.66
RESULTS_SEARCH_16_PARAMETERS_PROGROUP_featuregroupminups	0.47
RESULTS_SEARCH_16_PARAMETERS_PROGROUP_focusingintersection	4
RESULTS_SEARCH_16_PARAMETERS_PROGROUP_focusingminimummatchconfidence	0.1
RESULTS_SEARCH_16_PARAMETERS_PROGROUP_focusingminunusedprotscore	0.1
RESULTS_SEARCH_16_PARAMETERS_PROGROUP_focusingsubsetcutoff	1900-01-06
RESULTS_SEARCH_16_PARAMETERS_PROGROUP_intersection	1.3
RESULTS_SEARCH_16_PARAMETERS_PROGROUP_minimummatchconfidencecutoff	0.001
RESULTS_SEARCH_16_PARAMETERS_PROGROUP_minunusedprotscore	0.0458
RESULTS_SEARCH_16_PARAMETERS_PROGROUP_subsetcutoff	2
RESULTS_SEARCH_16_PARAMETERS_PROGROUP_unusedprotscorethresholdforexcludingothersfromquant	1.3
RESULTS_SEARCH_16_PARAMETERS_PEAKLIST_count	3850
RESULTS_SEARCH_16_PARAMETERS_PEAKLIST_filenumber	1
RESULTS_SEARCH_16_PARAMETERS_PEAKLIST_original_count	3850
RESULTS_SEARCH_16_PARAMETERS_PEAKLIST_originalfilename	C:\Users\5600 Procesado\Desktop\Carpetas de datos en escritorio\LibreriaPhaseolus18082018\Libreria Phaseolus18072018\LibreriaPhaseolus18082018_M1M2.wiff
RESULTS_SEARCH_16_PARAMETERS_PEAKLIST_partnumber	8
RESULTS_SEARCH_16_PARAMETERS_QUANT_TYPE_background_correction	FALSE
RESULTS_SEARCH_16_PARAMETERS_QUANT_TYPE_bias_correction	TRUE
RESULTS_SEARCH_16_PARAMETERS_QUANT_TYPE_keep_extreme_peptides_over_fraction	0
RESULTS_SEARCH_16_PARAMETERS_QUANT_TYPE_low_confidence_check	TRUE
RESULTS_SEARCH_16_PARAMETERS_QUANT_TYPE_low_intensity_check	TRUE
RESULTS_SEARCH_16_PARAMETERS_QUANT_TYPE_median_statistic	TRUE
RESULTS_SEARCH_16_PARAMETERS_QUANT_TYPE_mod_check	TRUE
RESULTS_SEARCH_16_PARAMETERS_QUANT_TYPE_quant_threshold	-1
RESULTS_SEARCH_16_PARAMETERS_QUANT_TYPE_quant_threshold_sn	9
RESULTS_SEARCH_16_PARAMETERS_QUANT_TYPE_separate_searches	FALSE
RESULTS_SEARCH_16_PARAMETERS_QUANT_TYPE_shared_msms_check	TRUE
RESULTS_SEARCH_16_PARAMETERS_PARAGON_METHOD_SETTINGS_UI_SAMPLE_TYPE	Identification
RESULTS_SEARCH_16_PARAMETERS_PARAGON_METHOD_SETTINGS_UI_CYS_ALKYLATION	MSBT and MMTS
RESULTS_SEARCH_16_PARAMETERS_PARAGON_METHOD_SETTINGS_UI_DIGESTION	Trypsin
RESULTS_SEARCH_16_PARAMETERS_PARAGON_METHOD_SETTINGS_UI_SPECIAL_FACTOR	CN-BIOTIN
RESULTS_SEARCH_16_PARAMETERS_PARAGON_METHOD_SETTINGS_UI_INSTRUMENT	TripleTOF 5600
RESULTS_SEARCH_16_PARAMETERS_PARAGON_METHOD_SETTINGS_UI_SEARCH_EFFORT	Thorough
RESULTS_SEARCH_16_PARAMETERS_PARAGON_METHOD_SETTINGS_UI_ID_FOCUS	Biological modifications
RESULTS_SEARCH_16_PARAMETERS_PARAGON_METHOD_SETTINGS_UI_USER_NAME	5600Procesado\5600 Procesado
RESULTS_SEARCH_16_PARAMETERS_PARAGON_METHOD_SETTINGS_UI_MACHINE_NAME	5600PROCESADO
RESULTS_SEARCH_16_PARAMETERS_PARAGON_METHOD_SETTINGS_UI_SEARCH_ID	6.36761e+17
RESULTS_SEARCH_16_PARAMETERS_PARAGON_METHOD_SETTINGS_UI_START_TIME	2018-10-26 08:09:21
RESULTS_SEARCH_16_PARAMETERS_PARAGON_METHOD_SETTINGS_UI_MIN_UNUSED_PROTSCORE	0.0458
RESULTS_SEARCH_16_PARAMETERS_PARAGON_METHOD_SETTINGS_UI_PSPEP	TRUE
RESULTS_SEARCH_17_time_cpu	471778
RESULTS_SEARCH_17_time_duration	475520
RESULTS_SEARCH_17_version	5.0.1.4874
RESULTS_SEARCH_17_xml:id	SEARCH:1:636761381617772160_8
RESULTS_SEARCH_17_PARAMETERS_chemical_data_edited	TRUE
RESULTS_SEARCH_17_PARAMETERS_do_multiprecursor_search	TRUE
RESULTS_SEARCH_17_PARAMETERS_do_reverse_search	TRUE
RESULTS_SEARCH_17_PARAMETERS_max_quant_labels	35
RESULTS_SEARCH_17_PARAMETERS_maxresults	15
RESULTS_SEARCH_17_PARAMETERS_separate_searches	FALSE
RESULTS_SEARCH_17_PARAMETERS_MSTOLERANCE_type	dalton
RESULTS_SEARCH_17_PARAMETERS_MSTOLERANCE_value	0.05
RESULTS_SEARCH_17_PARAMETERS_MSMSTOLERANCE_type	dalton
RESULTS_SEARCH_17_PARAMETERS_MSMSTOLERANCE_value	0.1
RESULTS_SEARCH_17_PARAMETERS_MS_STANDARD_DEVIATION_type	dalton
RESULTS_SEARCH_17_PARAMETERS_MS_STANDARD_DEVIATION_value	0.0011
RESULTS_SEARCH_17_PARAMETERS_MSMS_STANDARD_DEVIATION_type	dalton
RESULTS_SEARCH_17_PARAMETERS_MSMS_STANDARD_DEVIATION_value	0.01
RESULTS_SEARCH_17_PARAMETERS_FASTA_filename	C:\AB SCIEX\ProteinPilot Data\SearchDatabases\Uniprot_proteome_Phaseolusvulgaris&Rhizobiumleguminosarum&contaminantes.fasta
RESULTS_SEARCH_17_PARAMETERS_AUTO_CALIBRATION_ms	TRUE
RESULTS_SEARCH_17_PARAMETERS_AUTO_CALIBRATION_msexport	FALSE
RESULTS_SEARCH_17_PARAMETERS_AUTO_CALIBRATION_msms	TRUE
RESULTS_SEARCH_17_PARAMETERS_AUTO_CALIBRATION_msmstolsdratio	2.75
RESULTS_SEARCH_17_PARAMETERS_AUTO_CALIBRATION_mstolsdratio	7
RESULTS_SEARCH_17_PARAMETERS_AUTO_CALIBRATION_squareroot	TRUE
RESULTS_SEARCH_17_PARAMETERS_AUTO_CALIBRATION_type	dalton
RESULTS_SEARCH_17_PARAMETERS_AUTO_CALIBRATION_MCP_d_s_s_f	0.0666667
RESULTS_SEARCH_17_PARAMETERS_AUTO_CALIBRATION_MCP_d_s_w_f	3
RESULTS_SEARCH_17_PARAMETERS_AUTO_CALIBRATION_MCP_m_f_r_mbc	200
RESULTS_SEARCH_17_PARAMETERS_AUTO_CALIBRATION_MCP_m_m_c	1900-01-10
RESULTS_SEARCH_17_PARAMETERS_AUTO_CALIBRATION_MCP_m_m_f_s	0.25
RESULTS_SEARCH_17_PARAMETERS_AUTO_CALIBRATION_MCP_m_m_p_f	0.33
RESULTS_SEARCH_17_PARAMETERS_AUTO_CALIBRATION_MCP_m_m_p_rms_f	1
RESULTS_SEARCH_17_PARAMETERS_AUTO_CALIBRATION_MCP_m_p_t_f	1
RESULTS_SEARCH_17_PARAMETERS_AUTO_CALIBRATION_MCP_m_r_h_n_b	15
RESULTS_SEARCH_17_PARAMETERS_AUTO_CALIBRATION_MCP_m_z_n_s	99
RESULTS_SEARCH_17_PARAMETERS_AUTO_CALIBRATION_MCP_m_z_s_mn_f_r	0.0666667
RESULTS_SEARCH_17_PARAMETERS_AUTO_CALIBRATION_MCP_m_z_s_mx_f_r	0.1
RESULTS_SEARCH_17_PARAMETERS_MS_AUTO_CALIBRATION_OUT_avres	-2.24204e-08
RESULTS_SEARCH_17_PARAMETERS_MS_AUTO_CALIBRATION_OUT_c0	0.000212473
RESULTS_SEARCH_17_PARAMETERS_MS_AUTO_CALIBRATION_OUT_c1minus1	-7.59028e-06
RESULTS_SEARCH_17_PARAMETERS_MS_AUTO_CALIBRATION_OUT_c2	0
RESULTS_SEARCH_17_PARAMETERS_MS_AUTO_CALIBRATION_OUT_file	1
RESULTS_SEARCH_17_PARAMETERS_MS_AUTO_CALIBRATION_OUT_partnumber	9
RESULTS_SEARCH_17_PARAMETERS_MS_AUTO_CALIBRATION_OUT_polyorder	1
RESULTS_SEARCH_17_PARAMETERS_MS_AUTO_CALIBRATION_OUT_sample	1
RESULTS_SEARCH_17_PARAMETERS_MS_AUTO_CALIBRATION_OUT_squareroot	TRUE
RESULTS_SEARCH_17_PARAMETERS_MSMS_AUTO_CALIBRATION_OUT_avres	1.12241e-07
RESULTS_SEARCH_17_PARAMETERS_MSMS_AUTO_CALIBRATION_OUT_c0	0.000133481
RESULTS_SEARCH_17_PARAMETERS_MSMS_AUTO_CALIBRATION_OUT_c1minus1	-5.28951e-06
RESULTS_SEARCH_17_PARAMETERS_MSMS_AUTO_CALIBRATION_OUT_c2	0
RESULTS_SEARCH_17_PARAMETERS_MSMS_AUTO_CALIBRATION_OUT_file	1
RESULTS_SEARCH_17_PARAMETERS_MSMS_AUTO_CALIBRATION_OUT_partnumber	9
RESULTS_SEARCH_17_PARAMETERS_MSMS_AUTO_CALIBRATION_OUT_polyorder	1
RESULTS_SEARCH_17_PARAMETERS_MSMS_AUTO_CALIBRATION_OUT_sample	1
RESULTS_SEARCH_17_PARAMETERS_MSMS_AUTO_CALIBRATION_OUT_squareroot	TRUE
[truncated: 7,544 more rows]

## Sheet: Metadata Calculations
	Subsearch	Search string	present		File index down	Part number	Spectra - 'original'	Spectra 'count' - non-empty?	max original Spectra for part	Max non-empty spectra for part	File Index for first only
	1	RESULTS_SEARCH_1_PARAMETERS_PEAKLIST_rawdatafilename		C:\Users\5600 Procesado\Desktop\Carpetas de datos en escritorio\LibreriaPhaseolus18082018\Libreria Phaseolus18072018\LibreriaPhaseolus18082018_M1M2.wiff	1	1	3880	3880	3880	3880	1
	2	RESULTS_SEARCH_2_PARAMETERS_PEAKLIST_rawdatafilename		C:\Users\5600 Procesado\Desktop\Carpetas de datos en escritorio\LibreriaPhaseolus18082018\Libreria Phaseolus18072018\LibreriaPhaseolus18082018_M1M2.wiff	1	1	3880	3880
	3	RESULTS_SEARCH_3_PARAMETERS_PEAKLIST_rawdatafilename		C:\Users\5600 Procesado\Desktop\Carpetas de datos en escritorio\LibreriaPhaseolus18082018\Libreria Phaseolus18072018\LibreriaPhaseolus18082018_M1M2.wiff	1	2	3899	3899	3899	3899
1 if Rapid, 2 if Thor	4	RESULTS_SEARCH_4_PARAMETERS_PEAKLIST_rawdatafilename		C:\Users\5600 Procesado\Desktop\Carpetas de datos en escritorio\LibreriaPhaseolus18082018\Libreria Phaseolus18072018\LibreriaPhaseolus18082018_M1M2.wiff	1	2	3899	3899
2	5	RESULTS_SEARCH_5_PARAMETERS_PEAKLIST_rawdatafilename		C:\Users\5600 Procesado\Desktop\Carpetas de datos en escritorio\LibreriaPhaseolus18082018\Libreria Phaseolus18072018\LibreriaPhaseolus18082018_M1M2.wiff	1	3	3845	3845	3845	3845
	6	RESULTS_SEARCH_6_PARAMETERS_PEAKLIST_rawdatafilename		C:\Users\5600 Procesado\Desktop\Carpetas de datos en escritorio\LibreriaPhaseolus18082018\Libreria Phaseolus18072018\LibreriaPhaseolus18082018_M1M2.wiff	1	3	3845	3845
# Segments	7	RESULTS_SEARCH_7_PARAMETERS_PEAKLIST_rawdatafilename		C:\Users\5600 Procesado\Desktop\Carpetas de datos en escritorio\LibreriaPhaseolus18082018\Libreria Phaseolus18072018\LibreriaPhaseolus18082018_M1M2.wiff	1	4	3900	3900	3900	3900
80	8	RESULTS_SEARCH_8_PARAMETERS_PEAKLIST_rawdatafilename		C:\Users\5600 Procesado\Desktop\Carpetas de datos en escritorio\LibreriaPhaseolus18082018\Libreria Phaseolus18072018\LibreriaPhaseolus18082018_M1M2.wiff	1	4	3900	3900
(max is 1000 segments)	9	RESULTS_SEARCH_9_PARAMETERS_PEAKLIST_rawdatafilename		C:\Users\5600 Procesado\Desktop\Carpetas de datos en escritorio\LibreriaPhaseolus18082018\Libreria Phaseolus18072018\LibreriaPhaseolus18082018_M1M2.wiff	1	5	3850	3850	3850	3850
	10	RESULTS_SEARCH_10_PARAMETERS_PEAKLIST_rawdatafilename		C:\Users\5600 Procesado\Desktop\Carpetas de datos en escritorio\LibreriaPhaseolus18082018\Libreria Phaseolus18072018\LibreriaPhaseolus18082018_M1M2.wiff	1	5	3850	3850
	11	RESULTS_SEARCH_11_PARAMETERS_PEAKLIST_rawdatafilename		C:\Users\5600 Procesado\Desktop\Carpetas de datos en escritorio\LibreriaPhaseolus18082018\Libreria Phaseolus18072018\LibreriaPhaseolus18082018_M1M2.wiff	1	6	3847	3847	3847	3847
	12	RESULTS_SEARCH_12_PARAMETERS_PEAKLIST_rawdatafilename		C:\Users\5600 Procesado\Desktop\Carpetas de datos en escritorio\LibreriaPhaseolus18082018\Libreria Phaseolus18072018\LibreriaPhaseolus18082018_M1M2.wiff	1	6	3847	3847
	13	RESULTS_SEARCH_13_PARAMETERS_PEAKLIST_rawdatafilename		C:\Users\5600 Procesado\Desktop\Carpetas de datos en escritorio\LibreriaPhaseolus18082018\Libreria Phaseolus18072018\LibreriaPhaseolus18082018_M1M2.wiff	1	7	3900	3900	3900	3900
	14	RESULTS_SEARCH_14_PARAMETERS_PEAKLIST_rawdatafilename		C:\Users\5600 Procesado\Desktop\Carpetas de datos en escritorio\LibreriaPhaseolus18082018\Libreria Phaseolus18072018\LibreriaPhaseolus18082018_M1M2.wiff	1	7	3900	3900
	15	RESULTS_SEARCH_15_PARAMETERS_PEAKLIST_rawdatafilename		C:\Users\5600 Procesado\Desktop\Carpetas de datos en escritorio\LibreriaPhaseolus18082018\Libreria Phaseolus18072018\LibreriaPhaseolus18082018_M1M2.wiff	1	8	3850	3850	3850	3850
	16	RESULTS_SEARCH_16_PARAMETERS_PEAKLIST_rawdatafilename		C:\Users\5600 Procesado\Desktop\Carpetas de datos en escritorio\LibreriaPhaseolus18082018\Libreria Phaseolus18072018\LibreriaPhaseolus18082018_M1M2.wiff	1	8	3850	3850
	17	RESULTS_SEARCH_17_PARAMETERS_PEAKLIST_rawdatafilename		C:\Users\5600 Procesado\Desktop\Carpetas de datos en escritorio\LibreriaPhaseolus18082018\Libreria Phaseolus18072018\LibreriaPhaseolus18082018_M1M2.wiff	1	9	3850	3850	3850	3850
	18	RESULTS_SEARCH_18_PARAMETERS_PEAKLIST_rawdatafilename		C:\Users\5600 Procesado\Desktop\Carpetas de datos en escritorio\LibreriaPhaseolus18082018\Libreria Phaseolus18072018\LibreriaPhaseolus18082018_M1M2.wiff	1	9	3850	3850
	19	RESULTS_SEARCH_19_PARAMETERS_PEAKLIST_rawdatafilename		C:\Users\5600 Procesado\Desktop\Carpetas de datos en escritorio\LibreriaPhaseolus18082018\Libreria Phaseolus18072018\LibreriaPhaseolus18082018_M1M2.wiff	1	10	3900	3900	3900	3900
	20	RESULTS_SEARCH_20_PARAMETERS_PEAKLIST_rawdatafilename		C:\Users\5600 Procesado\Desktop\Carpetas de datos en escritorio\LibreriaPhaseolus18082018\Libreria Phaseolus18072018\LibreriaPhaseolus18082018_M1M2.wiff	1	10	3900	3900
	21	RESULTS_SEARCH_21_PARAMETERS_PEAKLIST_rawdatafilename		C:\Users\5600 Procesado\Desktop\Carpetas de datos en escritorio\LibreriaPhaseolus18082018\Libreria Phaseolus18072018\LibreriaPhaseolus18082018_M1M2.wiff	1	11	3885	3885	3885	3885
	22	RESULTS_SEARCH_22_PARAMETERS_PEAKLIST_rawdatafilename		C:\Users\5600 Procesado\Desktop\Carpetas de datos en escritorio\LibreriaPhaseolus18082018\Libreria Phaseolus18072018\LibreriaPhaseolus18082018_M1M2.wiff	1	11	3885	3885
	23	RESULTS_SEARCH_23_PARAMETERS_PEAKLIST_rawdatafilename		C:\Users\5600 Procesado\Desktop\Carpetas de datos en escritorio\LibreriaPhaseolus18082018\Libreria Phaseolus18072018\LibreriaPhaseolus18082018_M1M2.wiff	1	12	3850	3850	3850	3850
	24	RESULTS_SEARCH_24_PARAMETERS_PEAKLIST_rawdatafilename		C:\Users\5600 Procesado\Desktop\Carpetas de datos en escritorio\LibreriaPhaseolus18082018\Libreria Phaseolus18072018\LibreriaPhaseolus18082018_M1M2.wiff	1	12	3850	3850
	25	RESULTS_SEARCH_25_PARAMETERS_PEAKLIST_rawdatafilename		C:\Users\5600 Procesado\Desktop\Carpetas de datos en escritorio\LibreriaPhaseolus18082018\Libreria Phaseolus18072018\LibreriaPhaseolus18082018_M1M2.wiff	1	13	3874	3874	3874	3874
	26	RESULTS_SEARCH_26_PARAMETERS_PEAKLIST_rawdatafilename		C:\Users\5600 Procesado\Desktop\Carpetas de datos en escritorio\LibreriaPhaseolus18082018\Libreria Phaseolus18072018\LibreriaPhaseolus18082018_M1M2.wiff	1	13	3874	3874
	27	RESULTS_SEARCH_27_PARAMETERS_PEAKLIST_rawdatafilename		C:\Users\5600 Procesado\Desktop\Carpetas de datos en escritorio\LibreriaPhaseolus18082018\Libreria Phaseolus18072018\LibreriaPhaseolus18082018_M1M2.wiff	1	14	3838	3838	3838	3838
	28	RESULTS_SEARCH_28_PARAMETERS_PEAKLIST_rawdatafilename		C:\Users\5600 Procesado\Desktop\Carpetas de datos en escritorio\LibreriaPhaseolus18082018\Libreria Phaseolus18072018\LibreriaPhaseolus18082018_M1M2.wiff	1	14	3838	3838
	29	RESULTS_SEARCH_29_PARAMETERS_PEAKLIST_rawdatafilename		C:\Users\5600 Procesado\Desktop\Carpetas de datos en escritorio\LibreriaPhaseolus18082018\Libreria Phaseolus18072018\LibreriaPhaseolus18082018_M1M2.wiff	1	15	3900	3900	3900	3900
	30	RESULTS_SEARCH_30_PARAMETERS_PEAKLIST_rawdatafilename		C:\Users\5600 Procesado\Desktop\Carpetas de datos en escritorio\LibreriaPhaseolus18082018\Libreria Phaseolus18072018\LibreriaPhaseolus18082018_M1M2.wiff	1	15	3900	3900
	31	RESULTS_SEARCH_31_PARAMETERS_PEAKLIST_rawdatafilename		C:\Users\5600 Procesado\Desktop\Carpetas de datos en escritorio\LibreriaPhaseolus18082018\Libreria Phaseolus18072018\LibreriaPhaseolus18082018_M1M2.wiff	1	16	3850	3850	3850	3850
	32	RESULTS_SEARCH_32_PARAMETERS_PEAKLIST_rawdatafilename		C:\Users\5600 Procesado\Desktop\Carpetas de datos en escritorio\LibreriaPhaseolus18082018\Libreria Phaseolus18072018\LibreriaPhaseolus18082018_M1M2.wiff	1	16	3850	3850
	33	RESULTS_SEARCH_33_PARAMETERS_PEAKLIST_rawdatafilename		C:\Users\5600 Procesado\Desktop\Carpetas de datos en escritorio\LibreriaPhaseolus18082018\Libreria Phaseolus18072018\LibreriaPhaseolus18082018_M1M2.wiff	1	17	3900	3900	3900	3900
	34	RESULTS_SEARCH_34_PARAMETERS_PEAKLIST_rawdatafilename		C:\Users\5600 Procesado\Desktop\Carpetas de datos en escritorio\LibreriaPhaseolus18082018\Libreria Phaseolus18072018\LibreriaPhaseolus18082018_M1M2.wiff	1	17	3900	3900
	35	RESULTS_SEARCH_35_PARAMETERS_PEAKLIST_rawdatafilename		C:\Users\5600 Procesado\Desktop\Carpetas de datos en escritorio\LibreriaPhaseolus18082018\Libreria Phaseolus18072018\LibreriaPhaseolus18082018_M1M2.wiff	1	18	3850	3850	3850	3850
	36	RESULTS_SEARCH_36_PARAMETERS_PEAKLIST_rawdatafilename		C:\Users\5600 Procesado\Desktop\Carpetas de datos en escritorio\LibreriaPhaseolus18082018\Libreria Phaseolus18072018\LibreriaPhaseolus18082018_M1M2.wiff	1	18	3850	3850
	37	RESULTS_SEARCH_37_PARAMETERS_PEAKLIST_rawdatafilename		C:\Users\5600 Procesado\Desktop\Carpetas de datos en escritorio\LibreriaPhaseolus18082018\Libreria Phaseolus18072018\LibreriaPhaseolus18082018_M1M2.wiff	1	19	3850	3850	3850	3850
	38	RESULTS_SEARCH_38_PARAMETERS_PEAKLIST_rawdatafilename		C:\Users\5600 Procesado\Desktop\Carpetas de datos en escritorio\LibreriaPhaseolus18082018\Libreria Phaseolus18072018\LibreriaPhaseolus18082018_M1M2.wiff	1	19	3850	3850
	39	RESULTS_SEARCH_39_PARAMETERS_PEAKLIST_rawdatafilename		C:\Users\5600 Procesado\Desktop\Carpetas de datos en escritorio\LibreriaPhaseolus18082018\Libreria Phaseolus18072018\LibreriaPhaseolus18082018_M1M2.wiff	1	20	3857	3857	3857	3857
	40	RESULTS_SEARCH_40_PARAMETERS_PEAKLIST_rawdatafilename		C:\Users\5600 Procesado\Desktop\Carpetas de datos en escritorio\LibreriaPhaseolus18082018\Libreria Phaseolus18072018\LibreriaPhaseolus18082018_M1M2.wiff	1	20	3857	3857
	41	RESULTS_SEARCH_41_PARAMETERS_PEAKLIST_rawdatafilename		C:\Users\5600 Procesado\Desktop\Carpetas de datos en escritorio\LibreriaPhaseolus18082018\Libreria Phaseolus18072018\LibreriaPhaseolus18082018_M3M4.wiff	2	21	3971	3971	3971	3971	2
	42	RESULTS_SEARCH_42_PARAMETERS_PEAKLIST_rawdatafilename		C:\Users\5600 Procesado\Desktop\Carpetas de datos en escritorio\LibreriaPhaseolus18082018\Libreria Phaseolus18072018\LibreriaPhaseolus18082018_M3M4.wiff	2	21	3971	3971
	43	RESULTS_SEARCH_43_PARAMETERS_PEAKLIST_rawdatafilename		C:\Users\5600 Procesado\Desktop\Carpetas de datos en escritorio\LibreriaPhaseolus18082018\Libreria Phaseolus18072018\LibreriaPhaseolus18082018_M3M4.wiff	2	22	3913	3913	3913	3913
	44	RESULTS_SEARCH_44_PARAMETERS_PEAKLIST_rawdatafilename		C:\Users\5600 Procesado\Desktop\Carpetas de datos en escritorio\LibreriaPhaseolus18082018\Libreria Phaseolus18072018\LibreriaPhaseolus18082018_M3M4.wiff	2	22	3913	3913
	45	RESULTS_SEARCH_45_PARAMETERS_PEAKLIST_rawdatafilename		C:\Users\5600 Procesado\Desktop\Carpetas de datos en escritorio\LibreriaPhaseolus18082018\Libreria Phaseolus18072018\LibreriaPhaseolus18082018_M3M4.wiff	2	23	3897	3897	3897	3897
	46	RESULTS_SEARCH_46_PARAMETERS_PEAKLIST_rawdatafilename		C:\Users\5600 Procesado\Desktop\Carpetas de datos en escritorio\LibreriaPhaseolus18082018\Libreria Phaseolus18072018\LibreriaPhaseolus18082018_M3M4.wiff	2	23	3897	3897
	47	RESULTS_SEARCH_47_PARAMETERS_PEAKLIST_rawdatafilename		C:\Users\5600 Procesado\Desktop\Carpetas de datos en escritorio\LibreriaPhaseolus18082018\Libreria Phaseolus18072018\LibreriaPhaseolus18082018_M3M4.wiff	2	24	3950	3950	3950	3950
	48	RESULTS_SEARCH_48_PARAMETERS_PEAKLIST_rawdatafilename		C:\Users\5600 Procesado\Desktop\Carpetas de datos en escritorio\LibreriaPhaseolus18082018\Libreria Phaseolus18072018\LibreriaPhaseolus18082018_M3M4.wiff	2	24	3950	3950
	49	RESULTS_SEARCH_49_PARAMETERS_PEAKLIST_rawdatafilename		C:\Users\5600 Procesado\Desktop\Carpetas de datos en escritorio\LibreriaPhaseolus18082018\Libreria Phaseolus18072018\LibreriaPhaseolus18082018_M3M4.wiff	2	25	3900	3900	3900	3900
	50	RESULTS_SEARCH_50_PARAMETERS_PEAKLIST_rawdatafilename		C:\Users\5600 Procesado\Desktop\Carpetas de datos en escritorio\LibreriaPhaseolus18082018\Libreria Phaseolus18072018\LibreriaPhaseolus18082018_M3M4.wiff	2	25	3900	3900
	51	RESULTS_SEARCH_51_PARAMETERS_PEAKLIST_rawdatafilename		C:\Users\5600 Procesado\Desktop\Carpetas de datos en escritorio\LibreriaPhaseolus18082018\Libreria Phaseolus18072018\LibreriaPhaseolus18082018_M3M4.wiff	2	26	3966	3966	3966	3966
	52	RESULTS_SEARCH_52_PARAMETERS_PEAKLIST_rawdatafilename		C:\Users\5600 Procesado\Desktop\Carpetas de datos en escritorio\LibreriaPhaseolus18082018\Libreria Phaseolus18072018\LibreriaPhaseolus18082018_M3M4.wiff	2	26	3966	3966
	53	RESULTS_SEARCH_53_PARAMETERS_PEAKLIST_rawdatafilename		C:\Users\5600 Procesado\Desktop\Carpetas de datos en escritorio\LibreriaPhaseolus18082018\Libreria Phaseolus18072018\LibreriaPhaseolus18082018_M3M4.wiff	2	27	3900	3900	3900	3900
	54	RESULTS_SEARCH_54_PARAMETERS_PEAKLIST_rawdatafilename		C:\Users\5600 Procesado\Desktop\Carpetas de datos en escritorio\LibreriaPhaseolus18082018\Libreria Phaseolus18072018\LibreriaPhaseolus18082018_M3M4.wiff	2	27	3900	3900
	55	RESULTS_SEARCH_55_PARAMETERS_PEAKLIST_rawdatafilename		C:\Users\5600 Procesado\Desktop\Carpetas de datos en escritorio\LibreriaPhaseolus18082018\Libreria Phaseolus18072018\LibreriaPhaseolus18082018_M3M4.wiff	2	28	3927	3927	3927	3927
	56	RESULTS_SEARCH_56_PARAMETERS_PEAKLIST_rawdatafilename		C:\Users\5600 Procesado\Desktop\Carpetas de datos en escritorio\LibreriaPhaseolus18082018\Libreria Phaseolus18072018\LibreriaPhaseolus18082018_M3M4.wiff	2	28	3927	3927
	57	RESULTS_SEARCH_57_PARAMETERS_PEAKLIST_rawdatafilename		C:\Users\5600 Procesado\Desktop\Carpetas de datos en escritorio\LibreriaPhaseolus18082018\Libreria Phaseolus18072018\LibreriaPhaseolus18082018_M3M4.wiff	2	29	3950	3950	3950	3950
	58	RESULTS_SEARCH_58_PARAMETERS_PEAKLIST_rawdatafilename		C:\Users\5600 Procesado\Desktop\Carpetas de datos en escritorio\LibreriaPhaseolus18082018\Libreria Phaseolus18072018\LibreriaPhaseolus18082018_M3M4.wiff	2	29	3950	3950
	59	RESULTS_SEARCH_59_PARAMETERS_PEAKLIST_rawdatafilename		C:\Users\5600 Procesado\Desktop\Carpetas de datos en escritorio\LibreriaPhaseolus18082018\Libreria Phaseolus18072018\LibreriaPhaseolus18082018_M3M4.wiff	2	30	3887	3887	3887	3887
	60	RESULTS_SEARCH_60_PARAMETERS_PEAKLIST_rawdatafilename		C:\Users\5600 Procesado\Desktop\Carpetas de datos en escritorio\LibreriaPhaseolus18082018\Libreria Phaseolus18072018\LibreriaPhaseolus18082018_M3M4.wiff	2	30	3887	3887
	61	RESULTS_SEARCH_61_PARAMETERS_PEAKLIST_rawdatafilename		C:\Users\5600 Procesado\Desktop\Carpetas de datos en escritorio\LibreriaPhaseolus18082018\Libreria Phaseolus18072018\LibreriaPhaseolus18082018_M3M4.wiff	2	31	3925	3925	3925	3925
	62	RESULTS_SEARCH_62_PARAMETERS_PEAKLIST_rawdatafilename		C:\Users\5600 Procesado\Desktop\Carpetas de datos en escritorio\LibreriaPhaseolus18082018\Libreria Phaseolus18072018\LibreriaPhaseolus18082018_M3M4.wiff	2	31	3925	3925
	63	RESULTS_SEARCH_63_PARAMETERS_PEAKLIST_rawdatafilename		C:\Users\5600 Procesado\Desktop\Carpetas de datos en escritorio\LibreriaPhaseolus18082018\Libreria Phaseolus18072018\LibreriaPhaseolus18082018_M3M4.wiff	2	32	3950	3950	3950	3950
	64	RESULTS_SEARCH_64_PARAMETERS_PEAKLIST_rawdatafilename		C:\Users\5600 Procesado\Desktop\Carpetas de datos en escritorio\LibreriaPhaseolus18082018\Libreria Phaseolus18072018\LibreriaPhaseolus18082018_M3M4.wiff	2	32	3950	3950
	65	RESULTS_SEARCH_65_PARAMETERS_PEAKLIST_rawdatafilename		C:\Users\5600 Procesado\Desktop\Carpetas de datos en escritorio\LibreriaPhaseolus18082018\Libreria Phaseolus18072018\LibreriaPhaseolus18082018_M3M4.wiff	2	33	3900	3900	3900	3900
	66	RESULTS_SEARCH_66_PARAMETERS_PEAKLIST_rawdatafilename		C:\Users\5600 Procesado\Desktop\Carpetas de datos en escritorio\LibreriaPhaseolus18082018\Libreria Phaseolus18072018\LibreriaPhaseolus18082018_M3M4.wiff	2	33	3900	3900
	67	RESULTS_SEARCH_67_PARAMETERS_PEAKLIST_rawdatafilename		C:\Users\5600 Procesado\Desktop\Carpetas de datos en escritorio\LibreriaPhaseolus18082018\Libreria Phaseolus18072018\LibreriaPhaseolus18082018_M3M4.wiff	2	34	3950	3950	3950	3950
	68	RESULTS_SEARCH_68_PARAMETERS_PEAKLIST_rawdatafilename		C:\Users\5600 Procesado\Desktop\Carpetas de datos en escritorio\LibreriaPhaseolus18082018\Libreria Phaseolus18072018\LibreriaPhaseolus18082018_M3M4.wiff	2	34	3950	3950
	69	RESULTS_SEARCH_69_PARAMETERS_PEAKLIST_rawdatafilename		C:\Users\5600 Procesado\Desktop\Carpetas de datos en escritorio\LibreriaPhaseolus18082018\Libreria Phaseolus18072018\LibreriaPhaseolus18082018_M3M4.wiff	2	35	3900	3900	3900	3900
	70	RESULTS_SEARCH_70_PARAMETERS_PEAKLIST_rawdatafilename		C:\Users\5600 Procesado\Desktop\Carpetas de datos en escritorio\LibreriaPhaseolus18082018\Libreria Phaseolus18072018\LibreriaPhaseolus18082018_M3M4.wiff	2	35	3900	3900
	71	RESULTS_SEARCH_71_PARAMETERS_PEAKLIST_rawdatafilename		C:\Users\5600 Procesado\Desktop\Carpetas de datos en escritorio\LibreriaPhaseolus18082018\Libreria Phaseolus18072018\LibreriaPhaseolus18082018_M3M4.wiff	2	36	3950	3950	3950	3950
	72	RESULTS_SEARCH_72_PARAMETERS_PEAKLIST_rawdatafilename		C:\Users\5600 Procesado\Desktop\Carpetas de datos en escritorio\LibreriaPhaseolus18082018\Libreria Phaseolus18072018\LibreriaPhaseolus18082018_M3M4.wiff	2	36	3950	3950
	73	RESULTS_SEARCH_73_PARAMETERS_PEAKLIST_rawdatafilename		C:\Users\5600 Procesado\Desktop\Carpetas de datos en escritorio\LibreriaPhaseolus18082018\Libreria Phaseolus18072018\LibreriaPhaseolus18082018_M3M4.wiff	2	37	3890	3890	3890	3890
	74	RESULTS_SEARCH_74_PARAMETERS_PEAKLIST_rawdatafilename		C:\Users\5600 Procesado\Desktop\Carpetas de datos en escritorio\LibreriaPhaseolus18082018\Libreria Phaseolus18072018\LibreriaPhaseolus18082018_M3M4.wiff	2	37	3890	3890
	75	RESULTS_SEARCH_75_PARAMETERS_PEAKLIST_rawdatafilename		C:\Users\5600 Procesado\Desktop\Carpetas de datos en escritorio\LibreriaPhaseolus18082018\Libreria Phaseolus18072018\LibreriaPhaseolus18082018_M3M4.wiff	2	38	3950	3950	3950	3950
	76	RESULTS_SEARCH_76_PARAMETERS_PEAKLIST_rawdatafilename		C:\Users\5600 Procesado\Desktop\Carpetas de datos en escritorio\LibreriaPhaseolus18082018\Libreria Phaseolus18072018\LibreriaPhaseolus18082018_M3M4.wiff	2	38	3950	3950
	77	RESULTS_SEARCH_77_PARAMETERS_PEAKLIST_rawdatafilename		C:\Users\5600 Procesado\Desktop\Carpetas de datos en escritorio\LibreriaPhaseolus18082018\Libreria Phaseolus18072018\LibreriaPhaseolus18082018_M3M4.wiff	2	39	3900	3900	3900	3900
	78	RESULTS_SEARCH_78_PARAMETERS_PEAKLIST_rawdatafilename		C:\Users\5600 Procesado\Desktop\Carpetas de datos en escritorio\LibreriaPhaseolus18082018\Libreria Phaseolus18072018\LibreriaPhaseolus18082018_M3M4.wiff	2	39	3900	3900
	79	RESULTS_SEARCH_79_PARAMETERS_PEAKLIST_rawdatafilename		C:\Users\5600 Procesado\Desktop\Carpetas de datos en escritorio\LibreriaPhaseolus18082018\Libreria Phaseolus18072018\LibreriaPhaseolus18082018_M3M4.wiff	2	40	3905	3905	3905	3905
	80	RESULTS_SEARCH_80_PARAMETERS_PEAKLIST_rawdatafilename		C:\Users\5600 Procesado\Desktop\Carpetas de datos en escritorio\LibreriaPhaseolus18082018\Libreria Phaseolus18072018\LibreriaPhaseolus18082018_M3M4.wiff	2	40	3905	3905

## Sheet: Curated Metadata
Group file metadata term	Metadata Description (of raw extracted item)	Use Partial Match	Term in Stream	Derived (Calculated)	Value	Validation check/comments	Conversion type, if done	Conversion factor		Metadata Category	Metadata Description of Final Metadata Item (converted manually, if applicable)	Value
	Group filename			1						Attributes - General	Group filename	97-JXB Dataset S2.group
RESULTS_SEARCH_1_PARAMETERS_PARAGON_METHOD_SETTINGS_UI_START_TIME	Start date		1		2018-10-26 08:09:21					Attributes - General	Start date	2018-10-26 08:09:21
RESULTS_SEARCH_STAT_search_begin_time_clock	Start time		1		2018-10-26 08:09:22					Attributes - General	Start time	2018-10-26 08:09:22
RESULTS_SEARCH_1_PARAMETERS_PARAGON_METHOD_SETTINGS_UI_USER_NAME	User name		1		5600Procesado\5600 Procesado					Attributes - General	User name	5600Procesado\5600 Procesado
RESULTS_SEARCH_1_xml:id	Internal search identifier number		1	1						Attributes - General	Internal search identifier number
PARAMETERS_PEAKLIST_original_count				1						Attributes - Input data	Number of spectra in search	155856
PARAMETERS_PEAKLIST_count				1						Attributes - Input data	Number of non-empty spectra in search	155856
PARAMETERS_PEAKLIST_filenumber	Number of input files	1	1	1	2					Attributes - Input data	Number of input files	2
RESULTS_SEARCH_1_PARAMETERS_PARAGON_METHOD_SETTINGS_UI_SAMPLE_TYPE	Sample Type		1		Identification					Parameters - User settings	Sample Type	Identification
RESULTS_SEARCH_1_PARAMETERS_PARAGON_METHOD_SETTINGS_UI_CYS_ALKYLATION	Cysteine Alkylation		1		MSBT and MMTS					Parameters - User settings	Cysteine Alkylation	MSBT and MMTS
RESULTS_SEARCH_1_PARAMETERS_PARAGON_METHOD_SETTINGS_UI_DIGESTION	Digestion		1		Trypsin					Parameters - User settings	Digestion	Trypsin
RESULTS_SEARCH_1_PARAMETERS_PARAGON_METHOD_SETTINGS_UI_SPECIAL_FACTOR	Special Factors		1		CN-BIOTIN					Parameters - User settings	Special Factors	CN-BIOTIN
RESULTS_SEARCH_1_PARAMETERS_PARAGON_METHOD_SETTINGS_UI_INSTRUMENT	Instrument		1		TripleTOF 5600					Parameters - User settings	Instrument	TripleTOF 5600
RESULTS_SEARCH_1_PARAMETERS_PARAGON_METHOD_SETTINGS_UI_SPECIES	Species									Parameters - User settings	Species
RESULTS_SEARCH_1_PARAMETERS_PARAGON_METHOD_SETTINGS_UI_SEARCH_EFFORT	Search Effort		1		Thorough					Parameters - User settings	Search Effort	Thorough
RESULTS_SEARCH_1_PARAMETERS_PARAGON_METHOD_SETTINGS_UI_ID_FOCUS	ID Focus		1		Biological modifications					Parameters - User settings	ID Focus	Biological modifications
RESULTS_SEARCH_1_PARAMETERS_PARAGON_METHOD_SETTINGS_UI_MIN_UNUSED_PROTSCORE	Minimum Unused ProtScore		1		0.0458					Parameters - User settings	Minimum Unused ProtScore	0.0458
RESULTS_SEARCH_1_PARAMETERS_PARAGON_METHOD_SETTINGS_UI_PSPEP	FDR Analysis		1		TRUE		Logical to English			Parameters - User settings	FDR Analysis	Yes
	Quantitation						Logical to English			Parameters - User settings	Quantitation
RESULTS_SEARCH_1_PARAMETERS_QUANT_TYPE_background_correction	Background Correction		1		FALSE		Logical to English			Parameters - User settings	Background Correction	No
RESULTS_SEARCH_1_PARAMETERS_QUANT_TYPE_bias_correction	Bias Correction		1		TRUE		Logical to English			Parameters - User settings	Bias Correction	Yes
	Channel to use as denominator in ratios									Parameters - User settings	Channel to use as denominator in ratios
RESULTS_SEARCH_1_PARAMETERS_chemical_data_edited	Modified Data Dictionary or Parameter Translation		1		TRUE		Logical to English			Parameters - User settings	Modified Data Dictionary or Parameter Translation	Yes
RESULTS_SEARCH_1_PARAMETERS_FASTA_filename	Database filename		1		C:\AB SCIEX\ProteinPilot Data\SearchDatabases\Uniprot_proteome_Phaseolusvulgaris&Rhizobiumleguminosarum&contaminantes.fasta					Attributes - Search database	Database filename	C:\AB SCIEX\ProteinPilot Data\SearchDatabases\Uniprot_proteome_Phaseolusvulgaris&Rhizobiumleguminosarum&contaminantes.fasta
				1						Attributes - Search database	Number of Proteins in Database	36940
RESULTS_SEARCH_STAT_num_proteins	Number of proteins searched		1		73880					Attributes - Search database	Number of proteins searched	73880
				1						Attributes - Search database	Number of Residues in Database	14619114
RESULTS_SEARCH_STAT_num_residues	Number of residues searched		1		29238228					Attributes - Search database	Number of residues searched	29238228
RESULTS_SEARCH_STAT_computer_memory	RAM (MB)		1		32712					Attributes - Hardware	RAM (MB)	32712
RESULTS_SEARCH_STAT_computer_name	Computer name		1		5600PROCESADO					Attributes - Hardware	Computer name	5600PROCESADO
RESULTS_SEARCH_STAT_number_cores	Number of cores in computer		1		16					Attributes - Hardware	Number of cores in computer	16
RESULTS_SEARCH_STAT_number_processors	Number of threads (double cores if hyperthreading on)		1		32					Attributes - Hardware	Number of threads (double cores if hyperthreading on)	32
RESULTS_SEARCH_STAT_number_licensed_tasks	Number of cores licensed to use		1		16					Attributes - Software environment	Number of cores licensed to use	16
RESULTS_SEARCH_STAT_os	Operating system		1		Windows 7 Professional Service Pack 1 (6.1.7601)					Attributes - Software environment	Operating system	Windows 7 Professional Service Pack 1 (6.1.7601)
RESULTS_SEARCH_1_PARAMETERS_VERSION	ProteinPilot Software Version		1		5.0.1.0, 4895					Attributes - Software environment	ProteinPilot Software Version	5.0.1.0, 4895
RESULTS_SEARCH_1_PARAMETERS_PARAGON_VERSION	Paragon Algorithm Version		1		5.0.1.0, 4874					Attributes - Software environment	Paragon Algorithm Version	5.0.1.0, 4874
RESULTS_SEARCH_1_PARAMETERS_APPLICATION	Application name		1		ProteinPilot(tm) Software					Attributes - Software environment	Application name	ProteinPilot(tm) Software
RESULTS_GROUPRESULTSUMMARY_1_confidence	Confidence of first row in summary statistics ID statistics		1		0.99		Fraction to %	100		Statistics - Protein Summary Table	Percent Confidence of first row in Summary Statistics ID Statistics	99
RESULTS_GROUPRESULTSUMMARY_1_distinctpeptides	Distinct peptides associated with 99% confidence proteins		1		11289					Statistics - Protein Summary Table	Distinct peptides associated with 99% confidence proteins	11289
RESULTS_GROUPRESULTSUMMARY_1_proteinsbeforegroupping	Proteins before grouping (99% confidence)		1		1648					Statistics - Protein Summary Table	Proteins before grouping (99% confidence)	1648
RESULTS_GROUPRESULTSUMMARY_1_proteinsidentified	Proteins detected (99% confidence)		1		1188					Statistics - Protein Summary Table	Proteins detected (99% confidence)	1188
RESULTS_GROUPRESULTSUMMARY_1_spectraidentified	Spectra associated with 99% confidence proteins		1		58317					Statistics - Protein Summary Table	Spectra associated with 99% confidence proteins	58317
RESULTS_GROUPRESULTSUMMARY_2_confidence	Confidence of second row in Summary Statistics ID statistics		1		0.95		Fraction to %	100		Statistics - Protein Summary Table	Percent Confidence of first row in Summary Statistics ID Statistics	95
RESULTS_GROUPRESULTSUMMARY_2_distinctpeptides	Distinct peptides associated with 95% confidence proteins		1		11781					Statistics - Protein Summary Table	Distinct peptides associated with 95% confidence proteins	11781
RESULTS_GROUPRESULTSUMMARY_2_proteinsbeforegroupping	Proteins before grouping (95% confidence)		1		2117					Statistics - Protein Summary Table	Proteins before grouping (95% confidence)	2117
RESULTS_GROUPRESULTSUMMARY_2_proteinsidentified	Proteins detected (95% confidence)		1		1475					Statistics - Protein Summary Table	Proteins detected (95% confidence)	1475
RESULTS_GROUPRESULTSUMMARY_2_spectraidentified	Spectra associated with 95% confidence proteins		1		59936					Statistics - Protein Summary Table	Spectra associated with 95% confidence proteins	59936
RESULTS_GROUPRESULTSUMMARY_3_confidence	Confidence of third row in summary statistics ID statistics		1		0.66		Fraction to %	100		Statistics - Protein Summary Table	Percent Confidence of first row in Summary Statistics ID Statistics	66
RESULTS_GROUPRESULTSUMMARY_3_distinctpeptides	Distinct peptides associated with 66% confidence proteins		1		12372					Statistics - Protein Summary Table	Distinct peptides associated with 66% confidence proteins	12372
RESULTS_GROUPRESULTSUMMARY_3_proteinsbeforegroupping	Proteins before grouping (66% confidence)		1		2566					Statistics - Protein Summary Table	Proteins before grouping (66% confidence)	2566
RESULTS_GROUPRESULTSUMMARY_3_proteinsidentified	Proteins detected (66% confidence)		1		1795					Statistics - Protein Summary Table	Proteins detected (66% confidence)	1795
RESULTS_GROUPRESULTSUMMARY_3_spectraidentified	Spectra associated with 66% confidence proteins		1		61490					Statistics - Protein Summary Table	Spectra associated with 66% confidence proteins	61490
RESULTS_GROUPRESULTSUMMARY_4_confidence	Confidence of fourth row in Summary Statistics ID statistics		1		0.100088		Fraction to %	100		Statistics - Protein Summary Table	Percent Confidence of first row in Summary Statistics ID Statistics	10.0088
RESULTS_GROUPRESULTSUMMARY_4_distinctpeptides	Distinct peptides associated with 10% confidence proteins		1		13431					Statistics - Protein Summary Table	Distinct peptides associated with 10% confidence proteins	13431
RESULTS_GROUPRESULTSUMMARY_4_proteinsbeforegroupping	Proteins before grouping (10% confidence)		1		4610					Statistics - Protein Summary Table	Proteins before grouping (10% confidence)	4610
RESULTS_GROUPRESULTSUMMARY_4_proteinsidentified	Proteins detected (10% confidence)		1		2584					Statistics - Protein Summary Table	Proteins detected (10% confidence)	2584
RESULTS_GROUPRESULTSUMMARY_4_spectraidentified	Spectra associated with 10% confidence proteins		1		63657					Statistics - Protein Summary Table	Spectra associated with 10% confidence proteins	63657
PARAMETERS_PEAKLIST_partnumber	Number of segments the input data are broken into	1	1	1	40					Parameters - Search Dimension Factors	Number of segments the input data are broken into	40
				1						Parameters - Search Dimension Factors	Number of searches per segment (2 for Thorough, 1 for Rapid)	2
				1						Parameters - Search Dimension Factors	Number of apparent sub-searches in group file	80
RESULTS_SEARCH_1_PARAMETERS_do_reverse_search	Do reversed search		1		TRUE					Parameters - Search Dimension Factors	Do reversed search	TRUE
RESULTS_SEARCH_1_PARAMETERS_QUANT_TYPE_separate_searches	Do separate searches for each plex in MS1 quantitation		1		FALSE					Parameters - Search Dimension Factors	Do separate searches for each plex in MS1 quantitation	FALSE
RESULTS_SEARCH_1_PARAMETERS_maxresults	Maximum number of hypotheses to keep per spectrum		1		15					Parameters - Search Dimension Factors	Maximum number of hypotheses to keep per spectrum	15
RESULTS_SEARCH_1_PARAMETERS_MSTOLERANCE_type	MS1 initial mass error tolerance type		1		dalton					Parameters - Identification - Mass accuracy	MS1 initial mass error tolerance type	dalton
RESULTS_SEARCH_1_PARAMETERS_MSTOLERANCE_value	MS1 initial mass error tolerance value		1		0.05					Parameters - Identification - Mass accuracy	MS1 initial mass error tolerance value	0.05
RESULTS_SEARCH_1_PARAMETERS_MSMSTOLERANCE_type	MS2 initial mass error tolerance type		1		dalton					Parameters - Identification - Mass accuracy	MS2 initial mass error tolerance type	dalton
RESULTS_SEARCH_1_PARAMETERS_MSMSTOLERANCE_value	MS2 initial mass error tolerance value		1		0.1					Parameters - Identification - Mass accuracy	MS2 initial mass error tolerance value	0.1
RESULTS_SEARCH_1_PARAMETERS_MS_STANDARD_DEVIATION_type	MS1 final mass error standard deviation type		1		dalton					Parameters - Identification - Mass accuracy	MS1 final mass error standard deviation type	dalton
RESULTS_SEARCH_1_PARAMETERS_MS_STANDARD_DEVIATION_value	MS1 final mass error standard deviation value		1		0.0011					Parameters - Identification - Mass accuracy	MS1 final mass error standard deviation value	0.0011
RESULTS_SEARCH_1_PARAMETERS_MSMS_STANDARD_DEVIATION_type	MS2 final mass error standard deviation type		1		dalton					Parameters - Identification - Mass accuracy	MS2 final mass error standard deviation type	dalton
RESULTS_SEARCH_1_PARAMETERS_MSMS_STANDARD_DEVIATION_value	MS2 final mass error standard deviation value		1		0.01					Parameters - Identification - Mass accuracy	MS2 final mass error standard deviation value	0.01
RESULTS_SEARCH_1_PARAMETERS_do_multiprecursor_search	Use multi-precursor search function		1		TRUE					Parameters - Identification - Multi-precursor search	Use multi-precursor search function	TRUE
RESULTS_SEARCH_1_PARAMETERS_MAX_PRECURSORS_FRAGLET	Maximum number of different precursor masses to try to match to in the Fraglet stage when doing multi-precursor search		1		5					Parameters - Identification - Multi-precursor search	Maximum number of different precursor masses to try to match to in the Fraglet stage when doing multi-precursor search	5
RESULTS_SEARCH_1_PARAMETERS_PRECURSORS_DR_FRAGLET	Maximum dynamic range gap of secondary precursors vs primary precursor in the Fraglet stage when doing multi-precursor search		1		10					Parameters - Identification - Multi-precursor search	Maximum dynamic range gap of secondary precursors vs primary precursor in the Fraglet stage when doing multi-precursor search	10
RESULTS_SEARCH_1_PARAMETERS_MAX_PRECURSORS_TAGLET	Maximum number of different precursor masses to try to match to in the Taglet stage when doing multi-precursor search		1		1					Parameters - Identification - Multi-precursor search	Maximum number of different precursor masses to try to match to in the Taglet stage when doing multi-precursor search	1
RESULTS_SEARCH_1_PARAMETERS_PRECURSORS_DR_TAGLET	Maximum dynamic range gap of secondary precursors vs primary precursor in the Taglet stage when doing multi-precursor search		1		3					Parameters - Identification - Multi-precursor search	Maximum dynamic range gap of secondary precursors vs primary precursor in the Taglet stage when doing multi-precursor search	3
RESULTS_SEARCH_1_PARAMETERS_DEFAULT_CHARGE_STATE_1_charge	First charge state to consider when precursor z is not determined		1		2					Parameters - Identification - Charge ambiguity	First charge state to consider when precursor z is not determined	2
RESULTS_SEARCH_1_PARAMETERS_DEFAULT_CHARGE_STATE_1_probability	Probability of first charge state to consider when precursor z is not determined		1		1					Parameters - Identification - Charge ambiguity	Probability of first charge state to consider when precursor z is not determined	1
RESULTS_SEARCH_1_PARAMETERS_DEFAULT_CHARGE_STATE_2_charge	Second charge state to consider when precursor z is not determined		1		3					Parameters - Identification - Charge ambiguity	Second charge state to consider when precursor z is not determined	3
RESULTS_SEARCH_1_PARAMETERS_DEFAULT_CHARGE_STATE_2_probability	Probability of second charge state to consider when precursor z is not determined		1		1					Parameters - Identification - Charge ambiguity	Probability of second charge state to consider when precursor z is not determined	1
RESULTS_SEARCH_1_PARAMETERS_DEFAULT_CHARGE_STATE_3_charge	Third charge state to consider when precursor z is not determined		1		4					Parameters - Identification - Charge ambiguity	Third charge state to consider when precursor z is not determined	4
RESULTS_SEARCH_1_PARAMETERS_DEFAULT_CHARGE_STATE_3_probability	Probability of third charge state to consider when precursor z is not determined		1		1					Parameters - Identification - Charge ambiguity	Probability of third charge state to consider when precursor z is not determined	1
RESULTS_SEARCH_1_PARAMETERS_DEFAULT_CHARGE_STATE_4_charge	Fourth charge state to consider when precursor z is not determined									Parameters - Identification - Charge ambiguity	Fourth charge state to consider when precursor z is not determined
RESULTS_SEARCH_1_PARAMETERS_DEFAULT_CHARGE_STATE_4_probability	Probability of fourth charge state to consider when precursor z is not determined									Parameters - Identification - Charge ambiguity	Probability of fourth charge state to consider when precursor z is not determined
RESULTS_SEARCH_1_PARAMETERS_PROGROUP_bayesconfidencecalclulation	Use Bayesian protein confidence calculation		1		TRUE					Parameters - Protein Grouping	Use Bayesian protein confidence calculation	TRUE
RESULTS_SEARCH_1_PARAMETERS_PROGROUP_calibrateconfidence	Use peptide FDR analysis to recalibrate peptide confidences		1		TRUE					Parameters - Protein Grouping	Use peptide FDR analysis to recalibrate peptide confidences	TRUE
RESULTS_SEARCH_1_PARAMETERS_PROGROUP_focusingintersection	In mid-Pro Group, minimum Intersection ProtScore to be in Same Group		1		4					Parameters - Protein Grouping	In mid-Pro Group, minimum Intersection ProtScore to be in Same Group	4
RESULTS_SEARCH_1_PARAMETERS_PROGROUP_focusingminunusedprotscore	In mid-Pro Group, minimum Unused ProtScore to keep a Group		1		0.1					Parameters - Protein Grouping	In mid-Pro Group, minimum Unused ProtScore to keep a Group	0.1
RESULTS_SEARCH_1_PARAMETERS_PROGROUP_focusingsubsetcutoff	In mid-Pro Group, keep competitor proteins with ProtScore units from winner		1		6					Parameters - Protein Grouping	In mid-Pro Group, keep competitor proteins with ProtScore units from winner	6
RESULTS_SEARCH_1_PARAMETERS_PROGROUP_intersection	In final Pro Group, minimum Intersection ProtScore to be in same group		1		1.3					Parameters - Protein Grouping	In final Pro Group, minimum Intersection ProtScore to be in same group	1.3
RESULTS_SEARCH_1_PARAMETERS_PROGROUP_minunusedprotscore	In final Pro Group, minimum Unused ProtScore to keep a group		1		0.0458					Parameters - Protein Grouping	In final Pro Group, minimum Unused ProtScore to keep a group	0.0458
RESULTS_SEARCH_1_PARAMETERS_PROGROUP_subsetcutoff	In final Pro Group, keep competitor proteins with ProtScore units from winner		1		2					Parameters - Protein Grouping	In final Pro Group, keep competitor proteins with ProtScore units from winner	2
RESULTS_SEARCH_1_PARAMETERS_QUANT_TYPE_background_correction	Do isobaric quant background correction algorithm		1		FALSE					Parameters - Quantitation - processing	Do isobaric quant background correction algorithm	FALSE
RESULTS_SEARCH_1_PARAMETERS_QUANT_TYPE_bias_correction	Normalize the central tendency of protein ratios to be unity		1		TRUE					Parameters - Quantitation - processing	Normalize the central tendency of protein ratios to be unity	TRUE
RESULTS_SEARCH_1_PARAMETERS_QUANT_TYPE_median_statistic	Compute protein-level ratios from the median of peptide ratios		1		TRUE					Parameters - Quantitation - processing	Compute protein-level ratios from the median of peptide ratios	TRUE
RESULTS_SEARCH_1_PARAMETERS_QUANT_TYPE_quant_threshold	Quant threshold setting no longer used		1		-1					Parameters - Quantitation - processing	Quant threshold setting no longer used	-1
RESULTS_SEARCH_1_PARAMETERS_QUANT_TYPE_quant_threshold_sn	Use measures for quantitation if signal to noise is greater than		1		9					Parameters - Quantitation - processing	Use measures for quantitation if signal to noise is greater than	9
RESULTS_SEARCH_1_PARAMETERS_max_quant_labels	Maximum number of labels allowed on a peptide for it to be used for quantitation		1		35					Parameters - Quantitation - curation	Maximum number of labels allowed on a peptide for it to be used for quantitation	35
RESULTS_SEARCH_1_PARAMETERS_QUANT_TYPE_keep_extreme_peptides_over_fraction	Include extreme ratios in the protein ratio calculation if the fraction of peptides from a protein having extreme ratios is greater than		1		0					Parameters - Quantitation - curation	Include extreme ratios in the protein ratio calculation if the fraction of peptides from a protein having extreme ratios is greater than	0
RESULTS_SEARCH_1_PARAMETERS_QUANT_TYPE_low_confidence_check	Exclude quantitation data if identification confidence does not pass a threshold value		1		TRUE					Parameters - Quantitation - curation	Exclude quantitation data if identification confidence does not pass a threshold value	TRUE
RESULTS_SEARCH_1_PARAMETERS_QUANT_TYPE_low_intensity_check	Exclude quantitation data if a minimum intensity is not passed		1		TRUE					Parameters - Quantitation - curation	Exclude quantitation data if a minimum intensity is not passed	TRUE
RESULTS_SEARCH_1_PARAMETERS_QUANT_TYPE_mod_check	Exclude quantitation data based on discordant peptide logic		1		TRUE					Parameters - Quantitation - curation	Exclude quantitation data based on discordant peptide logic	TRUE
RESULTS_SEARCH_1_PARAMETERS_QUANT_TYPE_shared_msms_check	Exclude quantitation data using sharing logic		1		TRUE					Parameters - Quantitation - curation	Exclude quantitation data using sharing logic	TRUE
RESULTS_SEARCH_1_PARAMETERS_PROGROUP_unusedprotscorethresholdforexcludingothersfromquant	Minimum protein confidence to consider a protein confident and capable of excluding spectra as shared		1		1.3					Parameters - Quantitation - curation	Minimum protein confidence to consider a protein confident and capable of excluding spectra as shared	1.3
RESULTS_SEARCH_1_PARAMETERS_PROGROUP_confidencepercentthresholdforexcludingothersfromquant	Minimum peptide percent confidence from a confident protein to consider a spectrum shared		1		15					Parameters - Quantitation - curation	Minimum peptide percent confidence from a confident protein to consider a spectrum shared	15
RESULTS_SEARCH_1_PARAMETERS_PROGROUP_confidencepercentthresholdforincludingselfinquant	Minimum peptide confidence to be used for quantitation		1		15					Parameters - Quantitation - curation	Minimum peptide confidence to be used for quantitation	15
RESULTS_SEARCH_1_PARAMETERS_PROGROUP_autodiscordantpeptidethreshold	Consider a peptide discordant if joint feature probability less than		1		0.3					Parameters - Quantitation - curation	Consider a peptide discordant if joint feature probability less than	0.3
RESULTS_SEARCH_1_PARAMETERS_PROGROUP_compresspeptides	Show results only for distinct peptides, suppressing redundancy		1		FALSE					Parameters - Non-functional	Show results only for distinct peptides, suppressing redundancy	FALSE
RESULTS_SEARCH_1_PARAMETERS_PROGROUP_donotstoremspeaklists	Do not store MS1 level data		1		FALSE					Parameters - Non-functional	Do not store MS1 level data	FALSE
RESULTS_SEARCH_STAT_search_begin_time_clock	Start time - Search		1		2018-10-26 08:09:22					Statistics - Processing Times - Start&Stop Clock Times	Start time - Search	2018-10-26 08:09:22
RESULTS_SEARCH_STAT_search_end_time_clock	End time - Search		1		2018-10-26 10:27:02					Statistics - Processing Times - Start&Stop Clock Times	End time - Search	2018-10-26 10:27:02
RESULTS_SEARCH_STAT_stage_searching_begin_time_clock	Start time - Identification algorithm stages		1		2018-10-26 08:57:29					Statistics - Processing Times - Start&Stop Clock Times	Start time - Identification algorithm stages	2018-10-26 08:57:29
RESULTS_SEARCH_STAT_stage_searching_end_time_clock	End time - Identification algorithm stages		1		2018-10-26 10:25:03					Statistics - Processing Times - Start&Stop Clock Times	End time - Identification algorithm stages	2018-10-26 10:25:03
RESULTS_SEARCH_STAT_stage_signal_processing_begin_time_clock	Start time - Signal processing stage		1		2018-10-26 08:09:22					Statistics - Processing Times - Start&Stop Clock Times	Start time - Signal processing stage	2018-10-26 08:09:22
RESULTS_SEARCH_STAT_stage_signal_processing_end_time_clock	End time - Signal processing stage		1		2018-10-26 08:57:15					Statistics - Processing Times - Start&Stop Clock Times	End time - Signal processing stage	2018-10-26 08:57:15
RESULTS_SEARCH_STAT_stage_waiting_begin_time_clock	Start time - Waiting stage		1		2018-10-26 08:57:15					Statistics - Processing Times - Start&Stop Clock Times	Start time - Waiting stage	2018-10-26 08:57:15
RESULTS_SEARCH_STAT_stage_waiting_end_time_clock	End time - Waiting stage		1		2018-10-26 08:57:29					Statistics - Processing Times - Start&Stop Clock Times	End time - Waiting stage	2018-10-26 08:57:29
RESULTS_SEARCH_STAT_task_fraglet_exe_begin_time_clock	Start time - Fraglet Algorithm search stage		1		2018-10-26 08:57:18					Statistics - Processing Times - Start&Stop Clock Times	Start time - Fraglet Algorithm search stage	2018-10-26 08:57:18
RESULTS_SEARCH_STAT_task_fraglet_exe_end_time_clock	End time - Fraglet Algorithm search stage		1		2018-10-26 09:25:22					Statistics - Processing Times - Start&Stop Clock Times	End time - Fraglet Algorithm search stage	2018-10-26 09:25:22
RESULTS_SEARCH_STAT_task_focusing_begin_time_clock	Start time - Mid-Pro Group Algorithm stage		1		2018-10-26 09:25:22					Statistics - Processing Times - Start&Stop Clock Times	Start time - Mid-Pro Group Algorithm stage	2018-10-26 09:25:22
RESULTS_SEARCH_STAT_task_focusing_end_time_clock	End time - Mid-Pro Group Algorithm stage		1		2018-10-26 09:36:43					Statistics - Processing Times - Start&Stop Clock Times	End time - Mid-Pro Group Algorithm stage	2018-10-26 09:36:43
RESULTS_SEARCH_STAT_task_taglet_exe_begin_time_clock	Start time - Taglet Algorithm search stage		1		2018-10-26 09:36:43					Statistics - Processing Times - Start&Stop Clock Times	Start time - Taglet Algorithm search stage	2018-10-26 09:36:43
RESULTS_SEARCH_STAT_task_taglet_exe_end_time_clock	End time - Taglet Algorithm search stage		1		2018-10-26 10:08:43					Statistics - Processing Times - Start&Stop Clock Times	End time - Taglet Algorithm search stage	2018-10-26 10:08:43
RESULTS_SEARCH_STAT_task_progroup_begin_time_clock	Start time - Final Pro Group Algorithm stage		1		2018-10-26 10:08:43					Statistics - Processing Times - Start&Stop Clock Times	Start time - Final Pro Group Algorithm stage	2018-10-26 10:08:43
RESULTS_SEARCH_STAT_task_progroup_end_time_clock	End time - Final Pro Group Algorithm stage		1		2018-10-26 10:25:02					Statistics - Processing Times - Start&Stop Clock Times	End time - Final Pro Group Algorithm stage	2018-10-26 10:25:02
RESULTS_SEARCH_STAT_stage_fdr_begin_time_clock	Start time - FDR analysis stage		1		2018-10-26 10:25:03					Statistics - Processing Times - Start&Stop Clock Times	Start time - FDR analysis stage	2018-10-26 10:25:03
RESULTS_SEARCH_STAT_stage_fdr_end_time_clock	End time - FDR analysis stage		1		2018-10-26 10:27:02					Statistics - Processing Times - Start&Stop Clock Times	End time - FDR analysis stage	2018-10-26 10:27:02
RESULTS_SEARCH_STAT_search_time_duration	Clock Time Duration for Full Search (ms)		1		8260092		msec to min	1.66667e-05		Statistics - Processing Times - Duration in Real Clock Times	Clock time duration - Full search (min)	137.668
RESULTS_SEARCH_STAT_stage_searching_time_duration	Clock Time Duration for Identification Algorithm Stages (ms)		1		5253397		msec to min	1.66667e-05		Statistics - Processing Times - Duration in Real Clock Times	Clock time duration - Identification algorithm stages (min)	87.5566
RESULTS_SEARCH_STAT_stage_signal_processing_time_duration	Clock Time Duration for Waiting Stage (ms)		1		2873241		msec to min	1.66667e-05		Statistics - Processing Times - Duration in Real Clock Times	Clock time duration - Signal processing stage (min)	47.8874
RESULTS_SEARCH_STAT_stage_waiting_time_duration	Clock Time Duration for Signal Processing Stage (ms)		1		14102		msec to min	1.66667e-05		Statistics - Processing Times - Duration in Real Clock Times	Clock time duration - Waiting stage (min)	0.235033
RESULTS_SEARCH_STAT_task_fraglet_exe_time_duration	Clock Time Duration for Fraglet Algorithm Stage (ms)		1		1683523		msec to min	1.66667e-05		Statistics - Processing Times - Duration in Real Clock Times	Clock time duration - Fraglet Algorithm stage (min)	28.0587
RESULTS_SEARCH_STAT_task_focusing_time_duration	Clock Time Duration for Mid-Pro Group Algorithm Stage (ms)		1		680816		msec to min	1.66667e-05		Statistics - Processing Times - Duration in Real Clock Times	Clock time duration - Mid-Pro Group Algorithm stage (min)	11.3469
RESULTS_SEARCH_STAT_task_taglet_exe_time_duration	Clock Time Duration for Taglet Algorithm Stage (ms)		1		1920669		msec to min	1.66667e-05		Statistics - Processing Times - Duration in Real Clock Times	Clock time duration - Taglet Algorithm stage (min)	32.0112
RESULTS_SEARCH_STAT_task_progroup_time_duration	Clock Time Duration for Pro Group Algorithm Stage (ms)		1		978980		msec to min	1.66667e-05		Statistics - Processing Times - Duration in Real Clock Times	Clock time duration - Pro Group Algorithm stage (min)	16.3163
RESULTS_SEARCH_STAT_stage_fdr_time_duration	Clock Time Duration for FDR Analysis (ms)		1		118836		msec to min	1.66667e-05		Statistics - Processing Times - Duration in Real Clock Times	Clock time duration - FDR Analysis (min)	1.9806
				1						Statistics - Processing Times - Duration in Real Clock Times	Clock time not accounted for in measured stages	-0.167917
	CPU Time Duration for Signal Processing Stage (ms)						msec to min	1.66667e-05		Statistics - Processing Times - Duration in CPU Time	CPU time duration - Signal Processing stage (min)
RESULTS_SEARCH_STAT_task_fraglet_exe_time_cpu	CPU Time Duration for Fraglet Algorithm Stage (ms)		1		14100306		msec to min	1.66667e-05		Statistics - Processing Times - Duration in CPU Time	CPU time duration - Fraglet Algorithm stage (min)	235.005
RESULTS_SEARCH_STAT_task_focusing_time_cpu	CPU Time Duration for Mid-Pro Group Algorithm Stage (ms)		1		3753384		msec to min	1.66667e-05		Statistics - Processing Times - Duration in CPU Time	CPU time duration - Mid-Pro Group Algorithm stage (min)	62.5564
RESULTS_SEARCH_STAT_task_taglet_exe_time_cpu	CPU Time Duration for Taglet Algorithm Stage (ms)		1		21182034		msec to min	1.66667e-05		Statistics - Processing Times - Duration in CPU Time	CPU time duration - Taglet Algorithm stage (min)	353.034
RESULTS_SEARCH_STAT_task_progroup_time_cpu	CPU Time Duration for Pro Group Algorithm Stage (ms)		1		3131127		msec to min	1.66667e-05		Statistics - Processing Times - Duration in CPU Time	CPU time duration - Pro Group Algorithm stage (min)	52.1855
				1						Statistics - Processing Times - Percent by Stage	Percent of clock time - Identification Algorithm stages	0.635997
				1						Statistics - Processing Times - Percent by Stage	Percent of clock time - Signal Processing stage	0.347846
				1						Statistics - Processing Times - Percent by Stage	Percent of clock time - Waiting stage	0.00170724
				1						Statistics - Processing Times - Percent by Stage	Percent of clock time - Fraglet Algorithm stage	0.203814
				1						Statistics - Processing Times - Percent by Stage	Percent of clock time - Mid-Pro Group Algorithm stage	0.0824223
				1						Statistics - Processing Times - Percent by Stage	Percent of clock time - Taglet Algorithm stage	0.232524
				1						Statistics - Processing Times - Percent by Stage	Percent of clock time - Pro Group Algorithm stage	0.118519
				1						Statistics - Processing Times - Percent by Stage	Percent of clock time - FDR Analysis	0.0143868
				1						Statistics - Processing Rate - Clock (Sec/Spectrum)	Clock time rate (sec/spect) - Full Search	0.0529982
				1						Statistics - Processing Rate - Clock (Sec/Spectrum)	Clock time rate (sec/spect) - Identification Algorithm stages	0.0337067
				1						Statistics - Processing Rate - Clock (Sec/Spectrum)	Clock time rate (sec/spect) - Signal processing stage	0.0184352
				1						Statistics - Processing Rate - Clock (Sec/Spectrum)	Clock time rate (sec/spect) - Waiting stage	9.0481e-05
				1						Statistics - Processing Rate - Clock (Sec/Spectrum)	Clock time rate (sec/spect) - Fraglet Algorithm stage	0.0108018
				1						Statistics - Processing Rate - Clock (Sec/Spectrum)	Clock time rate (sec/spect) - Mid-Pro Group Algorithm stage	0.00436824
				1						Statistics - Processing Rate - Clock (Sec/Spectrum)	Clock time rate (sec/spect) - Taglet Algorithm stage	0.0123234
				1						Statistics - Processing Rate - Clock (Sec/Spectrum)	Clock time rate (sec/spect) - Pro Group Algorithm stage	0.00628131
				1						Statistics - Processing Rate - Clock (Sec/Spectrum)	Clock time rate (sec/spect) - FDR Analysis	0.000762473
				1						Statistics - Processing Rate - CPU (Sec/Spectrum)	CPU time rate (sec/spect) - Signal processing stage
				1						Statistics - Processing Rate - CPU (Sec/Spectrum)	CPU time rate (sec/spect) - Fraglet Algorithm stage	0.0904701
				1						Statistics - Processing Rate - CPU (Sec/Spectrum)	CPU time rate (sec/spect) - Mid-Pro Group Algorithm stage	0.0240824
				1						Statistics - Processing Rate - CPU (Sec/Spectrum)	CPU time rate (sec/spect) - Taglet Algorithm stage	0.135908
				1						Statistics - Processing Rate - CPU (Sec/Spectrum)	CPU time rate (sec/spect) - Pro Group Algorithm stage	0.0200899
				1						Statistics - Processing Rate - Clock (Sec/Spectrum/DB Protein)	Clock time rate (sec/spect/DB protein) - Full search	7.17356e-07
				1						Statistics - Processing Rate - Clock (Sec/Spectrum/DB Protein)	Clock time rate (sec/spect/DB protein) - Identification algorithm stages	4.56236e-07
				1						Statistics - Processing Rate - Clock (Sec/Spectrum/DB Protein)	Clock time rate (sec/spect/DB protein) - Signal processing stage	2.49529e-07
				1						Statistics - Processing Rate - Clock (Sec/Spectrum/DB Protein)	Clock time rate (sec/spect/DB protein) - Waiting stage	1.2247e-09
				1						Statistics - Processing Rate - Clock (Sec/Spectrum/DB Protein)	Clock time rate (sec/spect/DB protein) - Fraglet Algorithm stage	1.46207e-07
				1						Statistics - Processing Rate - Clock (Sec/Spectrum/DB Protein)	Clock time rate (sec/spect/DB protein) - Mid-Pro Group Algorithm stage	5.91261e-08
				1						Statistics - Processing Rate - Clock (Sec/Spectrum/DB Protein)	Clock time rate (sec/spect/DB protein) - Taglet Algorithm stage	1.66802e-07
				1						Statistics - Processing Rate - Clock (Sec/Spectrum/DB Protein)	Clock time rate (sec/spect/DB protein) - Pro Group Algorithm stage	8.50205e-08
				1						Statistics - Processing Rate - Clock (Sec/Spectrum/DB Protein)	Clock time rate (sec/spect/DB protein) - FDR Analysis	1.03204e-08
				1						Statistics - Processing Rate - CPU (Sec/Spectrum/DB Protein)	CPU time rate (sec/spect/DB protein) - Signal processing stage
				1						Statistics - Processing Rate - CPU (Sec/Spectrum/DB Protein)	CPU time rate (sec/spect/DB protein) - Fraglet Algorithm stage	1.22455e-06
				1						Statistics - Processing Rate - CPU (Sec/Spectrum/DB Protein)	CPU time rate (sec/spect/DB protein) - Mid-Pro Group Algorithm stage	3.25966e-07
				1						Statistics - Processing Rate - CPU (Sec/Spectrum/DB Protein)	CPU time rate (sec/spect/DB protein) - Taglet Algorithm stage	1.83957e-06
				1						Statistics - Processing Rate - CPU (Sec/Spectrum/DB Protein)	CPU time rate (sec/spect/DB protein) - Pro Group Algorithm stage	2.71926e-07
				1						Statistics - Extent of Distribution - Fundamental	Distribution factor - CPU vs. clock time - Signal processing stage
				1						Statistics - Extent of Distribution - Fundamental	Distribution factor - CPU vs. clock time - Fraglet Algorithm stage	8.37548
				1						Statistics - Extent of Distribution - Fundamental	Distribution factor - CPU vs. clock time - Mid-Pro Group Algorithm stage	5.51307
				1						Statistics - Extent of Distribution - Fundamental	Distribution factor - CPU vs. clock time - Taglet Algorithm stage	11.0285
				1						Statistics - Extent of Distribution - Fundamental	Distribution factor - CPU vs. clock time - Pro Group Algorithm stage	3.19836
				1						Statistics - Extent of Distribution - vs Segments	Ratio of distribution factor to number of search segments - Signal processing stage
				1						Statistics - Extent of Distribution - vs Segments	Ratio of distribution factor to number of search segments - Fraglet Algorithm stage	0.209387
				1						Statistics - Extent of Distribution - vs Segments	Ratio of distribution factor to number of search segments - Mid-Pro Group Algorithm stage	0.137827
				1						Statistics - Extent of Distribution - vs Segments	Ratio of distribution factor to number of search segments - Taglet Algorithm stage	0.275712
				1						Statistics - Extent of Distribution - vs Segments	Ratio of distribution factor to number of search segments - Pro Group Algorithm stage	0.0799589
				1						Statistics - Extent of Distribution - vs Licensed Cores	Ratio of distribution factor to number of licensed cores - Signal processing stage
				1						Statistics - Extent of Distribution - vs Licensed Cores	Ratio of distribution factor to number of licensed cores - Fraglet Algorithm stage	0.523467
				1						Statistics - Extent of Distribution - vs Licensed Cores	Ratio of distribution factor to number of licensed cores - Mid-Pro Group Algorithm stage	0.344567
				1						Statistics - Extent of Distribution - vs Licensed Cores	Ratio of distribution factor to number of licensed cores - Taglet Algorithm stage	0.689279
				1						Statistics - Extent of Distribution - vs Licensed Cores	Ratio of distribution factor to number of licensed cores - Pro Group Algorithm stage	0.199897
PARAMETERS_PEAKLIST_original_count	Average number of spectra per segment	1	1	1	3896.4					Statistics - Search Segmentation	Average number of spectra per segment	3896.4
PARAMETERS_PEAKLIST_original_count	Standard deviation of number of spectra per segment	1	1	1	37.6639					Statistics - Search Segmentation	Standard deviation of number of spectra per segment	37.6639
PARAMETERS_PEAKLIST_original_count	Maximum number of spectra per segment	1	1	1	3971					Statistics - Search Segmentation	Maximum number of spectra per segment	3971
PARAMETERS_PEAKLIST_original_count	Minimum number of spectra per segment	1	1	1	3838					Statistics - Search Segmentation	Minimum number of spectra per segment	3838
										Attributes - Input data filenames	Filename of Input File 1	C:\Users\5600 Procesado\Desktop\Carpetas de datos en escritorio\LibreriaPhaseolus18082018\Libreria Phaseolus18072018\LibreriaPhaseolus18082018_M1M2.wiff
										Attributes - Input data filenames	Filename of Input File 2	C:\Users\5600 Procesado\Desktop\Carpetas de datos en escritorio\LibreriaPhaseolus18082018\Libreria Phaseolus18072018\LibreriaPhaseolus18082018_M3M4.wiff
										Attributes - Input data filenames	Filename of Input File 3
										Attributes - Input data filenames	Filename of Input File 4
										Attributes - Input data filenames	Filename of Input File 5
										Attributes - Input data filenames	Filename of Input File 6
										Attributes - Input data filenames	Filename of Input File 7
										Attributes - Input data filenames	Filename of Input File 8
										Attributes - Input data filenames	Filename of Input File 9
										Attributes - Input data filenames	Filename of Input File 10
										Attributes - Input data filenames	Filename of Input File 11
										Attributes - Input data filenames	Filename of Input File 12
										Attributes - Input data filenames	Filename of Input File 13
										Attributes - Input data filenames	Filename of Input File 14
										Attributes - Input data filenames	Filename of Input File 15
										Attributes - Input data filenames	Filename of Input File 16
										Attributes - Input data filenames	Filename of Input File 17
										Attributes - Input data filenames	Filename of Input File 18
										Attributes - Input data filenames	Filename of Input File 19
										Attributes - Input data filenames	Filename of Input File 20
										Attributes - Input data filenames	Filename of Input File 21
										Attributes - Input data filenames	Filename of Input File 22
										Attributes - Input data filenames	Filename of Input File 23
										Attributes - Input data filenames	Filename of Input File 24
										Attributes - Input data filenames	Filename of Input File 25
										Attributes - Input data filenames	Filename of Input File 26
										Attributes - Input data filenames	Filename of Input File 27
										Attributes - Input data filenames	Filename of Input File 28
										Attributes - Input data filenames	Filename of Input File 29
										Attributes - Input data filenames	Filename of Input File 30
										Attributes - Input data filenames	Filename of Input File 31
										Attributes - Input data filenames	Filename of Input File 32
										Attributes - Input data filenames	Filename of Input File 33
										Attributes - Input data filenames	Filename of Input File 34
										Attributes - Input data filenames	Filename of Input File 35
										Attributes - Input data filenames	Filename of Input File 36
										Attributes - Input data filenames	Filename of Input File 37
										Attributes - Input data filenames	Filename of Input File 38
										Attributes - Input data filenames	Filename of Input File 39
										Attributes - Input data filenames	Filename of Input File 40
										Attributes - Input data filenames	Filename of Input File 41
										Attributes - Input data filenames	Filename of Input File 42
										Attributes - Input data filenames	Filename of Input File 43
										Attributes - Input data filenames	Filename of Input File 44
										Attributes - Input data filenames	Filename of Input File 45
										Attributes - Input data filenames	Filename of Input File 46
										Attributes - Input data filenames	Filename of Input File 47
										Attributes - Input data filenames	Filename of Input File 48
										Attributes - Input data filenames	Filename of Input File 49
										Attributes - Input data filenames	Filename of Input File 50
										Attributes - Input data filenames	Filename of Input File 51
										Attributes - Input data filenames	Filename of Input File 52
										Attributes - Input data filenames	Filename of Input File 53
										Attributes - Input data filenames	Filename of Input File 54
										Attributes - Input data filenames	Filename of Input File 55
										Attributes - Input data filenames	Filename of Input File 56
										Attributes - Input data filenames	Filename of Input File 57
										Attributes - Input data filenames	Filename of Input File 58
										Attributes - Input data filenames	Filename of Input File 59
										Attributes - Input data filenames	Filename of Input File 60
										Attributes - Input data filenames	Filename of Input File 61
										Attributes - Input data filenames	Filename of Input File 62
										Attributes - Input data filenames	Filename of Input File 63
										Attributes - Input data filenames	Filename of Input File 64
										Attributes - Input data filenames	Filename of Input File 65
										Attributes - Input data filenames	Filename of Input File 66
										Attributes - Input data filenames	Filename of Input File 67
										Attributes - Input data filenames	Filename of Input File 68
										Attributes - Input data filenames	Filename of Input File 69
										Attributes - Input data filenames	Filename of Input File 70
										Attributes - Input data filenames	Filename of Input File 71
										Attributes - Input data filenames	Filename of Input File 72
										Attributes - Input data filenames	Filename of Input File 73
										Attributes - Input data filenames	Filename of Input File 74
										Attributes - Input data filenames	Filename of Input File 75
										Attributes - Input data filenames	Filename of Input File 76
										Attributes - Input data filenames	Filename of Input File 77
										Attributes - Input data filenames	Filename of Input File 78
										Attributes - Input data filenames	Filename of Input File 79
										Attributes - Input data filenames	Filename of Input File 80
										Attributes - Input data filenames	Filename of Input File 81
										Attributes - Input data filenames	Filename of Input File 82
										Attributes - Input data filenames	Filename of Input File 83
										Attributes - Input data filenames	Filename of Input File 84
										Attributes - Input data filenames	Filename of Input File 85
										Attributes - Input data filenames	Filename of Input File 86
										Attributes - Input data filenames	Filename of Input File 87
										Attributes - Input data filenames	Filename of Input File 88
										Attributes - Input data filenames	Filename of Input File 89
										Attributes - Input data filenames	Filename of Input File 90
										Attributes - Input data filenames	Filename of Input File 91
										Attributes - Input data filenames	Filename of Input File 92
										Attributes - Input data filenames	Filename of Input File 93
										Attributes - Input data filenames	Filename of Input File 94
										Attributes - Input data filenames	Filename of Input File 95
										Attributes - Input data filenames	Filename of Input File 96
										Attributes - Input data filenames	Filename of Input File 97
										Attributes - Input data filenames	Filename of Input File 98
										Attributes - Input data filenames	Filename of Input File 99
										Attributes - Input data filenames	Filename of Input File 100
										Attributes - Input data filenames	Filename of Input File 101
										Attributes - Input data filenames	Filename of Input File 102
										Attributes - Input data filenames	Filename of Input File 103
										Attributes - Input data filenames	Filename of Input File 104
										Attributes - Input data filenames	Filename of Input File 105
										Attributes - Input data filenames	Filename of Input File 106
										Attributes - Input data filenames	Filename of Input File 107
										Attributes - Input data filenames	Filename of Input File 108
										Attributes - Input data filenames	Filename of Input File 109
										Attributes - Input data filenames	Filename of Input File 110
										Attributes - Input data filenames	Filename of Input File 111
										Attributes - Input data filenames	Filename of Input File 112
										Attributes - Input data filenames	Filename of Input File 113
										Attributes - Input data filenames	Filename of Input File 114
										Attributes - Input data filenames	Filename of Input File 115
										Attributes - Input data filenames	Filename of Input File 116
										Attributes - Input data filenames	Filename of Input File 117
										Attributes - Input data filenames	Filename of Input File 118
										Attributes - Input data filenames	Filename of Input File 119
										Attributes - Input data filenames	Filename of Input File 120
										Attributes - Input data filenames	Filename of Input File 121
										Attributes - Input data filenames	Filename of Input File 122
										Attributes - Input data filenames	Filename of Input File 123
										Attributes - Input data filenames	Filename of Input File 124
										Attributes - Input data filenames	Filename of Input File 125
										Attributes - Input data filenames	Filename of Input File 126
										Attributes - Input data filenames	Filename of Input File 127
										Attributes - Input data filenames	Filename of Input File 128
										Attributes - Input data filenames	Filename of Input File 129
										Attributes - Input data filenames	Filename of Input File 130
										Attributes - Input data filenames	Filename of Input File 131
										Attributes - Input data filenames	Filename of Input File 132
										Attributes - Input data filenames	Filename of Input File 133
										Attributes - Input data filenames	Filename of Input File 134
										Attributes - Input data filenames	Filename of Input File 135
										Attributes - Input data filenames	Filename of Input File 136
										Attributes - Input data filenames	Filename of Input File 137
										Attributes - Input data filenames	Filename of Input File 138
										Attributes - Input data filenames	Filename of Input File 139
										Attributes - Input data filenames	Filename of Input File 140
										Attributes - Input data filenames	Filename of Input File 141
										Attributes - Input data filenames	Filename of Input File 142
										Attributes - Input data filenames	Filename of Input File 143
										Attributes - Input data filenames	Filename of Input File 144
										Attributes - Input data filenames	Filename of Input File 145
										Attributes - Input data filenames	Filename of Input File 146
										Attributes - Input data filenames	Filename of Input File 147
										Attributes - Input data filenames	Filename of Input File 148
										Attributes - Input data filenames	Filename of Input File 149
										Attributes - Input data filenames	Filename of Input File 150
										Attributes - Input data filenames	Filename of Input File 151
										Attributes - Input data filenames	Filename of Input File 152
										Attributes - Input data filenames	Filename of Input File 153
										Attributes - Input data filenames	Filename of Input File 154
										Attributes - Input data filenames	Filename of Input File 155
										Attributes - Input data filenames	Filename of Input File 156
										Attributes - Input data filenames	Filename of Input File 157
										Attributes - Input data filenames	Filename of Input File 158
										Attributes - Input data filenames	Filename of Input File 159
										Attributes - Input data filenames	Filename of Input File 160
										Attributes - Input data filenames	Filename of Input File 161
										Attributes - Input data filenames	Filename of Input File 162
										Attributes - Input data filenames	Filename of Input File 163
										Attributes - Input data filenames	Filename of Input File 164
										Attributes - Input data filenames	Filename of Input File 165
										Attributes - Input data filenames	Filename of Input File 166
										Attributes - Input data filenames	Filename of Input File 167
										Attributes - Input data filenames	Filename of Input File 168
										Attributes - Input data filenames	Filename of Input File 169
										Attributes - Input data filenames	Filename of Input File 170
										Attributes - Input data filenames	Filename of Input File 171
										Attributes - Input data filenames	Filename of Input File 172
										Attributes - Input data filenames	Filename of Input File 173
										Attributes - Input data filenames	Filename of Input File 174
										Attributes - Input data filenames	Filename of Input File 175
										Attributes - Input data filenames	Filename of Input File 176
										Attributes - Input data filenames	Filename of Input File 177
										Attributes - Input data filenames	Filename of Input File 178
										Attributes - Input data filenames	Filename of Input File 179
										Attributes - Input data filenames	Filename of Input File 180
										Attributes - Input data filenames	Filename of Input File 181
										Attributes - Input data filenames	Filename of Input File 182
										Attributes - Input data filenames	Filename of Input File 183
										Attributes - Input data filenames	Filename of Input File 184
										Attributes - Input data filenames	Filename of Input File 185
										Attributes - Input data filenames	Filename of Input File 186
										Attributes - Input data filenames	Filename of Input File 187
										Attributes - Input data filenames	Filename of Input File 188
										Attributes - Input data filenames	Filename of Input File 189
										Attributes - Input data filenames	Filename of Input File 190
										Attributes - Input data filenames	Filename of Input File 191
										Attributes - Input data filenames	Filename of Input File 192
										Attributes - Input data filenames	Filename of Input File 193
										Attributes - Input data filenames	Filename of Input File 194
										Attributes - Input data filenames	Filename of Input File 195
										Attributes - Input data filenames	Filename of Input File 196
										Attributes - Input data filenames	Filename of Input File 197
										Attributes - Input data filenames	Filename of Input File 198
										Attributes - Input data filenames	Filename of Input File 199
										Attributes - Input data filenames	Filename of Input File 200

## Sheet: Protein Level Data
Protein Level Data	Unused ProtScore Threshold	Confidence Threshold	Forward	Reverse	Correct	Incorrect	Total	Global FDR	q-value	Fit Unused ProtScore Threshold	Fit Confidence Threshold	Fit Forward	Fit Reverse	Fit Correct	Fit Incorrect	Fit Total	Fit Global FDR	Fit Local FDR
	97.02	1	1	0	1	0	1	0	0	97.02	1	0.999999	1.07963e-06	0.999998	2.15927e-06	1	2.15927e-06	2.15927e-06
	75.81	1	2	0	2	0	2	0	0	75.81	1	2	2.15927e-06	2	4.31854e-06	2	2.15927e-06	2.15927e-06
	71.67	1	3	0	3	0	3	0	0	71.67	1	3	3.23891e-06	2.99999	6.47782e-06	3	2.15927e-06	2.15928e-06
	67.39	1	4	0	4	0	4	0	0	67.39	1	4	4.31855e-06	3.99999	8.63711e-06	4	2.15928e-06	2.15929e-06
	60.43	1	5	0	5	0	5	0	0	60.43	1	4.99999	5.3982e-06	4.99999	1.07964e-05	5	2.15928e-06	2.1593e-06
	57.04	1	6	0	6	0	6	0	0	57.04	1	5.99999	6.47786e-06	5.99999	1.29557e-05	6	2.15929e-06	2.1593e-06
	56.5	1	7	0	7	0	7	0	0	56.5	1	6.99999	7.55751e-06	6.99998	1.5115e-05	7	2.15929e-06	2.15931e-06
	56.43	1	8	0	8	0	8	0	0	56.43	1	7.99999	8.63717e-06	7.99998	1.72743e-05	8	2.15929e-06	2.15932e-06
	51.45	1	9	0	9	0	9	0	0	51.45	1	8.99999	9.71683e-06	8.99998	1.94337e-05	9	2.1593e-06	2.15933e-06
	47.37	1	10	0	10	0	10	0	0	47.37	1	9.99999	1.07965e-05	9.99998	2.1593e-05	10	2.1593e-06	2.15933e-06
	46.78	1	11	0	11	0	11	0	0	46.78	1	11	1.18762e-05	11	2.37523e-05	11	2.1593e-06	2.15934e-06
	45.65	1	12	0	12	0	12	0	0	45.65	1	12	1.29558e-05	12	2.59117e-05	12	2.15931e-06	2.15935e-06
	44.86	1	13	0	13	0	13	0	0	44.86	1	13	1.40355e-05	13	2.80711e-05	13	2.15931e-06	2.15936e-06
	44.01	1	14	0	14	0	14	0	0	44.01	1	14	1.51152e-05	14	3.02304e-05	14	2.15932e-06	2.15936e-06
	38.41	1	15	0	15	0	15	0	0	38.41	1	15	1.61949e-05	15	3.23898e-05	15	2.15932e-06	2.15937e-06
	38.36	1	16	0	16	0	16	0	0	38.36	1	16	1.72746e-05	16	3.45492e-05	16	2.15932e-06	2.15938e-06
	37.88	1	17	0	17	0	17	0	0	37.88	1	17	1.83543e-05	17	3.67086e-05	17	2.15933e-06	2.15939e-06
	36.97	1	18	0	18	0	18	0	0	36.97	1	18	1.9434e-05	18	3.8868e-05	18	2.15933e-06	2.1594e-06
	36.24	1	19	0	19	0	19	0	0	36.24	1	19	2.05137e-05	19	4.10274e-05	19	2.15933e-06	2.1594e-06
	35.95	1	20	0	20	0	20	0	0	35.95	1	20	2.15934e-05	20	4.31868e-05	20	2.15934e-06	2.15941e-06
	35.88	1	21	0	21	0	21	0	0	35.88	1	21	2.26731e-05	21	4.53462e-05	21	2.15934e-06	2.15942e-06
	35.56	1	22	0	22	0	22	0	0	35.56	1	22	2.37528e-05	22	4.75056e-05	22	2.15935e-06	2.15943e-06
	34.81	1	23	0	23	0	23	0	0	34.81	1	23	2.48325e-05	23	4.9665e-05	23	2.15935e-06	2.15943e-06
	33.92	1	24	0	24	0	24	0	0	33.92	1	24	2.59122e-05	23.9999	5.18245e-05	24	2.15935e-06	2.15944e-06
	33.51	1	25	0	25	0	25	0	0	33.51	1	25	2.6992e-05	24.9999	5.39839e-05	25	2.15936e-06	2.15945e-06
	33.06	1	26	0	26	0	26	0	0	33.06	1	26	2.80717e-05	25.9999	5.61434e-05	26	2.15936e-06	2.15946e-06
	33	1	27	0	27	0	27	0	0	33	1	27	2.91514e-05	26.9999	5.83029e-05	27	2.15936e-06	2.15946e-06
	32.85	1	28	0	28	0	28	0	0	32.85	1	28	3.02312e-05	27.9999	6.04623e-05	28	2.15937e-06	2.15947e-06
	32.63	1	29	0	29	0	29	0	0	32.63	1	29	3.13109e-05	28.9999	6.26218e-05	29	2.15937e-06	2.15948e-06
	32.55	1	30	0	30	0	30	0	0	32.55	1	30	3.23906e-05	29.9999	6.47813e-05	30	2.15938e-06	2.15949e-06
	32.42	1	31	0	31	0	31	0	0	32.42	1	31	3.34704e-05	30.9999	6.69408e-05	31	2.15938e-06	2.15949e-06
	31.88	1	32	0	32	0	32	0	0	31.88	1	32	3.45501e-05	31.9999	6.91003e-05	32	2.15938e-06	2.1595e-06
	31.81	1	33	0	33	0	33	0	0	31.81	1	33	3.56299e-05	32.9999	7.12598e-05	33	2.15939e-06	2.15951e-06
	30.95	1	34	0	34	0	34	0	0	30.95	1	34	3.67097e-05	33.9999	7.34193e-05	34	2.15939e-06	2.15952e-06
	30.71	1	35	0	35	0	35	0	0	30.71	1	35	3.77894e-05	34.9999	7.55788e-05	35	2.1594e-06	2.15952e-06
	30.53	1	36	0	36	0	36	0	0	30.53	1	36	3.88692e-05	35.9999	7.77384e-05	36	2.1594e-06	2.15953e-06
	30.35	1	37	0	37	0	37	0	0	30.35	1	37	3.9949e-05	36.9999	7.98979e-05	37	2.1594e-06	2.15954e-06
	30.21	1	38	0	38	0	38	0	0	30.21	1	38	4.10287e-05	37.9999	8.20575e-05	38	2.15941e-06	2.15955e-06
	29.07	1	39	0	39	0	39	0	0	29.07	1	39	4.21085e-05	38.9999	8.4217e-05	39	2.15941e-06	2.15956e-06
	28.55	1	40	0	40	0	40	0	0	28.55	1	40	4.31883e-05	39.9999	8.63766e-05	40	2.15941e-06	2.15956e-06
	28.53	1	41	0	41	0	41	0	0	28.53	1	41	4.42681e-05	40.9999	8.85361e-05	41	2.15942e-06	2.15957e-06
	28.46	1	42	0	42	0	42	0	0	28.46	1	42	4.53479e-05	41.9999	9.06957e-05	42	2.15942e-06	2.15958e-06
	28.18	1	43	0	43	0	43	0	0	28.18	1	43	4.64277e-05	42.9999	9.28553e-05	43	2.15943e-06	2.15959e-06
	27.57	1	44	0	44	0	44	0	0	27.57	1	44	4.75075e-05	43.9999	9.50149e-05	44	2.15943e-06	2.1596e-06
	27.19	1	45	0	45	0	45	0	0	27.19	1	45	4.85873e-05	44.9999	9.71745e-05	45	2.15943e-06	2.1596e-06
	26.59	1	46	0	46	0	46	0	0	26.59	1	46	4.96671e-05	45.9999	9.93341e-05	46	2.15944e-06	2.15961e-06
	26.52	1	47	0	47	0	47	0	0	26.52	1	46.9999	5.07469e-05	46.9999	0.000101494	47	2.15944e-06	2.15962e-06
	26.51	1	48	0	48	0	48	0	0	26.51	1	47.9999	5.18267e-05	47.9999	0.000103653	48	2.15945e-06	2.15963e-06
	26.29	1	49	0	49	0	49	0	0	26.29	1	48.9999	5.29065e-05	48.9999	0.000105813	49	2.15945e-06	2.15964e-06
	26.14	1	50	0	50	0	50	0	0	26.14	1	49.9999	5.39863e-05	49.9999	0.000107973	50	2.15945e-06	2.15965e-06
	25.72	1	51	0	51	0	51	0	0	25.72	1	50.9999	5.50662e-05	50.9999	0.000110132	51	2.15946e-06	2.15967e-06
	25.51	1	52	0	52	0	52	0	0	25.51	1	51.9999	5.6146e-05	51.9999	0.000112292	52	2.15946e-06	2.15968e-06
	25.05	1	53	0	53	0	53	0	0	25.05	1	52.9999	5.72259e-05	52.9999	0.000114452	53	2.15947e-06	2.15969e-06
	24.99	1	54	0	54	0	54	0	0	24.99	1	53.9999	5.83057e-05	53.9999	0.000116611	54	2.15947e-06	2.15971e-06
	24.95	1	55	0	55	0	55	0	0	24.95	1	54.9999	5.93856e-05	54.9999	0.000118771	55	2.15948e-06	2.15973e-06
	24.83	1	56	0	56	0	56	0	0	24.83	1	55.9999	6.04655e-05	55.9999	0.000120931	56	2.15948e-06	2.15975e-06
	24.63	1	57	0	57	0	57	0	0	24.63	1	56.9999	6.15453e-05	56.9999	0.000123091	57	2.15949e-06	2.15978e-06
	24.54	1	58	0	58	0	58	0	0	24.54	1	57.9999	6.26252e-05	57.9999	0.00012525	58	2.15949e-06	2.1598e-06
	24.25	1	59	0	59	0	59	0	0	24.25	1	58.9999	6.37052e-05	58.9999	0.00012741	59	2.1595e-06	2.15984e-06
	24.09	1	60	0	60	0	60	0	0	24.09	1	59.9999	6.47851e-05	59.9999	0.00012957	60	2.1595e-06	2.15987e-06
	24.07	1	61	0	61	0	61	0	0	24.07	1	60.9999	6.58651e-05	60.9999	0.00013173	61	2.15951e-06	2.15991e-06
	23.99	1	62	0	62	0	62	0	0	23.99	1	61.9999	6.6945e-05	61.9999	0.00013389	62	2.15952e-06	2.15996e-06
	23.92	1	63	0	63	0	63	0	0	23.92	1	62.9999	6.8025e-05	62.9999	0.00013605	63	2.15953e-06	2.16001e-06
	23.47	1	64	0	64	0	64	0	0	23.47	1	63.9999	6.91051e-05	63.9999	0.00013821	64	2.15953e-06	2.16007e-06
	23.44	1	65	0	65	0	65	0	0	23.44	1	64.9999	7.01852e-05	64.9999	0.00014037	65	2.15954e-06	2.16014e-06
	22.92	1	66	0	66	0	66	0	0	22.92	1	65.9999	7.12653e-05	65.9999	0.000142531	66	2.15955e-06	2.16022e-06
	22.9	1	67	0	67	0	67	0	0	22.9	1	66.9999	7.23454e-05	66.9999	0.000144691	67	2.15956e-06	2.1603e-06
	22.33	1	68	0	68	0	68	0	0	22.33	1	67.9999	7.34256e-05	67.9999	0.000146851	68	2.15958e-06	2.1604e-06
	22.14	1	69	0	69	0	69	0	0	22.14	1	68.9999	7.45059e-05	68.9999	0.000149012	69	2.15959e-06	2.16051e-06
	22.12	1	70	0	70	0	70	0	0	22.12	1	69.9999	7.55862e-05	69.9998	0.000151172	70	2.15961e-06	2.16063e-06
	21.44	1	71	0	71	0	71	0	0	21.44	1	70.9999	7.66666e-05	70.9998	0.000153333	71	2.15962e-06	2.16076e-06
	21.42	1	72	0	72	0	72	0	0	21.42	1	71.9999	7.7747e-05	71.9998	0.000155494	72	2.15964e-06	2.16091e-06
	21.29	1	73	0	73	0	73	0	0	21.29	1	72.9999	7.88275e-05	72.9998	0.000157655	73	2.15966e-06	2.16107e-06
	21.12	1	74	0	74	0	74	0	0	21.12	1	73.9999	7.99082e-05	73.9998	0.000159816	74	2.15968e-06	2.16125e-06
	21.02	1	75	0	75	0	75	0	0	21.02	1	74.9999	8.09889e-05	74.9998	0.000161978	75	2.1597e-06	2.16144e-06
	20.99	1	76	0	76	0	76	0	0	20.99	1	75.9999	8.20697e-05	75.9998	0.000164139	76	2.15973e-06	2.16166e-06
	20.96	1	77	0	77	0	77	0	0	20.96	1	76.9999	8.31507e-05	76.9998	0.000166301	77	2.15976e-06	2.16189e-06
	20.75	1	78	0	78	0	78	0	0	20.75	1	77.9999	8.42317e-05	77.9998	0.000168463	78	2.15979e-06	2.16215e-06
	20.7	1	79	0	79	0	79	0	0	20.7	1	78.9999	8.53129e-05	78.9998	0.000170626	79	2.15982e-06	2.16242e-06
	20.62	1	80	0	80	0	80	0	0	20.62	1	79.9999	8.63943e-05	79.9998	0.000172789	80	2.15986e-06	2.16272e-06
	20.3	1	81	0	81	0	81	0	0	20.3	1	80.9999	8.74758e-05	80.9998	0.000174952	81	2.1599e-06	2.16305e-06
	20.25	1	82	0	82	0	82	0	0	20.25	1	81.9999	8.85575e-05	81.9998	0.000177115	82	2.15994e-06	2.1634e-06
	20.16	1	83	0	83	0	83	0	0	20.16	1	82.9999	8.96394e-05	82.9998	0.000179279	83	2.15999e-06	2.16378e-06
	20.08	1	84	0	84	0	84	0	0	20.08	1	83.9999	9.07215e-05	83.9998	0.000181443	84	2.16004e-06	2.16419e-06
	20	1	85	0	85	0	85	0	0	20	1	84.9999	9.18038e-05	84.9998	0.000183608	85	2.16009e-06	2.16462e-06
	19.87	1	86	0	86	0	86	0	0	19.87	1	85.9999	9.28864e-05	85.9998	0.000185773	86	2.16015e-06	2.16509e-06
	19.7	1	87	0	87	0	87	0	0	19.7	1	86.9999	9.39692e-05	86.9998	0.000187938	87	2.16021e-06	2.16559e-06
	19.63	1	88	0	88	0	88	0	0	19.63	1	87.9999	9.50522e-05	87.9998	0.000190104	88	2.16028e-06	2.16612e-06
	19.6	1	89	0	89	0	89	0	0	19.6	1	88.9999	9.61356e-05	88.9998	0.000192271	89	2.16035e-06	2.16669e-06
	19.58	1	90	0	90	0	90	0	0	19.58	1	89.9999	9.72192e-05	89.9998	0.000194438	90	2.16043e-06	2.16729e-06
	19.43	1	91	0	91	0	91	0	0	19.43	1	90.9999	9.83032e-05	90.9998	0.000196606	91	2.16051e-06	2.16792e-06
	19.33	1	92	0	92	0	92	0	0	19.33	1	91.9999	9.93875e-05	91.9998	0.000198775	92	2.1606e-06	2.1686e-06
	19.07	1	93	0	93	0	93	0	0	19.07	1	92.9999	0.000100472	92.9998	0.000200944	93	2.16069e-06	2.16932e-06
	18.77	1	94	0	94	0	94	0	0	18.77	1	93.9999	0.000101557	93.9998	0.000203114	94	2.16079e-06	2.17007e-06
	18.7	1	95	0	95	0	95	0	0	18.7	1	94.9999	0.000102643	94.9998	0.000205285	95	2.1609e-06	2.17087e-06
	18.57	1	97	0	97	0	97	0	0	18.57	1	95.9999	0.000103728	95.9998	0.000207457	96	2.16101e-06	2.17214e-06
	18.47	1	98	0	98	0	98	0	0	18.57	1	96.9999	0.000104815	96.9998	0.00020963	97	2.16113e-06	2.17214e-06
	18.44	1	99	0	99	0	99	0	0	18.47	1	97.9999	0.000105902	97.9998	0.000211803	98	2.16126e-06	2.17351e-06
	18.28	1	100	0	100	0	100	0	0	18.44	1	98.9999	0.000106989	98.9998	0.000213978	99	2.16139e-06	2.17448e-06
	18.23	1	101	0	101	0	101	0	0	18.28	1	99.9999	0.000108077	99.9998	0.000216153	100	2.16153e-06	2.17549e-06
	18.22	1	102	0	102	0	102	0	0	18.23	1	101	0.000109165	101	0.00021833	101	2.16168e-06	2.17656e-06
	18.13	1	103	0	103	0	103	0	0	18.22	1	102	0.000110254	102	0.000220507	102	2.16184e-06	2.17767e-06
	18.12	1	104	0	104	0	104	0	0	18.13	1	103	0.000111343	103	0.000222686	103	2.162e-06	2.17883e-06
	18.05	1	105	0	105	0	105	0	0	18.12	1	104	0.000112433	104	0.000224866	104	2.16217e-06	2.18003e-06
	17.98	1	106	0	106	0	106	0	0	18.05	1	105	0.000113524	105	0.000227047	105	2.16236e-06	2.18129e-06
	17.97	1	107	0	107	0	107	0	0	17.98	1	106	0.000114615	106	0.00022923	106	2.16255e-06	2.1826e-06
	17.95	1	108	0	108	0	108	0	0	17.97	1	107	0.000115707	107	0.000231414	107	2.16275e-06	2.18396e-06
	17.85	1	109	0	109	0	109	0	0	17.95	1	108	0.0001168	108	0.000233599	108	2.16296e-06	2.18538e-06
	17.82	1	110	0	110	0	110	0	0	17.85	1	109	0.000117893	109	0.000235786	109	2.16318e-06	2.18684e-06
	17.68	1	111	0	111	0	111	0	0	17.82	1	110	0.000118987	110	0.000237975	110	2.1634e-06	2.18836e-06
	17.62	1	112	0	112	0	112	0	0	17.68	1	111	0.000120082	111	0.000240164	111	2.16364e-06	2.18993e-06
	17.35	1	113	0	113	0	113	0	0	17.62	1	112	0.000121178	112	0.000242356	112	2.16389e-06	2.19156e-06
	17.34	1	114	0	114	0	114	0	0	17.35	1	113	0.000122275	113	0.000244549	113	2.16415e-06	2.19325e-06
	17.32	1	115	0	115	0	115	0	0	17.34	1	114	0.000123372	114	0.000246744	114	2.16442e-06	2.19498e-06
	17.19	1	116	0	116	0	116	0	0	17.32	1	115	0.000124471	115	0.000248941	115	2.1647e-06	2.19678e-06
	17.14	1	118	0	118	0	118	0	0	17.19	1	116	0.00012557	116	0.00025114	116	2.165e-06	2.19863e-06
	17.11	1	119	0	119	0	119	0	0	17.14	1	117	0.00012667	117	0.00025334	117	2.1653e-06	2.20151e-06
	17.04	1	120	0	120	0	120	0	0	17.14	1	118	0.000127771	118	0.000255543	118	2.16562e-06	2.20151e-06
	17.01	1	121	0	121	0	121	0	0	17.11	1	119	0.000128874	119	0.000257747	119	2.16594e-06	2.20452e-06
	16.96	1	122	0	122	0	122	0	0	17.04	1	120	0.000129977	120	0.000259954	120	2.16628e-06	2.2066e-06
	16.78	1	123	0	123	0	123	0	0	17.01	1	121	0.000131081	121	0.000262163	121	2.16663e-06	2.20874e-06
	16.65	1	124	0	124	0	124	0	0	16.96	1	122	0.000132187	122	0.000264374	122	2.167e-06	2.21094e-06
	16.64	1	125	0	125	0	125	0	0	16.78	1	123	0.000133293	123	0.000266587	123	2.16737e-06	2.21319e-06
	16.56	1	126	0	126	0	126	0	0	16.65	1	124	0.000134401	124	0.000268802	124	2.16776e-06	2.2155e-06
	16.5	1	128	0	128	0	128	0	0	16.64	1	125	0.00013551	125	0.00027102	125	2.16816e-06	2.21787e-06
	16.29	1	129	0	129	0	129	0	0	16.56	1	126	0.00013662	126	0.00027324	126	2.16857e-06	2.2203e-06
	16.28	1	130	0	130	0	130	0	0	16.5	1	127	0.000137732	127	0.000275463	127	2.169e-06	2.22405e-06
	16.24	1	131	0	131	0	131	0	0	16.5	1	128	0.000138844	128	0.000277689	128	2.16944e-06	2.22405e-06
	16.15	1	132	0	132	0	132	0	0	16.29	1	129	0.000139958	129	0.000279916	129	2.1699e-06	2.22794e-06
	16.09	1	133	0	133	0	133	0	0	16.28	1	130	0.000141074	130	0.000282147	130	2.17036e-06	2.2306e-06
	16.08	1	134	0	134	0	134	0	0	16.24	1	131	0.00014219	131	0.00028438	131	2.17084e-06	2.23333e-06
	16.04	1	135	0	135	0	135	0	0	16.15	1	132	0.000143308	132	0.000286617	132	2.17134e-06	2.23611e-06
	15.86	1	136	0	136	0	136	0	0	16.09	1	133	0.000144428	133	0.000288855	133	2.17185e-06	2.23895e-06
	15.81	1	137	0	137	0	137	0	0	16.08	1	134	0.000145549	134	0.000291097	134	2.17237e-06	2.24185e-06
	15.79	1	138	0	138	0	138	0	0	16.04	1	135	0.000146671	135	0.000293342	135	2.1729e-06	2.24481e-06
	15.77	1	139	0	139	0	139	0	0	15.86	1	136	0.000147795	136	0.00029559	136	2.17346e-06	2.24782e-06
	15.76	1	140	0	140	0	140	0	0	15.81	1	137	0.00014892	137	0.000297841	137	2.17402e-06	2.2509e-06
	15.58	1	141	0	141	0	141	0	0	15.79	1	138	0.000150047	138	0.000300095	138	2.1746e-06	2.25403e-06
	15.56	1	142	0	142	0	142	0	0	15.77	1	139	0.000151176	139	0.000302352	139	2.1752e-06	2.25722e-06
	15.55	1	143	0	143	0	143	0	0	15.76	1	140	0.000152306	140	0.000304613	140	2.1758e-06	2.26046e-06
	15.5	1	144	0	144	0	144	0	0	15.58	1	141	0.000153438	141	0.000306876	141	2.17643e-06	2.26377e-06
	15.48	1	145	0	145	0	145	0	0	15.56	1	142	0.000154572	142	0.000309144	142	2.17707e-06	2.26713e-06
	15.44	1	146	0	146	0	146	0	0	15.55	1	143	0.000155707	143	0.000311414	143	2.17772e-06	2.27055e-06
	15.31	1	147	0	147	0	147	0	0	15.5	1	144	0.000156844	144	0.000313688	144	2.17839e-06	2.27403e-06
	15.3	1	148	0	148	0	148	0	0	15.48	1	145	0.000157983	145	0.000315966	145	2.17907e-06	2.27756e-06
	15.27	1	149	0	149	0	149	0	0	15.44	1	146	0.000159123	146	0.000318247	146	2.17977e-06	2.28115e-06
	15.07	1	150	0	150	0	150	0	0	15.31	1	147	0.000160266	147	0.000320532	147	2.18049e-06	2.28479e-06
	15.03	1	151	0	151	0	151	0	0	15.3	1	148	0.00016141	148	0.00032282	148	2.18122e-06	2.2885e-06
	14.99	1	152	0	152	0	152	0	0	15.27	1	149	0.000162556	149	0.000325112	149	2.18196e-06	2.29225e-06
	14.97	1	153	0	153	0	153	0	0	15.07	1	150	0.000163704	150	0.000327408	150	2.18272e-06	2.29606e-06
	14.96	1	154	0	154	0	154	0	0	15.03	1	151	0.000164854	151	0.000329708	151	2.1835e-06	2.29993e-06
	14.93	1	155	0	155	0	155	0	0	14.99	1	152	0.000166006	152	0.000332012	152	2.18429e-06	2.30385e-06
	14.92	1	156	0	156	0	156	0	0	14.97	1	153	0.00016716	153	0.00033432	153	2.1851e-06	2.30783e-06
	14.89	1	157	0	157	0	157	0	0	14.96	1	154	0.000168316	154	0.000336632	154	2.18592e-06	2.31186e-06
	14.88	1	158	0	158	0	158	0	0	14.93	1	155	0.000169474	155	0.000338948	155	2.18676e-06	2.31594e-06
	14.87	1	159	0	159	0	159	0	0	14.92	1	156	0.000170634	156	0.000341268	156	2.18761e-06	2.32007e-06
	14.81	1	160	0	160	0	160	0	0	14.89	1	157	0.000171796	157	0.000343592	157	2.18849e-06	2.32426e-06
	14.76	1	161	0	161	0	161	0	0	14.88	1	158	0.00017296	158	0.000345921	158	2.18937e-06	2.32851e-06
	14.69	1	162	0	162	0	162	0	0	14.87	1	159	0.000174127	159	0.000348253	159	2.19027e-06	2.3328e-06
	14.67	1	163	0	163	0	163	0	0	14.81	1	160	0.000175295	160	0.000350591	160	2.19119e-06	2.33715e-06
	14.65	1	164	0	164	0	164	0	0	14.76	1	161	0.000176466	161	0.000352932	161	2.19213e-06	2.34154e-06
	14.43	1	165	0	165	0	165	0	0	14.69	1	162	0.000177639	162	0.000355278	162	2.19308e-06	2.34599e-06
	14.36	1	166	0	166	0	166	0	0	14.67	1	163	0.000178814	163	0.000357629	163	2.19404e-06	2.35049e-06
	14.33	1	167	0	167	0	167	0	0	14.65	1	164	0.000179992	164	0.000359984	164	2.19502e-06	2.35504e-06
	14.25	1	168	0	168	0	168	0	0	14.43	1	165	0.000181172	165	0.000362343	165	2.19602e-06	2.35964e-06
	14.19	1	169	0	169	0	169	0	0	14.36	1	166	0.000182354	166	0.000364708	166	2.19703e-06	2.36429e-06
	14.17	1	170	0	170	0	170	0	0	14.33	1	167	0.000183538	167	0.000367077	167	2.19806e-06	2.36899e-06
	14.13	1	171	0	171	0	171	0	0	14.25	1	168	0.000184725	168	0.00036945	168	2.19911e-06	2.37374e-06
	14.11	1	172	0	172	0	172	0	0	14.19	1	169	0.000185914	169	0.000371829	169	2.20017e-06	2.37854e-06
	14	1	173	0	173	0	173	0	0	14.17	1	170	0.000187106	170	0.000374212	170	2.20125e-06	2.38338e-06
	13.79	1	174	0	174	0	174	0	0	14.13	1	171	0.0001883	171	0.000376601	171	2.20234e-06	2.38828e-06
	13.64	1	175	0	175	0	175	0	0	14.11	1	172	0.000189497	172	0.000378994	172	2.20345e-06	2.39322e-06
	13.58	1	177	0	177	0	177	0	0	14	1	173	0.000190696	173	0.000381392	173	2.20458e-06	2.39821e-06
	13.51	1	178	0	178	0	178	0	0	13.79	1	174	0.000191898	174	0.000383795	174	2.20572e-06	2.40325e-06
	13.19	1	179	0	179	0	179	0	0	13.64	1	175	0.000193102	175	0.000386204	175	2.20688e-06	2.40833e-06
	13	1	180	0	180	0	180	0	0	13.58	1	176	0.000194309	176	0.000388617	176	2.20805e-06	2.41605e-06
	12.95	1	181	0	181	0	181	0	0	13.58	1	177	0.000195518	177	0.000391036	177	2.20924e-06	2.41605e-06
	12.66	1	182	0	182	0	182	0	0	13.51	1	178	0.00019673	178	0.00039346	178	2.21045e-06	2.42386e-06
	12.5	1	183	0	183	0	183	0	0	13.19	1	179	0.000197944	179	0.000395889	179	2.21167e-06	2.42913e-06
	12.45	1	184	0	184	0	184	0	0	13	1	180	0.000199162	180	0.000398323	180	2.21291e-06	2.43444e-06
	12.4	1	185	0	185	0	185	0	0	12.95	1	181	0.000200381	181	0.000400763	181	2.21416e-06	2.4398e-06
	12.36	1	186	0	186	0	186	0	0	12.66	1	182	0.000201604	182	0.000403208	182	2.21543e-06	2.44521e-06
	12.29	1	187	0	187	0	187	0	0	12.5	1	183	0.000202829	183	0.000405659	183	2.21671e-06	2.45065e-06
	12.24	1	188	0	188	0	188	0	0	12.45	1	184	0.000204057	184	0.000408115	184	2.21802e-06	2.45614e-06
	12.23	1	189	0	189	0	189	0	0	12.4	1	185	0.000205288	185	0.000410577	185	2.21933e-06	2.46168e-06
	12.15	1	190	0	190	0	190	0	0	12.36	1	186	0.000206522	186	0.000413044	186	2.22067e-06	2.46726e-06
	12.08	1	193	0	193	0	193	0	0	12.29	1	187	0.000207758	187	0.000415517	187	2.22201e-06	2.47288e-06
	12.02	1	194	0	194	0	194	0	0	12.24	1	188	0.000208998	188	0.000417995	188	2.22338e-06	2.47855e-06
	12.01	1	195	0	195	0	195	0	0	12.23	1	189	0.00021024	189	0.00042048	189	2.22476e-06	2.48426e-06
	12	1	196	0	196	0	196	0	0	12.15	1	190	0.000211485	190	0.00042297	190	2.22616e-06	2.49001e-06
	11.97	1	197	0	197	0	197	0	0	12.08	1	191	0.000212733	191	0.000425465	191	2.22757e-06	2.50164e-06
	11.89	1	198	0	198	0	198	0	0	12.08	1	192	0.000213984	192	0.000427967	192	2.229e-06	2.50164e-06
	11.78	1	199	0	199	0	199	0	0	12.08	1	193	0.000215237	193	0.000430475	193	2.23044e-06	2.50164e-06
	11.76	1	201	0	201	0	201	0	0	12.02	1	194	0.000216494	194	0.000432988	194	2.2319e-06	2.51343e-06
	11.71	1	202	0	202	0	202	0	0	12.01	1	195	0.000217754	195	0.000435507	195	2.23337e-06	2.51939e-06
	11.63	1	203	0	203	0	203	0	0	12	1	196	0.000219016	196	0.000438033	196	2.23486e-06	2.5254e-06
	11.61	1	204	0	204	0	204	0	0	11.97	1	197	0.000220282	197	0.000440564	197	2.23637e-06	2.53144e-06
	11.6	1	205	0	205	0	205	0	0	11.89	1	198	0.000221551	198	0.000443102	198	2.23789e-06	2.53752e-06
	11.58	1	206	0	206	0	206	0	0	11.78	1	199	0.000222823	199	0.000445645	199	2.23942e-06	2.54365e-06
	11.45	1	207	0	207	0	207	0	0	11.76	1	200	0.000224098	200	0.000448195	200	2.24098e-06	2.55291e-06
	11.4	1	208	0	208	0	208	0	0	11.76	1	201	0.000225376	201	0.000450751	201	2.24254e-06	2.55291e-06
	11.35	1	209	0	209	0	209	0	0	11.71	1	202	0.000226657	202	0.000453314	202	2.24413e-06	2.56226e-06
	11.32	1	210	0	210	0	210	0	0	11.63	1	203	0.000227941	203	0.000455882	203	2.24572e-06	2.56855e-06
	11.31	1	211	0	211	0	211	0	0	11.61	1	204	0.000229228	204	0.000458457	204	2.24734e-06	2.57487e-06
	11.29	1	212	0	212	0	212	0	0	11.6	1	205	0.000230519	205	0.000461038	205	2.24897e-06	2.58124e-06
	11.27	1	213	0	213	0	213	0	0	11.58	1	206	0.000231813	206	0.000463626	206	2.25061e-06	2.58764e-06
	11.22	1	214	0	214	0	214	0	0	11.45	1	207	0.00023311	207	0.00046622	207	2.25227e-06	2.59409e-06
	11.19	1	215	0	215	0	215	0	0	11.4	1	208	0.00023441	208	0.00046882	208	2.25394e-06	2.60057e-06
	11.15	1	216	0	216	0	216	0	0	11.35	1	209	0.000235714	209	0.000471428	209	2.25563e-06	2.60709e-06
	11.11	1	217	0	217	0	217	0	0	11.32	1	210	0.000237021	210	0.000474041	210	2.25734e-06	2.61366e-06
	11.1	1	218	0	218	0	218	0	0	11.31	1	211	0.000238331	211	0.000476661	211	2.25906e-06	2.62026e-06
	11.08	1	219	0	219	0	219	0	0	11.29	1	212	0.000239644	212	0.000479288	212	2.26079e-06	2.6269e-06
	11.06	1	220	0	220	0	220	0	0	11.27	1	213	0.000240961	213	0.000481922	213	2.26254e-06	2.63357e-06
	10.98	1	221	0	221	0	221	0	0	11.22	1	214	0.000242281	214	0.000484562	214	2.26431e-06	2.64029e-06
	10.96	1	222	0	222	0	222	0	0	11.19	1	215	0.000243605	215	0.000487209	215	2.26609e-06	2.64705e-06
	10.95	1	223	0	223	0	223	0	0	11.15	1	216	0.000244932	216	0.000489863	216	2.26788e-06	2.65384e-06
	10.94	1	224	0	224	0	224	0	0	11.11	1	217	0.000246262	217	0.000492524	217	2.2697e-06	2.66068e-06
	10.92	1	225	0	225	0	225	0	0	11.1	1	218	0.000247596	218	0.000495191	218	2.27152e-06	2.66755e-06
	10.91	1	226	0	226	0	226	0	0	11.08	1	219	0.000248933	219	0.000497866	219	2.27336e-06	2.67446e-06
	10.85	1	227	0	227	0	227	0	0	11.06	1	220	0.000250274	219.999	0.000500547	220	2.27521e-06	2.68141e-06
	10.81	1	228	0	228	0	228	0	0	10.98	1	221	0.000251618	220.999	0.000503236	221	2.27708e-06	2.68839e-06
	10.78	1	229	0	229	0	229	0	0	10.96	1	222	0.000252966	221.999	0.000505931	222	2.27897e-06	2.69542e-06
	10.77	1	230	0	230	0	230	0	0	10.95	1	223	0.000254317	222.999	0.000508634	223	2.28087e-06	2.70248e-06
	10.68	1	232	0	232	0	232	0	0	10.94	1	224	0.000255672	223.999	0.000511343	224	2.28278e-06	2.70959e-06
	10.58	1	233	0	233	0	233	0	0	10.92	1	225	0.00025703	224.999	0.00051406	225	2.28471e-06	2.71673e-06
	10.57	1	235	0	235	0	235	0	0	10.91	1	226	0.000258392	225.999	0.000516784	226	2.28665e-06	2.7239e-06
	10.55	1	236	0	236	0	236	0	0	10.85	1	227	0.000259757	226.999	0.000519515	227	2.28861e-06	2.73112e-06
	10.54	1	237	0	237	0	237	0	0	10.81	1	228	0.000261127	227.999	0.000522253	228	2.29058e-06	2.73838e-06
	10.52	1	238	0	238	0	238	0	0	10.78	1	229	0.000262499	228.999	0.000524999	229	2.29257e-06	2.74567e-06
	10.5	1	239	0	239	0	239	0	0	10.77	1	230	0.000263876	229.999	0.000527752	230	2.29457e-06	2.75301e-06
	10.49	1	240	0	240	0	240	0	0	10.68	1	231	0.000265256	230.999	0.000530512	231	2.29659e-06	2.76408e-06
	10.43	1	242	0	242	0	242	0	0	10.68	1	232	0.00026664	231.999	0.00053328	232	2.29862e-06	2.76408e-06
	10.39	1	243	0	243	0	243	0	0	10.58	1	233	0.000268028	232.999	0.000536055	233	2.30067e-06	2.77523e-06
	10.38	1	244	0	244	0	244	0	0	10.57	1	234	0.000269419	233.999	0.000538838	234	2.30273e-06	2.78648e-06
	10.36	1	245	0	245	0	245	0	0	10.57	1	235	0.000270814	234.999	0.000541628	235	2.3048e-06	2.78648e-06
	10.32	1	246	0	246	0	246	0	0	10.55	1	236	0.000272213	235.999	0.000544426	236	2.30689e-06	2.79781e-06
	10.24	1	247	0	247	0	247	0	0	10.54	1	237	0.000273616	236.999	0.000547232	237	2.30899e-06	2.80542e-06
	10.2	1	248	0	248	0	248	0	0	10.52	1	238	0.000275022	237.999	0.000550045	238	2.31111e-06	2.81306e-06
	10.18	1	249	0	249	0	249	0	0	10.5	1	239	0.000276433	238.999	0.000552865	239	2.31324e-06	2.82074e-06
	10.15	1	251	0	251	0	251	0	0	10.49	1	240	0.000277847	239.999	0.000555694	240	2.31539e-06	2.82846e-06
	10.1	1	252	0	252	0	252	0	0	10.43	1	241	0.000279265	240.999	0.00055853	241	2.31755e-06	2.84012e-06
	10.08	1	253	0	253	0	253	0	0	10.43	1	242	0.000280687	241.999	0.000561374	242	2.31973e-06	2.84012e-06
	10.06	1	254	0	254	0	254	0	0	10.39	1	243	0.000282113	242.999	0.000564226	243	2.32192e-06	2.85186e-06
	10.05	1	255	0	255	0	255	0	0	10.38	1	244	0.000283543	243.999	0.000567086	244	2.32412e-06	2.85974e-06
	10.02	1	256	0	256	0	256	0	0	10.36	1	245	0.000284977	244.999	0.000569953	245	2.32634e-06	2.86766e-06
	10	1	258	0	258	0	258	0	0	10.32	1	246	0.000286414	245.999	0.000572829	246	2.32857e-06	2.87562e-06
	9.94	1	259	0	259	0	259	0	0	10.24	1	247	0.000287856	246.999	0.000575713	247	2.33082e-06	2.88361e-06
	9.9	1	262	0	262	0	262	0	0	10.2	1	248	0.000289302	247.999	0.000578604	248	2.33308e-06	2.89165e-06
	9.88	1	263	0	263	0	263	0	0	10.18	1	249	0.000290752	248.999	0.000581504	249	2.33536e-06	2.89973e-06
	9.85	1	264	0	264	0	264	0	0	10.15	1	250	0.000292206	249.999	0.000584412	250	2.33765e-06	2.91193e-06
	9.83	1	265	0	265	0	265	0	0	10.15	1	251	0.000293664	250.999	0.000587328	251	2.33995e-06	2.91193e-06
	9.82	1	266	0	266	0	266	0	0	10.1	1	252	0.000295126	251.999	0.000590252	252	2.34227e-06	2.92421e-06
	9.78	1	267	0	267	0	267	0	0	10.08	1	253	0.000296592	252.999	0.000593184	253	2.3446e-06	2.93245e-06
	9.75	1	268	0	268	0	268	0	0	10.06	1	254	0.000298063	253.999	0.000596125	254	2.34695e-06	2.94074e-06
	9.73	1	270	0	270	0	270	0	0	10.05	1	255	0.000299537	254.999	0.000599074	255	2.34931e-06	2.94906e-06
	9.72	1	271	0	271	0	271	0	0	10.02	1	256	0.000301016	255.999	0.000602032	256	2.35169e-06	2.95743e-06
	9.69	1	272	0	272	0	272	0	0	10	1	257	0.000302499	256.999	0.000604998	257	2.35408e-06	2.97006e-06
	9.62	1	273	0	273	0	273	0	0	10	1	258	0.000303986	257.999	0.000607972	258	2.35648e-06	2.97006e-06
	9.6	1	274	0	274	0	274	0	0	9.94	1	259	0.000305477	258.999	0.000610955	259	2.3589e-06	2.98278e-06
	9.54	1	275	0	275	0	275	0	0	9.9	1	260	0.000306973	259.999	0.000613946	260	2.36133e-06	2.99989e-06
	9.51	1	276	0	276	0	276	0	0	9.9	1	261	0.000308473	260.999	0.000616946	261	2.36378e-06	2.99989e-06
	9.5	1	278	0	278	0	278	0	0	9.9	1	262	0.000309977	261.999	0.000619954	262	2.36624e-06	2.99989e-06
	9.45	1	280	0	280	0	280	0	0	9.88	1	263	0.000311486	262.999	0.000622972	263	2.36871e-06	3.01717e-06
	9.41	1	281	0	281	0	281	0	0	9.85	1	264	0.000312999	263.999	0.000625997	264	2.3712e-06	3.02588e-06
	9.4	1	284	0	284	0	284	0	0	9.83	1	265	0.000314516	264.999	0.000629032	265	2.37371e-06	3.03463e-06
	9.38	1	285	0	285	0	285	0	0	9.82	1	266	0.000316038	265.999	0.000632075	266	2.37622e-06	3.04343e-06
	9.37	1	287	0	287	0	287	0	0	9.78	1	267	0.000317564	266.999	0.000635128	267	2.37876e-06	3.05226e-06
	9.23	1	289	0	289	0	289	0	0	9.75	1	268	0.000319094	267.999	0.000638189	268	2.3813e-06	3.06115e-06
	9.17	1	290	0	290	0	290	0	0	9.73	1	269	0.000320629	268.999	0.000641259	269	2.38386e-06	3.07455e-06
	9.15	1	291	0	291	0	291	0	0	9.73	1	270	0.000322169	269.999	0.000644338	270	2.38644e-06	3.07455e-06
	9.11	1	292	0	292	0	292	0	0	9.72	1	271	0.000323713	270.999	0.000647426	271	2.38903e-06	3.08806e-06
	9.08	1	293	0	293	0	293	0	0	9.69	1	272	0.000325262	271.999	0.000650523	272	2.39163e-06	3.09713e-06
	9.04	1	294	0	294	0	294	0	0	9.62	1	273	0.000326815	272.999	0.000653629	273	2.39425e-06	3.10623e-06
	9.02	1	295	0	295	0	295	0	0	9.6	1	274	0.000328372	273.999	0.000656745	274	2.39688e-06	3.11539e-06
	9.01	1	296	0	296	0	296	0	0	9.54	1	275	0.000329935	274.999	0.000659869	275	2.39953e-06	3.12459e-06
	9	1	297	0	297	0	297	0	0	9.51	1	276	0.000331502	275.999	0.000663003	276	2.40219e-06	3.13384e-06
	8.97	1	299	0	299	0	299	0	0	9.5	1	277	0.000333073	276.999	0.000666146	277	2.40486e-06	3.1478e-06
	8.94	1	301	0	301	0	301	0	0	9.5	1	278	0.000334649	277.999	0.000669299	278	2.40755e-06	3.1478e-06
	8.91	1	303	0	303	0	303	0	0	9.45	1	279	0.00033623	278.999	0.000672461	279	2.41025e-06	3.16658e-06
	8.89	1	304	0	304	0	304	0	0	9.45	1	280	0.000337816	279.999	0.000675632	280	2.41297e-06	3.16658e-06
	8.88	1	305	0	305	0	305	0	0	9.41	1	281	0.000339406	280.999	0.000678813	281	2.4157e-06	3.18078e-06
	8.87	1	306	0	306	0	306	0	0	9.4	1	282	0.000341002	281.999	0.000682003	282	2.41845e-06	3.1999e-06
	8.86	1	307	0	307	0	307	0	0	9.4	1	283	0.000342602	282.999	0.000685203	283	2.42121e-06	3.1999e-06
	8.83	1	308	0	308	0	308	0	0	9.4	1	284	0.000344206	283.999	0.000688413	284	2.42399e-06	3.1999e-06
	8.79	1	309	0	309	0	309	0	0	9.38	1	285	0.000345816	284.999	0.000691632	285	2.42678e-06	3.21921e-06
	8.76	1	313	0	313	0	313	0	0	9.37	1	286	0.00034743	285.999	0.000694861	286	2.42958e-06	3.23383e-06
	8.71	1	314	0	314	0	314	0	0	9.37	1	287	0.00034905	286.999	0.000698099	287	2.4324e-06	3.23383e-06
	8.68	1	316	0	316	0	316	0	0	9.23	1	288	0.000350674	287.999	0.000701348	288	2.43524e-06	3.2535e-06
	8.65	1	317	0	317	0	317	0	0	9.23	1	289	0.000352303	288.999	0.000704606	289	2.43808e-06	3.2535e-06
	8.63	1	318	0	318	0	318	0	0	9.17	1	290	0.000353937	289.999	0.000707875	290	2.44095e-06	3.26838e-06
	8.62	1	319	0	319	0	319	0	0	9.15	1	291	0.000355577	290.999	0.000711153	291	2.44383e-06	3.27836e-06
	8.6	1	320	0	320	0	320	0	0	9.11	1	292	0.000357221	291.999	0.000714442	292	2.44672e-06	3.2884e-06
	8.56	1	321	0	321	0	321	0	0	9.08	1	293	0.00035887	292.999	0.00071774	293	2.44963e-06	3.29849e-06
	8.55	1	322	0	322	0	322	0	0	9.04	1	294	0.000360524	293.999	0.000721049	294	2.45255e-06	3.30864e-06
	8.54	1	323	0	323	0	323	0	0	9.02	1	295	0.000362184	294.999	0.000724368	295	2.45548e-06	3.31884e-06
	8.53	1	325	0	325	0	325	0	0	9.01	1	296	0.000363848	295.999	0.000727697	296	2.45843e-06	3.32909e-06
	8.48	1	326	0	326	0	326	0	0	9	1	297	0.000365518	296.999	0.000731036	297	2.4614e-06	3.33939e-06
	8.44	1	327	0	327	0	327	0	0	8.97	1	298	0.000367193	297.999	0.000734386	298	2.46438e-06	3.35495e-06
	8.43	1	328	0	328	0	328	0	0	8.97	1	299	0.000368873	298.999	0.000737746	299	2.46738e-06	3.35495e-06
	8.41	1	329	0	329	0	329	0	0	8.94	1	300	0.000370558	299.999	0.000741117	300	2.47039e-06	3.37589e-06
	8.38	1	332	0	332	0	332	0	0	8.94	1	301	0.000372249	300.999	0.000744498	301	2.47341e-06	3.37589e-06
	8.37	1	333	0	333	0	333	0	0	8.91	1	302	0.000373945	301.999	0.00074789	302	2.47646e-06	3.39705e-06
	8.36	1	334	0	334	0	334	0	0	8.91	1	303	0.000375646	302.999	0.000751292	303	2.47951e-06	3.39705e-06
	8.35	1	335	0	335	0	335	0	0	8.89	1	304	0.000377353	303.999	0.000754705	304	2.48258e-06	3.41307e-06
	8.21	1	337	0	337	0	337	0	0	8.88	1	305	0.000379064	304.999	0.000758129	305	2.48567e-06	3.42383e-06
	8.19	1	338	0	338	0	338	0	0	8.87	1	306	0.000380782	305.999	0.000761563	306	2.48877e-06	3.43464e-06
	8.18	1	339	0	339	0	339	0	0	8.86	1	307	0.000382504	306.999	0.000765009	307	2.49189e-06	3.44551e-06
	8.17	1	340	0	340	0	340	0	0	8.83	1	308	0.000384233	307.999	0.000768465	308	2.49502e-06	3.45644e-06
	8.16	1	341	0	341	0	341	0	0	8.79	1	309	0.000385966	308.999	0.000771933	309	2.49816e-06	3.46742e-06
	8.13	1	342	0	342	0	342	0	0	8.76	1	310	0.000387706	309.999	0.000775411	310	2.50133e-06	3.49515e-06
	8.12	1	343	0	343	0	343	0	0	8.76	1	311	0.00038945	310.999	0.000778901	311	2.5045e-06	3.49515e-06
	8.11	1	344	0	344	0	344	0	0	8.76	1	312	0.000391201	311.999	0.000782402	312	2.5077e-06	3.49515e-06
	8.09	1	345	0	345	0	345	0	0	8.76	1	313	0.000392957	312.999	0.000785914	313	2.51091e-06	3.49515e-06
	8.06	1	349	0	349	0	349	0	0	8.71	1	314	0.000394718	313.999	0.000789437	314	2.51413e-06	3.52326e-06
	8.05	1	350	0	350	0	350	0	0	8.68	1	315	0.000396486	314.999	0.000792972	315	2.51737e-06	3.54032e-06
	8.01	1	351	0	351	0	351	0	0	8.68	1	316	0.000398259	315.999	0.000796518	316	2.52063e-06	3.54032e-06
	8	1	352	0	352	0	352	0	0	8.65	1	317	0.000400038	316.999	0.000800075	317	2.5239e-06	3.55751e-06
	7.95	1	353	0	353	0	353	0	0	8.63	1	318	0.000401822	317.999	0.000803644	318	2.52718e-06	3.56905e-06
	7.94	1	355	0	355	0	355	0	0	8.62	1	319	0.000403612	318.999	0.000807225	319	2.53049e-06	3.58066e-06
	7.93	1	356	0	356	0	356	0	0	8.6	1	320	0.000405409	319.999	0.000810817	320	2.5338e-06	3.59233e-06
	7.92	1	357	0	357	0	357	0	0	8.56	1	321	0.000407211	320.999	0.000814421	321	2.53714e-06	3.60407e-06
	7.89	1	358	0	358	0	358	0	0	8.55	1	322	0.000409019	321.999	0.000818037	322	2.54049e-06	3.61587e-06
	7.8	1	359	0	359	0	359	0	0	8.54	1	323	0.000410832	322.999	0.000821665	323	2.54385e-06	3.62774e-06
	7.78	1	360	0	360	0	360	0	0	8.53	1	324	0.000412652	323.999	0.000825304	324	2.54724e-06	3.64566e-06
	7.77	1	361	0	361	0	361	0	0	8.53	1	325	0.000414478	324.999	0.000828956	325	2.55063e-06	3.64566e-06
	7.76	1	362	0	362	0	362	0	0	8.48	1	326	0.00041631	325.999	0.00083262	326	2.55405e-06	3.66374e-06
	7.74	1	363	0	363	0	363	0	0	8.44	1	327	0.000418148	326.999	0.000836296	327	2.55748e-06	3.67588e-06
	7.72	1	364	0	364	0	364	0	0	8.43	1	328	0.000419992	327.999	0.000839984	328	2.56093e-06	3.68809e-06
	7.71	1	365	0	365	0	365	0	0	8.41	1	329	0.000421842	328.999	0.000843684	329	2.56439e-06	3.70037e-06
	7.7	1	366	0	366	0	366	0	0	8.38	1	330	0.000423698	329.999	0.000847397	330	2.56787e-06	3.72513e-06
	7.69	1	367	0	367	0	367	0	0	8.38	1	331	0.000425561	330.999	0.000851122	331	2.57137e-06	3.72513e-06
	7.68	1	368	0	368	0	368	0	0	8.38	1	332	0.00042743	331.999	0.00085486	332	2.57488e-06	3.72513e-06
	7.67	1	369	0	369	0	369	0	0	8.37	1	333	0.000429305	332.999	0.00085861	333	2.57841e-06	3.75018e-06
	7.64	1	370	0	370	0	370	0	0	8.36	1	334	0.000431186	333.999	0.000862373	334	2.58195e-06	3.76281e-06
	7.58	1	371	0	371	0	371	0	0	8.35	1	335	0.000433074	334.999	0.000866148	335	2.58552e-06	3.77552e-06
	7.56	1	372	0	372	0	372	0	0	8.21	1	336	0.000434968	335.999	0.000869937	336	2.5891e-06	3.79472e-06
	7.53	1	373	0	373	0	373	0	0	8.21	1	337	0.000436869	336.999	0.000873738	337	2.59269e-06	3.79472e-06
	7.52	1	374	0	374	0	374	0	0	8.19	1	338	0.000438776	337.999	0.000877552	338	2.59631e-06	3.81408e-06
	7.48	1	377	0	377	0	377	0	0	8.18	1	339	0.000440689	338.999	0.000881379	339	2.59994e-06	3.82708e-06
	7.47	1	378	0	378	0	378	0	0	8.17	1	340	0.00044261	339.999	0.000885219	340	2.60359e-06	3.84016e-06
	7.45	1	380	0	380	0	380	0	0	8.16	1	341	0.000444536	340.999	0.000889072	341	2.60725e-06	3.85332e-06
	7.43	1	382	0	382	0	382	0	0	8.13	1	342	0.000446469	341.999	0.000892939	342	2.61093e-06	3.86655e-06
	7.36	1	385	0	385	0	385	0	0	8.12	1	343	0.000448409	342.999	0.000896819	343	2.61463e-06	3.87986e-06
	7.34	1	386	0	386	0	386	0	0	8.11	1	344	0.000450356	343.999	0.000900712	344	2.61835e-06	3.89325e-06
	7.32	1	387	0	387	0	387	0	0	8.09	1	345	0.000452309	344.999	0.000904619	345	2.62208e-06	3.90672e-06
	7.31	1	388	0	388	0	388	0	0	8.06	1	346	0.00045427	345.999	0.000908539	346	2.62584e-06	3.94074e-06
	7.28	1	389	0	389	0	389	0	0	8.06	1	347	0.000456236	346.999	0.000912473	347	2.6296e-06	3.94074e-06
	7.27	1	390	0	390	0	390	0	0	8.06	1	348	0.00045821	347.999	0.000916421	348	2.63339e-06	3.94074e-06
	7.24	1	391	0	391	0	391	0	0	8.06	1	349	0.000460191	348.999	0.000920382	349	2.6372e-06	3.94074e-06
	7.16	1	392	0	392	0	392	0	0	8.05	1	350	0.000462179	349.999	0.000924357	350	2.64102e-06	3.97527e-06
	7.12	1	393	0	393	0	393	0	0	8.01	1	351	0.000464173	350.999	0.000928346	351	2.64486e-06	3.98923e-06
	7.11	1	394	0	394	0	394	0	0	8	1	352	0.000466175	351.999	0.00093235	352	2.64872e-06	4.00327e-06
	7.06	1	396	0	396	0	396	0	0	7.95	1	353	0.000468184	352.999	0.000936367	353	2.6526e-06	4.01739e-06
	7.05	1	397	0	397	0	397	0	0	7.94	1	354	0.000470199	353.999	0.000940399	354	2.65649e-06	4.03874e-06
	7.03	1	398	0	398	0	398	0	0	7.94	1	355	0.000472222	354.999	0.000944445	355	2.66041e-06	4.03874e-06
	6.94	1	399	0	399	0	399	0	0	7.93	1	356	0.000474252	355.999	0.000948505	356	2.66434e-06	4.06028e-06
	6.91	1	400	0	400	0	400	0	0	7.92	1	357	0.00047629	356.999	0.00095258	357	2.66829e-06	4.07474e-06
	6.89	1	401	0	401	0	401	0	0	7.89	1	358	0.000478334	357.999	0.000956669	358	2.67226e-06	4.0893e-06
	6.84	1	402	0	402	0	402	0	0	7.8	1	359	0.000480386	358.999	0.000960773	359	2.67625e-06	4.10395e-06
	6.83	1	405	0	405	0	405	0	0	7.78	1	360	0.000482446	359.999	0.000964892	360	2.68025e-06	4.11868e-06
	6.81	1	406	0	406	0	406	0	0	7.77	1	361	0.000484513	360.999	0.000969025	361	2.68428e-06	4.1335e-06
	6.8	1	409	0	409	0	409	0	0	7.76	1	362	0.000486587	361.999	0.000973173	362	2.68832e-06	4.14842e-06
	6.78	1	410	0	410	0	410	0	0	7.74	1	363	0.000488668	362.999	0.000977337	363	2.69239e-06	4.16342e-06
	6.75	1	411	0	411	0	411	0	0	7.72	1	364	0.000490758	363.999	0.000981515	364	2.69647e-06	4.17852e-06
	6.73	1	412	0	412	0	412	0	0	7.71	1	365	0.000492855	364.999	0.000985709	365	2.70057e-06	4.19371e-06
	6.71	1	415	0	415	0	415	0	0	7.7	1	366	0.000494959	365.999	0.000989918	366	2.70469e-06	4.209e-06
	6.69	1	416	0	416	0	416	0	0	7.69	1	367	0.000497071	366.999	0.000994143	367	2.70884e-06	4.22438e-06
	6.68	1	417	0	417	0	417	0	0	7.68	1	368	0.000499191	367.999	0.000998382	368	2.713e-06	4.23985e-06
	6.67	1	418	0	418	0	418	0	0	7.67	1	368.999	0.000501319	368.999	0.00100264	369	2.71718e-06	4.25542e-06
	6.64	1	420	0	420	0	420	0	0	7.64	1	369.999	0.000503454	369.999	0.00100691	370	2.72138e-06	4.27109e-06
	6.63	1	421	0	421	0	421	0	0	7.58	1	370.999	0.000505598	370.999	0.0010112	371	2.7256e-06	4.28685e-06
	6.62	1	422	0	422	0	422	0	0	7.56	1	371.999	0.000507749	371.999	0.0010155	372	2.72983e-06	4.30272e-06
	6.61	1	423	0	423	0	423	0	0	7.53	1	372.999	0.000509909	372.999	0.00101982	373	2.73409e-06	4.31868e-06
	6.6	1	424	0	424	0	424	0	0	7.52	1	373.999	0.000512076	373.999	0.00102415	374	2.73837e-06	4.33474e-06
	6.59	1	425	0	425	0	425	0	0	7.48	1	374.999	0.000514251	374.999	0.0010285	375	2.74267e-06	4.36717e-06
	6.57	1	426	0	426	0	426	0	0	7.48	1	375.999	0.000516435	375.999	0.00103287	376	2.74699e-06	4.36717e-06
	6.55	1	427	0	427	0	427	0	0	7.48	1	376.999	0.000518627	376.999	0.00103725	377	2.75134e-06	4.36717e-06
	6.53	1	428	0	428	0	428	0	0	7.47	1	377.999	0.000520827	377.999	0.00104165	378	2.7557e-06	4.4e-06
	6.51	1	429	0	429	0	429	0	0	7.45	1	378.999	0.000523035	378.999	0.00104607	379	2.76008e-06	4.4249e-06
	6.49	1	430	0	430	0	430	0	0	7.45	1	379.999	0.000525252	379.999	0.0010505	380	2.76448e-06	4.4249e-06
	6.47	1	431	0	431	0	431	0	0	7.43	1	380.999	0.000527477	380.999	0.00105495	381	2.76891e-06	4.45847e-06
	6.46	1	432	0	432	0	432	0	0	7.43	1	381.999	0.00052971	381.999	0.00105942	382	2.77335e-06	4.45847e-06
	6.45	1	433	0	433	0	433	0	0	7.36	1	382.999	0.000531952	382.999	0.0010639	383	2.77782e-06	4.50104e-06
	6.43	1	434	0	434	0	434	0	0	7.36	1	383.999	0.000534203	383.999	0.00106841	384	2.78231e-06	4.50104e-06
	6.4	1	435	0	435	0	435	0	0	7.36	1	384.999	0.000536462	384.999	0.00107292	385	2.78681e-06	4.50104e-06
	6.39	1	436	0	436	0	436	0	0	7.34	1	385.999	0.00053873	385.999	0.00107746	386	2.79135e-06	4.53558e-06
	6.35	1	437	0	437	0	437	0	0	7.32	1	386.999	0.000541006	386.999	0.00108201	387	2.7959e-06	4.55301e-06
	6.34	1	438	0	438	0	438	0	0	7.31	1	387.999	0.000543291	387.999	0.00108658	388	2.80047e-06	4.57056e-06
	6.32	1	439	0	439	0	439	0	0	7.28	1	388.999	0.000545586	388.999	0.00109117	389	2.80507e-06	4.58822e-06
	6.31	1	441	0	441	0	441	0	0	7.27	1	389.999	0.000547889	389.999	0.00109578	390	2.80968e-06	4.606e-06
	6.3	0.999999	442	0	442	0	442	0	0	7.24	1	390.999	0.0005502	390.999	0.0011004	391	2.81432e-06	4.62389e-06
	6.29	0.999999	444	0	444	0	444	0	0	7.16	1	391.999	0.000552521	391.999	0.00110504	392	2.81899e-06	4.64189e-06
	6.28	0.999999	446	0	446	0	446	0	0	7.12	1	392.999	0.000554851	392.999	0.0011097	393	2.82367e-06	4.66001e-06
	6.25	0.999999	447	0	447	0	447	0	0	7.11	1	393.999	0.000557191	393.999	0.00111438	394	2.82838e-06	4.67825e-06
	6.23	0.999999	449	0	449	0	449	0	0	7.06	1	394.999	0.000559539	394.999	0.00111908	395	2.83311e-06	4.70583e-06
	6.21	0.999999	450	0	450	0	450	0	0	7.06	1	395.999	0.000561896	395.999	0.00112379	396	2.83786e-06	4.70583e-06
	6.2	0.999999	451	0	451	0	451	0	0	7.05	1	396.999	0.000564263	396.999	0.00112853	397	2.84264e-06	4.73368e-06
	6.17	0.999999	452	0	452	0	452	0	0	7.03	1	397.999	0.000566639	397.999	0.00113328	398	2.84743e-06	4.75239e-06
	6.15	0.999999	453	0	453	0	453	0	0	6.94	1	398.999	0.000569025	398.999	0.00113805	399	2.85226e-06	4.77123e-06
	6.14	0.999999	454	0	454	0	454	0	0	6.91	1	399.999	0.00057142	399.999	0.00114284	400	2.8571e-06	4.79019e-06
	6.13	0.999999	455	0	455	0	455	0	0	6.89	1	400.999	0.000573825	400.999	0.00114765	401	2.86197e-06	4.80928e-06
	6.11	0.999999	456	0	456	0	456	0	0	6.84	1	401.999	0.000576239	401.999	0.00115248	402	2.86686e-06	4.82849e-06
	6.1	0.999999	457	0	457	0	457	0	0	6.83	1	402.999	0.000578663	402.999	0.00115733	403	2.87178e-06	4.86729e-06
	6.09	0.999999	458	0	458	0	458	0	0	6.83	1	403.999	0.000581097	403.999	0.00116219	404	2.87672e-06	4.86729e-06
	6.07	0.999999	459	0	459	0	459	0	0	6.83	1	404.999	0.00058354	404.999	0.00116708	405	2.88168e-06	4.86729e-06
	6.06	0.999999	460	0	460	0	460	0	0	6.81	1	405.999	0.000585993	405.999	0.00117199	406	2.88667e-06	4.9066e-06
	6.05	0.999999	463	0	463	0	463	0	0	6.8	1	406.999	0.000588457	406.999	0.00117691	407	2.89168e-06	4.94644e-06
	6.04	0.999999	467	0	467	0	467	0	0	6.8	1	407.999	0.00059093	407.999	0.00118186	408	2.89671e-06	4.94644e-06
	6.03	0.999999	470	0	470	0	470	0	0	6.8	1	408.999	0.000593413	408.999	0.00118683	409	2.90178e-06	4.94644e-06
	6.02	0.999999	472	0	472	0	472	0	0	6.78	1	409.999	0.000595906	409.999	0.00119181	410	2.90686e-06	4.9868e-06
	6.01	0.999999	476	0	476	0	476	0	0	6.75	1	410.999	0.00059841	410.999	0.00119682	411	2.91197e-06	5.00718e-06
	6	0.999999	487	0	487	0	487	0	0	6.73	1	411.999	0.000600924	411.999	0.00120185	412	2.91711e-06	5.0277e-06
	5.97	0.999999	488	0	488	0	488	0	0	6.71	1	412.999	0.000603448	412.999	0.0012069	413	2.92227e-06	5.06914e-06
	5.96	0.999999	489	0	489	0	489	0	0	6.71	1	413.999	0.000605983	413.999	0.00121197	414	2.92745e-06	5.06914e-06
	5.93	0.999999	491	0	491	0	491	0	0	6.71	1	414.999	0.000608528	414.999	0.00121706	415	2.93266e-06	5.06914e-06
	5.91	0.999999	492	0	492	0	492	0	0	6.69	1	415.999	0.000611083	415.999	0.00122217	416	2.9379e-06	5.11114e-06
	5.9	0.999999	493	0	493	0	493	0	0	6.68	1	416.999	0.000613649	416.999	0.0012273	417	2.94316e-06	5.13236e-06
	5.89	0.999999	495	0	495	0	495	0	0	6.67	1	417.999	0.000616226	417.999	0.00123245	418	2.94845e-06	5.15371e-06
	5.88	0.999999	496	0	496	0	496	0	0	6.64	1	418.999	0.000618814	418.999	0.00123763	419	2.95377e-06	5.18601e-06
	5.86	0.999999	498	0	498	0	498	0	0	6.64	1	419.999	0.000621412	419.999	0.00124282	420	2.95911e-06	5.18601e-06
	5.84	0.999999	500	0	500	0	500	0	0	6.63	1	420.999	0.000624022	420.999	0.00124804	421	2.96447e-06	5.21863e-06
	5.81	0.999998	501	0	501	0	501	0	0	6.62	1	421.999	0.000626642	421.999	0.00125328	422	2.96987e-06	5.24056e-06
	5.79	0.999998	504	0	504	0	504	0	0	6.61	1	422.999	0.000629273	422.999	0.00125855	423	2.97529e-06	5.26264e-06
	5.77	0.999998	505	0	505	0	505	0	0	6.6	1	423.999	0.000631916	423.999	0.00126383	424	2.98073e-06	5.28487e-06
	5.76	0.999998	507	0	507	0	507	0	0	6.59	1	424.999	0.000634569	424.999	0.00126914	425	2.98621e-06	5.30725e-06
	5.75	0.999998	508	0	508	0	508	0	0	6.57	1	425.999	0.000637234	425.999	0.00127447	426	2.99171e-06	5.32978e-06
	5.74	0.999998	509	0	509	0	509	0	0	6.55	1	426.999	0.00063991	426.999	0.00127982	427	2.99724e-06	5.35246e-06
	5.73	0.999998	510	0	510	0	510	0	0	6.53	1	427.999	0.000642598	427.999	0.0012852	428	3.0028e-06	5.3753e-06
	5.71	0.999998	511	0	511	0	511	0	0	6.51	1	428.999	0.000645297	428.999	0.00129059	429	3.00838e-06	5.39829e-06
	5.7	0.999998	512	0	512	0	512	0	0	6.49	1	429.999	0.000648008	429.999	0.00129602	430	3.01399e-06	5.42144e-06
	5.69	0.999998	513	0	513	0	513	0	0	6.47	1	430.999	0.00065073	430.999	0.00130146	431	3.01963e-06	5.44475e-06
	5.68	0.999998	514	0	514	0	514	0	0	6.46	1	431.999	0.000653464	431.999	0.00130693	432	3.0253e-06	5.46821e-06
	5.64	0.999998	516	0	516	0	516	0	0	6.45	1	432.999	0.00065621	432.999	0.00131242	433	3.03099e-06	5.49183e-06
	5.63	0.999998	517	0	517	0	517	0	0	6.43	1	433.999	0.000658968	433.999	0.00131794	434	3.03672e-06	5.51562e-06
	5.62	0.999998	518	0	518	0	518	0	0	6.4	1	434.999	0.000661738	434.999	0.00132348	435	3.04247e-06	5.53957e-06
	5.61	0.999998	519	0	519	0	519	0	0	6.39	1	435.999	0.00066452	435.999	0.00132904	436	3.04826e-06	5.56368e-06
	5.6	0.999997	520	0	520	0	520	0	0	6.35	1	436.999	0.000667314	436.999	0.00133463	437	3.05407e-06	5.58795e-06
	5.56	0.999997	521	0	521	0	521	0	0	6.34	1	437.999	0.00067012	437.999	0.00134024	438	3.05991e-06	5.6124e-06
	5.52	0.999997	523	0	523	0	523	0	0	6.32	1	438.999	0.000672939	438.999	0.00134588	439	3.06578e-06	5.63701e-06
	5.51	0.999997	524	0	524	0	524	0	0	6.31	1	439.999	0.000675769	439.999	0.00135154	440	3.07168e-06	5.67424e-06
	5.5	0.999997	525	0	525	0	525	0	0	6.31	1	440.999	0.000678613	440.999	0.00135723	441	3.07761e-06	5.67424e-06
	5.49	0.999997	526	0	526	0	526	0	0	6.3	0.999999	441.999	0.000681469	441.999	0.00136294	442	3.08357e-06	5.71186e-06
	5.47	0.999997	528	0	528	0	528	0	0	6.29	0.999999	442.999	0.000684337	442.999	0.00136867	443	3.08956e-06	5.74987e-06
	5.46	0.999997	529	0	529	0	529	0	0	6.29	0.999999	443.999	0.000687219	443.999	0.00137444	444	3.09558e-06	5.74987e-06
	5.44	0.999996	531	0	531	0	531	0	0	6.28	0.999999	444.999	0.000690113	444.999	0.00138023	445	3.10163e-06	5.80116e-06
	5.41	0.999996	532	0	532	0	532	0	0	6.28	0.999999	445.999	0.00069302	445.999	0.00138604	446	3.10771e-06	5.80116e-06
	5.39	0.999996	534	0	534	0	534	0	0	6.25	0.999999	446.999	0.00069594	446.999	0.00139188	447	3.11382e-06	5.84009e-06
	5.38	0.999996	535	0	535	0	535	0	0	6.23	0.999999	447.999	0.000698873	447.999	0.00139775	448	3.11997e-06	5.87943e-06
	5.37	0.999996	536	0	536	0	536	0	0	6.23	0.999999	448.999	0.000701819	448.999	0.00140364	449	3.12614e-06	5.87943e-06
	5.36	0.999996	537	0	537	0	537	0	0	6.21	0.999999	449.999	0.000704779	449.999	0.00140956	450	3.13235e-06	5.91918e-06
	5.35	0.999996	539	0	539	0	539	0	0	6.2	0.999999	450.999	0.000707752	450.999	0.0014155	451	3.13859e-06	5.94591e-06
	5.34	0.999995	541	0	541	0	541	0	0	6.17	0.999999	451.999	0.000710738	451.999	0.00142148	452	3.14486e-06	5.97283e-06
	5.33	0.999995	542	0	542	0	542	0	0	6.15	0.999999	452.999	0.000713738	452.999	0.00142748	453	3.15116e-06	5.99993e-06
	5.31	0.999995	543	0	543	0	543	0	0	6.14	0.999999	453.999	0.000716752	453.999	0.0014335	454	3.1575e-06	6.02722e-06
	5.29	0.999995	544	0	544	0	544	0	0	6.13	0.999999	454.999	0.000719779	454.999	0.00143956	455	3.16386e-06	6.05471e-06
	5.27	0.999995	546	0	546	0	546	0	0	6.11	0.999999	455.999	0.00072282	455.999	0.00144564	456	3.17027e-06	6.08238e-06
	5.25	0.999994	550	0	550	0	550	0	0	6.1	0.999999	456.999	0.000725876	456.999	0.00145175	457	3.1767e-06	6.11025e-06
	5.23	0.999994	551	0	551	0	551	0	0	6.09	0.999999	457.999	0.000728945	457.999	0.00145789	458	3.18316e-06	6.13831e-06
	5.22	0.999994	553	0	553	0	553	0	0	6.07	0.999999	458.999	0.000732028	458.999	0.00146406	459	3.18966e-06	6.16657e-06
	5.21	0.999994	554	0	554	0	554	0	0	6.06	0.999999	459.999	0.000735126	459.999	0.00147025	460	3.1962e-06	6.19503e-06
	5.2	0.999994	555	0	555	0	555	0	0	6.05	0.999999	460.999	0.000738237	460.999	0.00147647	461	3.20277e-06	6.25254e-06
	5.18	0.999993	556	0	556	0	556	0	0	6.05	0.999999	461.999	0.000741364	461.999	0.00148273	462	3.20937e-06	6.25254e-06
	5.16	0.999993	558	0	558	0	558	0	0	6.05	0.999999	462.999	0.000744504	462.999	0.00148901	463	3.216e-06	6.25254e-06
	5.12	0.999992	559	0	559	0	559	0	0	6.04	0.999999	463.999	0.00074766	463.999	0.00149532	464	3.22267e-06	6.35515e-06
	5.09	0.999992	560	0	560	0	560	0	0	6.04	0.999999	464.999	0.00075083	464.998	0.00150166	465	3.22938e-06	6.35515e-06
	5.08	0.999992	561	0	561	0	561	0	0	6.04	0.999999	465.999	0.000754015	465.998	0.00150803	466	3.23612e-06	6.35515e-06
	5.07	0.999991	562	0	562	0	562	0	0	6.04	0.999999	466.999	0.000757215	466.998	0.00151443	467	3.24289e-06	6.35515e-06
	5.06	0.999991	563	0	563	0	563	0	0	6.03	0.999999	467.999	0.00076043	467.998	0.00152086	468	3.2497e-06	6.46031e-06
	5.05	0.999991	564	0	564	0	564	0	0	6.03	0.999999	468.999	0.00076366	468.998	0.00152732	469	3.25655e-06	6.46031e-06
	5.01	0.99999	565	0	565	0	565	0	0	6.03	0.999999	469.999	0.000766906	469.998	0.00153381	470	3.26343e-06	6.46031e-06
	4.99	0.99999	566	0	566	0	566	0	0	6.02	0.999999	470.999	0.000770166	470.998	0.00154033	471	3.27035e-06	6.53703e-06
	4.98	0.99999	567	0	567	0	567	0	0	6.02	0.999999	471.999	0.000773443	471.998	0.00154689	472	3.2773e-06	6.53703e-06
	4.96	0.999989	569	0	569	0	569	0	0	6.01	0.999999	472.999	0.000776735	472.998	0.00155347	473	3.28429e-06	6.63089e-06
	4.95	0.999989	570	0	570	0	570	0	0	6.01	0.999999	473.999	0.000780042	473.998	0.00156008	474	3.29132e-06	6.63089e-06
	4.94	0.999989	571	0	571	0	571	0	0	6.01	0.999999	474.999	0.000783365	474.998	0.00156673	475	3.29838e-06	6.63089e-06
	4.92	0.999988	572	0	572	0	572	0	0	6.01	0.999999	475.999	0.000786705	475.998	0.00157341	476	3.30548e-06	6.63089e-06
	4.91	0.999988	573	0	573	0	573	0	0	6	0.999999	476.999	0.00079006	476.998	0.00158012	477	3.31262e-06	6.87447e-06
	4.89	0.999987	574	0	574	0	574	0	0	6	0.999999	477.999	0.000793432	477.998	0.00158686	478	3.3198e-06	6.87447e-06
	4.88	0.999987	575	0	575	0	575	0	0	6	0.999999	478.999	0.000796819	478.998	0.00159364	479	3.32701e-06	6.87447e-06
	4.87	0.999987	576	0	576	0	576	0	0	6	0.999999	479.999	0.000800223	479.998	0.00160045	480	3.33426e-06	6.87447e-06
	4.83	0.999985	577	0	577	0	577	0	0	6	0.999999	480.999	0.000803644	480.998	0.00160729	481	3.34156e-06	6.87447e-06
	4.82	0.999985	578	0	578	0	578	0	0	6	0.999999	481.999	0.000807081	481.998	0.00161416	482	3.34889e-06	6.87447e-06
	4.81	0.999985	579	0	579	0	579	0	0	6	0.999999	482.999	0.000810535	482.998	0.00162107	483	3.35625e-06	6.87447e-06
	4.8	0.999984	582	0	582	0	582	0	0	6	0.999999	483.999	0.000814006	483.998	0.00162801	484	3.36366e-06	6.87447e-06
	4.78	0.999983	583	0	583	0	583	0	0	6	0.999999	484.999	0.000817494	484.998	0.00163499	485	3.37111e-06	6.87447e-06
	4.75	0.999982	584	0	584	0	584	0	0	6	0.999999	485.999	0.000820999	485.998	0.001642	486	3.3786e-06	6.87447e-06
	4.7	0.99998	585	0	585	0	585	0	0	6	0.999999	486.999	0.000824521	486.998	0.00164904	487	3.38612e-06	6.87447e-06
	4.69	0.99998	586	0	586	0	586	0	0	5.97	0.999999	487.999	0.00082806	487.998	0.00165612	488	3.39369e-06	7.07891e-06
	4.66	0.999978	587	0	587	0	587	0	0	5.96	0.999999	488.999	0.000831617	488.998	0.00166323	489	3.4013e-06	7.11385e-06
	4.63	0.999977	588	0	588	0	588	0	0	5.93	0.999999	489.999	0.000835192	489.998	0.00167038	490	3.40895e-06	7.16672e-06
	4.62	0.999976	589	0	589	0	589	0	0	5.93	0.999999	490.999	0.000838784	490.998	0.00167757	491	3.41664e-06	7.16672e-06
	4.61	0.999975	590	0	590	0	590	0	0	5.91	0.999999	491.999	0.000842394	491.998	0.00168479	492	3.42437e-06	7.22016e-06
	4.58	0.999974	591	0	591	0	591	0	0	5.9	0.999999	492.999	0.000846022	492.998	0.00169204	493	3.43214e-06	7.25611e-06
	4.57	0.999973	593	0	593	0	593	0	0	5.89	0.999999	493.999	0.000849668	493.998	0.00169934	494	3.43995e-06	7.31051e-06
	4.56	0.999972	596	0	596	0	596	0	0	5.89	0.999999	494.999	0.000853333	494.998	0.00170667	495	3.44781e-06	7.31051e-06
	4.55	0.999972	598	0	598	0	598	0	0	5.88	0.999999	495.999	0.000857016	495.998	0.00171403	496	3.45571e-06	7.36551e-06
	4.54	0.999971	600	0	600	0	600	0	0	5.86	0.999999	496.999	0.000860717	496.998	0.00172143	497	3.46365e-06	7.42111e-06
	4.52	0.99997	603	0	603	0	603	0	0	5.86	0.999999	497.999	0.000864437	497.998	0.00172887	498	3.47163e-06	7.42111e-06
	4.51	0.999969	604	0	604	0	604	0	0	5.84	0.999999	498.999	0.000868175	498.998	0.00173635	499	3.47966e-06	7.49617e-06
	4.5	0.999968	605	0	605	0	605	0	0	5.84	0.999999	499.999	0.000871933	499.998	0.00174387	500	3.48773e-06	7.49617e-06
	4.49	0.999968	607	0	607	0	607	0	0	5.81	0.999998	500.999	0.00087571	500.998	0.00175142	501	3.49585e-06	7.55318e-06
	4.47	0.999966	608	0	608	0	608	0	0	5.79	0.999998	501.999	0.000879505	501.998	0.00175901	502	3.50401e-06	7.63017e-06
	4.46	0.999965	609	0	609	0	609	0	0	5.79	0.999998	502.999	0.00088332	502.998	0.00176664	503	3.51221e-06	7.63017e-06
	4.45	0.999965	610	0	610	0	610	0	0	5.79	0.999998	503.999	0.000887155	503.998	0.00177431	504	3.52046e-06	7.63017e-06
	4.44	0.999964	611	0	611	0	611	0	0	5.77	0.999998	504.999	0.000891009	504.998	0.00178202	505	3.52875e-06	7.70827e-06
	4.43	0.999963	612	0	612	0	612	0	0	5.76	0.999998	505.999	0.000894883	505.998	0.00178977	506	3.53709e-06	7.76759e-06
	4.41	0.999961	613	0	613	0	613	0	0	5.76	0.999998	506.999	0.000898777	506.998	0.00179755	507	3.54547e-06	7.76759e-06
	4.39	0.999959	614	0	614	0	614	0	0	5.75	0.999998	507.999	0.000902691	507.998	0.00180538	508	3.5539e-06	7.82757e-06
	4.38	0.999958	615	0	615	0	615	0	0	5.74	0.999998	508.999	0.000906624	508.998	0.00181325	509	3.56238e-06	7.86791e-06
	4.37	0.999957	616	0	616	0	616	0	0	5.73	0.999998	509.999	0.000910579	509.998	0.00182116	510	3.5709e-06	7.90855e-06
	4.35	0.999955	617	0	617	0	617	0	0	5.71	0.999998	510.999	0.000914553	510.998	0.00182911	511	3.57947e-06	7.94948e-06
	4.34	0.999954	620	0	620	0	620	0	0	5.7	0.999998	511.999	0.000918549	511.998	0.0018371	512	3.58808e-06	7.99071e-06
	4.33	0.999953	623	0	623	0	623	0	0	5.69	0.999998	512.999	0.000922565	512.998	0.00184513	513	3.59674e-06	8.03225e-06
	4.32	0.999952	624	0	624	0	624	0	0	5.68	0.999998	513.999	0.000926602	513.998	0.0018532	514	3.60546e-06	8.07408e-06
	4.31	0.999951	625	0	625	0	625	0	0	5.64	0.999998	514.999	0.00093066	514.998	0.00186132	515	3.61421e-06	8.13741e-06
	4.3	0.99995	627	0	627	0	627	0	0	5.64	0.999998	515.999	0.000934739	515.998	0.00186948	516	3.62302e-06	8.13741e-06
	4.29	0.999949	630	0	630	0	630	0	0	5.63	0.999998	516.999	0.00093884	516.998	0.00187768	517	3.63188e-06	8.20143e-06
	4.28	0.999948	631	0	631	0	631	0	0	5.62	0.999998	517.999	0.000942962	517.998	0.00188592	518	3.64078e-06	8.24451e-06
	4.27	0.999946	632	0	632	0	632	0	0	5.61	0.999998	518.999	0.000947106	518.998	0.00189421	519	3.64974e-06	8.2879e-06
	4.24	0.999942	633	0	633	0	633	0	0	5.6	0.999997	519.999	0.000951272	519.998	0.00190254	520	3.65874e-06	8.3316e-06
	4.23	0.999941	634	0	634	0	634	0	0	5.56	0.999997	520.999	0.00095546	520.998	0.00191092	521	3.66779e-06	8.37563e-06
	4.22	0.99994	636	0	636	0	636	0	0	5.52	0.999997	521.999	0.00095967	521.998	0.00191934	522	3.6769e-06	8.44227e-06
	4.21	0.999938	637	0	637	0	637	0	0	5.52	0.999997	522.999	0.000963902	522.998	0.0019278	523	3.68605e-06	8.44227e-06
	4.2	0.999937	640	0	640	0	640	0	0	5.51	0.999997	523.999	0.000968157	523.998	0.00193631	524	3.69526e-06	8.50965e-06
	4.19	0.999935	641	0	641	0	641	0	0	5.5	0.999997	524.999	0.000972435	524.998	0.00194487	525	3.70451e-06	8.55498e-06
	4.18	0.999934	642	0	642	0	642	0	0	5.49	0.999997	525.999	0.000976735	525.998	0.00195347	526	3.71382e-06	8.60065e-06
	4.17	0.999932	649	0	649	0	649	0	0	5.47	0.999997	526.999	0.000981058	526.998	0.00196212	527	3.72318e-06	8.66978e-06
	4.16	0.999931	650	0	650	0	650	0	0	5.47	0.999997	527.999	0.000985405	527.998	0.00197081	528	3.73259e-06	8.66978e-06
	4.15	0.999929	653	0	653	0	653	0	0	5.46	0.999997	528.999	0.000989775	528.998	0.00197955	529	3.74206e-06	8.73967e-06
	4.14	0.999928	657	0	657	0	657	0	0	5.44	0.999996	529.999	0.000994168	529.998	0.00198834	530	3.75158e-06	8.81034e-06
	4.13	0.999926	659	0	659	0	659	0	0	5.44	0.999996	530.999	0.000998585	530.998	0.00199717	531	3.76115e-06	8.81034e-06
	4.12	0.999924	664	0	664	0	664	0	0	5.41	0.999996	531.999	0.00100303	531.998	0.00200605	532	3.77077e-06	8.88179e-06
	4.1	0.999921	667	0	667	0	667	0	0	5.39	0.999996	532.999	0.00100749	532.998	0.00201498	533	3.78045e-06	8.95403e-06
	4.09	0.999919	669	0	669	0	669	0	0	5.39	0.999996	533.999	0.00101198	533.998	0.00202396	534	3.79019e-06	8.95403e-06
	4.08	0.999917	673	0	673	0	673	0	0	5.38	0.999996	534.999	0.00101649	534.998	0.00203299	535	3.79998e-06	9.02708e-06
	4.07	0.999915	675	0	675	0	675	0	0	5.37	0.999996	535.999	0.00102103	535.998	0.00204206	536	3.80982e-06	9.07622e-06
	4.06	0.999913	677	0	677	0	677	0	0	5.36	0.999996	536.999	0.00102559	536.998	0.00205119	537	3.81972e-06	9.12573e-06
	4.05	0.999911	682	0	682	0	682	0	0	5.35	0.999996	537.999	0.00103018	537.998	0.00206036	538	3.82967e-06	9.20069e-06
	4.04	0.999909	686	0	686	0	686	0	0	5.35	0.999996	538.999	0.0010348	538.998	0.00206959	539	3.83969e-06	9.20069e-06
	4.03	0.999907	687	0	687	0	687	0	0	5.34	0.999995	539.999	0.00103943	539.998	0.00207887	540	3.84975e-06	9.30192e-06
	4.02	0.999905	694	0	694	0	694	0	0	5.34	0.999995	540.999	0.0010441	540.998	0.00208819	541	3.85988e-06	9.30192e-06
	4.01	0.999902	700	0	700	0	700	0	0	5.33	0.999995	541.999	0.00104879	541.998	0.00209757	542	3.87006e-06	9.37884e-06
	4	0.9999	712	0	712	0	712	0	0	5.31	0.999995	542.999	0.0010535	542.998	0.002107	543	3.8803e-06	9.43059e-06
	3.98	0.999895	713	0	713	0	713	0	0	5.29	0.999995	543.999	0.00105824	543.998	0.00211649	544	3.8906e-06	9.48272e-06
	3.92	0.99988	716	0	716	0	716	0	0	5.27	0.999995	544.999	0.00106301	544.998	0.00212602	545	3.90096e-06	9.56165e-06
	3.9	0.999874	717	0	717	0	717	0	0	5.27	0.999995	545.999	0.00106781	545.998	0.00213561	546	3.91137e-06	9.56165e-06
	3.89	0.999871	718	0	718	0	718	0	0	5.25	0.999994	546.999	0.00107263	546.998	0.00214525	547	3.92185e-06	9.72217e-06
	3.88	0.999868	720	0	720	0	720	0	0	5.25	0.999994	547.999	0.00107747	547.998	0.00215495	548	3.93239e-06	9.72217e-06
	3.87	0.999865	722	0	722	0	722	0	0	5.25	0.999994	548.999	0.00108235	548.998	0.0021647	549	3.94298e-06	9.72217e-06
	3.85	0.999859	724	0	724	0	724	0	0	5.25	0.999994	549.999	0.00108725	549.998	0.0021745	550	3.95364e-06	9.72217e-06
	3.83	0.999852	725	0	725	0	725	0	0	5.23	0.999994	550.999	0.00109218	550.998	0.00218436	551	3.96435e-06	9.85869e-06
	3.82	0.999849	726	0	726	0	726	0	0	5.22	0.999994	551.999	0.00109714	551.998	0.00219427	552	3.97513e-06	9.94183e-06
	3.8	0.999842	729	0	729	0	729	0	0	5.22	0.999994	552.999	0.00110212	552.998	0.00220424	553	3.98597e-06	9.94183e-06
	3.79	0.999838	731	0	731	0	731	0	0	5.21	0.999994	553.999	0.00110713	553.998	0.00221427	554	3.99687e-06	1.00259e-05
	3.78	0.999834	732	0	732	0	732	0	0	5.2	0.999994	554.999	0.00111218	554.998	0.00222435	555	4.00784e-06	1.00825e-05
	3.77	0.99983	734	0	734	0	734	0	0	5.18	0.999993	555.999	0.00111725	555.998	0.00223449	556	4.01887e-06	1.01395e-05
	3.74	0.999818	736	0	736	0	736	0	0	5.16	0.999993	556.999	0.00112234	556.998	0.00224469	557	4.02996e-06	1.02257e-05
	3.73	0.999814	737	0	737	0	737	0	0	5.16	0.999993	557.999	0.00112747	557.998	0.00225494	558	4.04112e-06	1.02257e-05
	3.72	0.999809	739	0	739	0	739	0	0	5.12	0.999992	558.999	0.00113263	558.998	0.00226526	559	4.05233e-06	1.0313e-05
	3.71	0.999805	742	0	742	0	742	0	0	5.09	0.999992	559.999	0.00113781	559.998	0.00227563	560	4.06362e-06	1.03717e-05
	3.7	0.9998	745	0	745	0	745	0	0	5.08	0.999992	560.999	0.00114303	560.998	0.00228606	561	4.07497e-06	1.04309e-05
	3.68	0.999791	748	0	748	0	748	0	0	5.07	0.999991	561.999	0.00114827	561.998	0.00229655	562	4.08638e-06	1.04905e-05
	3.67	0.999786	750	0	750	0	750	0	0	5.06	0.999991	562.999	0.00115355	562.998	0.0023071	563	4.09787e-06	1.05505e-05
	3.65	0.999776	751	0	751	0	751	0	0	5.05	0.999991	563.999	0.00115885	563.998	0.00231771	564	4.10941e-06	1.0611e-05
	3.64	0.999771	753	0	753	0	753	0	0	5.01	0.99999	564.999	0.00116419	564.998	0.00232838	565	4.12103e-06	1.06719e-05
	3.63	0.999766	754	0	754	0	754	0	0	4.99	0.99999	565.999	0.00116956	565.998	0.00233912	566	4.13271e-06	1.07334e-05
	3.62	0.99976	756	0	756	0	756	0	0	4.98	0.99999	566.999	0.00117496	566.998	0.00234991	567	4.14446e-06	1.07952e-05
	3.61	0.999755	759	0	759	0	759	0	0	4.96	0.999989	567.999	0.00118038	567.998	0.00236077	568	4.15628e-06	1.08889e-05
	3.6	0.999749	762	0	762	0	762	0	0	4.96	0.999989	568.999	0.00118584	568.998	0.00237169	569	4.16817e-06	1.08889e-05
	3.59	0.999743	764	0	764	0	764	0	0	4.95	0.999989	569.999	0.00119134	569.998	0.00238267	570	4.18013e-06	1.09836e-05
	3.57	0.999731	767	0	767	0	767	0	0	4.94	0.999989	570.999	0.00119686	570.998	0.00239372	571	4.19215e-06	1.10474e-05
	3.56	0.999725	768	0	768	0	768	0	0	4.92	0.999988	571.999	0.00120242	571.998	0.00240483	572	4.20425e-06	1.11116e-05
	3.52	0.999698	772	0	772	0	772	0	0	4.91	0.999988	572.999	0.001208	572.998	0.00241601	573	4.21642e-06	1.11763e-05
	3.5	0.999684	773	0	773	0	773	0	0	4.89	0.999987	573.999	0.00121362	573.998	0.00242725	574	4.22866e-06	1.12415e-05
	3.48	0.999669	775	0	775	0	775	0	0	4.88	0.999987	574.999	0.00121928	574.998	0.00243856	575	4.24097e-06	1.13072e-05
	3.47	0.999661	777	0	777	0	777	0	0	4.87	0.999987	575.999	0.00122496	575.998	0.00244993	576	4.25335e-06	1.13734e-05
	3.46	0.999653	780	0	780	0	780	0	0	4.83	0.999985	576.999	0.00123068	576.998	0.00246137	577	4.26581e-06	1.14401e-05
	3.44	0.999637	782	0	782	0	782	0	0	4.82	0.999985	577.999	0.00123644	577.998	0.00247288	578	4.27833e-06	1.15072e-05
	3.43	0.999628	785	0	785	0	785	0	0	4.81	0.999985	578.999	0.00124223	578.998	0.00248445	579	4.29094e-06	1.15749e-05
	3.42	0.99962	788	0	788	0	788	0	0	4.8	0.999984	579.999	0.00124805	579.998	0.00249609	580	4.30361e-06	1.17119e-05
	3.41	0.999611	789	0	789	0	789	0	0	4.8	0.999984	580.999	0.0012539	580.997	0.00250781	581	4.31636e-06	1.17119e-05
	3.4	0.999602	791	0	791	0	791	0	0	4.8	0.999984	581.999	0.00125979	581.997	0.00251959	582	4.32919e-06	1.17119e-05
	3.39	0.999593	793	0	793	0	793	0	0	4.78	0.999983	582.999	0.00126572	582.997	0.00253144	583	4.34209e-06	1.18509e-05
	3.38	0.999583	795	0	795	0	795	0	0	4.75	0.999982	583.999	0.00127168	583.997	0.00254336	584	4.35507e-06	1.19212e-05
	3.37	0.999573	798	0	798	0	798	0	0	4.7	0.99998	584.999	0.00127768	584.997	0.00255535	585	4.36812e-06	1.1992e-05
	3.35	0.999553	799	0	799	0	799	0	0	4.69	0.99998	585.999	0.00128371	585.997	0.00256742	586	4.38125e-06	1.20633e-05
	3.34	0.999543	802	0	802	0	802	0	0	4.66	0.999978	586.999	0.00128978	586.997	0.00257955	587	4.39446e-06	1.21352e-05
	3.33	0.999532	805	0	805	0	805	0	0	4.63	0.999977	587.999	0.00129588	587.997	0.00259176	588	4.40775e-06	1.22077e-05
	3.31	0.99951	806	0	806	0	806	0	0	4.62	0.999976	588.999	0.00130202	588.997	0.00260404	589	4.42112e-06	1.22807e-05
	3.3	0.999499	807	0	807	0	807	0	0	4.61	0.999975	589.999	0.0013082	589.997	0.00261639	590	4.43456e-06	1.23542e-05
	3.29	0.999487	809	0	809	0	809	0	0	4.58	0.999974	590.999	0.00131441	590.997	0.00262882	591	4.44809e-06	1.24283e-05
	3.27	0.999463	810	0	810	0	810	0	0	4.57	0.999973	591.999	0.00132066	591.997	0.00264132	592	4.4617e-06	1.25405e-05
	3.26	0.99945	813	0	813	0	813	0	0	4.57	0.999973	592.999	0.00132695	592.997	0.0026539	593	4.47538e-06	1.25405e-05
	3.25	0.999438	816	0	816	0	816	0	0	4.56	0.999972	593.999	0.00133328	593.997	0.00266656	594	4.48915e-06	1.27304e-05
	3.24	0.999425	819	0	819	0	819	0	0	4.56	0.999972	594.999	0.00133964	594.997	0.00267929	595	4.503e-06	1.27304e-05
	3.23	0.999411	820	0	820	0	820	0	0	4.56	0.999972	595.999	0.00134605	595.997	0.00269209	596	4.51694e-06	1.27304e-05
	3.22	0.999397	822	0	822	0	822	0	0	4.55	0.999972	596.999	0.00135249	596.997	0.00270498	597	4.53095e-06	1.29239e-05
	3.2	0.999369	823	0	823	0	823	0	0	4.55	0.999972	597.999	0.00135897	597.997	0.00271794	598	4.54505e-06	1.29239e-05
	3.19	0.999354	825	0	825	0	825	0	0	4.54	0.999971	598.999	0.00136549	598.997	0.00273098	599	4.55924e-06	1.30814e-05
	3.18	0.999339	826	0	826	0	826	0	0	4.54	0.999971	599.999	0.00137205	599.997	0.00274411	600	4.57351e-06	1.30814e-05
	3.17	0.999324	827	0	827	0	827	0	0	4.52	0.99997	600.999	0.00137865	600.997	0.00275731	601	4.58786e-06	1.32816e-05
	3.16	0.999308	829	0	829	0	829	0	0	4.52	0.99997	601.999	0.00138529	601.997	0.00277059	602	4.60231e-06	1.32816e-05
	3.15	0.999292	830	0	830	0	830	0	0	4.52	0.99997	602.999	0.00139198	602.997	0.00278395	603	4.61683e-06	1.32816e-05
	3.14	0.999276	831	0	831	0	831	0	0	4.51	0.999969	603.999	0.0013987	603.997	0.0027974	604	4.63145e-06	1.34445e-05
	3.13	0.999259	832	0	832	0	832	0	0	4.5	0.999968	604.999	0.00140546	604.997	0.00281092	605	4.64615e-06	1.35269e-05
	3.12	0.999241	833	0	833	0	833	0	0	4.49	0.999968	605.999	0.00141227	605.997	0.00282453	606	4.66094e-06	1.36517e-05
	3.11	0.999224	835	0	835	0	835	0	0	4.49	0.999968	606.999	0.00141911	606.997	0.00283823	607	4.67583e-06	1.36517e-05
	3.1	0.999206	836	0	836	0	836	0	0	4.47	0.999966	607.999	0.001426	607.997	0.002852	608	4.6908e-06	1.37779e-05
	3.09	0.999187	838	0	838	0	838	0	0	4.46	0.999965	608.999	0.00143293	608.997	0.00286587	609	4.70586e-06	1.38629e-05
	3.08	0.999168	842	0	842	0	842	0	0	4.45	0.999965	609.999	0.00143991	609.997	0.00287982	610	4.72101e-06	1.39485e-05
	3.07	0.999149	844	0	844	0	844	0	0	4.44	0.999964	610.999	0.00144693	610.997	0.00289385	611	4.73625e-06	1.40347e-05
	3.06	0.999129	848	0	848	0	848	0	0	4.43	0.999963	611.999	0.00145399	611.997	0.00290797	612	4.75159e-06	1.41217e-05
	3.05	0.999109	849	0	849	0	849	0	0	4.41	0.999961	612.999	0.00146109	612.997	0.00292218	613	4.76702e-06	1.42092e-05
	3.04	0.999088	854	0	854	0	854	0	0	4.39	0.999959	613.999	0.00146824	613.997	0.00293648	614	4.78254e-06	1.42975e-05
	3.01	0.999023	856	0	856	0	856	0	0	4.38	0.999958	614.999	0.00147543	614.997	0.00295087	615	4.79816e-06	1.43864e-05
	3	0.999	861	0	861	0	861	0	0	4.37	0.999957	615.999	0.00148267	615.997	0.00296534	616	4.81387e-06	1.4476e-05
	2.99	0.998977	862	0	862	0	862	0	0	4.35	0.999955	616.999	0.00148995	616.997	0.00297991	617	4.82967e-06	1.45663e-05
	2.98	0.998953	863	0	863	0	863	0	0	4.34	0.999954	617.999	0.00149728	617.997	0.00299457	618	4.84557e-06	1.4749e-05
	2.97	0.998928	865	0	865	0	865	0	0	4.34	0.999954	618.998	0.00150466	618.997	0.00300931	619	4.86157e-06	1.4749e-05
	2.96	0.998904	867	0	867	0	867	0	0	4.34	0.999954	619.998	0.00151208	619.997	0.00302416	620	4.87767e-06	1.4749e-05
	2.95	0.998878	869	0	869	0	869	0	0	4.33	0.999953	620.998	0.00151954	620.997	0.00303909	621	4.89386e-06	1.50283e-05
	2.94	0.998852	870	0	870	0	870	0	0	4.33	0.999953	621.998	0.00152706	621.997	0.00305412	622	4.91016e-06	1.50283e-05
	2.93	0.998825	872	0	872	0	872	0	0	4.33	0.999953	622.998	0.00153462	622.997	0.00306924	623	4.92655e-06	1.50283e-05
	2.92	0.998798	873	0	873	0	873	0	0	4.32	0.999952	623.998	0.00154223	623.997	0.00308446	624	4.94304e-06	1.52181e-05
	2.91	0.99877	874	0	874	0	874	0	0	4.31	0.999951	624.998	0.00154989	624.997	0.00309977	625	4.95964e-06	1.5314e-05
	2.9	0.998741	876	0	876	0	876	0	0	4.3	0.99995	625.998	0.00155759	625.997	0.00311518	626	4.97633e-06	1.54594e-05
	2.89	0.998712	878	0	878	0	878	0	0	4.3	0.99995	626.998	0.00156535	626.997	0.00313069	627	4.99313e-06	1.54594e-05
	2.88	0.998682	881	0	881	0	881	0	0	4.29	0.999949	627.998	0.00157315	627.997	0.0031463	628	5.01003e-06	1.57054e-05
	2.85	0.998587	885	0	885	0	885	0	0	4.29	0.999949	628.998	0.001581	628.997	0.003162	629	5.02703e-06	1.57054e-05
	2.83	0.998521	890	0	890	0	890	0	0	4.29	0.999949	629.998	0.0015889	629.997	0.00317781	630	5.04414e-06	1.57054e-05
	2.81	0.998451	893	0	893	0	893	0	0	4.28	0.999948	630.998	0.00159686	630.997	0.00319372	631	5.06136e-06	1.59057e-05
	2.8	0.998415	894	0	894	0	894	0	0	4.27	0.999946	631.998	0.00160486	631.997	0.00320972	632	5.07867e-06	1.6007e-05
	2.79	0.998378	895	0	895	0	895	0	0	4.24	0.999942	632.998	0.00161292	632.997	0.00322583	633	5.0961e-06	1.6109e-05
	2.77	0.998302	896	0	896	0	896	0	0	4.23	0.999941	633.998	0.00162102	633.997	0.00324204	634	5.11363e-06	1.62119e-05
	2.76	0.998262	898	0	898	0	898	0	0	4.22	0.99994	634.998	0.00162918	634.997	0.00325836	635	5.13127e-06	1.63677e-05
	2.75	0.998222	901	0	901	0	901	0	0	4.22	0.99994	635.998	0.00163739	635.997	0.00327478	636	5.14902e-06	1.63677e-05
	2.74	0.99818	902	0	902	0	902	0	0	4.21	0.999938	636.998	0.00164565	636.997	0.0032913	637	5.16688e-06	1.65252e-05
	2.73	0.998138	905	0	905	0	905	0	0	4.2	0.999937	637.998	0.00165397	637.997	0.00330794	638	5.18485e-06	1.67382e-05
	2.72	0.998095	907	0	907	0	907	0	0	4.2	0.999937	638.998	0.00166234	638.997	0.00332467	639	5.20293e-06	1.67382e-05
	2.71	0.99805	911	0	911	0	911	0	0	4.2	0.999937	639.998	0.00167076	639.997	0.00334152	640	5.22112e-06	1.67382e-05
	2.7	0.998005	912	0	912	0	912	0	0	4.19	0.999935	640.998	0.00167924	640.997	0.00335847	641	5.23943e-06	1.69545e-05
	2.69	0.997958	913	0	913	0	913	0	0	4.18	0.999934	641.998	0.00168777	641.997	0.00337554	642	5.25785e-06	1.70638e-05
	2.67	0.997862	916	0	916	0	916	0	0	4.17	0.999932	642.998	0.00169636	642.997	0.00339271	643	5.27638e-06	1.75099e-05
	2.66	0.997812	917	0	917	0	917	0	0	4.17	0.999932	643.998	0.001705	643.997	0.00341	644	5.29503e-06	1.75099e-05
	2.65	0.997761	921	0	921	0	921	0	0	4.17	0.999932	644.998	0.0017137	644.997	0.00342739	645	5.31379e-06	1.75099e-05
	2.64	0.997709	923	0	923	0	923	0	0	4.17	0.999932	645.998	0.00172245	645.997	0.0034449	646	5.33267e-06	1.75099e-05
	2.63	0.997656	926	0	926	0	926	0	0	4.17	0.999932	646.998	0.00173126	646.997	0.00346253	647	5.35167e-06	1.75099e-05
	2.62	0.997601	927	0	927	0	927	0	0	4.17	0.999932	647.998	0.00174013	647.997	0.00348027	648	5.37078e-06	1.75099e-05
	2.61	0.997545	929	0	929	0	929	0	0	4.17	0.999932	648.998	0.00174906	648.997	0.00349812	649	5.39002e-06	1.75099e-05
	2.6	0.997488	930	0	930	0	930	0	0	4.16	0.999931	649.998	0.00175804	649.996	0.00351609	650	5.40937e-06	1.79699e-05
	2.59	0.99743	932	0	932	0	932	0	0	4.15	0.999929	650.998	0.00176709	650.996	0.00353418	651	5.42884e-06	1.82054e-05
	2.58	0.99737	935	0	935	0	935	0	0	4.15	0.999929	651.998	0.00177619	651.996	0.00355238	652	5.44844e-06	1.82054e-05
	2.57	0.997308	937	0	937	0	937	0	0	4.15	0.999929	652.998	0.00178535	652.996	0.00357071	653	5.46816e-06	1.82054e-05
	2.56	0.997246	939	0	939	0	939	0	0	4.14	0.999928	653.998	0.00179458	653.996	0.00358915	654	5.488e-06	1.86262e-05
	2.55	0.997182	941	0	941	0	941	0	0	4.14	0.999928	654.998	0.00180386	654.996	0.00360772	655	5.50796e-06	1.86262e-05
	2.54	0.997116	943	0	943	0	943	0	0	4.14	0.999928	655.998	0.0018132	655.996	0.0036264	656	5.52806e-06	1.86262e-05
	2.53	0.997049	946	0	946	0	946	0	0	4.14	0.999928	656.998	0.00182261	656.996	0.00364521	657	5.54827e-06	1.86262e-05
	2.52	0.99698	949	0	949	0	949	0	0	4.13	0.999926	657.998	0.00183207	657.996	0.00366415	658	5.56861e-06	1.89961e-05
	2.51	0.99691	951	0	951	0	951	0	0	4.13	0.999926	658.998	0.0018416	658.996	0.00368321	659	5.58908e-06	1.89961e-05
	2.49	0.996764	952	0	952	0	952	0	0	4.12	0.999924	659.998	0.0018512	659.996	0.00370239	660	5.60968e-06	1.94387e-05
	2.48	0.996689	956	0	956	0	956	0	0	4.12	0.999924	660.998	0.00186085	660.996	0.0037217	661	5.63041e-06	1.94387e-05
	2.47	0.996612	957	0	957	0	957	0	0	4.12	0.999924	661.998	0.00187057	661.996	0.00374114	662	5.65127e-06	1.94387e-05
	2.45	0.996452	960	0	960	0	960	0	0	4.12	0.999924	662.998	0.00188035	662.996	0.00376071	663	5.67226e-06	1.94387e-05
	2.44	0.996369	963	0	963	0	963	0	0	4.12	0.999924	663.998	0.0018902	663.996	0.00378041	664	5.69338e-06	1.94387e-05
	2.43	0.996285	966	0	966	0	966	0	0	4.1	0.999921	664.998	0.00190012	664.996	0.00380023	665	5.71464e-06	1.99594e-05
	2.42	0.996198	971	0	971	0	971	0	0	4.1	0.999921	665.998	0.0019101	665.996	0.00382019	666	5.73602e-06	1.99594e-05
	2.4	0.996019	972	0	972	0	972	0	0	4.1	0.999921	666.998	0.00192014	666.996	0.00384028	667	5.75755e-06	1.99594e-05
	2.39	0.995926	973	0	973	0	973	0	0	4.09	0.999919	667.998	0.00193026	667.996	0.00386051	668	5.77921e-06	2.02931e-05
	2.38	0.995831	978	0	978	0	978	0	0	4.09	0.999919	668.998	0.00194044	668.996	0.00388087	669	5.801e-06	2.02931e-05
	2.37	0.995734	982	0	982	0	982	0	0	4.08	0.999917	669.998	0.00195068	669.996	0.00390137	670	5.82294e-06	2.07023e-05
	2.36	0.995635	986	0	986	0	986	0	0	4.08	0.999917	670.998	0.001961	670.996	0.003922	671	5.84501e-06	2.07023e-05
	2.35	0.995533	990	0	990	0	990	0	0	4.08	0.999917	671.998	0.00197139	671.996	0.00394277	672	5.86722e-06	2.07023e-05
	2.34	0.995429	991	0	991	0	991	0	0	4.08	0.999917	672.998	0.00198184	672.996	0.00396368	673	5.88957e-06	2.07023e-05
	2.33	0.995323	993	0	993	0	993	0	0	4.07	0.999915	673.998	0.00199237	673.996	0.00398473	674	5.91207e-06	2.11212e-05
	2.32	0.995214	999	0	999	0	999	0	0	4.07	0.999915	674.998	0.00200296	674.996	0.00400593	675	5.93471e-06	2.11212e-05
	2.3	0.994988	1000	0	1000	0	1000	0	0	4.06	0.999913	675.998	0.00201363	675.996	0.00402726	676	5.95749e-06	2.14059e-05
	2.29	0.994871	1005	0	1005	0	1005	0	0	4.06	0.999913	676.998	0.00202437	676.996	0.00404874	677	5.98041e-06	2.14059e-05
	2.28	0.994752	1008	0	1008	0	1008	0	0	4.05	0.999911	677.998	0.00203518	677.996	0.00407036	678	6.00348e-06	2.19149e-05
	2.27	0.99463	1012	0	1012	0	1012	0	0	4.05	0.999911	678.998	0.00204606	678.996	0.00409213	679	6.0267e-06	2.19149e-05
	2.26	0.994505	1015	0	1015	0	1015	0	0	4.05	0.999911	679.998	0.00205702	679.996	0.00411404	680	6.05006e-06	2.19149e-05
	2.25	0.994377	1017	0	1017	0	1017	0	0	4.05	0.999911	680.998	0.00206805	680.996	0.00413611	681	6.07358e-06	2.19149e-05
	2.24	0.994246	1020	0	1020	0	1020	0	0	4.05	0.999911	681.998	0.00207916	681.996	0.00415832	682	6.09724e-06	2.19149e-05
	2.23	0.994112	1023	0	1023	0	1023	0	0	4.04	0.999909	682.998	0.00209034	682.996	0.00418068	683	6.12106e-06	2.25902e-05
	2.22	0.993974	1025	0	1025	0	1025	0	0	4.04	0.999909	683.998	0.0021016	683.996	0.0042032	684	6.14502e-06	2.25902e-05
	2.21	0.993834	1031	0	1031	0	1031	0	0	4.04	0.999909	684.998	0.00211293	684.996	0.00422586	685	6.16914e-06	2.25902e-05
	2.2	0.99369	1035	0	1035	0	1035	0	0	4.04	0.999909	685.998	0.00212434	685.996	0.00424868	686	6.19341e-06	2.25902e-05
	2.19	0.993543	1036	0	1036	0	1036	0	0	4.03	0.999907	686.998	0.00213583	686.996	0.00427166	687	6.21784e-06	2.29757e-05
	2.18	0.993393	1037	0	1037	0	1037	0	0	4.02	0.999905	687.998	0.0021474	687.996	0.00429479	688	6.24243e-06	2.36084e-05
	2.17	0.993239	1044	0	1044	0	1044	0	0	4.02	0.999905	688.998	0.00215904	688.996	0.00431808	689	6.26717e-06	2.36084e-05
	2.16	0.993082	1048	0	1048	0	1048	0	0	4.02	0.999905	689.998	0.00217076	689.996	0.00434153	690	6.29207e-06	2.36084e-05
	2.15	0.992921	1051	0	1051	0	1051	0	0	4.02	0.999905	690.998	0.00218257	690.996	0.00436514	691	6.31713e-06	2.36084e-05
	2.14	0.992756	1053	0	1053	0	1053	0	0	4.02	0.999905	691.998	0.00219445	691.996	0.00438891	692	6.34235e-06	2.36084e-05
	2.13	0.992587	1058	0	1058	0	1058	0	0	4.02	0.999905	692.998	0.00220642	692.996	0.00441284	693	6.36773e-06	2.36084e-05
	2.12	0.992414	1064	0	1064	0	1064	0	0	4.02	0.999905	693.998	0.00221847	693.996	0.00443694	694	6.39328e-06	2.36084e-05
	2.11	0.992238	1066	0	1066	0	1066	0	0	4.01	0.999902	694.998	0.0022306	694.996	0.0044612	695	6.41899e-06	2.46798e-05
	2.1	0.992057	1073	0	1073	0	1073	0	0	4.01	0.999902	695.998	0.00224281	695.996	0.00448562	696	6.44486e-06	2.46798e-05
	2.09	0.991872	1081	0	1081	0	1081	0	0	4.01	0.999902	696.998	0.00225511	696.995	0.00451022	697	6.4709e-06	2.46798e-05
	2.08	0.991682	1086	0	1086	0	1086	0	0	4.01	0.999902	697.998	0.00226749	697.995	0.00453498	698	6.49711e-06	2.46798e-05
	2.07	0.991489	1099	0	1099	0	1099	0	0	4.01	0.999902	698.998	0.00227996	698.995	0.00455992	699	6.52349e-06	2.46798e-05
	2.06	0.99129	1102	0	1102	0	1102	0	0	4.01	0.999902	699.998	0.00229251	699.995	0.00458503	700	6.55004e-06	2.46798e-05
	2.05	0.991087	1115	0	1115	0	1115	0	0	4	0.9999	700.998	0.00230515	700.995	0.00461031	701	6.57676e-06	2.62565e-05
	2.04	0.99088	1130	0	1130	0	1130	0	0	4	0.9999	701.998	0.00231788	701.995	0.00463576	702	6.60365e-06	2.62565e-05
	2.03	0.990667	1141	0	1141	0	1141	0	0	4	0.9999	702.998	0.0023307	702.995	0.00466139	703	6.63071e-06	2.62565e-05
	2.02	0.99045	1154	0	1154	0	1154	0	0	4	0.9999	703.998	0.0023436	703.995	0.0046872	704	6.65795e-06	2.62565e-05
	2.01	0.990228	1188	0	1188	0	1188	0	0	4	0.9999	704.998	0.00235659	704.995	0.00471318	705	6.68537e-06	2.62565e-05
	2	0.99	1339	0	1339	0	1339	0	0	4	0.9999	705.998	0.00236967	705.995	0.00473935	706	6.71296e-06	2.62565e-05
	1.96	0.989035	1341	0	1341	0	1341	0	0	4	0.9999	706.998	0.00238285	706.995	0.0047657	707	6.74073e-06	2.62565e-05
	1.93	0.988251	1342	0	1342	0	1342	0	0	4	0.9999	707.998	0.00239611	707.995	0.00479223	708	6.76868e-06	2.62565e-05
	1.92	0.987977	1343	0	1343	0	1343	0	0	4	0.9999	708.998	0.00240947	708.995	0.00481894	709	6.79682e-06	2.62565e-05
	1.91	0.987697	1344	0	1344	0	1344	0	0	4	0.9999	709.998	0.00242292	709.995	0.00484584	710	6.82513e-06	2.62565e-05
	1.9	0.987411	1346	0	1346	0	1346	0	0	4	0.9999	710.998	0.00243647	710.995	0.00487293	711	6.85363e-06	2.62565e-05
	1.89	0.987118	1347	0	1347	0	1347	0	0	4	0.9999	711.998	0.0024501	711.995	0.00490021	712	6.88231e-06	2.62565e-05
	1.88	0.986817	1349	0	1349	0	1349	0	0	3.98	0.999895	712.998	0.00246384	712.995	0.00492767	713	6.91118e-06	2.74665e-05
	1.86	0.986196	1351	0	1351	0	1351	0	0	3.92	0.99988	713.998	0.00247767	713.995	0.00495533	714	6.94024e-06	2.78515e-05
	1.85	0.985875	1358	0	1358	0	1358	0	0	3.92	0.99988	714.998	0.00249159	714.995	0.00498318	715	6.96949e-06	2.78515e-05
	1.84	0.985546	1360	0	1360	0	1360	0	0	3.92	0.99988	715.997	0.00250561	715.995	0.00501123	716	6.99892e-06	2.78515e-05
	1.83	0.985209	1361	0	1361	0	1361	0	0	3.9	0.999874	716.997	0.00251974	716.995	0.00503947	717	7.02855e-06	2.82426e-05
	1.82	0.984864	1365	0	1365	0	1365	0	0	3.89	0.999871	717.997	0.00253396	717.995	0.00506791	718	7.05837e-06	2.84404e-05
	1.81	0.984512	1366	0	1366	0	1366	0	0	3.88	0.999868	718.997	0.00254828	718.995	0.00509655	719	7.08839e-06	2.87402e-05
	1.8	0.984151	1367	0	1367	0	1367	0	0	3.88	0.999868	719.997	0.0025627	719.995	0.00512539	720	7.1186e-06	2.87402e-05
	1.78	0.983404	1369	0	1369	0	1369	0	0	3.87	0.999865	720.997	0.00257722	720.995	0.00515444	721	7.14901e-06	2.91454e-05
	1.77	0.983018	1370	0	1370	0	1370	0	0	3.87	0.999865	721.997	0.00259184	721.995	0.00518368	722	7.17962e-06	2.91454e-05
	1.76	0.982622	1371	0	1371	0	1371	0	0	3.85	0.999859	722.997	0.00260657	722.995	0.00521314	723	7.21043e-06	2.9557e-05
	1.75	0.982217	1372	0	1372	0	1372	0	0	3.85	0.999859	723.997	0.0026214	723.995	0.0052428	724	7.24144e-06	2.9557e-05
	1.74	0.981803	1377	0	1377	0	1377	0	0	3.83	0.999852	724.997	0.00263633	724.995	0.00527267	725	7.27265e-06	2.987e-05
	1.73	0.981379	1379	0	1379	0	1379	0	0	3.82	0.999849	725.997	0.00265138	725.995	0.00530275	726	7.30406e-06	3.00808e-05
	1.72	0.980945	1383	0	1383	0	1383	0	0	3.8	0.999842	726.997	0.00266652	726.995	0.00533304	727	7.33569e-06	3.05074e-05
	1.71	0.980502	1388	0	1388	0	1388	0	0	3.8	0.999842	727.997	0.00268178	727.995	0.00536355	728	7.36751e-06	3.05074e-05
	1.7	0.980047	1391	0	1391	0	1391	0	0	3.8	0.999842	728.997	0.00269714	728.995	0.00539427	729	7.39955e-06	3.05074e-05
	1.68	0.979107	1393	0	1393	0	1393	0	0	3.79	0.999838	729.997	0.00271261	729.995	0.00542521	730	7.4318e-06	3.10501e-05
	1.67	0.97862	1394	0	1394	0	1394	0	0	3.79	0.999838	730.997	0.00272819	730.995	0.00545637	731	7.46426e-06	3.10501e-05
	1.66	0.978122	1398	0	1398	0	1398	0	0	3.78	0.999834	731.997	0.00274388	731.995	0.00548776	732	7.49693e-06	3.1381e-05
	1.64	0.977091	1403	0	1403	0	1403	0	0	3.77	0.99983	732.997	0.00275968	732.994	0.00551936	733	7.52982e-06	3.17158e-05
	1.62	0.976012	1405	0	1405	0	1405	0	0	3.77	0.99983	733.997	0.00277559	733.994	0.00555119	734	7.56293e-06	3.17158e-05
	1.61	0.975453	1407	0	1407	0	1407	0	0	3.74	0.999818	734.997	0.00279162	734.994	0.00558324	735	7.59625e-06	3.21684e-05
	1.6	0.974881	1408	0	1408	0	1408	0	0	3.74	0.999818	735.997	0.00280776	735.994	0.00561553	736	7.62979e-06	3.21684e-05
	1.59	0.974296	1413	0	1413	0	1413	0	0	3.73	0.999814	736.997	0.00282402	736.994	0.00564804	737	7.66355e-06	3.25126e-05
	1.58	0.973697	1415	0	1415	0	1415	0	0	3.72	0.999809	737.997	0.00284039	737.994	0.00568078	738	7.69754e-06	3.2861e-05
	1.57	0.973085	1417	0	1417	0	1417	0	0	3.72	0.999809	738.997	0.00285688	738.994	0.00571376	739	7.73175e-06	3.2861e-05
	1.55	0.971816	1420	0	1420	0	1420	0	0	3.71	0.999805	739.997	0.00287349	739.994	0.00574697	740	7.76618e-06	3.34508e-05
	1.54	0.97116	1423	0	1423	0	1423	0	0	3.71	0.999805	740.997	0.00289021	740.994	0.00578043	741	7.80084e-06	3.34508e-05
	1.53	0.970488	1424	0	1424	0	1424	0	0	3.71	0.999805	741.997	0.00290706	741.994	0.00581412	742	7.83574e-06	3.34508e-05
	1.52	0.9698	1426	0	1426	0	1426	0	0	3.7	0.9998	742.997	0.00292402	742.994	0.00584805	743	7.87086e-06	3.41743e-05
	1.51	0.969097	1429	0	1429	0	1429	0	0	3.7	0.9998	743.997	0.00294111	743.994	0.00588222	744	7.90621e-06	3.41743e-05
	1.49	0.967641	1430	0	1430	0	1430	0	0	3.7	0.9998	744.997	0.00295832	744.994	0.00591664	745	7.9418e-06	3.41743e-05
	1.48	0.966887	1433	0	1433	0	1433	0	0	3.68	0.999791	745.997	0.00297565	745.994	0.00595131	746	7.97762e-06	3.49151e-05
	1.47	0.966116	1437	0	1437	0	1437	0	0	3.68	0.999791	746.997	0.00299311	746.994	0.00598622	747	8.01368e-06	3.49151e-05
	1.46	0.965326	1441	0	1441	0	1441	0	0	3.68	0.999791	747.997	0.00301069	747.994	0.00602139	748	8.04998e-06	3.49151e-05
	1.45	0.964519	1444	0	1444	0	1444	0	0	3.67	0.999786	748.997	0.0030284	748.994	0.00605681	749	8.08652e-06	3.55462e-05
	1.44	0.963692	1446	0	1446	0	1446	0	0	3.67	0.999786	749.997	0.00304624	749.994	0.00609248	750	8.12331e-06	3.55462e-05
	1.43	0.962846	1449	0	1449	0	1449	0	0	3.65	0.999776	750.997	0.00306421	750.994	0.00612841	751	8.16034e-06	3.59309e-05
	1.41	0.961095	1450	0	1450	0	1450	0	0	3.64	0.999771	751.997	0.0030823	751.994	0.0061646	752	8.19761e-06	3.63202e-05
	1.39	0.959262	1453	0	1453	0	1453	0	0	3.64	0.999771	752.997	0.00310053	752.994	0.00620105	753	8.23513e-06	3.63202e-05
	1.38	0.958313	1456	0	1456	0	1456	0	0	3.63	0.999766	753.997	0.00311888	753.994	0.00623777	754	8.2729e-06	3.67141e-05
	1.37	0.957342	1459	0	1459	0	1459	0	0	3.62	0.99976	754.997	0.00313737	754.994	0.00627475	755	8.31092e-06	3.71129e-05
	1.36	0.956348	1462	0	1462	0	1462	0	0	3.62	0.99976	755.997	0.003156	755.994	0.00631199	756	8.3492e-06	3.71129e-05
	1.35	0.955332	1463	0	1463	0	1463	0	0	3.61	0.999755	756.997	0.00317476	756.994	0.00634951	757	8.38773e-06	3.77881e-05
	1.34	0.954291	1466	0	1466	0	1466	0	0	3.61	0.999755	757.997	0.00319365	757.994	0.0063873	758	8.42651e-06	3.77881e-05
	1.33	0.953226	1468	0	1468	0	1468	0	0	3.61	0.999755	758.997	0.00321268	758.994	0.00642536	759	8.46556e-06	3.77881e-05
	1.32	0.952137	1472	0	1472	0	1472	0	0	3.6	0.999749	759.997	0.00323185	759.994	0.0064637	760	8.50487e-06	3.86163e-05
	1.31	0.951022	1474	1	1473	2	1475	0.00135593	0.0012747	3.6	0.999749	760.997	0.00325116	760.993	0.00650231	761	8.54443e-06	3.86163e-05
	1.3	0.949881	1475	1	1474	2	1476	0.00135501	0.0012747	3.6	0.999749	761.997	0.00327061	761.993	0.00654121	762	8.58427e-06	3.86163e-05
	1.29	0.948714	1477	1	1476	2	1478	0.00135318	0.0012747	3.59	0.999743	762.997	0.0032902	762.993	0.00658039	763	8.62437e-06	3.93217e-05
	1.28	0.947519	1480	1	1479	2	1481	0.00135044	0.0012747	3.59	0.999743	763.997	0.00330993	763.993	0.00661986	764	8.66473e-06	3.93217e-05
	1.27	0.946297	1481	1	1480	2	1482	0.00134953	0.0012747	3.57	0.999731	764.997	0.0033298	764.993	0.00665961	765	8.70537e-06	4.00414e-05
	1.26	0.945046	1486	1	1485	2	1487	0.00134499	0.0012747	3.57	0.999731	765.997	0.00334982	765.993	0.00669965	766	8.74628e-06	4.00414e-05
	1.24	0.942456	1489	1	1488	2	1490	0.00134228	0.0012747	3.57	0.999731	766.997	0.00336999	766.993	0.00673998	767	8.78746e-06	4.00414e-05
	1.23	0.941116	1493	1	1492	2	1494	0.00133869	0.0012747	3.56	0.999725	767.997	0.00339031	767.993	0.00678061	768	8.82892e-06	4.06276e-05
	1.22	0.939744	1498	1	1497	2	1499	0.00133422	0.0012747	3.52	0.999698	768.997	0.00341077	768.993	0.00682153	769	8.87066e-06	4.13736e-05
	1.21	0.938341	1500	1	1499	2	1501	0.00133245	0.0012747	3.52	0.999698	769.997	0.00343138	769.993	0.00686276	770	8.91267e-06	4.13736e-05
	1.2	0.936904	1505	1	1504	2	1506	0.00132802	0.0012747	3.52	0.999698	770.997	0.00345214	770.993	0.00690428	771	8.95497e-06	4.13736e-05
	1.19	0.935435	1508	1	1507	2	1509	0.00132538	0.0012747	3.52	0.999698	771.997	0.00347306	771.993	0.00694611	772	8.99755e-06	4.13736e-05
	1.18	0.933931	1510	1	1509	2	1511	0.00132363	0.0012747	3.5	0.999684	772.997	0.00349412	772.993	0.00698825	773	9.04042e-06	4.21347e-05
	1.17	0.932392	1513	1	1512	2	1514	0.001321	0.0012747	3.48	0.999669	773.996	0.00351534	773.993	0.00703069	774	9.08358e-06	4.25987e-05
	1.14	0.927556	1517	1	1516	2	1518	0.00131752	0.0012747	3.48	0.999669	774.996	0.00353672	774.993	0.00707344	775	9.12702e-06	4.25987e-05
	1.13	0.925869	1518	1	1517	2	1519	0.00131666	0.0012747	3.47	0.999661	775.996	0.00355826	775.993	0.00711651	776	9.17076e-06	4.32261e-05
	1.12	0.924142	1522	1	1521	2	1523	0.0013132	0.0012747	3.47	0.999661	776.996	0.00357995	776.993	0.0071599	777	9.2148e-06	4.32261e-05
	1.11	0.922375	1524	1	1523	2	1525	0.00131148	0.0012747	3.46	0.999653	777.996	0.0036018	777.993	0.0072036	778	9.25913e-06	4.40246e-05
	1.1	0.920567	1526	1	1525	2	1527	0.00130976	0.0012747	3.46	0.999653	778.996	0.00362381	778.993	0.00724763	779	9.30376e-06	4.40246e-05
	1.09	0.918717	1529	1	1528	2	1530	0.00130719	0.0012747	3.46	0.999653	779.996	0.00364599	779.993	0.00729197	780	9.34868e-06	4.40246e-05
	1.08	0.916824	1533	1	1532	2	1534	0.00130378	0.0012747	3.44	0.999637	780.996	0.00366832	780.993	0.00733665	781	9.39392e-06	4.48393e-05
	1.07	0.914886	1537	1	1536	2	1538	0.00130039	0.0012747	3.44	0.999637	781.996	0.00369083	781.993	0.00738165	782	9.43945e-06	4.48393e-05
	1.06	0.912904	1540	1	1539	2	1541	0.00129786	0.0012747	3.43	0.999628	782.996	0.00371349	782.993	0.00742699	783	9.4853e-06	4.56704e-05
	1.05	0.910875	1544	1	1543	2	1545	0.0012945	0.0012747	3.43	0.999628	783.996	0.00373633	783.993	0.00747266	784	9.53145e-06	4.56704e-05
	1.04	0.908799	1551	1	1550	2	1552	0.00128866	0.0012747	3.43	0.999628	784.996	0.00375933	784.992	0.00751867	785	9.57792e-06	4.56704e-05
	1.03	0.906675	1556	1	1555	2	1557	0.00128452	0.0012747	3.42	0.99962	785.996	0.00378251	785.992	0.00756502	786	9.6247e-06	4.669e-05
	1.02	0.904501	1558	1	1557	2	1559	0.00128287	0.0012747	3.42	0.99962	786.996	0.00380585	786.992	0.00761171	787	9.6718e-06	4.669e-05
	1.01	0.902276	1562	1	1561	2	1563	0.00127959	0.0012747	3.42	0.99962	787.996	0.00382937	787.992	0.00765874	788	9.71921e-06	4.669e-05
	1	0.9	1564	1	1563	2	1565	0.00127796	0.0012747	3.41	0.999611	788.996	0.00385306	788.992	0.00770612	789	9.76695e-06	4.73835e-05
	0.99	0.897671	1566	1	1565	2	1567	0.00127632	0.0012747	3.4	0.999602	789.996	0.00387693	789.992	0.00775386	790	9.81501e-06	4.7911e-05
	0.98	0.895287	1568	1	1567	2	1569	0.0012747	0.0012747	3.4	0.999602	790.996	0.00390097	790.992	0.00780195	791	9.8634e-06	4.7911e-05
	0.97	0.892848	1570	2	1568	4	1572	0.00254453	0.002414	3.39	0.999593	791.996	0.0039252	791.992	0.00785039	792	9.91211e-06	4.86243e-05
	0.96	0.890352	1574	2	1572	4	1576	0.00253807	0.002414	3.39	0.999593	792.996	0.0039496	792.992	0.0078992	793	9.96116e-06	4.86243e-05
	0.95	0.887798	1576	2	1574	4	1578	0.00253485	0.002414	3.38	0.999583	793.996	0.00397418	793.992	0.00794836	794	1.00105e-05	4.93492e-05
	0.94	0.885185	1580	2	1578	4	1582	0.00252845	0.002414	3.38	0.999583	794.996	0.00399895	794.992	0.0079979	795	1.00602e-05	4.93492e-05
	0.93	0.88251	1581	2	1579	4	1583	0.00252685	0.002414	3.37	0.999573	795.996	0.0040239	795.992	0.0080478	796	1.01103e-05	5.02718e-05
	0.92	0.879774	1588	2	1586	4	1590	0.00251572	0.002414	3.37	0.999573	796.996	0.00404903	796.992	0.00809807	797	1.01607e-05	5.02718e-05
	0.91	0.876973	1591	2	1589	4	1593	0.00251099	0.002414	3.37	0.999573	797.996	0.00407436	797.992	0.00814871	798	1.02114e-05	5.02718e-05
	0.9	0.874107	1594	2	1592	4	1596	0.00250627	0.002414	3.35	0.999553	798.996	0.00409987	798.992	0.00819974	799	1.02625e-05	5.10233e-05
	0.89	0.871175	1599	2	1597	4	1601	0.00249844	0.002414	3.34	0.999543	799.996	0.00412557	799.992	0.00825114	800	1.03139e-05	5.1787e-05
	0.88	0.868174	1602	2	1600	4	1604	0.00249377	0.002414	3.34	0.999543	800.996	0.00415146	800.992	0.00830293	801	1.03657e-05	5.1787e-05
	0.87	0.865104	1607	2	1605	4	1609	0.00248602	0.002414	3.34	0.999543	801.996	0.00417755	801.992	0.0083551	802	1.04178e-05	5.1787e-05
	0.86	0.861962	1609	2	1607	4	1611	0.00248293	0.002414	3.33	0.999532	802.996	0.00420383	802.992	0.00840767	803	1.04703e-05	5.2956e-05
	0.85	0.858746	1614	2	1612	4	1616	0.00247525	0.002414	3.33	0.999532	803.996	0.00423031	803.992	0.00846062	804	1.05232e-05	5.2956e-05
	0.84	0.855456	1616	2	1614	4	1618	0.00247219	0.002414	3.33	0.999532	804.996	0.00425699	804.991	0.00851397	805	1.05764e-05	5.2956e-05
	0.83	0.852089	1619	2	1617	4	1621	0.00246761	0.002414	3.31	0.99951	805.996	0.00428386	805.991	0.00856773	806	1.06299e-05	5.37511e-05
	0.82	0.848644	1623	2	1621	4	1625	0.00246154	0.002414	3.3	0.999499	806.996	0.00431094	806.991	0.00862188	807	1.06839e-05	5.41535e-05
	0.81	0.845118	1627	2	1625	4	1629	0.00245549	0.002414	3.29	0.999487	807.996	0.00433822	807.991	0.00867644	808	1.07382e-05	5.47632e-05
	0.8	0.841511	1632	2	1630	4	1634	0.00244798	0.002414	3.29	0.999487	808.996	0.0043657	808.991	0.00873141	809	1.07928e-05	5.47632e-05
	0.79	0.837819	1638	2	1636	4	1640	0.00243902	0.002414	3.27	0.999463	809.996	0.00439339	809.991	0.00878679	810	1.08479e-05	5.53803e-05
	0.77	0.830176	1644	2	1642	4	1646	0.00243013	0.002414	3.26	0.99945	810.996	0.00442129	810.991	0.00884258	811	1.09033e-05	5.62148e-05
	0.76	0.82622	1650	2	1648	4	1652	0.00242131	0.002414	3.26	0.99945	811.996	0.0044494	811.991	0.0088988	812	1.09591e-05	5.62148e-05
	0.75	0.822172	1655	2	1653	4	1657	0.002414	0.002414	3.26	0.99945	812.996	0.00447772	812.991	0.00895544	813	1.10153e-05	5.62148e-05
	0.74	0.81803	1658	4	1654	8	1662	0.00481348	0.00481348	3.25	0.999438	813.995	0.00450625	813.991	0.0090125	814	1.10719e-05	5.74922e-05
	0.73	0.813791	1661	5	1656	10	1666	0.0060024	0.00595593	3.25	0.999438	814.995	0.004535	814.991	0.00906999	815	1.11288e-05	5.74922e-05
	0.72	0.809454	1666	5	1661	10	1671	0.00598444	0.00595593	3.25	0.999438	815.995	0.00456396	815.991	0.00912792	816	1.11862e-05	5.74922e-05
	0.71	0.805016	1669	5	1664	10	1674	0.00597372	0.00595593	3.24	0.999425	816.995	0.00459314	816.991	0.00918628	817	1.12439e-05	5.88008e-05
	0.7	0.800474	1674	5	1669	10	1679	0.00595593	0.00595593	3.24	0.999425	817.995	0.00462254	817.991	0.00924508	818	1.13021e-05	5.88008e-05
	0.69	0.795826	1678	6	1672	12	1684	0.00712589	0.00712589	3.24	0.999425	818.995	0.00465216	818.991	0.00930432	819	1.13606e-05	5.88008e-05
	0.68	0.79107	1682	7	1675	14	1689	0.00828893	0.00828893	3.23	0.999411	819.995	0.00468201	819.991	0.00936401	820	1.14195e-05	5.96911e-05
	0.67	0.786204	1686	8	1678	16	1694	0.0094451	0.00941176	3.22	0.999397	820.995	0.00471208	820.991	0.00942416	821	1.14789e-05	6.03682e-05
	0.66	0.781224	1692	8	1684	16	1700	0.00941176	0.00941176	3.22	0.999397	821.995	0.00474238	821.991	0.00948475	822	1.15386e-05	6.03682e-05
	0.65	0.776128	1693	9	1684	18	1702	0.0105758	0.0104106	3.2	0.999369	822.995	0.0047729	822.99	0.00954581	823	1.15988e-05	6.10537e-05
	0.64	0.770913	1698	9	1689	18	1707	0.0105448	0.0104106	3.19	0.999354	823.995	0.00480366	823.99	0.00960732	824	1.16594e-05	6.17475e-05
	0.63	0.765577	1705	9	1696	18	1714	0.0105018	0.0104106	3.19	0.999354	824.995	0.00483465	824.99	0.0096693	825	1.17204e-05	6.17475e-05
	0.62	0.760117	1711	9	1702	18	1720	0.0104651	0.0104106	3.18	0.999339	825.995	0.00486588	825.99	0.00973175	826	1.17818e-05	6.24498e-05
	0.61	0.754529	1718	9	1709	18	1727	0.0104227	0.0104106	3.17	0.999324	826.995	0.00489734	826.99	0.00979467	827	1.18436e-05	6.29227e-05
	0.6	0.748811	1720	9	1711	18	1729	0.0104106	0.0104106	3.16	0.999308	827.995	0.00492904	827.99	0.00985807	828	1.19059e-05	6.36394e-05
	0.59	0.74296	1725	10	1715	20	1735	0.0115274	0.0114286	3.16	0.999308	828.995	0.00496098	828.99	0.00992195	829	1.19686e-05	6.36394e-05
	0.58	0.736973	1728	10	1718	20	1738	0.0115075	0.0114286	3.15	0.999292	829.995	0.00499316	829.99	0.00998632	830	1.20317e-05	6.43648e-05
	0.57	0.730847	1732	10	1722	20	1742	0.0114811	0.0114286	3.14	0.999276	830.995	0.00502559	830.99	0.0100512	831	1.20953e-05	6.48533e-05
	0.56	0.724577	1737	10	1727	20	1747	0.0114482	0.0114286	3.13	0.999259	831.995	0.00505826	831.99	0.0101165	832	1.21593e-05	6.53458e-05
	0.55	0.718162	1740	10	1730	20	1750	0.0114286	0.0114286	3.12	0.999241	832.995	0.00509118	832.99	0.0101824	833	1.22237e-05	6.58423e-05
	0.54	0.711597	1745	11	1734	22	1756	0.0125285	0.0122563	3.11	0.999224	833.995	0.00512435	833.99	0.0102487	834	1.22886e-05	6.65947e-05
	0.53	0.704879	1753	11	1742	22	1764	0.0124717	0.0122563	3.11	0.999224	834.995	0.00515778	834.99	0.0103156	835	1.2354e-05	6.65947e-05
	0.52	0.698005	1760	11	1749	22	1771	0.0124224	0.0122563	3.1	0.999206	835.995	0.00519145	835.99	0.0103829	836	1.24197e-05	6.73562e-05
	0.51	0.69097	1764	11	1753	22	1775	0.0123944	0.0122563	3.09	0.999187	836.995	0.00522539	836.99	0.0104508	837	1.2486e-05	6.81271e-05
	0.5	0.683772	1766	11	1755	22	1777	0.0123804	0.0122563	3.09	0.999187	837.995	0.00525958	837.989	0.0105192	838	1.25527e-05	6.81271e-05
	0.49	0.676406	1770	11	1759	22	1781	0.0123526	0.0122563	3.08	0.999168	838.995	0.00529404	838.989	0.0105881	839	1.26199e-05	6.96973e-05
	0.48	0.668869	1779	11	1768	22	1790	0.0122905	0.0122563	3.08	0.999168	839.995	0.00532875	839.989	0.0106575	840	1.26875e-05	6.96973e-05
	0.47	0.661156	1784	11	1773	22	1795	0.0122563	0.0122563	3.08	0.999168	840.995	0.00536373	840.989	0.0107275	841	1.27556e-05	6.96973e-05
	0.46	0.653263	1789	12	1777	24	1801	0.0133259	0.0133259	3.08	0.999168	841.995	0.00539898	841.989	0.010798	842	1.28242e-05	6.96973e-05
	0.45	0.645187	1795	13	1782	26	1808	0.0143805	0.0142232	3.07	0.999149	842.995	0.0054345	842.989	0.010869	843	1.28932e-05	7.13062e-05
	0.44	0.636922	1803	13	1790	26	1816	0.0143172	0.0142232	3.07	0.999149	843.995	0.00547029	843.989	0.0109406	844	1.29628e-05	7.13062e-05
	0.43	0.628465	1811	13	1798	26	1824	0.0142544	0.0142232	3.06	0.999129	844.994	0.00550635	844.989	0.0110127	845	1.30328e-05	7.29548e-05
	0.42	0.619811	1815	13	1802	26	1828	0.0142232	0.0142232	3.06	0.999129	845.994	0.00554269	845.989	0.0110854	846	1.31033e-05	7.29548e-05
	0.41	0.610955	1820	14	1806	28	1834	0.0152672	0.0151106	3.06	0.999129	846.994	0.00557931	846.989	0.0111586	847	1.31743e-05	7.29548e-05
	0.4	0.601893	1827	14	1813	28	1841	0.0152091	0.0151106	3.06	0.999129	847.994	0.0056162	847.989	0.0112324	848	1.32458e-05	7.29548e-05
	0.39	0.59262	1833	14	1819	28	1847	0.0151597	0.0151106	3.05	0.999109	848.994	0.00565338	848.989	0.0113068	849	1.33178e-05	7.43597e-05
	0.38	0.583131	1839	14	1825	28	1853	0.0151106	0.0151106	3.04	0.999088	849.994	0.00569085	849.989	0.0113817	850	1.33902e-05	7.60838e-05
	0.37	0.57342	1843	15	1828	30	1858	0.0161464	0.0161464	3.04	0.999088	850.994	0.0057286	850.989	0.0114572	851	1.34632e-05	7.60838e-05
	0.36	0.563484	1852	17	1835	34	1869	0.0181915	0.0181915	3.04	0.999088	851.994	0.00576664	851.988	0.0115333	852	1.35367e-05	7.60838e-05
	0.35	0.553316	1857	19	1838	38	1876	0.0202559	0.0202559	3.04	0.999088	852.994	0.00580498	852.988	0.01161	853	1.36107e-05	7.60838e-05
	0.34	0.542912	1867	21	1846	42	1888	0.0222458	0.0222458	3.04	0.999088	853.994	0.00584361	853.988	0.0116872	854	1.36853e-05	7.60838e-05
	0.33	0.532265	1875	23	1852	46	1898	0.024236	0.024236	3.01	0.999023	854.994	0.00588253	854.988	0.0117651	855	1.37603e-05	7.8149e-05
	0.32	0.52137	1883	24	1859	48	1907	0.0251704	0.0251704	3.01	0.999023	855.994	0.00592176	855.988	0.0118435	856	1.38359e-05	7.8149e-05
	0.31	0.510221	1896	26	1870	52	1922	0.0270552	0.0270552	3	0.999	856.994	0.00596128	856.988	0.0119226	857	1.3912e-05	8.02741e-05
	0.3	0.498813	1900	28	1872	56	1928	0.0290456	0.0290456	3	0.999	857.994	0.00600111	857.988	0.0120022	858	1.39886e-05	8.02741e-05
	0.29	0.487139	1907	32	1875	64	1939	0.0330067	0.0328205	3	0.999	858.994	0.00604125	858.988	0.0120825	859	1.40658e-05	8.02741e-05
	0.28	0.475193	1918	32	1886	64	1950	0.0328205	0.0328205	3	0.999	859.994	0.0060817	859.988	0.0121634	860	1.41435e-05	8.02741e-05
	0.27	0.462968	1925	34	1891	68	1959	0.0347116	0.0347116	3	0.999	860.994	0.00612245	860.988	0.0122449	861	1.42217e-05	8.02741e-05
	0.26	0.450459	1932	35	1897	70	1967	0.0355872	0.0355872	2.99	0.998977	861.994	0.00616353	861.988	0.0123271	862	1.43005e-05	8.21444e-05
	0.25	0.437659	1939	38	1901	76	1977	0.0384421	0.0384421	2.98	0.998953	862.994	0.00620492	862.988	0.0124098	863	1.43799e-05	8.2778e-05
	0.24	0.42456	1949	39	1910	78	1988	0.0392354	0.0392354	2.97	0.998928	863.994	0.00624662	863.988	0.0124932	864	1.44598e-05	8.37383e-05
	0.23	0.411156	1957	43	1914	86	2000	0.043	0.043	2.97	0.998928	864.994	0.00628866	864.987	0.0125773	865	1.45402e-05	8.37383e-05
	0.22	0.39744	1966	45	1921	90	2011	0.0447539	0.0447539	2.96	0.998904	865.994	0.00633101	865.987	0.012662	866	1.46213e-05	8.5037e-05
	0.21	0.383405	1973	48	1925	96	2021	0.0475012	0.0475012	2.96	0.998904	866.994	0.00637369	866.987	0.0127474	867	1.47029e-05	8.5037e-05
	0.2	0.369043	1981	49	1932	98	2030	0.0482759	0.0482759	2.95	0.998878	867.994	0.00641671	867.987	0.0128334	868	1.4785e-05	8.63572e-05
	0.19	0.354346	1996	52	1944	104	2048	0.0507813	0.0507813	2.95	0.998878	868.994	0.00646005	868.987	0.0129201	869	1.48678e-05	8.63572e-05
	0.18	0.339307	2010	56	1954	112	2066	0.054211	0.054211	2.94	0.998852	869.993	0.00650373	869.987	0.0130075	870	1.49511e-05	8.73615e-05
	0.17	0.323917	2021	61	1960	122	2082	0.0585975	0.0585975	2.93	0.998825	870.993	0.00654775	870.987	0.0130955	871	1.5035e-05	8.83782e-05
	0.16	0.308169	2031	69	1962	138	2100	0.0657143	0.0657143	2.93	0.998825	871.993	0.00659211	871.987	0.0131842	872	1.51195e-05	8.83782e-05
	0.15	0.292054	2052	71	1981	142	2123	0.0668865	0.0668865	2.92	0.998798	872.993	0.00663682	872.987	0.0132736	873	1.52046e-05	8.94075e-05
	0.14	0.275564	2069	73	1996	146	2142	0.0681606	0.0681606	2.91	0.99877	873.993	0.00668187	873.987	0.0133637	874	1.52903e-05	9.01007e-05
	0.13	0.25869	2087	81	2006	162	2168	0.0747232	0.0747232	2.9	0.998741	874.993	0.00672727	874.987	0.0134545	875	1.53766e-05	9.11512e-05
	0.12	0.241422	2106	91	2015	182	2197	0.0828402	0.0828402	2.9	0.998741	875.993	0.00677302	875.986	0.013546	876	1.54635e-05	9.11512e-05
	0.11	0.223753	2125	100	2025	200	2225	0.0898876	0.0898876	2.89	0.998712	876.993	0.00681913	876.986	0.0136383	877	1.5551e-05	9.25721e-05
	0.1	0.205672	2150	104	2046	208	2254	0.0922804	0.0922804	2.89	0.998712	877.993	0.00686559	877.986	0.0137312	878	1.56392e-05	9.25721e-05
	0.09	0.187169	2186	115	2071	230	2301	0.0999565	0.0999565	2.88	0.998682	878.993	0.00691242	878.986	0.0138248	879	1.57279e-05	9.43812e-05
	0.08	0.168236	2216	128	2088	256	2344	0.109215	0.109215	2.88	0.998682	879.993	0.00695961	879.986	0.0139192	880	1.58173e-05	9.43812e-05
	0.07	0.148862	2248	153	2095	306	2401	0.127447	0.127447	2.88	0.998682	880.993	0.00700717	880.986	0.0140143	881	1.59073e-05	9.43812e-05
	0.06	0.129036	2306	180	2126	360	2486	0.144811	0.144811	2.85	0.998587	881.993	0.00705509	881.986	0.0141102	882	1.59979e-05	9.69769e-05
	0.05	0.108749	2377	207	2170	414	2584	0.160217	0.160217	2.85	0.998587	882.993	0.00710339	882.986	0.0142068	883	1.60892e-05	9.69769e-05
										2.85	0.998587	883.993	0.00715207	883.986	0.0143041	884	1.61812e-05	9.69769e-05
										2.85	0.998587	884.993	0.00720113	884.986	0.0144023	885	1.62737e-05	9.69769e-05
										2.83	0.998521	885.993	0.00725057	885.985	0.0145011	886	1.6367e-05	0.000100425
										2.83	0.998521	886.993	0.00730039	886.985	0.0146008	887	1.64609e-05	0.000100425
										2.83	0.998521	887.993	0.0073506	887.985	0.0147012	888	1.65554e-05	0.000100425
										2.83	0.998521	888.993	0.00740121	888.985	0.0148024	889	1.66506e-05	0.000100425
										2.83	0.998521	889.993	0.00745221	889.985	0.0149044	890	1.67465e-05	0.000100425
										2.81	0.998451	890.992	0.00750361	890.985	0.0150072	891	1.68431e-05	0.000103599
										2.81	0.998451	891.992	0.00755541	891.985	0.0151108	892	1.69404e-05	0.000103599
										2.81	0.998451	892.992	0.00760761	892.985	0.0152152	893	1.70383e-05	0.000103599
										2.8	0.998415	893.992	0.00766022	893.985	0.0153204	894	1.7137e-05	0.000105226
										2.79	0.998378	894.992	0.00771325	894.985	0.0154265	895	1.72363e-05	0.000106049
										2.77	0.998302	895.992	0.00776669	895.984	0.0155334	896	1.73364e-05	0.000106879
										2.76	0.998262	896.992	0.00782055	896.984	0.0156411	897	1.74371e-05	0.000108137
										2.76	0.998262	897.992	0.00787483	897.984	0.0157497	898	1.75386e-05	0.000108137
										2.75	0.998222	898.992	0.00792953	898.984	0.0158591	899	1.76408e-05	0.000110269
										2.75	0.998222	899.992	0.00798467	899.984	0.0159693	900	1.77437e-05	0.000110269
										2.75	0.998222	900.992	0.00804023	900.984	0.0160805	901	1.78474e-05	0.000110269
										2.74	0.99818	901.992	0.00809624	901.984	0.0161925	902	1.79517e-05	0.000112006
										2.73	0.998138	902.992	0.00815268	902.984	0.0163054	903	1.80569e-05	0.000113771
										2.73	0.998138	903.992	0.00820957	903.984	0.0164191	904	1.81628e-05	0.000113771
										2.73	0.998138	904.992	0.0082669	904.983	0.0165338	905	1.82694e-05	0.000113771
										2.72	0.998095	905.992	0.00832468	905.983	0.0166494	906	1.83768e-05	0.00011602
										2.72	0.998095	906.992	0.00838292	906.983	0.0167658	907	1.84849e-05	0.00011602
										2.71	0.99805	907.992	0.00844162	907.983	0.0168832	908	1.85939e-05	0.000118779
										2.71	0.99805	908.991	0.00850077	908.983	0.0170015	909	1.87036e-05	0.000118779
										2.71	0.99805	909.991	0.0085604	909.983	0.0171208	910	1.88141e-05	0.000118779
										2.71	0.99805	910.991	0.00862049	910.983	0.017241	911	1.89253e-05	0.000118779
										2.7	0.998005	911.991	0.00868105	911.983	0.0173621	912	1.90374e-05	0.000121132
										2.69	0.997958	912.991	0.0087421	912.983	0.0174842	913	1.91503e-05	0.000122086
										2.67	0.997862	913.991	0.00880362	913.982	0.0176072	914	1.92639e-05	0.000124019
										2.67	0.997862	914.991	0.00886563	914.982	0.0177313	915	1.93784e-05	0.000124019
										2.67	0.997862	915.991	0.00892813	915.982	0.0178563	916	1.94937e-05	0.000124019
										2.66	0.997812	916.991	0.00899112	916.982	0.0179822	917	1.96099e-05	0.000125984
										2.65	0.997761	917.991	0.00905461	917.982	0.0181092	918	1.97268e-05	0.000128486
										2.65	0.997761	918.991	0.0091186	918.982	0.0182372	919	1.98446e-05	0.000128486
										2.65	0.997761	919.991	0.0091831	919.982	0.0183662	920	1.99633e-05	0.000128486
										2.65	0.997761	920.991	0.00924811	920.982	0.0184962	921	2.00828e-05	0.000128486
										2.64	0.997709	921.991	0.00931363	921.981	0.0186273	922	2.02031e-05	0.000131558
										2.64	0.997709	922.991	0.00937967	922.981	0.0187593	923	2.03243e-05	0.000131558
										2.63	0.997656	923.991	0.00944623	923.981	0.0188925	924	2.04464e-05	0.000134176
										2.63	0.997656	924.99	0.00951332	924.981	0.0190266	925	2.05693e-05	0.000134176
										2.63	0.997656	925.99	0.00958094	925.981	0.0191619	926	2.06932e-05	0.000134176
										2.62	0.997601	926.99	0.00964909	926.981	0.0192982	927	2.08179e-05	0.00013631
										2.61	0.997545	927.99	0.00971779	927.981	0.0194356	928	2.09435e-05	0.000137934
										2.61	0.997545	928.99	0.00978703	928.98	0.0195741	929	2.107e-05	0.000137934
										2.6	0.997488	929.99	0.00985682	929.98	0.0197136	930	2.11975e-05	0.000139578
										2.59	0.99743	930.99	0.00992716	930.98	0.0198543	931	2.13258e-05	0.000141242
										2.59	0.99743	931.99	0.00999806	931.98	0.0199961	932	2.14551e-05	0.000141242
										2.58	0.99737	932.99	0.0100695	932.98	0.020139	933	2.15853e-05	0.000144063
										2.58	0.99737	933.99	0.0101416	933.98	0.0202831	934	2.17164e-05	0.000144063
										2.58	0.99737	934.99	0.0102142	934.98	0.0204283	935	2.18485e-05	0.000144063
										2.57	0.997308	935.99	0.0102873	935.979	0.0205747	936	2.19815e-05	0.000146942
										2.57	0.997308	936.99	0.0103611	936.979	0.0207222	937	2.21155e-05	0.000146942
										2.56	0.997246	937.99	0.0104355	937.979	0.0208709	938	2.22504e-05	0.000149288
										2.56	0.997246	938.989	0.0105104	938.979	0.0210208	939	2.23864e-05	0.000149288
										2.55	0.997182	939.989	0.0105859	939.979	0.0211719	940	2.25233e-05	0.000151674
										2.55	0.997182	940.989	0.0106621	940.979	0.0213241	941	2.26611e-05	0.000151674
										2.54	0.997116	941.989	0.0107388	941.979	0.0214776	942	2.28e-05	0.000154099
										2.54	0.997116	942.989	0.0108162	942.978	0.0216323	943	2.29399e-05	0.000154099
										2.53	0.997049	943.989	0.0108941	943.978	0.0217883	944	2.30808e-05	0.000157188
										2.53	0.997049	944.989	0.0109727	944.978	0.0219455	945	2.32227e-05	0.000157188
										2.53	0.997049	945.989	0.011052	945.978	0.0221039	946	2.33657e-05	0.000157188
										2.52	0.99698	946.989	0.0111318	946.978	0.0222636	947	2.35096e-05	0.00016098
										2.52	0.99698	947.989	0.0112123	947.978	0.0224246	948	2.36546e-05	0.00016098
										2.52	0.99698	948.989	0.0112934	948.977	0.0225869	949	2.38007e-05	0.00016098
										2.51	0.99691	949.989	0.0113752	949.977	0.0227504	950	2.39478e-05	0.000164213
										2.51	0.99691	950.989	0.0114576	950.977	0.0229153	951	2.4096e-05	0.000164213
										2.49	0.996764	951.988	0.0115407	951.977	0.0230815	952	2.42453e-05	0.000166185
										2.48	0.996689	952.988	0.0116245	952.977	0.023249	953	2.43956e-05	0.000169527
										2.48	0.996689	953.988	0.0117089	953.977	0.0234178	954	2.4547e-05	0.000169527
										2.48	0.996689	954.988	0.011794	954.976	0.0235881	955	2.46995e-05	0.000169527
										2.48	0.996689	955.988	0.0118798	955.976	0.0237596	956	2.48532e-05	0.000169527
										2.47	0.996612	956.988	0.0119663	956.976	0.0239326	957	2.50079e-05	0.000172939
										2.45	0.996452	957.988	0.0120534	957.976	0.0241069	958	2.51638e-05	0.00017572
										2.45	0.996452	958.988	0.0121413	958.976	0.0242826	959	2.53208e-05	0.00017572
										2.45	0.996452	959.988	0.0122299	959.976	0.0244597	960	2.54789e-05	0.00017572
										2.44	0.996369	960.988	0.0123191	960.975	0.0246383	961	2.56382e-05	0.000179978
										2.44	0.996369	961.988	0.0124091	961.975	0.0248183	962	2.57986e-05	0.000179978
										2.44	0.996369	962.988	0.0124998	962.975	0.0249997	963	2.59602e-05	0.000179978
										2.43	0.996285	963.987	0.0125913	963.975	0.0251826	964	2.6123e-05	0.000184344
										2.43	0.996285	964.987	0.0126834	964.975	0.0253669	965	2.62869e-05	0.000184344
										2.43	0.996285	965.987	0.0127764	965.974	0.0255527	966	2.64521e-05	0.000184344
										2.42	0.996198	966.987	0.01287	966.974	0.02574	967	2.66184e-05	0.000190338
										2.42	0.996198	967.987	0.0129644	967.974	0.0259289	968	2.6786e-05	0.000190338
										2.42	0.996198	968.987	0.0130596	968.974	0.0261192	969	2.69548e-05	0.000190338
										2.42	0.996198	969.987	0.0131555	969.974	0.0263111	970	2.71248e-05	0.000190338
										2.42	0.996198	970.987	0.0132522	970.973	0.0265045	971	2.72961e-05	0.000190338
										2.4	0.996019	971.987	0.0133497	971.973	0.0266994	972	2.74686e-05	0.000194965
										2.39	0.995926	972.987	0.013448	972.973	0.026896	973	2.76423e-05	0.000196534
										2.38	0.995831	973.986	0.013547	973.973	0.0270941	974	2.78173e-05	0.000201318
										2.38	0.995831	974.986	0.0136469	974.973	0.0272938	975	2.79936e-05	0.000201318
										2.38	0.995831	975.986	0.0137476	975.973	0.0274951	976	2.81712e-05	0.000201318
										2.38	0.995831	976.986	0.013849	976.972	0.0276981	977	2.83501e-05	0.000201318
										2.38	0.995831	977.986	0.0139513	977.972	0.0279026	978	2.85303e-05	0.000201318
										2.37	0.995734	978.986	0.0140544	978.972	0.0281089	979	2.87118e-05	0.000208722
										2.37	0.995734	979.986	0.0141584	979.972	0.0283167	980	2.88946e-05	0.000208722
										2.37	0.995734	980.986	0.0142632	980.971	0.0285263	981	2.90788e-05	0.000208722
										2.37	0.995734	981.986	0.0143688	981.971	0.0287376	982	2.92643e-05	0.000208722
										2.36	0.995635	982.986	0.0144753	982.971	0.0289505	983	2.94512e-05	0.00021554
										2.36	0.995635	983.985	0.0145826	983.971	0.0291652	984	2.96394e-05	0.00021554
										2.36	0.995635	984.985	0.0146908	984.971	0.0293816	985	2.9829e-05	0.00021554
										2.36	0.995635	985.985	0.0147999	985.97	0.0295998	986	3.002e-05	0.00021554
										2.35	0.995533	986.985	0.0149098	986.97	0.0298197	987	3.02124e-05	0.000222589
										2.35	0.995533	987.985	0.0150207	987.97	0.0300414	988	3.04063e-05	0.000222589
										2.35	0.995533	988.985	0.0151324	988.97	0.0302649	989	3.06015e-05	0.000222589
										2.35	0.995533	989.985	0.0152451	989.97	0.0304902	990	3.07981e-05	0.000222589
										2.34	0.995429	990.985	0.0153586	990.969	0.0307173	991	3.09962e-05	0.000227116
										2.33	0.995323	991.985	0.0154731	991.969	0.0309462	992	3.11958e-05	0.000229878
										2.33	0.995323	992.984	0.0155885	992.969	0.031177	993	3.13968e-05	0.000229878
										2.32	0.995214	993.984	0.0157049	993.969	0.0314097	994	3.15993e-05	0.000237413
										2.32	0.995214	994.984	0.0158221	994.968	0.0316443	995	3.18033e-05	0.000237413
										2.32	0.995214	995.984	0.0159404	995.968	0.0318807	996	3.20088e-05	0.000237413
										2.32	0.995214	996.984	0.0160596	996.968	0.0321191	997	3.22157e-05	0.000237413
										2.32	0.995214	997.984	0.0161797	997.968	0.0323594	998	3.24243e-05	0.000237413
										2.32	0.995214	998.984	0.0163008	998.967	0.0326017	999	3.26343e-05	0.000237413
										2.3	0.994988	999.984	0.0164229	999.967	0.0328459	1000	3.28459e-05	0.000244217
										2.29	0.994871	1000.98	0.016546	1000.97	0.0330921	1001	3.3059e-05	0.000250208
										2.29	0.994871	1001.98	0.0166701	1001.97	0.0333403	1002	3.32737e-05	0.000250208
										2.29	0.994871	1002.98	0.0167952	1002.97	0.0335905	1003	3.349e-05	0.000250208
										2.29	0.994871	1003.98	0.0169214	1003.97	0.0338427	1004	3.37079e-05	0.000250208
										2.29	0.994871	1004.98	0.0170485	1004.97	0.034097	1005	3.39274e-05	0.000250208
										2.28	0.994752	1005.98	0.0171767	1005.97	0.0343534	1006	3.41485e-05	0.000258434
										2.28	0.994752	1006.98	0.0173059	1006.97	0.0346118	1007	3.43712e-05	0.000258434
										2.28	0.994752	1007.98	0.0174362	1007.97	0.0348723	1008	3.45956e-05	0.000258434
										2.27	0.99463	1008.98	0.0175675	1008.96	0.035135	1009	3.48216e-05	0.000265862
										2.27	0.99463	1009.98	0.0176999	1009.96	0.0353998	1010	3.50493e-05	0.000265862
										2.27	0.99463	1010.98	0.0178334	1010.96	0.0356667	1011	3.52786e-05	0.000265862
										2.27	0.99463	1011.98	0.0179679	1011.96	0.0359358	1012	3.55097e-05	0.000265862
										2.26	0.994505	1012.98	0.0181036	1012.96	0.0362071	1013	3.57425e-05	0.000273509
										2.26	0.994505	1013.98	0.0182403	1013.96	0.0364806	1014	3.5977e-05	0.000273509
										2.26	0.994505	1014.98	0.0183782	1014.96	0.0367564	1015	3.62132e-05	0.000273509
										2.25	0.994377	1015.98	0.0185172	1015.96	0.0370344	1016	3.64511e-05	0.000279111
										2.25	0.994377	1016.98	0.0186573	1016.96	0.0373146	1017	3.66909e-05	0.000279111
										2.24	0.994246	1017.98	0.0187986	1017.96	0.0375971	1018	3.69323e-05	0.000284831
										2.24	0.994246	1018.98	0.018941	1018.96	0.037882	1019	3.71756e-05	0.000284831
										2.24	0.994246	1019.98	0.0190846	1019.96	0.0381691	1020	3.74207e-05	0.000284831
										2.23	0.994112	1020.98	0.0192293	1020.96	0.0384586	1021	3.76676e-05	0.000291854
										2.23	0.994112	1021.98	0.0193752	1021.96	0.0387505	1022	3.79163e-05	0.000291854
										2.23	0.994112	1022.98	0.0195223	1022.96	0.0390447	1023	3.81669e-05	0.000291854
										2.22	0.993974	1023.98	0.0196707	1023.96	0.0393413	1024	3.84193e-05	0.000297844
										2.22	0.993974	1024.98	0.0198202	1024.96	0.0396404	1025	3.86736e-05	0.000297844
										2.21	0.993834	1025.98	0.0199709	1025.96	0.0399419	1026	3.89297e-05	0.000307692
										2.21	0.993834	1026.98	0.0201229	1026.96	0.0402459	1027	3.91878e-05	0.000307692
										2.21	0.993834	1027.98	0.0202761	1027.96	0.0405523	1028	3.94478e-05	0.000307692
										2.21	0.993834	1028.98	0.0204306	1028.96	0.0408612	1029	3.97097e-05	0.000307692
										2.21	0.993834	1029.98	0.0205864	1029.96	0.0411727	1030	3.99735e-05	0.000307692
										2.21	0.993834	1030.98	0.0207434	1030.96	0.0414867	1031	4.02393e-05	0.000307692
										2.2	0.99369	1031.98	0.0209017	1031.96	0.0418033	1032	4.05071e-05	0.000320476
										2.2	0.99369	1032.98	0.0210612	1032.96	0.0421225	1033	4.07769e-05	0.000320476
										2.2	0.99369	1033.98	0.0212221	1033.96	0.0424443	1034	4.10486e-05	0.000320476
										2.2	0.99369	1034.98	0.0213843	1034.96	0.0427687	1035	4.13224e-05	0.000320476
										2.19	0.993543	1035.98	0.0215479	1035.96	0.0430958	1036	4.15982e-05	0.000327072
										2.18	0.993393	1036.98	0.0217128	1036.96	0.0434255	1037	4.18761e-05	0.00032975
										2.17	0.993239	1037.98	0.021879	1037.96	0.043758	1038	4.2156e-05	0.000340687
										2.17	0.993239	1038.98	0.0220466	1038.96	0.0440931	1039	4.24381e-05	0.000340687
										2.17	0.993239	1039.98	0.0222155	1039.96	0.0444311	1040	4.27222e-05	0.000340687
										2.17	0.993239	1040.98	0.0223859	1040.96	0.0447718	1041	4.30084e-05	0.000340687
										2.17	0.993239	1041.98	0.0225576	1041.95	0.0451152	1042	4.32968e-05	0.000340687
										2.17	0.993239	1042.98	0.0227308	1042.95	0.0454615	1043	4.35873e-05	0.000340687
										2.17	0.993239	1043.98	0.0229053	1043.95	0.0458107	1044	4.38799e-05	0.000340687
										2.16	0.993082	1044.98	0.0230813	1044.95	0.0461627	1045	4.41748e-05	0.000356338
										2.16	0.993082	1045.98	0.0232588	1045.95	0.0465175	1046	4.44718e-05	0.000356338
										2.16	0.993082	1046.98	0.0234377	1046.95	0.0468753	1047	4.47711e-05	0.000356338
										2.16	0.993082	1047.98	0.023618	1047.95	0.0472361	1048	4.50726e-05	0.000356338
										2.15	0.992921	1048.98	0.0237999	1048.95	0.0475998	1049	4.53763e-05	0.000366682
										2.15	0.992921	1049.98	0.0239832	1049.95	0.0479665	1050	4.56823e-05	0.000366682
										2.15	0.992921	1050.98	0.0241681	1050.95	0.0483362	1051	4.59906e-05	0.000366682
										2.14	0.992756	1051.98	0.0243544	1051.95	0.0487089	1052	4.63012e-05	0.000374259
										2.14	0.992756	1052.98	0.0245423	1052.95	0.0490847	1053	4.66141e-05	0.000374259
										2.13	0.992587	1053.98	0.0247318	1053.95	0.0494636	1054	4.69294e-05	0.000385138
										2.13	0.992587	1054.98	0.0249228	1054.95	0.0498456	1055	4.7247e-05	0.000385138
										2.13	0.992587	1055.97	0.0251154	1055.95	0.0502307	1056	4.7567e-05	0.000385138
										2.13	0.992587	1056.97	0.0253095	1056.95	0.050619	1057	4.78893e-05	0.000385138
										2.13	0.992587	1057.97	0.0255053	1057.95	0.0510105	1058	4.82141e-05	0.000385138
										2.12	0.992414	1058.97	0.0257026	1058.95	0.0514052	1059	4.85413e-05	0.000402894
										2.12	0.992414	1059.97	0.0259016	1059.95	0.0518032	1060	4.88709e-05	0.000402894
										2.12	0.992414	1060.97	0.0261022	1060.95	0.0522044	1061	4.92031e-05	0.000402894
										2.12	0.992414	1061.97	0.0263045	1061.95	0.052609	1062	4.95377e-05	0.000402894
										2.12	0.992414	1062.97	0.0265084	1062.95	0.0530169	1063	4.98748e-05	0.000402894
										2.12	0.992414	1063.97	0.0267141	1063.95	0.0534281	1064	5.02144e-05	0.000402894
										2.11	0.992238	1064.97	0.0269214	1064.95	0.0538428	1065	5.05566e-05	0.000416334
										2.11	0.992238	1065.97	0.0271304	1065.95	0.0542608	1066	5.09013e-05	0.000416334
										2.1	0.992057	1066.97	0.0273411	1066.95	0.0546823	1067	5.12486e-05	0.000432006
										2.1	0.992057	1067.97	0.0275536	1067.94	0.0551073	1068	5.15986e-05	0.000432006
										2.1	0.992057	1068.97	0.0277679	1068.94	0.0555357	1069	5.19511e-05	0.000432006
										2.1	0.992057	1069.97	0.0279839	1069.94	0.0559677	1070	5.23063e-05	0.000432006
										2.1	0.992057	1070.97	0.0282017	1070.94	0.0564033	1071	5.26642e-05	0.000432006
										2.1	0.992057	1071.97	0.0284212	1071.94	0.0568425	1072	5.30247e-05	0.000432006
										2.1	0.992057	1072.97	0.0286426	1072.94	0.0572853	1073	5.33879e-05	0.000432006
										2.09	0.991872	1073.97	0.0288659	1073.94	0.0577317	1074	5.37539e-05	0.000459484
										2.09	0.991872	1074.97	0.0290909	1074.94	0.0581818	1075	5.41226e-05	0.000459484
										2.09	0.991872	1075.97	0.0293178	1075.94	0.0586357	1076	5.44941e-05	0.000459484
										2.09	0.991872	1076.97	0.0295466	1076.94	0.0590933	1077	5.48684e-05	0.000459484
										2.09	0.991872	1077.97	0.0297773	1077.94	0.0595547	1078	5.52455e-05	0.000459484
										2.09	0.991872	1078.97	0.0300099	1078.94	0.0600199	1079	5.56255e-05	0.000459484
										2.09	0.991872	1079.97	0.0302445	1079.94	0.0604889	1080	5.60082e-05	0.000459484
										2.09	0.991872	1080.97	0.0304809	1080.94	0.0609618	1081	5.63939e-05	0.000459484
										2.08	0.991682	1081.97	0.0307193	1081.94	0.0614386	1082	5.67825e-05	0.000484747
										2.08	0.991682	1082.97	0.0309597	1082.94	0.0619194	1083	5.7174e-05	0.000484747
										2.08	0.991682	1083.97	0.0312021	1083.94	0.0624042	1084	5.75684e-05	0.000484747
										2.08	0.991682	1084.97	0.0314465	1084.94	0.0628929	1085	5.79658e-05	0.000484747
										2.08	0.991682	1085.97	0.0316929	1085.94	0.0633857	1086	5.83662e-05	0.000484747
										2.07	0.991489	1086.97	0.0319413	1086.94	0.0638826	1087	5.87697e-05	0.000522096
										2.07	0.991489	1087.97	0.0321918	1087.94	0.0643836	1088	5.91761e-05	0.000522096
										2.07	0.991489	1088.97	0.0324444	1088.94	0.0648888	1089	5.95856e-05	0.000522096
										2.07	0.991489	1089.97	0.032699	1089.93	0.0653981	1090	5.99982e-05	0.000522096
										2.07	0.991489	1090.97	0.0329558	1090.93	0.0659116	1091	6.0414e-05	0.000522096
										2.07	0.991489	1091.97	0.0332147	1091.93	0.0664294	1092	6.08328e-05	0.000522096
										2.07	0.991489	1092.97	0.0334758	1092.93	0.0669515	1093	6.12548e-05	0.000522096
										2.07	0.991489	1093.97	0.033739	1093.93	0.067478	1094	6.168e-05	0.000522096
										2.07	0.991489	1094.97	0.0340044	1094.93	0.0680088	1095	6.21085e-05	0.000522096
										2.07	0.991489	1095.97	0.034272	1095.93	0.068544	1096	6.25401e-05	0.000522096
										2.07	0.991489	1096.97	0.0345418	1096.93	0.0690836	1097	6.2975e-05	0.000522096
										2.07	0.991489	1097.97	0.0348138	1097.93	0.0696277	1098	6.34132e-05	0.000522096
										2.07	0.991489	1098.96	0.0350882	1098.93	0.0701763	1099	6.38547e-05	0.000522096
										2.06	0.99129	1099.96	0.0353647	1099.93	0.0707295	1100	6.42995e-05	0.000557768
										2.06	0.99129	1100.96	0.0356436	1100.93	0.0712873	1101	6.47477e-05	0.000557768
										2.06	0.99129	1101.96	0.0359248	1101.93	0.0718497	1102	6.51993e-05	0.000557768
										2.05	0.991087	1102.96	0.0362084	1102.93	0.0724167	1103	6.56543e-05	0.000595939
										2.05	0.991087	1103.96	0.0364943	1103.93	0.0729885	1104	6.61128e-05	0.000595939
										2.05	0.991087	1104.96	0.0367825	1104.93	0.0735651	1105	6.65747e-05	0.000595939
										2.05	0.991087	1105.96	0.0370732	1105.93	0.0741464	1106	6.70401e-05	0.000595939
										2.05	0.991087	1106.96	0.0373663	1106.93	0.0747325	1107	6.75091e-05	0.000595939
										2.05	0.991087	1107.96	0.0376618	1107.92	0.0753236	1108	6.79815e-05	0.000595939
										2.05	0.991087	1108.96	0.0379597	1108.92	0.0759195	1109	6.84576e-05	0.000595939
										2.05	0.991087	1109.96	0.0382602	1109.92	0.0765204	1110	6.89373e-05	0.000595939
										2.05	0.991087	1110.96	0.0385631	1110.92	0.0771263	1111	6.94206e-05	0.000595939
										2.05	0.991087	1111.96	0.0388686	1111.92	0.0777372	1112	6.99076e-05	0.000595939
										2.05	0.991087	1112.96	0.0391766	1112.92	0.0783532	1113	7.03982e-05	0.000595939
										2.05	0.991087	1113.96	0.0394872	1113.92	0.0789744	1114	7.08926e-05	0.000595939
										2.05	0.991087	1114.96	0.0398003	1114.92	0.0796007	1115	7.13908e-05	0.000595939
										2.04	0.99088	1115.96	0.0401161	1115.92	0.0802322	1116	7.18927e-05	0.000669291
										2.04	0.99088	1116.96	0.0404345	1116.92	0.080869	1117	7.23984e-05	0.000669291
										2.04	0.99088	1117.96	0.0407556	1117.92	0.0815111	1118	7.2908e-05	0.000669291
										2.04	0.99088	1118.96	0.0410793	1118.92	0.0821585	1119	7.34214e-05	0.000669291
										2.04	0.99088	1119.96	0.0414057	1119.92	0.0828114	1120	7.39387e-05	0.000669291
										2.04	0.99088	1120.96	0.0417348	1120.92	0.0834697	1121	7.446e-05	0.000669291
										2.04	0.99088	1121.96	0.0420667	1121.92	0.0841334	1122	7.49852e-05	0.000669291
										2.04	0.99088	1122.96	0.0424014	1122.92	0.0848027	1123	7.55144e-05	0.000669291
										2.04	0.99088	1123.96	0.0427388	1123.91	0.0854776	1124	7.60477e-05	0.000669291
										2.04	0.99088	1124.96	0.043079	1124.91	0.0861581	1125	7.6585e-05	0.000669291
										2.04	0.99088	1125.96	0.0434221	1125.91	0.0868443	1126	7.71263e-05	0.000669291
										2.04	0.99088	1126.96	0.0437681	1126.91	0.0875362	1127	7.76718e-05	0.000669291
										2.04	0.99088	1127.96	0.0441169	1127.91	0.0882338	1128	7.82215e-05	0.000669291
										2.04	0.99088	1128.96	0.0444687	1128.91	0.0889373	1129	7.87753e-05	0.000669291
										2.04	0.99088	1129.96	0.0448233	1129.91	0.0896467	1130	7.93334e-05	0.000669291
										2.03	0.990667	1130.95	0.045181	1130.91	0.090362	1131	7.98957e-05	0.000745663
										2.03	0.990667	1131.95	0.0455416	1131.91	0.0910832	1132	8.04622e-05	0.000745663
										2.03	0.990667	1132.95	0.0459053	1132.91	0.0918105	1133	8.10331e-05	0.000745663
										2.03	0.990667	1133.95	0.0462719	1133.91	0.0925439	1134	8.16084e-05	0.000745663
										2.03	0.990667	1134.95	0.0466417	1134.91	0.0932834	1135	8.2188e-05	0.000745663
										2.03	0.990667	1135.95	0.0470145	1135.91	0.094029	1136	8.2772e-05	0.000745663
										2.03	0.990667	1136.95	0.0473905	1136.91	0.0947809	1137	8.33605e-05	0.000745663
										2.03	0.990667	1137.95	0.0477696	1137.9	0.0955391	1138	8.39535e-05	0.000745663
										2.03	0.990667	1138.95	0.0481518	1138.9	0.0963036	1139	8.4551e-05	0.000745663
										2.03	0.990667	1139.95	0.0485373	1139.9	0.0970746	1140	8.51531e-05	0.000745663
										2.03	0.990667	1140.95	0.048926	1140.9	0.0978519	1141	8.57598e-05	0.000745663
										2.02	0.99045	1141.95	0.0493179	1141.9	0.0986358	1142	8.63711e-05	0.000824053
										2.02	0.99045	1142.95	0.0497131	1142.9	0.0994262	1143	8.6987e-05	0.000824053
										2.02	0.99045	1143.95	0.0501116	1143.9	0.100223	1144	8.76077e-05	0.000824053
										2.02	0.99045	1144.95	0.0505135	1144.9	0.101027	1145	8.82331e-05	0.000824053
										2.02	0.99045	1145.95	0.0509187	1145.9	0.101837	1146	8.88633e-05	0.000824053
										2.02	0.99045	1146.95	0.0513273	1146.9	0.102655	1147	8.94983e-05	0.000824053
										2.02	0.99045	1147.95	0.0517393	1147.9	0.103479	1148	9.01382e-05	0.000824053
										2.02	0.99045	1148.95	0.0521548	1148.9	0.10431	1149	9.07829e-05	0.000824053
										2.02	0.99045	1149.95	0.0525737	1149.89	0.105147	1150	9.14326e-05	0.000824053
										2.02	0.99045	1150.95	0.0529962	1150.89	0.105992	1151	9.20873e-05	0.000824053
										2.02	0.99045	1151.95	0.0534222	1151.89	0.106844	1152	9.27469e-05	0.000824053
										2.02	0.99045	1152.95	0.0538518	1152.89	0.107704	1153	9.34116e-05	0.000824053
										2.02	0.99045	1153.95	0.054285	1153.89	0.10857	1154	9.40814e-05	0.000824053
										2.01	0.990228	1154.95	0.0547218	1154.89	0.109444	1155	9.47563e-05	0.00100281
										2.01	0.990228	1155.94	0.0551623	1155.89	0.110325	1156	9.54364e-05	0.00100281
										2.01	0.990228	1156.94	0.0556064	1156.89	0.111213	1157	9.61217e-05	0.00100281
										2.01	0.990228	1157.94	0.0560543	1157.89	0.112109	1158	9.68123e-05	0.00100281
										2.01	0.990228	1158.94	0.0565059	1158.89	0.113012	1159	9.75081e-05	0.00100281
										2.01	0.990228	1159.94	0.0569614	1159.89	0.113923	1160	9.82093e-05	0.00100281
										2.01	0.990228	1160.94	0.0574206	1160.89	0.114841	1161	9.89158e-05	0.00100281
										2.01	0.990228	1161.94	0.0578837	1161.88	0.115767	1162	9.96278e-05	0.00100281
										2.01	0.990228	1162.94	0.0583507	1162.88	0.116701	1163	0.000100345	0.00100281
										2.01	0.990228	1163.94	0.0588217	1163.88	0.117643	1164	0.000101068	0.00100281
										2.01	0.990228	1164.94	0.0592965	1164.88	0.118593	1165	0.000101797	0.00100281
										2.01	0.990228	1165.94	0.0597754	1165.88	0.119551	1166	0.000102531	0.00100281
										2.01	0.990228	1166.94	0.0602583	1166.88	0.120517	1167	0.00010327	0.00100281
										2.01	0.990228	1167.94	0.0607452	1167.88	0.12149	1168	0.000104016	0.00100281
										2.01	0.990228	1168.94	0.0612362	1168.88	0.122472	1169	0.000104767	0.00100281
										2.01	0.990228	1169.94	0.0617314	1169.88	0.123463	1170	0.000105524	0.00100281
										2.01	0.990228	1170.94	0.0622307	1170.88	0.124461	1171	0.000106286	0.00100281
										2.01	0.990228	1171.94	0.0627342	1171.87	0.125468	1172	0.000107055	0.00100281
										2.01	0.990228	1172.94	0.063242	1172.87	0.126484	1173	0.000107829	0.00100281
										2.01	0.990228	1173.94	0.063754	1173.87	0.127508	1174	0.00010861	0.00100281
										2.01	0.990228	1174.94	0.0642703	1174.87	0.128541	1175	0.000109396	0.00100281
										2.01	0.990228	1175.94	0.0647909	1175.87	0.129582	1176	0.000110189	0.00100281
										2.01	0.990228	1176.93	0.065316	1176.87	0.130632	1177	0.000110987	0.00100281
										2.01	0.990228	1177.93	0.0658454	1177.87	0.131691	1178	0.000111792	0.00100281
										2.01	0.990228	1178.93	0.0663793	1178.87	0.132759	1179	0.000112603	0.00100281
										2.01	0.990228	1179.93	0.0669178	1179.87	0.133836	1180	0.00011342	0.00100281
										2.01	0.990228	1180.93	0.0674607	1180.87	0.134921	1181	0.000114243	0.00100281
										2.01	0.990228	1181.93	0.0680082	1181.86	0.136016	1182	0.000115073	0.00100281
										2.01	0.990228	1182.93	0.0685603	1182.86	0.137121	1183	0.000115909	0.00100281
										2.01	0.990228	1183.93	0.0691171	1183.86	0.138234	1184	0.000116752	0.00100281
										2.01	0.990228	1184.93	0.0696785	1184.86	0.139357	1185	0.000117601	0.00100281
										2.01	0.990228	1185.93	0.0702447	1185.86	0.140489	1186	0.000118457	0.00100281
										2.01	0.990228	1186.93	0.0708157	1186.86	0.141631	1187	0.000119319	0.00100281
										2.01	0.990228	1187.93	0.0713914	1187.86	0.142783	1188	0.000120188	0.00100281
										2	0.99	1188.93	0.071972	1188.86	0.143944	1189	0.000121063	0.00218579
										2	0.99	1189.93	0.0725576	1189.85	0.145115	1190	0.000121945	0.00218579
										2	0.99	1190.93	0.073148	1190.85	0.146296	1191	0.000122835	0.00218579
										2	0.99	1191.93	0.0737434	1191.85	0.147487	1192	0.000123731	0.00218579
										2	0.99	1192.93	0.0743439	1192.85	0.148688	1193	0.000124633	0.00218579
										2	0.99	1193.93	0.0749494	1193.85	0.149899	1194	0.000125543	0.00218579
										2	0.99	1194.92	0.07556	1194.85	0.15112	1195	0.00012646	0.00218579
										2	0.99	1195.92	0.0761757	1195.85	0.152351	1196	0.000127384	0.00218579
										2	0.99	1196.92	0.0767967	1196.85	0.153593	1197	0.000128315	0.00218579
										2	0.99	1197.92	0.0774229	1197.85	0.154846	1198	0.000129254	0.00218579
										2	0.99	1198.92	0.0780544	1198.84	0.156109	1199	0.000130199	0.00218579
										2	0.99	1199.92	0.0786912	1199.84	0.157382	1200	0.000131152	0.00218579
										2	0.99	1200.92	0.0793334	1200.84	0.158667	1201	0.000132112	0.00218579
										2	0.99	1201.92	0.079981	1201.84	0.159962	1202	0.00013308	0.00218579
										2	0.99	1202.92	0.080634	1202.84	0.161268	1203	0.000134055	0.00218579
										2	0.99	1203.92	0.0812926	1203.84	0.162585	1204	0.000135038	0.00218579
										2	0.99	1204.92	0.0819568	1204.84	0.163914	1205	0.000136028	0.00218579
										2	0.99	1205.92	0.0826266	1205.83	0.165253	1206	0.000137026	0.00218579
										2	0.99	1206.92	0.083302	1206.83	0.166604	1207	0.000138031	0.00218579
										2	0.99	1207.92	0.0839831	1207.83	0.167966	1208	0.000139045	0.00218579
										2	0.99	1208.92	0.08467	1208.83	0.16934	1209	0.000140066	0.00218579
										2	0.99	1209.91	0.0853627	1209.83	0.170725	1210	0.000141095	0.00218579
										2	0.99	1210.91	0.0860612	1210.83	0.172122	1211	0.000142132	0.00218579
										2	0.99	1211.91	0.0867657	1211.83	0.173531	1212	0.000143178	0.00218579
										2	0.99	1212.91	0.0874761	1212.83	0.174952	1213	0.000144231	0.00218579
										2	0.99	1213.91	0.0881925	1213.82	0.176385	1214	0.000145292	0.00218579
										2	0.99	1214.91	0.0889149	1214.82	0.17783	1215	0.000146362	0.00218579
										2	0.99	1215.91	0.0896435	1215.82	0.179287	1216	0.00014744	0.00218579
										2	0.99	1216.91	0.0903783	1216.82	0.180757	1217	0.000148526	0.00218579
										2	0.99	1217.91	0.0911192	1217.82	0.182238	1218	0.000149621	0.00218579
										2	0.99	1218.91	0.0918664	1218.82	0.183733	1219	0.000150724	0.00218579
										2	0.99	1219.91	0.09262	1219.81	0.18524	1220	0.000151836	0.00218579
										2	0.99	1220.91	0.0933799	1220.81	0.18676	1221	0.000152956	0.00218579
										2	0.99	1221.91	0.0941463	1221.81	0.188293	1222	0.000154086	0.00218579
										2	0.99	1222.91	0.0949191	1222.81	0.189838	1223	0.000155223	0.00218579
										2	0.99	1223.9	0.0956985	1223.81	0.191397	1224	0.00015637	0.00218579
										2	0.99	1224.9	0.0964845	1224.81	0.192969	1225	0.000157526	0.00218579
										2	0.99	1225.9	0.0972772	1225.81	0.194554	1226	0.00015869	0.00218579
										2	0.99	1226.9	0.0980765	1226.8	0.196153	1227	0.000159864	0.00218579
										2	0.99	1227.9	0.0988827	1227.8	0.197765	1228	0.000161047	0.00218579
										2	0.99	1228.9	0.0996956	1228.8	0.199391	1229	0.000162239	0.00218579
										2	0.99	1229.9	0.100515	1229.8	0.201031	1230	0.00016344	0.00218579
										2	0.99	1230.9	0.101342	1230.8	0.202685	1231	0.00016465	0.00218579
										2	0.99	1231.9	0.102176	1231.8	0.204352	1232	0.00016587	0.00218579
										2	0.99	1232.9	0.103017	1232.79	0.206034	1233	0.0001671	0.00218579
										2	0.99	1233.9	0.103865	1233.79	0.20773	1234	0.000168339	0.00218579
										2	0.99	1234.9	0.10472	1234.79	0.20944	1235	0.000169587	0.00218579
										2	0.99	1235.89	0.105583	1235.79	0.211165	1236	0.000170846	0.00218579
										2	0.99	1236.89	0.106452	1236.79	0.212905	1237	0.000172114	0.00218579
										2	0.99	1237.89	0.10733	1237.79	0.214659	1238	0.000173392	0.00218579
										2	0.99	1238.89	0.108214	1238.78	0.216428	1239	0.00017468	0.00218579
										2	0.99	1239.89	0.109106	1239.78	0.218212	1240	0.000175978	0.00218579
										2	0.99	1240.89	0.110006	1240.78	0.220012	1241	0.000177286	0.00218579
										2	0.99	1241.89	0.110913	1241.78	0.221826	1242	0.000178604	0.00218579
										2	0.99	1242.89	0.111828	1242.78	0.223656	1243	0.000179933	0.00218579
										2	0.99	1243.89	0.112751	1243.77	0.225502	1244	0.000181271	0.00218579
										2	0.99	1244.89	0.113681	1244.77	0.227363	1245	0.000182621	0.00218579
										2	0.99	1245.89	0.11462	1245.77	0.22924	1246	0.000183981	0.00218579
										2	0.99	1246.88	0.115566	1246.77	0.231133	1247	0.000185351	0.00218579
										2	0.99	1247.88	0.116521	1247.77	0.233042	1248	0.000186732	0.00218579
										2	0.99	1248.88	0.117483	1248.77	0.234967	1249	0.000188124	0.00218579
										2	0.99	1249.88	0.118454	1249.76	0.236908	1250	0.000189527	0.00218579
										2	0.99	1250.88	0.119433	1250.76	0.238866	1251	0.00019094	0.00218579
										2	0.99	1251.88	0.120421	1251.76	0.240841	1252	0.000192365	0.00218579
										2	0.99	1252.88	0.121416	1252.76	0.242833	1253	0.000193801	0.00218579
										2	0.99	1253.88	0.12242	1253.76	0.244841	1254	0.000195248	0.00218579
										2	0.99	1254.88	0.123433	1254.75	0.246866	1255	0.000196706	0.00218579
										2	0.99	1255.88	0.124454	1255.75	0.248909	1256	0.000198176	0.00218579
										2	0.99	1256.87	0.125484	1256.75	0.250969	1257	0.000199657	0.00218579
										2	0.99	1257.87	0.126523	1257.75	0.253046	1258	0.00020115	0.00218579
										2	0.99	1258.87	0.127571	1258.74	0.255142	1259	0.000202654	0.00218579
										2	0.99	1259.87	0.128627	1259.74	0.257255	1260	0.00020417	0.00218579
										2	0.99	1260.87	0.129693	1260.74	0.259386	1261	0.000205698	0.00218579
										2	0.99	1261.87	0.130767	1261.74	0.261535	1262	0.000207238	0.00218579
										2	0.99	1262.87	0.131851	1262.74	0.263702	1263	0.00020879	0.00218579
										2	0.99	1263.87	0.132944	1263.73	0.265888	1264	0.000210354	0.00218579
										2	0.99	1264.87	0.134046	1264.73	0.268092	1265	0.000211931	0.00218579
										2	0.99	1265.86	0.135158	1265.73	0.270315	1266	0.000213519	0.00218579
										2	0.99	1266.86	0.136279	1266.73	0.272557	1267	0.00021512	0.00218579
										2	0.99	1267.86	0.137409	1267.73	0.274819	1268	0.000216734	0.00218579
										2	0.99	1268.86	0.138549	1268.72	0.277099	1269	0.00021836	0.00218579
										2	0.99	1269.86	0.139699	1269.72	0.279399	1270	0.000219999	0.00218579
										2	0.99	1270.86	0.140859	1270.72	0.281718	1271	0.000221651	0.00218579
										2	0.99	1271.86	0.142029	1271.72	0.284057	1272	0.000223315	0.00218579
										2	0.99	1272.86	0.143208	1272.71	0.286416	1273	0.000224993	0.00218579
										2	0.99	1273.86	0.144398	1273.71	0.288795	1274	0.000226684	0.00218579
										2	0.99	1274.85	0.145597	1274.71	0.291195	1275	0.000228388	0.00218579
										2	0.99	1275.85	0.146807	1275.71	0.293615	1276	0.000230105	0.00218579
										2	0.99	1276.85	0.148027	1276.7	0.296055	1277	0.000231836	0.00218579
										2	0.99	1277.85	0.149258	1277.7	0.298516	1278	0.000233581	0.00218579
										2	0.99	1278.85	0.150499	1278.7	0.300998	1279	0.000235339	0.00218579
										2	0.99	1279.85	0.151751	1279.7	0.303502	1280	0.000237111	0.00218579
										2	0.99	1280.85	0.153013	1280.69	0.306026	1281	0.000238896	0.00218579
										2	0.99	1281.85	0.154286	1281.69	0.308572	1282	0.000240696	0.00218579
										2	0.99	1282.84	0.15557	1282.69	0.31114	1283	0.00024251	0.00218579
										2	0.99	1283.84	0.156865	1283.69	0.31373	1284	0.000244338	0.00218579
										2	0.99	1284.84	0.158171	1284.68	0.316342	1285	0.00024618	0.00218579
										2	0.99	1285.84	0.159488	1285.68	0.318976	1286	0.000248037	0.00218579
										2	0.99	1286.84	0.160816	1286.68	0.321633	1287	0.000249909	0.00218579
										2	0.99	1287.84	0.162156	1287.68	0.324312	1288	0.000251795	0.00218579
										2	0.99	1288.84	0.163507	1288.67	0.327014	1289	0.000253696	0.00218579
										2	0.99	1289.84	0.164869	1289.67	0.329739	1290	0.000255612	0.00218579
										2	0.99	1290.83	0.166244	1290.67	0.332487	1291	0.000257542	0.00218579
										2	0.99	1291.83	0.167629	1291.66	0.335259	1292	0.000259488	0.00218579
										2	0.99	1292.83	0.169027	1292.66	0.338054	1293	0.00026145	0.00218579
										2	0.99	1293.83	0.170437	1293.66	0.340874	1294	0.000263426	0.00218579
										2	0.99	1294.83	0.171858	1294.66	0.343717	1295	0.000265419	0.00218579
										2	0.99	1295.83	0.173292	1295.65	0.346585	1296	0.000267426	0.00218579
										2	0.99	1296.83	0.174738	1296.65	0.349477	1297	0.00026945	0.00218579
										2	0.99	1297.82	0.176197	1297.65	0.352393	1298	0.000271489	0.00218579
										2	0.99	1298.82	0.177667	1298.64	0.355335	1299	0.000273545	0.00218579
										2	0.99	1299.82	0.179151	1299.64	0.358302	1300	0.000275617	0.00218579
										2	0.99	1300.82	0.180647	1300.64	0.361294	1301	0.000277705	0.00218579
										2	0.99	1301.82	0.182156	1301.64	0.364311	1302	0.000279809	0.00218579
										2	0.99	1302.82	0.183677	1302.63	0.367355	1303	0.00028193	0.00218579
										2	0.99	1303.81	0.185212	1303.63	0.370424	1304	0.000284067	0.00218579
										2	0.99	1304.81	0.18676	1304.63	0.373519	1305	0.000286222	0.00218579
										2	0.99	1305.81	0.188321	1305.62	0.376641	1306	0.000288393	0.00218579
										2	0.99	1306.81	0.189895	1306.62	0.37979	1307	0.000290582	0.00218579
										2	0.99	1307.81	0.191483	1307.62	0.382966	1308	0.000292787	0.00218579
										2	0.99	1308.81	0.193084	1308.61	0.386168	1309	0.00029501	0.00218579
										2	0.99	1309.81	0.194699	1309.61	0.389398	1310	0.000297251	0.00218579
										2	0.99	1310.8	0.196328	1310.61	0.392656	1311	0.000299509	0.00218579
										2	0.99	1311.8	0.197971	1311.6	0.395941	1312	0.000301784	0.00218579
										2	0.99	1312.8	0.199627	1312.6	0.399255	1313	0.000304078	0.00218579
										2	0.99	1313.8	0.201298	1313.6	0.402597	1314	0.00030639	0.00218579
										2	0.99	1314.8	0.202983	1314.59	0.405967	1315	0.00030872	0.00218579
										2	0.99	1315.8	0.204683	1315.59	0.409366	1316	0.000311068	0.00218579
										2	0.99	1316.79	0.206397	1316.59	0.412794	1317	0.000313435	0.00218579
										2	0.99	1317.79	0.208126	1317.58	0.416252	1318	0.000315821	0.00218579
										2	0.99	1318.79	0.209869	1318.58	0.419739	1319	0.000318225	0.00218579
										2	0.99	1319.79	0.211628	1319.58	0.423256	1320	0.000320648	0.00218579
										2	0.99	1320.79	0.213401	1320.57	0.426803	1321	0.000323091	0.00218579
										2	0.99	1321.78	0.21519	1321.57	0.43038	1322	0.000325552	0.00218579
										2	0.99	1322.78	0.216994	1322.57	0.433988	1323	0.000328033	0.00218579
										2	0.99	1323.78	0.218813	1323.56	0.437626	1324	0.000330534	0.00218579
										2	0.99	1324.78	0.220648	1324.56	0.441296	1325	0.000333054	0.00218579
										2	0.99	1325.78	0.222499	1325.56	0.444997	1326	0.000335594	0.00218579
										2	0.99	1326.78	0.224365	1326.55	0.44873	1327	0.000338154	0.00218579
										2	0.99	1327.77	0.226248	1327.55	0.452495	1328	0.000340734	0.00218579
										2	0.99	1328.77	0.228146	1328.54	0.456292	1329	0.000343335	0.00218579
										2	0.99	1329.77	0.230061	1329.54	0.460122	1330	0.000345956	0.00218579
										2	0.99	1330.77	0.231992	1330.54	0.463984	1331	0.000348598	0.00218579
										2	0.99	1331.77	0.23394	1331.53	0.467879	1332	0.000351261	0.00218579
										2	0.99	1332.76	0.235904	1332.53	0.471808	1333	0.000353944	0.00218579
										2	0.99	1333.76	0.237885	1333.52	0.47577	1334	0.000356649	0.00218579
										2	0.99	1334.76	0.239883	1334.52	0.479766	1335	0.000359375	0.00218579
										2	0.99	1335.76	0.241898	1335.52	0.483796	1336	0.000362123	0.00218579
										2	0.99	1336.76	0.243931	1336.51	0.487861	1337	0.000364892	0.00218579
										2	0.99	1337.75	0.24598	1337.51	0.491961	1338	0.000367684	0.00218579
										2	0.99	1338.75	0.248048	1338.5	0.496095	1339	0.000370497	0.00218579
										1.96	0.989035	1339.75	0.250133	1339.5	0.500265	1340	0.000373332	0.00418784
										1.96	0.989035	1340.75	0.252236	1340.5	0.504471	1341	0.00037619	0.00418784
										1.93	0.988251	1341.75	0.254356	1341.49	0.508713	1342	0.000379071	0.00424173
										1.92	0.987977	1342.74	0.256495	1342.49	0.512991	1343	0.000381974	0.00427804
										1.91	0.987697	1343.74	0.258653	1343.48	0.517306	1344	0.0003849	0.00431466
										1.9	0.987411	1344.74	0.260829	1344.48	0.521657	1345	0.000387849	0.00437019
										1.9	0.987411	1345.74	0.263023	1345.47	0.526046	1346	0.000390822	0.00437019
										1.89	0.987118	1346.73	0.265236	1346.47	0.530472	1347	0.000393818	0.00442644
										1.88	0.986817	1347.73	0.267468	1347.47	0.534937	1348	0.000396837	0.00448341
										1.88	0.986817	1348.73	0.26972	1348.46	0.539439	1349	0.000399881	0.00448341
										1.86	0.986196	1349.73	0.27199	1349.46	0.543981	1350	0.000402949	0.00456053
										1.86	0.986196	1350.73	0.27428	1350.45	0.548561	1351	0.00040604	0.00456053
										1.85	0.985875	1351.72	0.27659	1351.45	0.55318	1352	0.000409157	0.00473895
										1.85	0.985875	1352.72	0.278919	1352.44	0.557839	1353	0.000412298	0.00473895
										1.85	0.985875	1353.72	0.281269	1353.44	0.562537	1354	0.000415463	0.00473895
										1.85	0.985875	1354.72	0.283638	1354.43	0.567276	1355	0.000418654	0.00473895
										1.85	0.985875	1355.71	0.286028	1355.43	0.572056	1356	0.00042187	0.00473895
										1.85	0.985875	1356.71	0.288438	1356.42	0.576876	1357	0.000425112	0.00473895
										1.85	0.985875	1357.71	0.290869	1357.42	0.581738	1358	0.000428379	0.00473895
										1.84	0.985546	1358.71	0.293321	1358.41	0.586642	1359	0.000431672	0.00492439
										1.84	0.985546	1359.7	0.295794	1359.41	0.591587	1360	0.00043499	0.00492439
										1.83	0.985209	1360.7	0.298287	1360.4	0.596575	1361	0.000438336	0.00498781
										1.82	0.984864	1361.7	0.300803	1361.4	0.601605	1362	0.000441707	0.00509534
										1.82	0.984864	1362.7	0.30334	1362.39	0.606679	1363	0.000445106	0.00509534
										1.82	0.984864	1363.69	0.305898	1363.39	0.611796	1364	0.000448531	0.00509534
										1.82	0.984864	1364.69	0.308479	1364.38	0.616957	1365	0.000451983	0.00509534
										1.81	0.984512	1365.69	0.311081	1365.38	0.622162	1366	0.000455463	0.00520519
										1.8	0.984151	1366.69	0.313706	1366.37	0.627412	1367	0.00045897	0.0052498
										1.78	0.983404	1367.68	0.316354	1367.37	0.632707	1368	0.000462505	0.00531743
										1.78	0.983404	1368.68	0.319024	1368.36	0.638047	1369	0.000466068	0.00531743
										1.77	0.983018	1369.68	0.321717	1369.36	0.643433	1370	0.000469659	0.00538593
										1.76	0.982622	1370.68	0.324433	1370.35	0.648865	1371	0.000473279	0.00543209
										1.75	0.982217	1371.67	0.327172	1371.35	0.654344	1372	0.000476927	0.00547865
										1.74	0.981803	1372.67	0.329935	1372.34	0.65987	1373	0.000480604	0.00562074
										1.74	0.981803	1373.67	0.332721	1373.33	0.665443	1374	0.00048431	0.00562074
										1.74	0.981803	1374.66	0.335532	1374.33	0.671063	1375	0.000488046	0.00562074
										1.74	0.981803	1375.66	0.338366	1375.32	0.676732	1376	0.000491811	0.00562074
										1.74	0.981803	1376.66	0.341225	1376.32	0.68245	1377	0.000495606	0.00562074
										1.73	0.981379	1377.66	0.344108	1377.31	0.688216	1378	0.000499431	0.00579119
										1.73	0.981379	1378.65	0.347016	1378.31	0.694032	1379	0.000503287	0.00579119
										1.72	0.980945	1379.65	0.349949	1379.3	0.699898	1380	0.000507173	0.0059414
										1.72	0.980945	1380.65	0.352907	1380.29	0.705814	1381	0.000511089	0.0059414
										1.72	0.980945	1381.64	0.355891	1381.29	0.711781	1382	0.000515037	0.0059414
										1.72	0.980945	1382.64	0.3589	1382.28	0.717799	1383	0.000519016	0.0059414
										1.71	0.980502	1383.64	0.361934	1383.28	0.723869	1384	0.000523026	0.00617408
										1.71	0.980502	1384.64	0.364995	1384.27	0.72999	1385	0.000527069	0.00617408
										1.71	0.980502	1385.63	0.368082	1385.26	0.736164	1386	0.000531143	0.00617408
										1.71	0.980502	1386.63	0.371196	1386.26	0.742391	1387	0.00053525	0.00617408
										1.71	0.980502	1387.63	0.374336	1387.25	0.748672	1388	0.000539389	0.00617408
										1.7	0.980047	1388.62	0.377503	1388.24	0.755006	1389	0.000543561	0.00638857
										1.7	0.980047	1389.62	0.380697	1389.24	0.761395	1390	0.000547766	0.00638857
										1.7	0.980047	1390.62	0.383919	1390.23	0.767838	1391	0.000552004	0.00638857
										1.68	0.979107	1391.61	0.387168	1391.23	0.774337	1392	0.000556276	0.00652639
										1.68	0.979107	1392.61	0.390445	1392.22	0.780891	1393	0.000560582	0.00652639
										1.67	0.97862	1393.61	0.393751	1393.21	0.787502	1394	0.000564922	0.00661051
										1.66	0.978122	1394.6	0.397084	1394.21	0.794169	1395	0.000569297	0.00675313
										1.66	0.978122	1395.6	0.400447	1395.2	0.800893	1396	0.000573706	0.00675313
										1.66	0.978122	1396.6	0.403838	1396.19	0.807675	1397	0.00057815	0.00675313
										1.66	0.978122	1397.59	0.407258	1397.19	0.814515	1398	0.000582629	0.00675313
										1.64	0.977091	1398.59	0.410707	1398.18	0.821414	1399	0.000587144	0.00701764
										1.64	0.977091	1399.59	0.414186	1399.17	0.828372	1400	0.000591694	0.00701764
										1.64	0.977091	1400.58	0.417695	1400.16	0.83539	1401	0.000596281	0.00701764
										1.64	0.977091	1401.58	0.421234	1401.16	0.842468	1402	0.000600904	0.00701764
										1.64	0.977091	1402.58	0.424803	1402.15	0.849606	1403	0.000605564	0.00701764
										1.62	0.976012	1403.57	0.428403	1403.14	0.856806	1404	0.000610261	0.00723051
										1.62	0.976012	1404.57	0.432034	1404.14	0.864067	1405	0.000614995	0.00723051
										1.61	0.975453	1405.56	0.435696	1405.13	0.871391	1406	0.000619766	0.00735504
										1.61	0.975453	1406.56	0.439389	1406.12	0.878778	1407	0.000624575	0.00735504
										1.6	0.974881	1407.56	0.443114	1407.11	0.886228	1408	0.000629423	0.00744984
										1.59	0.974296	1408.55	0.446871	1408.11	0.893741	1409	0.000634309	0.00764313
										1.59	0.974296	1409.55	0.45066	1409.1	0.901319	1410	0.000639234	0.00764313
										1.59	0.974296	1410.55	0.454481	1410.09	0.908963	1411	0.000644197	0.00764313
										1.59	0.974296	1411.54	0.458336	1411.08	0.916671	1412	0.000649201	0.00764313
										1.59	0.974296	1412.54	0.462223	1412.08	0.924446	1413	0.000654243	0.00764313
										1.58	0.973697	1413.53	0.466144	1413.07	0.932287	1414	0.000659326	0.00787496
										1.58	0.973697	1414.53	0.470098	1414.06	0.940196	1415	0.00066445	0.00787496
										1.57	0.973085	1415.53	0.474086	1415.05	0.948173	1416	0.000669613	0.00801057
										1.57	0.973085	1416.52	0.478109	1416.04	0.956218	1417	0.000674818	0.00801057
										1.55	0.971816	1417.52	0.482166	1417.04	0.964331	1418	0.000680064	0.00818337
										1.55	0.971816	1418.51	0.486257	1418.03	0.972515	1419	0.000685352	0.00818337
										1.55	0.971816	1419.51	0.490384	1419.02	0.980768	1420	0.000690682	0.00818337
										1.54	0.97116	1420.51	0.494546	1420.01	0.989093	1421	0.000696054	0.00839565
										1.54	0.97116	1421.5	0.498744	1421	0.997488	1422	0.000701469	0.00839565
										1.54	0.97116	1422.5	0.502978	1421.99	1.00596	1423	0.000706926	0.00839565
										1.53	0.970488	1423.49	0.507248	1422.99	1.0145	1424	0.000712427	0.0085402
										1.52	0.9698	1424.49	0.511555	1423.98	1.02311	1425	0.000717972	0.00865025
										1.52	0.9698	1425.48	0.515898	1424.97	1.0318	1426	0.00072356	0.00865025
										1.51	0.969097	1426.48	0.520279	1425.96	1.04056	1427	0.000729193	0.00883681
										1.51	0.969097	1427.48	0.524698	1426.95	1.0494	1428	0.000734871	0.00883681
										1.51	0.969097	1428.47	0.529154	1427.94	1.05831	1429	0.000740593	0.00883681
										1.49	0.967641	1429.47	0.533648	1428.93	1.0673	1430	0.000746362	0.00898893
										1.48	0.966887	1430.46	0.538181	1429.92	1.07636	1431	0.000752175	0.00914367
										1.48	0.966887	1431.46	0.542753	1430.91	1.08551	1432	0.000758035	0.00914367
										1.48	0.966887	1432.45	0.547364	1431.91	1.09473	1433	0.000763942	0.00914367
										1.47	0.966116	1433.45	0.552015	1432.9	1.10403	1434	0.000769895	0.00942086
										1.47	0.966116	1434.44	0.556705	1433.89	1.11341	1435	0.000775896	0.00942086
										1.47	0.966116	1435.44	0.561436	1434.88	1.12287	1436	0.000781944	0.00942086
										1.47	0.966116	1436.43	0.566207	1435.87	1.13241	1437	0.00078804	0.00942086
										1.46	0.965326	1437.43	0.571019	1436.86	1.14204	1438	0.000794185	0.00974791
										1.46	0.965326	1438.42	0.575872	1437.85	1.15174	1439	0.000800378	0.00974791
										1.46	0.965326	1439.42	0.580767	1438.84	1.16153	1440	0.000806621	0.00974791
										1.46	0.965326	1440.41	0.585704	1439.83	1.17141	1441	0.000812913	0.00974791
										1.45	0.964519	1441.41	0.590683	1440.82	1.18137	1442	0.000819255	0.0100433
										1.45	0.964519	1442.4	0.595704	1441.81	1.19141	1443	0.000825647	0.0100433
										1.45	0.964519	1443.4	0.600769	1442.8	1.20154	1444	0.00083209	0.0100433
										1.44	0.963692	1444.39	0.605877	1443.79	1.21175	1445	0.000838584	0.0102598
										1.44	0.963692	1445.39	0.611029	1444.78	1.22206	1446	0.00084513	0.0102598
										1.43	0.962846	1446.38	0.616225	1445.77	1.23245	1447	0.000851728	0.0104808
										1.43	0.962846	1447.38	0.621465	1446.76	1.24293	1448	0.000858378	0.0104808
										1.43	0.962846	1448.37	0.626751	1447.75	1.2535	1449	0.00086508	0.0104808
										1.41	0.961095	1449.37	0.632081	1448.74	1.26416	1450	0.000871836	0.0106611
										1.39	0.959262	1450.36	0.637458	1449.73	1.27492	1451	0.000878646	0.0108444
										1.39	0.959262	1451.36	0.64288	1450.71	1.28576	1452	0.000885509	0.0108444
										1.39	0.959262	1452.35	0.648348	1451.7	1.2967	1453	0.000892427	0.0108444
										1.38	0.958313	1453.35	0.653864	1452.69	1.30773	1454	0.0008994	0.0111253
										1.38	0.958313	1454.34	0.659427	1453.68	1.31885	1455	0.000906428	0.0111253
										1.38	0.958313	1455.33	0.665037	1454.67	1.33007	1456	0.000913512	0.0111253
										1.37	0.957342	1456.33	0.670695	1455.66	1.34139	1457	0.000920652	0.0114134
										1.37	0.957342	1457.32	0.676402	1456.65	1.3528	1458	0.000927849	0.0114134
										1.37	0.957342	1458.32	0.682157	1457.64	1.36431	1459	0.000935103	0.0114134
										1.36	0.956348	1459.31	0.687962	1458.62	1.37592	1460	0.000942414	0.0117089
										1.36	0.956348	1460.31	0.693817	1459.61	1.38763	1461	0.000949783	0.0117089
										1.36	0.956348	1461.3	0.699721	1460.6	1.39944	1462	0.000957211	0.0117089
										1.35	0.955332	1462.29	0.705676	1461.59	1.41135	1463	0.000964698	0.0119101
										1.34	0.954291	1463.29	0.711682	1462.58	1.42336	1464	0.000972244	0.0121147
										1.34	0.954291	1464.28	0.71774	1463.56	1.43548	1465	0.00097985	0.0121147
										1.34	0.954291	1465.28	0.723849	1464.55	1.4477	1466	0.000987516	0.0121147
										1.33	0.953226	1466.27	0.73001	1465.54	1.46002	1467	0.000995243	0.0123754
										1.33	0.953226	1467.26	0.736225	1466.53	1.47245	1468	0.00100303	0.0123754
										1.32	0.952137	1468.26	0.742492	1467.52	1.48498	1469	0.00101088	0.0126956
										1.32	0.952137	1469.25	0.748813	1468.5	1.49763	1470	0.00101879	0.0126956
										1.32	0.952137	1470.24	0.755188	1469.49	1.51038	1471	0.00102677	0.0126956
										1.32	0.952137	1471.24	0.761617	1470.48	1.52323	1472	0.00103481	0.0126956
										1.31	0.951022	1472.23	0.768101	1471.46	1.5362	1473	0.00104291	0.0130794
										1.31	0.951022	1473.23	0.774641	1472.45	1.54928	1474	0.00105107	0.0130794
										1.31	0.951022	1474.22	0.781237	1473.44	1.56247	1475	0.0010593	0.0130794
										1.3	0.949881	1475.21	0.787889	1474.42	1.57578	1476	0.0010676	0.0133039
										1.29	0.948714	1476.21	0.794597	1475.41	1.58919	1477	0.00107596	0.0134747
										1.29	0.948714	1477.2	0.801363	1476.4	1.60273	1478	0.00108439	0.0134747
										1.28	0.947519	1478.19	0.808187	1477.38	1.61637	1479	0.00109288	0.0137643
										1.28	0.947519	1479.18	0.815069	1478.37	1.63014	1480	0.00110145	0.0137643
										1.28	0.947519	1480.18	0.82201	1479.36	1.64402	1481	0.00111007	0.0137643
										1.27	0.946297	1481.17	0.829011	1480.34	1.65802	1482	0.00111877	0.0140004
										1.26	0.945046	1482.16	0.836071	1481.33	1.67214	1483	0.00112754	0.014362
										1.26	0.945046	1483.16	0.843191	1482.31	1.68638	1484	0.00113638	0.014362
										1.26	0.945046	1484.15	0.850372	1483.3	1.70074	1485	0.00114528	0.014362
										1.26	0.945046	1485.14	0.857614	1484.28	1.71523	1486	0.00115426	0.014362
										1.26	0.945046	1486.14	0.864918	1485.27	1.72984	1487	0.00116331	0.014362
										1.24	0.942456	1487.13	0.872285	1486.26	1.74457	1488	0.00117243	0.0148585
										1.24	0.942456	1488.12	0.879714	1487.24	1.75943	1489	0.00118162	0.0148585
										1.24	0.942456	1489.11	0.887207	1488.23	1.77441	1490	0.00119088	0.0148585
										1.23	0.941116	1490.11	0.894763	1489.21	1.78953	1491	0.00120022	0.0153068
										1.23	0.941116	1491.1	0.902384	1490.2	1.80477	1492	0.00120963	0.0153068
										1.23	0.941116	1492.09	0.91007	1491.18	1.82014	1493	0.00121912	0.0153068
										1.23	0.941116	1493.08	0.917822	1492.16	1.83564	1494	0.00122868	0.0153068
										1.22	0.939744	1494.07	0.925639	1493.15	1.85128	1495	0.00123831	0.0159027
										1.22	0.939744	1495.07	0.933523	1494.13	1.86705	1496	0.00124803	0.0159027
										1.22	0.939744	1496.06	0.941475	1495.12	1.88295	1497	0.00125782	0.0159027
										1.22	0.939744	1497.05	0.949494	1496.1	1.89899	1498	0.00126768	0.0159027
										1.22	0.939744	1498.04	0.957581	1497.08	1.91516	1499	0.00127763	0.0159027
										1.21	0.938341	1499.03	0.965738	1498.07	1.93148	1500	0.00128765	0.0163819
										1.21	0.938341	1500.03	0.973963	1499.05	1.94793	1501	0.00129775	0.0163819
										1.2	0.936904	1501.02	0.982259	1500.04	1.96452	1502	0.00130794	0.0168753
										1.2	0.936904	1502.01	0.990626	1501.02	1.98125	1503	0.0013182	0.0168753
										1.2	0.936904	1503	0.999063	1502	1.99813	1504	0.00132854	0.0168753
										1.2	0.936904	1503.99	1.00757	1502.98	2.01515	1505	0.00133897	0.0168753
										1.2	0.936904	1504.98	1.01615	1503.97	2.03231	1506	0.00134948	0.0168753
										1.19	0.935435	1505.98	1.02481	1504.95	2.04962	1507	0.00136007	0.0174571
										1.19	0.935435	1506.97	1.03354	1505.93	2.06708	1508	0.00137074	0.0174571
										1.19	0.935435	1507.96	1.04234	1506.92	2.08468	1509	0.0013815	0.0174571
										1.18	0.933931	1508.95	1.05122	1507.9	2.10244	1510	0.00139234	0.0178306
										1.18	0.933931	1509.94	1.06017	1508.88	2.12034	1511	0.00140327	0.0178306
										1.17	0.932392	1510.93	1.0692	1509.86	2.1384	1512	0.00141429	0.0182119
										1.17	0.932392	1511.92	1.07831	1510.84	2.15661	1513	0.00142539	0.0182119
										1.17	0.932392	1512.91	1.08749	1511.83	2.17498	1514	0.00143658	0.0182119
										1.14	0.927556	1513.9	1.09675	1512.81	2.1935	1515	0.00144786	0.0187592
										1.14	0.927556	1514.89	1.10609	1513.79	2.21218	1516	0.00145922	0.0187592
										1.14	0.927556	1515.88	1.11551	1514.77	2.23102	1517	0.00147068	0.0187592
										1.14	0.927556	1516.87	1.12501	1515.75	2.25002	1518	0.00148223	0.0187592
										1.13	0.925869	1517.87	1.13459	1516.73	2.26918	1519	0.00149387	0.01916
										1.12	0.924142	1518.86	1.14425	1517.71	2.2885	1520	0.00150559	0.0195691
										1.12	0.924142	1519.85	1.154	1518.69	2.30799	1521	0.00151742	0.0195691
										1.12	0.924142	1520.84	1.16382	1519.67	2.32764	1522	0.00152933	0.0195691
										1.12	0.924142	1521.83	1.17373	1520.65	2.34746	1523	0.00154134	0.0195691
										1.11	0.922375	1522.82	1.18372	1521.63	2.36745	1524	0.00155344	0.0200712
										1.11	0.922375	1523.81	1.1938	1522.61	2.3876	1525	0.00156564	0.0200712
										1.1	0.920567	1524.8	1.20397	1523.59	2.40793	1526	0.00157794	0.020413
										1.1	0.920567	1525.79	1.21422	1524.57	2.42843	1527	0.00159033	0.020413
										1.09	0.918717	1526.78	1.22455	1525.55	2.4491	1528	0.00160282	0.0208481
										1.09	0.918717	1527.77	1.23498	1526.53	2.46995	1529	0.0016154	0.0208481
										1.09	0.918717	1528.75	1.24549	1527.51	2.49098	1530	0.00162809	0.0208481
										1.08	0.916824	1529.74	1.25609	1528.49	2.51218	1531	0.00164088	0.0214725
										1.08	0.916824	1530.73	1.26678	1529.47	2.53356	1532	0.00165376	0.0214725
										1.08	0.916824	1531.72	1.27756	1530.44	2.55513	1533	0.00166675	0.0214725
										1.08	0.916824	1532.71	1.28844	1531.42	2.57687	1534	0.00167984	0.0214725
										1.07	0.914886	1533.7	1.2994	1532.4	2.5988	1535	0.00169303	0.0222084
										1.07	0.914886	1534.69	1.31046	1533.38	2.62092	1536	0.00170633	0.0222084
										1.07	0.914886	1535.68	1.32161	1534.36	2.64322	1537	0.00171973	0.0222084
										1.07	0.914886	1536.67	1.33285	1535.33	2.66571	1538	0.00173323	0.0222084
										1.06	0.912904	1537.66	1.34419	1536.31	2.68839	1539	0.00174684	0.0228724
										1.06	0.912904	1538.64	1.35563	1537.29	2.71126	1540	0.00176056	0.0228724
										1.06	0.912904	1539.63	1.36716	1538.27	2.73433	1541	0.00177439	0.0228724
										1.05	0.910875	1540.62	1.37879	1539.24	2.75759	1542	0.00178832	0.0235555
										1.05	0.910875	1541.61	1.39052	1540.22	2.78104	1543	0.00180236	0.0235555
										1.05	0.910875	1542.6	1.40235	1541.2	2.8047	1544	0.00181652	0.0235555
										1.05	0.910875	1543.59	1.41428	1542.17	2.82855	1545	0.00183078	0.0235555
										1.04	0.908799	1544.57	1.4263	1543.15	2.85261	1546	0.00184515	0.0246691
										1.04	0.908799	1545.56	1.43843	1544.12	2.87687	1547	0.00185964	0.0246691
										1.04	0.908799	1546.55	1.45067	1545.1	2.90133	1548	0.00187424	0.0246691
										1.04	0.908799	1547.54	1.463	1546.07	2.926	1549	0.00188896	0.0246691
										1.04	0.908799	1548.52	1.47544	1547.05	2.95088	1550	0.00190379	0.0246691
										1.04	0.908799	1549.51	1.48798	1548.02	2.97596	1551	0.00191874	0.0246691
										1.04	0.908799	1550.5	1.50063	1549	3.00126	1552	0.0019338	0.0246691
										1.03	0.906675	1551.49	1.51339	1549.97	3.02677	1553	0.00194898	0.0259419
										1.03	0.906675	1552.47	1.52625	1550.95	3.0525	1554	0.00196428	0.0259419
										1.03	0.906675	1553.46	1.53922	1551.92	3.07844	1555	0.0019797	0.0259419
										1.03	0.906675	1554.45	1.5523	1552.9	3.1046	1556	0.00199524	0.0259419
										1.03	0.906675	1555.43	1.56549	1553.87	3.13098	1557	0.00201091	0.0259419
										1.02	0.904501	1556.42	1.57879	1554.84	3.15758	1558	0.00202669	0.0267134
										1.02	0.904501	1557.41	1.5922	1555.82	3.18441	1559	0.0020426	0.0267134
										1.01	0.902276	1558.39	1.60573	1556.79	3.21146	1560	0.00205863	0.0273922
										1.01	0.902276	1559.38	1.61937	1557.76	3.23874	1561	0.00207478	0.0273922
										1.01	0.902276	1560.37	1.63312	1558.73	3.26624	1562	0.00209107	0.0273922
										1.01	0.902276	1561.35	1.64699	1559.71	3.29398	1563	0.00210747	0.0273922
										1	0.9	1562.34	1.66098	1560.68	3.32195	1564	0.00212401	0.0280876
										1	0.9	1563.32	1.67508	1561.65	3.35016	1565	0.00214068	0.0280876
										0.99	0.897671	1564.31	1.6893	1562.62	3.3786	1566	0.00215747	0.0285605
										0.99	0.897671	1565.3	1.70364	1563.59	3.40728	1567	0.0021744	0.0285605
										0.98	0.895287	1566.28	1.7181	1564.56	3.4362	1568	0.00219145	0.0290411
										0.98	0.895287	1567.27	1.73268	1565.53	3.46536	1569	0.00220864	0.0290411
										0.97	0.892848	1568.25	1.74738	1566.51	3.49477	1570	0.00222597	0.0296527
										0.97	0.892848	1569.24	1.76221	1567.48	3.52442	1571	0.00224343	0.0296527
										0.97	0.892848	1570.22	1.77716	1568.45	3.55432	1572	0.00226102	0.0296527
										0.96	0.890352	1571.21	1.79224	1569.42	3.58447	1573	0.00227875	0.0305297
										0.96	0.890352	1572.19	1.80744	1570.39	3.61488	1574	0.00229662	0.0305297
										0.96	0.890352	1573.18	1.82277	1571.35	3.64553	1575	0.00231462	0.0305297
										0.96	0.890352	1574.16	1.83822	1572.32	3.67645	1576	0.00233277	0.0305297
										0.95	0.887798	1575.15	1.85381	1573.29	3.70762	1577	0.00235106	0.0313011
										0.95	0.887798	1576.13	1.86952	1574.26	3.73905	1578	0.00236949	0.0313011
										0.94	0.885185	1577.11	1.88537	1575.23	3.77074	1579	0.00238806	0.032091
										0.94	0.885185	1578.1	1.90135	1576.2	3.8027	1580	0.00240677	0.032091
										0.94	0.885185	1579.08	1.91746	1577.17	3.83493	1581	0.00242563	0.032091
										0.94	0.885185	1580.07	1.93371	1578.13	3.86742	1582	0.00244464	0.032091
										0.93	0.88251	1581.05	1.95009	1579.1	3.90018	1583	0.00246379	0.0327638
										0.92	0.879774	1582.03	1.96661	1580.07	3.93322	1584	0.00248309	0.0338681
										0.92	0.879774	1583.02	1.98327	1581.03	3.96653	1585	0.00250254	0.0338681
										0.92	0.879774	1584	2.00006	1582	4.00012	1586	0.00252214	0.0338681
										0.92	0.879774	1584.98	2.01699	1582.97	4.03399	1587	0.0025419	0.0338681
										0.92	0.879774	1585.97	2.03407	1583.93	4.06814	1588	0.0025618	0.0338681
										0.92	0.879774	1586.95	2.05129	1584.9	4.10257	1589	0.00258186	0.0338681
										0.92	0.879774	1587.93	2.06865	1585.86	4.13729	1590	0.00260207	0.0338681
										0.91	0.876973	1588.91	2.08615	1586.83	4.1723	1591	0.00262244	0.0352982
										0.91	0.876973	1589.9	2.1038	1587.79	4.2076	1592	0.00264296	0.0352982
										0.91	0.876973	1590.88	2.12159	1588.76	4.24319	1593	0.00266365	0.0352982
										0.9	0.874107	1591.86	2.13954	1589.72	4.27907	1594	0.00268449	0.0361835
										0.9	0.874107	1592.84	2.15763	1590.68	4.31526	1595	0.00270549	0.0361835
										0.9	0.874107	1593.82	2.17587	1591.65	4.35174	1596	0.00272666	0.0361835
										0.89	0.871175	1594.81	2.19426	1592.61	4.38853	1597	0.00274798	0.0373965
										0.89	0.871175	1595.79	2.21281	1593.57	4.42562	1598	0.00276947	0.0373965
										0.89	0.871175	1596.77	2.23151	1594.54	4.46301	1599	0.00279113	0.0373965
										0.89	0.871175	1597.75	2.25036	1595.5	4.50072	1600	0.00281295	0.0373965
										0.89	0.871175	1598.73	2.26937	1596.46	4.53874	1601	0.00283494	0.0373965
										0.88	0.868174	1599.71	2.28853	1597.42	4.57707	1602	0.0028571	0.0386478
										0.88	0.868174	1600.69	2.30786	1598.38	4.61572	1603	0.00287942	0.0386478
										0.88	0.868174	1601.67	2.32734	1599.35	4.65468	1604	0.00290192	0.0386478
										0.87	0.865104	1602.65	2.34699	1600.31	4.69397	1605	0.00292459	0.0399383
										0.87	0.865104	1603.63	2.36679	1601.27	4.73358	1606	0.00294744	0.0399383
										0.87	0.865104	1604.61	2.38676	1602.23	4.77352	1607	0.00297046	0.0399383
										0.87	0.865104	1605.59	2.40689	1603.19	4.81379	1608	0.00299365	0.0399383
										0.87	0.865104	1606.57	2.42719	1604.15	4.85439	1609	0.00301702	0.0399383
										0.86	0.861962	1607.55	2.44766	1605.1	4.89532	1610	0.00304057	0.0411005
										0.86	0.861962	1608.53	2.46829	1606.06	4.93659	1611	0.0030643	0.0411005
										0.85	0.858746	1609.51	2.4891	1607.02	4.9782	1612	0.00308821	0.0422942
										0.85	0.858746	1610.49	2.51007	1607.98	5.02015	1613	0.0031123	0.0422942
										0.85	0.858746	1611.47	2.53122	1608.94	5.06244	1614	0.00313658	0.0422942
										0.85	0.858746	1612.45	2.55254	1609.89	5.10508	1615	0.00316104	0.0422942
										0.85	0.858746	1613.43	2.57404	1610.85	5.14807	1616	0.00318569	0.0422942
										0.84	0.855456	1614.4	2.59571	1611.81	5.19142	1617	0.00321052	0.0435202
										0.84	0.855456	1615.38	2.61756	1612.76	5.23512	1618	0.00323555	0.0435202
										0.83	0.852089	1616.36	2.63959	1613.72	5.27917	1619	0.00326076	0.0444161
										0.83	0.852089	1617.34	2.66179	1614.68	5.32359	1620	0.00328617	0.0444161
										0.83	0.852089	1618.32	2.68418	1615.63	5.36837	1621	0.00331176	0.0444161
										0.82	0.848644	1619.29	2.70676	1616.59	5.41351	1622	0.00333755	0.045699
										0.82	0.848644	1620.27	2.72951	1617.54	5.45903	1623	0.00336354	0.045699
										0.82	0.848644	1621.25	2.75246	1618.5	5.50491	1624	0.00338972	0.045699
										0.82	0.848644	1622.22	2.77559	1619.45	5.55117	1625	0.0034161	0.045699
										0.81	0.845118	1623.2	2.7989	1620.4	5.59781	1626	0.00344269	0.0472072
										0.81	0.845118	1624.18	2.82241	1621.36	5.64482	1627	0.00346947	0.0472072
										0.81	0.845118	1625.15	2.84611	1622.31	5.69222	1628	0.00349645	0.0472072
										0.81	0.845118	1626.13	2.87	1623.26	5.74001	1629	0.00352364	0.0472072
										0.8	0.841511	1627.11	2.89409	1624.21	5.78818	1630	0.00355103	0.0489587
										0.8	0.841511	1628.08	2.91837	1625.16	5.83674	1631	0.00357863	0.0489587
										0.8	0.841511	1629.06	2.94285	1626.11	5.8857	1632	0.00360644	0.0489587
										0.8	0.841511	1630.03	2.96753	1627.06	5.93506	1633	0.00363445	0.0489587
										0.8	0.841511	1631.01	2.99241	1628.02	5.98482	1634	0.00366268	0.0489587
										0.79	0.837819	1631.98	3.01749	1628.97	6.03498	1635	0.00369112	0.0511805
										0.79	0.837819	1632.96	3.04277	1629.91	6.08554	1636	0.00371977	0.0511805
										0.79	0.837819	1633.93	3.06826	1630.86	6.13652	1637	0.00374864	0.0511805
										0.79	0.837819	1634.91	3.09395	1631.81	6.1879	1638	0.00377772	0.0511805
										0.79	0.837819	1635.88	3.11985	1632.76	6.23971	1639	0.00380702	0.0511805
										0.79	0.837819	1636.85	3.14596	1633.71	6.29193	1640	0.00383654	0.0511805
										0.77	0.830176	1637.83	3.17228	1634.66	6.34457	1641	0.00386628	0.0537091
										0.77	0.830176	1638.8	3.19882	1635.6	6.39763	1642	0.00389625	0.0537091
										0.77	0.830176	1639.77	3.22556	1636.55	6.45113	1643	0.00392643	0.0537091
										0.77	0.830176	1640.75	3.25253	1637.49	6.50505	1644	0.00395685	0.0537091
										0.77	0.830176	1641.72	3.27971	1638.44	6.55941	1645	0.00398749	0.0537091
										0.77	0.830176	1642.69	3.3071	1639.39	6.61421	1646	0.00401835	0.0537091
										0.76	0.82622	1643.67	3.33472	1640.33	6.66945	1647	0.00404945	0.0563508
										0.76	0.82622	1644.64	3.36256	1641.27	6.72513	1648	0.00408078	0.0563508
										0.76	0.82622	1645.61	3.39063	1642.22	6.78125	1649	0.00411234	0.0563508
										0.76	0.82622	1646.58	3.41891	1643.16	6.83783	1650	0.00414414	0.0563508
										0.76	0.82622	1647.55	3.44743	1644.11	6.89486	1651	0.00417617	0.0563508
										0.76	0.82622	1648.52	3.47617	1645.05	6.95234	1652	0.00420844	0.0563508
										0.75	0.822172	1649.49	3.50514	1645.99	7.01029	1653	0.00424095	0.0588749
										0.75	0.822172	1650.47	3.53435	1646.93	7.0687	1654	0.0042737	0.0588749
										0.75	0.822172	1651.44	3.56379	1647.87	7.12757	1655	0.00430669	0.0588749
										0.75	0.822172	1652.41	3.59346	1648.81	7.18692	1656	0.00433993	0.0588749
										0.75	0.822172	1653.38	3.62337	1649.75	7.24674	1657	0.00437341	0.0588749
										0.74	0.81803	1654.35	3.65351	1650.69	7.30703	1658	0.00440713	0.0612573
										0.74	0.81803	1655.32	3.6839	1651.63	7.3678	1659	0.00444111	0.0612573
										0.74	0.81803	1656.29	3.71453	1652.57	7.42906	1660	0.00447534	0.0612573
										0.74	0.81803	1657.25	3.7454	1653.51	7.49081	1661	0.00450982	0.0612573
										0.74	0.81803	1658.22	3.77652	1654.45	7.55304	1662	0.00454455	0.0612573
										0.73	0.813791	1659.19	3.80788	1655.38	7.61577	1663	0.00457954	0.0634748
										0.73	0.813791	1660.16	3.8395	1656.32	7.67899	1664	0.00461478	0.0634748
										0.73	0.813791	1661.13	3.87136	1657.26	7.74272	1665	0.00465028	0.0634748
										0.73	0.813791	1662.1	3.90347	1658.19	7.80695	1666	0.00468604	0.0634748
										0.72	0.809454	1663.06	3.93584	1659.13	7.87169	1667	0.00472207	0.0657633
										0.72	0.809454	1664.03	3.96847	1660.06	7.93693	1668	0.00475835	0.0657633
										0.72	0.809454	1665	4.00135	1661	8.0027	1669	0.00479491	0.0657633
										0.72	0.809454	1665.97	4.03449	1661.93	8.06898	1670	0.00483172	0.0657633
										0.72	0.809454	1666.93	4.06789	1662.86	8.13578	1671	0.00486881	0.0657633
										0.71	0.805016	1667.9	4.10156	1663.8	8.20311	1672	0.00490617	0.0678585
										0.71	0.805016	1668.86	4.13549	1664.73	8.27097	1673	0.0049438	0.0678585
										0.71	0.805016	1669.83	4.16968	1665.66	8.33936	1674	0.0049817	0.0678585
										0.7	0.800474	1670.8	4.20415	1666.59	8.40829	1675	0.00501988	0.0700122
										0.7	0.800474	1671.76	4.23888	1667.52	8.47776	1676	0.00505833	0.0700122
										0.7	0.800474	1672.73	4.27389	1668.45	8.54777	1677	0.00509706	0.0700122
										0.7	0.800474	1673.69	4.30917	1669.38	8.61833	1678	0.00513607	0.0700122
										0.7	0.800474	1674.66	4.34472	1670.31	8.68944	1679	0.00517537	0.0700122
										0.69	0.795826	1675.62	4.38055	1671.24	8.76111	1680	0.00521495	0.0727883
										0.69	0.795826	1676.58	4.41667	1672.17	8.83334	1681	0.00525481	0.0727883
										0.69	0.795826	1677.55	4.45306	1673.09	8.90612	1682	0.00529496	0.0727883
										0.69	0.795826	1678.51	4.48974	1674.02	8.97948	1683	0.0053354	0.0727883
										0.69	0.795826	1679.47	4.5267	1674.95	9.0534	1684	0.00537613	0.0727883
										0.68	0.79107	1680.44	4.56395	1675.87	9.1279	1685	0.00541715	0.0756595
										0.68	0.79107	1681.4	4.60149	1676.8	9.20298	1686	0.00545847	0.0756595
										0.68	0.79107	1682.36	4.63932	1677.72	9.27864	1687	0.00550008	0.0756595
										0.68	0.79107	1683.32	4.67744	1678.65	9.35489	1688	0.00554199	0.0756595
										0.68	0.79107	1684.28	4.71586	1679.57	9.43172	1689	0.0055842	0.0756595
										0.67	0.786204	1685.25	4.75458	1680.49	9.50915	1690	0.00562672	0.078628
										0.67	0.786204	1686.21	4.79359	1681.41	9.58718	1691	0.00566953	0.078628
										0.67	0.786204	1687.17	4.8329	1682.33	9.66581	1692	0.00571265	0.078628
										0.67	0.786204	1688.13	4.87252	1683.25	9.74504	1693	0.00575608	0.078628
										0.67	0.786204	1689.09	4.91244	1684.18	9.82488	1694	0.00579981	0.078628
										0.66	0.781224	1690.05	4.95267	1685.09	9.90534	1695	0.00584386	0.082008
										0.66	0.781224	1691.01	4.99321	1686.01	9.98641	1696	0.00588822	0.082008
										0.66	0.781224	1691.97	5.03405	1686.93	10.0681	1697	0.00593289	0.082008
										0.66	0.781224	1692.92	5.07522	1687.85	10.1504	1698	0.00597787	0.082008
										0.66	0.781224	1693.88	5.11669	1688.77	10.2334	1699	0.00602318	0.082008
										0.66	0.781224	1694.84	5.15848	1689.68	10.317	1700	0.0060688	0.082008
										0.65	0.776128	1695.8	5.20059	1690.6	10.4012	1701	0.00611475	0.084543
										0.65	0.776128	1696.76	5.24303	1691.51	10.4861	1702	0.00616102	0.084543
										0.64	0.770913	1697.71	5.28578	1692.43	10.5716	1703	0.00620761	0.086815
										0.64	0.770913	1698.67	5.32886	1693.34	10.6577	1704	0.00625453	0.086815
										0.64	0.770913	1699.63	5.37227	1694.26	10.7445	1705	0.00630178	0.086815
										0.64	0.770913	1700.58	5.41601	1695.17	10.832	1706	0.00634936	0.086815
										0.64	0.770913	1701.54	5.46008	1696.08	10.9202	1707	0.00639728	0.086815
										0.63	0.765577	1702.5	5.50448	1696.99	11.009	1708	0.00644552	0.0908287
										0.63	0.765577	1703.45	5.54921	1697.9	11.0984	1709	0.00649411	0.0908287
										0.63	0.765577	1704.41	5.59429	1698.81	11.1886	1710	0.00654303	0.0908287
										0.63	0.765577	1705.36	5.6397	1699.72	11.2794	1711	0.00659229	0.0908287
										0.63	0.765577	1706.31	5.68546	1700.63	11.3709	1712	0.00664189	0.0908287
										0.63	0.765577	1707.27	5.73156	1701.54	11.4631	1713	0.00669184	0.0908287
										0.63	0.765577	1708.22	5.77801	1702.44	11.556	1714	0.00674213	0.0908287
										0.62	0.760117	1709.18	5.8248	1703.35	11.6496	1715	0.00679277	0.0953492
										0.62	0.760117	1710.13	5.87195	1704.26	11.7439	1716	0.00684376	0.0953492
										0.62	0.760117	1711.08	5.91944	1705.16	11.8389	1717	0.0068951	0.0953492
										0.62	0.760117	1712.03	5.9673	1706.07	11.9346	1718	0.00694679	0.0953492
										0.62	0.760117	1712.98	6.01551	1706.97	12.031	1719	0.00699884	0.0953492
										0.62	0.760117	1713.94	6.06407	1707.87	12.1281	1720	0.00705125	0.0953492
										0.61	0.754529	1714.89	6.113	1708.77	12.226	1721	0.00710401	0.100052
										0.61	0.754529	1715.84	6.1623	1709.68	12.3246	1722	0.00715714	0.100052
										0.61	0.754529	1716.79	6.21195	1710.58	12.4239	1723	0.00721063	0.100052
										0.61	0.754529	1717.74	6.26198	1711.48	12.524	1724	0.00726448	0.100052
										0.61	0.754529	1718.69	6.31238	1712.38	12.6248	1725	0.0073187	0.100052
										0.61	0.754529	1719.64	6.36314	1713.27	12.7263	1726	0.00737328	0.100052
										0.61	0.754529	1720.59	6.41429	1714.17	12.8286	1727	0.00742824	0.100052
										0.6	0.748811	1721.53	6.46581	1715.07	12.9316	1728	0.00748357	0.103417
										0.6	0.748811	1722.48	6.5177	1715.96	13.0354	1729	0.00753928	0.103417
										0.59	0.74296	1723.43	6.56998	1716.86	13.14	1730	0.00759536	0.106482
										0.59	0.74296	1724.38	6.62265	1717.75	13.2453	1731	0.00765182	0.106482
										0.59	0.74296	1725.32	6.67569	1718.65	13.3514	1732	0.00770865	0.106482
										0.59	0.74296	1726.27	6.72913	1719.54	13.4583	1733	0.00776587	0.106482
										0.59	0.74296	1727.22	6.78295	1720.43	13.5659	1734	0.00782348	0.106482
										0.59	0.74296	1728.16	6.83717	1721.33	13.6743	1735	0.00788147	0.106482
										0.58	0.736973	1729.11	6.89178	1722.22	13.7836	1736	0.00793984	0.110017
										0.58	0.736973	1730.05	6.94679	1723.11	13.8936	1737	0.00799861	0.110017
										0.58	0.736973	1731	7.0022	1724	14.0044	1738	0.00805777	0.110017
										0.57	0.730847	1731.94	7.05801	1724.88	14.116	1739	0.00811732	0.112829
										0.57	0.730847	1732.89	7.11422	1725.77	14.2284	1740	0.00817727	0.112829
										0.57	0.730847	1733.83	7.17084	1726.66	14.3417	1741	0.00823761	0.112829
										0.57	0.730847	1734.77	7.22786	1727.54	14.4557	1742	0.00829835	0.112829
										0.56	0.724577	1735.71	7.2853	1728.43	14.5706	1743	0.0083595	0.116526
										0.56	0.724577	1736.66	7.34315	1729.31	14.6863	1744	0.00842104	0.116526
										0.56	0.724577	1737.6	7.40141	1730.2	14.8028	1745	0.00848299	0.116526
										0.56	0.724577	1738.54	7.46009	1731.08	14.9202	1746	0.00854535	0.116526
										0.56	0.724577	1739.48	7.51919	1731.96	15.0384	1747	0.00860812	0.116526
										0.55	0.718162	1740.42	7.57871	1732.84	15.1574	1748	0.0086713	0.11989
										0.55	0.718162	1741.36	7.63866	1733.72	15.2773	1749	0.00873489	0.11989
										0.55	0.718162	1742.3	7.69903	1734.6	15.3981	1750	0.00879889	0.11989
										0.54	0.711597	1743.24	7.75983	1735.48	15.5197	1751	0.00886331	0.123761
										0.54	0.711597	1744.18	7.82106	1736.36	15.6421	1752	0.00892815	0.123761
										0.54	0.711597	1745.12	7.88272	1737.23	15.7654	1753	0.00899341	0.123761
										0.54	0.711597	1746.06	7.94482	1738.11	15.8896	1754	0.00905909	0.123761
										0.54	0.711597	1746.99	8.00736	1738.99	16.0147	1755	0.00912519	0.123761
										0.54	0.711597	1747.93	8.07033	1739.86	16.1407	1756	0.00919172	0.123761
										0.53	0.704879	1748.87	8.13375	1740.73	16.2675	1757	0.00925868	0.129967
										0.53	0.704879	1749.8	8.19761	1741.6	16.3952	1758	0.00932607	0.129967
										0.53	0.704879	1750.74	8.26192	1742.48	16.5238	1759	0.00939389	0.129967
										0.53	0.704879	1751.67	8.32668	1743.35	16.6534	1760	0.00946214	0.129967
										0.53	0.704879	1752.61	8.39189	1744.22	16.7838	1761	0.00953083	0.129967
										0.53	0.704879	1753.54	8.45756	1745.08	16.9151	1762	0.00959995	0.129967
										0.53	0.704879	1754.48	8.52367	1745.95	17.0473	1763	0.00966951	0.129967
										0.53	0.704879	1755.41	8.59025	1746.82	17.1805	1764	0.00973951	0.129967
										0.52	0.698005	1756.34	8.65729	1747.69	17.3146	1765	0.00980996	0.136866
										0.52	0.698005	1757.28	8.72479	1748.55	17.4496	1766	0.00988085	0.136866
										0.52	0.698005	1758.21	8.79276	1749.41	17.5855	1767	0.00995219	0.136866
										0.52	0.698005	1759.14	8.86119	1750.28	17.7224	1768	0.010024	0.136866
										0.52	0.698005	1760.07	8.93009	1751.14	17.8602	1769	0.0100962	0.136866
										0.52	0.698005	1761	8.99947	1752	17.9989	1770	0.0101689	0.136866
										0.52	0.698005	1761.93	9.06932	1752.86	18.1386	1771	0.010242	0.136866
										0.51	0.69097	1762.86	9.13964	1753.72	18.2793	1772	0.0103156	0.142088
										0.51	0.69097	1763.79	9.21045	1754.58	18.4209	1773	0.0103897	0.142088
										0.51	0.69097	1764.72	9.28173	1755.44	18.5635	1774	0.0104642	0.142088
										0.51	0.69097	1765.65	9.3535	1756.29	18.707	1775	0.0105392	0.142088
										0.5	0.683772	1766.57	9.42575	1757.15	18.8515	1776	0.0106146	0.144995
										0.5	0.683772	1767.5	9.49849	1758	18.997	1777	0.0106905	0.144995
										0.49	0.676406	1768.43	9.57173	1758.86	19.1435	1778	0.0107668	0.147942
										0.49	0.676406	1769.35	9.64545	1759.71	19.2909	1779	0.0108437	0.147942
										0.49	0.676406	1770.28	9.71967	1760.56	19.4393	1780	0.010921	0.147942
										0.49	0.676406	1771.21	9.79438	1761.41	19.5888	1781	0.0109987	0.147942
										0.48	0.668869	1772.13	9.8696	1762.26	19.7392	1782	0.011077	0.154466
										0.48	0.668869	1773.05	9.94532	1763.11	19.8906	1783	0.0111557	0.154466
										0.48	0.668869	1773.98	10.0215	1763.96	20.0431	1784	0.0112349	0.154466
										0.48	0.668869	1774.9	10.0983	1764.8	20.1965	1785	0.0113146	0.154466
										0.48	0.668869	1775.82	10.1755	1765.65	20.351	1786	0.0113947	0.154466
										0.48	0.668869	1776.75	10.2532	1766.49	20.5065	1787	0.0114754	0.154466
										0.48	0.668869	1777.67	10.3315	1767.34	20.663	1788	0.0115565	0.154466
										0.48	0.668869	1778.59	10.4103	1768.18	20.8205	1789	0.0116381	0.154466
										0.48	0.668869	1779.51	10.4895	1769.02	20.9791	1790	0.0117202	0.154466
										0.47	0.661156	1780.43	10.5694	1769.86	21.1387	1791	0.0118027	0.161702
										0.47	0.661156	1781.35	10.6497	1770.7	21.2994	1792	0.0118858	0.161702
										0.47	0.661156	1782.27	10.7305	1771.54	21.4611	1793	0.0119694	0.161702
										0.47	0.661156	1783.19	10.8119	1772.38	21.6238	1794	0.0120534	0.161702
										0.47	0.661156	1784.11	10.8938	1773.21	21.7876	1795	0.012138	0.161702
										0.46	0.653263	1785.02	10.9762	1774.05	21.9525	1796	0.012223	0.167536
										0.46	0.653263	1785.94	11.0592	1774.88	22.1184	1797	0.0123085	0.167536
										0.46	0.653263	1786.86	11.1427	1775.71	22.2854	1798	0.0123946	0.167536
										0.46	0.653263	1787.77	11.2268	1776.55	22.4535	1799	0.0124811	0.167536
										0.46	0.653263	1788.69	11.3113	1777.38	22.6227	1800	0.0125681	0.167536
										0.46	0.653263	1789.6	11.3964	1778.21	22.7929	1801	0.0126557	0.167536
										0.45	0.645187	1790.52	11.4821	1779.04	22.9642	1802	0.0127437	0.174597
										0.45	0.645187	1791.43	11.5683	1779.86	23.1366	1803	0.0128323	0.174597
										0.45	0.645187	1792.34	11.6551	1780.69	23.3101	1804	0.0129213	0.174597
										0.45	0.645187	1793.26	11.7424	1781.52	23.4847	1805	0.0130109	0.174597
										0.45	0.645187	1794.17	11.8302	1782.34	23.6604	1806	0.013101	0.174597
										0.45	0.645187	1795.08	11.9186	1783.16	23.8372	1807	0.0131916	0.174597
										0.45	0.645187	1795.99	12.0076	1783.98	24.0151	1808	0.0132827	0.174597
										0.44	0.636922	1796.9	12.0971	1784.81	24.1942	1809	0.0133743	0.182962
										0.44	0.636922	1797.81	12.1872	1785.63	24.3743	1810	0.0134665	0.182962
										0.44	0.636922	1798.72	12.2778	1786.44	24.5556	1811	0.0135591	0.182962
										0.44	0.636922	1799.63	12.369	1787.26	24.738	1812	0.0136523	0.182962
										0.44	0.636922	1800.54	12.4608	1788.08	24.9215	1813	0.013746	0.182962
										0.44	0.636922	1801.45	12.5531	1788.89	25.1062	1814	0.0138402	0.182962
										0.44	0.636922	1802.35	12.646	1789.71	25.292	1815	0.013935	0.182962
										0.44	0.636922	1803.26	12.7395	1790.52	25.4789	1816	0.0140302	0.182962
										0.43	0.628465	1804.17	12.8335	1791.33	25.667	1817	0.014126	0.19213
										0.43	0.628465	1805.07	12.9281	1792.14	25.8562	1818	0.0142224	0.19213
										0.43	0.628465	1805.98	13.0233	1792.95	26.0466	1819	0.0143192	0.19213
										0.43	0.628465	1806.88	13.1191	1793.76	26.2382	1820	0.0144166	0.19213
										0.43	0.628465	1807.78	13.2154	1794.57	26.4309	1821	0.0145145	0.19213
										0.43	0.628465	1808.69	13.3124	1795.38	26.6248	1822	0.0146129	0.19213
										0.43	0.628465	1809.59	13.4099	1796.18	26.8198	1823	0.0147119	0.19213
										0.43	0.628465	1810.49	13.508	1796.98	27.016	1824	0.0148114	0.19213
										0.42	0.619811	1811.39	13.6067	1797.79	27.2134	1825	0.0149115	0.199166
										0.42	0.619811	1812.29	13.706	1798.59	27.412	1826	0.015012	0.199166
										0.42	0.619811	1813.19	13.8059	1799.39	27.6118	1827	0.0151132	0.199166
										0.42	0.619811	1814.09	13.9064	1800.19	27.8127	1828	0.0152148	0.199166
										0.41	0.610955	1814.99	14.0074	1800.99	28.0148	1829	0.015317	0.205128
										0.41	0.610955	1815.89	14.1091	1801.78	28.2182	1830	0.0154198	0.205128
										0.41	0.610955	1816.79	14.2113	1802.58	28.4227	1831	0.015523	0.205128
										0.41	0.610955	1817.69	14.3142	1803.37	28.6284	1832	0.0156269	0.205128
										0.41	0.610955	1818.58	14.4177	1804.16	28.8354	1833	0.0157312	0.205128
										0.41	0.610955	1819.48	14.5218	1804.96	29.0435	1834	0.0158362	0.205128
										0.4	0.601893	1820.37	14.6264	1805.75	29.2529	1835	0.0159416	0.213007
										0.4	0.601893	1821.27	14.7317	1806.54	29.4634	1836	0.0160476	0.213007
										0.4	0.601893	1822.16	14.8376	1807.32	29.6752	1837	0.0161542	0.213007
										0.4	0.601893	1823.06	14.9441	1808.11	29.8882	1838	0.0162613	0.213007
										0.4	0.601893	1823.95	15.0512	1808.9	30.1024	1839	0.0163689	0.213007
										0.4	0.601893	1824.84	15.159	1809.68	30.3179	1840	0.0164771	0.213007
										0.4	0.601893	1825.73	15.2673	1810.47	30.5346	1841	0.0165859	0.213007
										0.39	0.59262	1826.62	15.3763	1811.25	30.7525	1842	0.0166952	0.221022
										0.39	0.59262	1827.51	15.4858	1812.03	30.9717	1843	0.016805	0.221022
										0.39	0.59262	1828.4	15.596	1812.81	31.1921	1844	0.0169154	0.221022
										0.39	0.59262	1829.29	15.7069	1813.59	31.4137	1845	0.0170264	0.221022
										0.39	0.59262	1830.18	15.8183	1814.36	31.6366	1846	0.0171379	0.221022
										0.39	0.59262	1831.07	15.9304	1815.14	31.8608	1847	0.01725	0.221022
										0.38	0.583131	1831.96	16.0431	1815.91	32.0861	1848	0.0173626	0.228532
										0.38	0.583131	1832.84	16.1564	1816.69	32.3128	1849	0.0174758	0.228532
										0.38	0.583131	1833.73	16.2703	1817.46	32.5407	1850	0.0175896	0.228532
										0.38	0.583131	1834.62	16.3849	1818.23	32.7699	1851	0.0177039	0.228532
										0.38	0.583131	1835.5	16.5001	1819	33.0003	1852	0.0178187	0.228532
										0.38	0.583131	1836.38	16.616	1819.77	33.232	1853	0.0179341	0.228532
										0.37	0.57342	1837.27	16.7325	1820.54	33.4649	1854	0.0180501	0.235504
										0.37	0.57342	1838.15	16.8496	1821.3	33.6992	1855	0.0181667	0.235504
										0.37	0.57342	1839.03	16.9673	1822.07	33.9347	1856	0.0182838	0.235504
										0.37	0.57342	1839.91	17.0857	1822.83	34.1714	1857	0.0184014	0.235504
										0.37	0.57342	1840.8	17.2048	1823.59	34.4095	1858	0.0185196	0.235504
										0.36	0.563484	1841.68	17.3244	1824.35	34.6488	1859	0.0186384	0.245778
										0.36	0.563484	1842.56	17.4447	1825.11	34.8895	1860	0.0187578	0.245778
										0.36	0.563484	1843.43	17.5657	1825.87	35.1314	1861	0.0188777	0.245778
										0.36	0.563484	1844.31	17.6873	1826.63	35.3746	1862	0.0189982	0.245778
										0.36	0.563484	1845.19	17.8095	1827.38	35.6191	1863	0.0191192	0.245778
										0.36	0.563484	1846.07	17.9324	1828.14	35.8648	1864	0.0192408	0.245778
										0.36	0.563484	1846.94	18.056	1828.89	36.1119	1865	0.019363	0.245778
										0.36	0.563484	1847.82	18.1801	1829.64	36.3603	1866	0.0194857	0.245778
										0.36	0.563484	1848.7	18.305	1830.39	36.6099	1867	0.019609	0.245778
										0.36	0.563484	1849.57	18.4305	1831.14	36.8609	1868	0.0197328	0.245778
										0.36	0.563484	1850.44	18.5566	1831.89	37.1132	1869	0.0198572	0.245778
										0.35	0.553316	1851.32	18.6834	1832.63	37.3668	1870	0.0199822	0.257501
										0.35	0.553316	1852.19	18.8108	1833.38	37.6216	1871	0.0201078	0.257501
										0.35	0.553316	1853.06	18.9389	1834.12	37.8778	1872	0.0202339	0.257501
										0.35	0.553316	1853.93	19.0677	1834.86	38.1353	1873	0.0203606	0.257501
										0.35	0.553316	1854.8	19.1971	1835.61	38.3942	1874	0.0204878	0.257501
										0.35	0.553316	1855.67	19.3271	1836.35	38.6543	1875	0.0206156	0.257501
										0.35	0.553316	1856.54	19.4579	1837.08	38.9157	1876	0.020744	0.257501
										0.34	0.542912	1857.41	19.5892	1837.82	39.1785	1877	0.0208729	0.270027
										0.34	0.542912	1858.28	19.7213	1838.56	39.4426	1878	0.0210024	0.270027
										0.34	0.542912	1859.15	19.854	1839.29	39.708	1879	0.0211325	0.270027
										0.34	0.542912	1860.01	19.9873	1840.03	39.9747	1880	0.0212631	0.270027
										0.34	0.542912	1860.88	20.1214	1840.76	40.2427	1881	0.0213943	0.270027
										0.34	0.542912	1861.74	20.256	1841.49	40.5121	1882	0.0215261	0.270027
										0.34	0.542912	1862.61	20.3914	1842.22	40.7828	1883	0.0216584	0.270027
										0.34	0.542912	1863.47	20.5274	1842.95	41.0548	1884	0.0217913	0.270027
										0.34	0.542912	1864.34	20.6641	1843.67	41.3281	1885	0.0219247	0.270027
										0.34	0.542912	1865.2	20.8014	1844.4	41.6028	1886	0.0220587	0.270027
										0.34	0.542912	1866.06	20.9394	1845.12	41.8788	1887	0.0221933	0.270027
										0.34	0.542912	1866.92	21.0781	1845.84	42.1561	1888	0.0223285	0.270027
										0.33	0.532265	1867.78	21.2174	1846.57	42.4348	1889	0.0224642	0.28467
										0.33	0.532265	1868.64	21.3574	1847.29	42.7148	1890	0.0226004	0.28467
										0.33	0.532265	1869.5	21.4981	1848	42.9961	1891	0.0227372	0.28467
										0.33	0.532265	1870.36	21.6394	1848.72	43.2788	1892	0.0228746	0.28467
										0.33	0.532265	1871.22	21.7814	1849.44	43.5628	1893	0.0230126	0.28467
										0.33	0.532265	1872.08	21.9241	1850.15	43.8481	1894	0.0231511	0.28467
										0.33	0.532265	1872.93	22.0674	1850.87	44.1348	1895	0.0232901	0.28467
										0.33	0.532265	1873.79	22.2114	1851.58	44.4228	1896	0.0234298	0.28467
										0.33	0.532265	1874.64	22.3561	1852.29	44.7122	1897	0.0235699	0.28467
										0.33	0.532265	1875.5	22.5014	1853	45.0029	1898	0.0237107	0.28467
										0.32	0.52137	1876.35	22.6474	1853.71	45.2949	1899	0.023852	0.297388
										0.32	0.52137	1877.21	22.7941	1854.41	45.5883	1900	0.0239938	0.297388
										0.32	0.52137	1878.06	22.9415	1855.12	45.883	1901	0.0241362	0.297388
										0.32	0.52137	1878.91	23.0895	1855.82	46.179	1902	0.0242792	0.297388
										0.32	0.52137	1879.76	23.2382	1856.52	46.4764	1903	0.0244227	0.297388
										0.32	0.52137	1880.61	23.3876	1857.22	46.7751	1904	0.0245668	0.297388
										0.32	0.52137	1881.46	23.5376	1857.92	47.0752	1905	0.0247114	0.297388
										0.32	0.52137	1882.31	23.6883	1858.62	47.3766	1906	0.0248566	0.297388
										0.32	0.52137	1883.16	23.8397	1859.32	47.6794	1907	0.0250023	0.297388
										0.31	0.510221	1884.01	23.9917	1860.02	47.9834	1908	0.0251486	0.313472
										0.31	0.510221	1884.86	24.1444	1860.71	48.2889	1909	0.0252954	0.313472
										0.31	0.510221	1885.7	24.2978	1861.4	48.5956	1910	0.0254427	0.313472
										0.31	0.510221	1886.55	24.4519	1862.1	48.9038	1911	0.0255907	0.313472
										0.31	0.510221	1887.39	24.6066	1862.79	49.2132	1912	0.0257391	0.313472
										0.31	0.510221	1888.24	24.762	1863.48	49.524	1913	0.0258881	0.313472
										0.31	0.510221	1889.08	24.9181	1864.16	49.8361	1914	0.0260377	0.313472
										0.31	0.510221	1889.93	25.0748	1864.85	50.1496	1915	0.0261878	0.313472
										0.31	0.510221	1890.77	25.2322	1865.54	50.4644	1916	0.0263384	0.313472
										0.31	0.510221	1891.61	25.3903	1866.22	50.7806	1917	0.0264896	0.313472
										0.31	0.510221	1892.45	25.549	1866.9	51.0981	1918	0.0266413	0.313472
										0.31	0.510221	1893.29	25.7084	1867.58	51.4169	1919	0.0267936	0.313472
										0.31	0.510221	1894.13	25.8685	1868.26	51.737	1920	0.0269464	0.313472
										0.31	0.510221	1894.97	26.0293	1868.94	52.0585	1921	0.0270997	0.313472
										0.31	0.510221	1895.81	26.1907	1869.62	52.3814	1922	0.0272536	0.313472
										0.3	0.498813	1896.65	26.3528	1870.29	52.7055	1923	0.027408	0.327499
										0.3	0.498813	1897.48	26.5155	1870.97	53.031	1924	0.0275629	0.327499
										0.3	0.498813	1898.32	26.6789	1871.64	53.3579	1925	0.0277184	0.327499
										0.3	0.498813	1899.16	26.843	1872.31	53.686	1926	0.0278744	0.327499
										0.3	0.498813	1899.99	27.0078	1872.98	54.0155	1927	0.0280309	0.327499
										0.3	0.498813	1900.83	27.1732	1873.65	54.3464	1928	0.0281879	0.327499
										0.29	0.487139	1901.66	27.3393	1874.32	54.6785	1929	0.0283455	0.338779
										0.29	0.487139	1902.49	27.506	1874.99	55.012	1930	0.0285036	0.338779
										0.29	0.487139	1903.33	27.6734	1875.65	55.3468	1931	0.0286623	0.338779
										0.29	0.487139	1904.16	27.8415	1876.32	55.6829	1932	0.0288214	0.338779
										0.29	0.487139	1904.99	28.0102	1876.98	56.0204	1933	0.0289811	0.338779
										0.29	0.487139	1905.82	28.1796	1877.64	56.3592	1934	0.0291413	0.338779
										0.29	0.487139	1906.65	28.3496	1878.3	56.6993	1935	0.029302	0.338779
										0.29	0.487139	1907.48	28.5203	1878.96	57.0407	1936	0.0294632	0.338779
										0.29	0.487139	1908.31	28.6917	1879.62	57.3834	1937	0.0296249	0.338779
										0.29	0.487139	1909.14	28.8637	1880.27	57.7275	1938	0.0297871	0.338779
										0.29	0.487139	1909.96	29.0364	1880.93	58.0729	1939	0.0299499	0.338779
										0.28	0.475193	1910.79	29.2098	1881.58	58.4195	1940	0.0301132	0.353221
										0.28	0.475193	1911.62	29.3838	1882.23	58.7675	1941	0.0302769	0.353221
										0.28	0.475193	1912.44	29.5584	1882.88	59.1168	1942	0.0304412	0.353221
										0.28	0.475193	1913.27	29.7337	1883.53	59.4674	1943	0.030606	0.353221
										0.28	0.475193	1914.09	29.9097	1884.18	59.8194	1944	0.0307713	0.353221
										0.28	0.475193	1914.91	30.0863	1884.83	60.1726	1945	0.0309371	0.353221
										0.28	0.475193	1915.74	30.2636	1885.47	60.5271	1946	0.0311033	0.353221
										0.28	0.475193	1916.56	30.4415	1886.12	60.8829	1947	0.0312701	0.353221
										0.28	0.475193	1917.38	30.62	1886.76	61.24	1948	0.0314374	0.353221
										0.28	0.475193	1918.2	30.7992	1887.4	61.5985	1949	0.0316052	0.353221
										0.28	0.475193	1919.02	30.9791	1888.04	61.9582	1950	0.0317734	0.353221
										0.27	0.462968	1919.84	31.1596	1888.68	62.3192	1951	0.0319422	0.366148
										0.27	0.462968	1920.66	31.3407	1889.32	62.6815	1952	0.0321114	0.366148
										0.27	0.462968	1921.48	31.5225	1889.95	63.045	1953	0.0322811	0.366148
										0.27	0.462968	1922.3	31.705	1890.59	63.4099	1954	0.0324513	0.366148
										0.27	0.462968	1923.11	31.888	1891.22	63.7761	1955	0.032622	0.366148
										0.27	0.462968	1923.93	32.0717	1891.86	64.1435	1956	0.0327932	0.366148
										0.27	0.462968	1924.74	32.2561	1892.49	64.5122	1957	0.0329648	0.366148
										0.27	0.462968	1925.56	32.4411	1893.12	64.8822	1958	0.033137	0.366148
										0.27	0.462968	1926.37	32.6267	1893.75	65.2534	1959	0.0333096	0.366148
										0.26	0.450459	1927.19	32.813	1894.37	65.626	1960	0.0334826	0.376951
										0.26	0.450459	1928	32.9999	1895	65.9998	1961	0.0336562	0.376951
										0.26	0.450459	1928.81	33.1874	1895.63	66.3748	1962	0.0338302	0.376951
										0.26	0.450459	1929.62	33.3756	1896.25	66.7511	1963	0.0340047	0.376951
										0.26	0.450459	1930.44	33.5644	1896.87	67.1287	1964	0.0341796	0.376951
										0.26	0.450459	1931.25	33.7538	1897.49	67.5075	1965	0.034355	0.376951
										0.26	0.450459	1932.06	33.9438	1898.11	67.8876	1966	0.0345308	0.376951
										0.26	0.450459	1932.87	34.1345	1898.73	68.269	1967	0.0347072	0.376951
										0.25	0.437659	1933.67	34.3258	1899.35	68.6516	1968	0.0348839	0.388172
										0.25	0.437659	1934.48	34.5177	1899.96	69.0354	1969	0.0350612	0.388172
										0.25	0.437659	1935.29	34.7102	1900.58	69.4205	1970	0.0352388	0.388172
										0.25	0.437659	1936.1	34.9034	1901.19	69.8068	1971	0.0354169	0.388172
										0.25	0.437659	1936.9	35.0972	1901.81	70.1944	1972	0.0355955	0.388172
										0.25	0.437659	1937.71	35.2916	1902.42	70.5832	1973	0.0357745	0.388172
										0.25	0.437659	1938.51	35.4866	1903.03	70.9732	1974	0.035954	0.388172
										0.25	0.437659	1939.32	35.6822	1903.64	71.3644	1975	0.0361339	0.388172
										0.25	0.437659	1940.12	35.8784	1904.24	71.7569	1976	0.0363142	0.388172
										0.25	0.437659	1940.92	36.0753	1904.85	72.1506	1977	0.036495	0.388172
										0.24	0.42456	1941.73	36.2727	1905.45	72.5455	1978	0.0366762	0.400946
										0.24	0.42456	1942.53	36.4708	1906.06	72.9416	1979	0.0368578	0.400946
										0.24	0.42456	1943.33	36.6695	1906.66	73.3389	1980	0.0370399	0.400946
										0.24	0.42456	1944.13	36.8687	1907.26	73.7375	1981	0.0372224	0.400946
										0.24	0.42456	1944.93	37.0686	1907.86	74.1372	1982	0.0374053	0.400946
										0.24	0.42456	1945.73	37.2691	1908.46	74.5382	1983	0.0375886	0.400946
										0.24	0.42456	1946.53	37.4702	1909.06	74.9403	1984	0.0377723	0.400946
										0.24	0.42456	1947.33	37.6718	1909.66	75.3437	1985	0.0379565	0.400946
										0.24	0.42456	1948.13	37.8741	1910.25	75.7482	1986	0.0381411	0.400946
										0.24	0.42456	1948.92	38.0769	1910.85	76.1539	1987	0.0383261	0.400946
										0.24	0.42456	1949.72	38.2804	1911.44	76.5608	1988	0.0385115	0.400946
										0.23	0.411156	1950.52	38.4844	1912.03	76.9689	1989	0.0386973	0.414499
										0.23	0.411156	1951.31	38.6891	1912.62	77.3781	1990	0.0388835	0.414499
										0.23	0.411156	1952.11	38.8943	1913.21	77.7885	1991	0.0390701	0.414499
										0.23	0.411156	1952.9	39.1001	1913.8	78.2001	1992	0.0392571	0.414499
										0.23	0.411156	1953.69	39.3064	1914.39	78.6129	1993	0.0394445	0.414499
										0.23	0.411156	1954.49	39.5134	1914.97	79.0268	1994	0.0396323	0.414499
										0.23	0.411156	1955.28	39.7209	1915.56	79.4419	1995	0.0398205	0.414499
										0.23	0.411156	1956.07	39.9291	1916.14	79.8581	1996	0.0400091	0.414499
										0.23	0.411156	1956.86	40.1378	1916.72	80.2755	1997	0.040198	0.414499
										0.23	0.411156	1957.65	40.347	1917.31	80.694	1998	0.0403874	0.414499
										0.23	0.411156	1958.44	40.5568	1917.89	81.1137	1999	0.0405771	0.414499
[truncated: 585 more rows]

## Sheet: Distinct Peptide Level Data
Distinct Peptide Level Data		Confidence Threshold	Forward	Reverse	Correct	Incorrect	Total	Global FDR	q-value		Fit Confidence Threshold	Fit Forward	Fit Reverse	Fit Correct	Fit Incorrect	Fit Total	Fit Global FDR	Fit Local FDR
		1	1031	0	1031	0	1031	0	0		1	1	1.28362e-10	1	2.56725e-10	1	2.56725e-10	2.56756e-10
		0.9999	1495	0	1495	0	1495	0	0		1	2	2.5673e-10	2	5.1346e-10	2	2.5673e-10	2.56756e-10
		0.9998	1722	0	1722	0	1722	0	0		1	3	3.85131e-10	3	7.70262e-10	3	2.56754e-10	2.56756e-10
		0.9997	1963	0	1963	0	1963	0	0		1	4	5.13493e-10	4	1.02699e-09	4	2.56747e-10	2.56756e-10
		0.9996	2114	0	2114	0	2114	0	0		1	5	6.41861e-10	5	1.28372e-09	5	2.56744e-10	2.56756e-10
		0.9995	2225	0	2225	0	2225	0	0		1	6	7.70262e-10	6	1.54052e-09	6	2.56754e-10	2.56756e-10
		0.9994	2481	0	2481	0	2481	0	0		1	7	8.98624e-10	7	1.79725e-09	7	2.5675e-10	2.56756e-10
		0.9993	2699	0	2699	0	2699	0	0		1	8	1.02699e-09	8	2.05397e-09	8	2.56747e-10	2.56756e-10
		0.9992	2843	0	2843	0	2843	0	0		1	9	1.15539e-09	9	2.31078e-09	9	2.56754e-10	2.56756e-10
		0.9991	2935	0	2935	0	2935	0	0		1	10	1.28375e-09	10	2.56751e-09	10	2.56751e-10	2.56756e-10
		0.999	3081	0	3081	0	3081	0	0		1	11	1.41216e-09	11	2.82431e-09	11	2.56756e-10	2.56756e-10
		0.9989	3209	0	3209	0	3209	0	0		1	12	1.54052e-09	12	3.08105e-09	12	2.56754e-10	2.56756e-10
		0.9988	3303	0	3303	0	3303	0	0		1	13	1.66889e-09	13	3.33777e-09	13	2.56752e-10	2.56756e-10
		0.9987	3377	0	3377	0	3377	0	0		1	14	1.79729e-09	14	3.59457e-09	14	2.56755e-10	2.56756e-10
		0.9986	3447	0	3447	0	3447	0	0		1	15	1.92565e-09	15	3.85131e-09	15	2.56754e-10	2.56756e-10
		0.9985	3504	0	3504	0	3504	0	0		1	16	2.05402e-09	16	4.10803e-09	16	2.56752e-10	2.56756e-10
		0.9984	3589	0	3589	0	3589	0	0		1	17	2.18242e-09	17	4.36483e-09	17	2.56755e-10	2.56756e-10
		0.9983	3653	0	3653	0	3653	0	0		1	18	2.31078e-09	18	4.62156e-09	18	2.56753e-10	2.56756e-10
		0.9982	3711	0	3711	0	3711	0	0		1	19	2.43915e-09	19	4.87829e-09	19	2.56752e-10	2.56756e-10
[truncated: 19,023 more rows]

## Sheet: Spectral Level Data
Spectral Level Data		Confidence Threshold	Forward	Reverse	Correct	Incorrect	Total	Global FDR	q-value		Fit Confidence Threshold	Fit Forward	Fit Reverse	Fit Correct	Fit Incorrect	Fit Total	Fit Global FDR	Fit Local FDR
[truncated: 11,662 more rows]

[truncated: 3 more sheets: Single Results Table, PDST Controls, Peptide Summary]
