# Supplementary material for: Persulfidation of plant and bacteroid proteins is involved in legume nodule development and senescence
Source: J Exp Bot. 2023 Nov 11;75(10):3009–25. doi: 10.1093/jxb/erad436 (PMC11103110; doi:10.1093/jxb/erad436)
Supplement: erad436_suppl_Supplementary_Dataset_S3 [file erad436_suppl_supplementary_dataset_s3.xlsx]

## Sheet: Metadata
_RESULTS_version	5
RESULTS_SEARCH_STAT_search_begin_time_clock	2018-10-26 08:10:20
RESULTS_SEARCH_STAT_search_end_time_clock	2018-10-26 09:40:59
RESULTS_SEARCH_STAT_search_time_duration	#VALUE!
RESULTS_SEARCH_STAT_stage_signal_processing_begin_time_clock	2018-10-26 08:10:20
RESULTS_SEARCH_STAT_stage_signal_processing_end_time_clock	2018-10-26 08:49:26
RESULTS_SEARCH_STAT_stage_signal_processing_time_duration	8322-04-16
RESULTS_SEARCH_STAT_stage_waiting_begin_time_clock	2018-10-26 08:49:26
RESULTS_SEARCH_STAT_stage_waiting_end_time_clock	2018-10-26 08:49:34
RESULTS_SEARCH_STAT_stage_waiting_time_duration	1922-10-05
RESULTS_SEARCH_STAT_stage_searching_begin_time_clock	2018-10-26 08:49:34
RESULTS_SEARCH_STAT_stage_searching_end_time_clock	2018-10-26 09:39:41
RESULTS_SEARCH_STAT_stage_searching_time_duration	#VALUE!
RESULTS_SEARCH_STAT_stage_fdr_begin_time_clock	2018-10-26 09:39:42
RESULTS_SEARCH_STAT_stage_fdr_end_time_clock	2018-10-26 09:40:59
RESULTS_SEARCH_STAT_stage_fdr_time_duration	2113-01-14
RESULTS_SEARCH_STAT_task_fraglet_exe_begin_time_clock	2018-10-26 08:49:31
RESULTS_SEARCH_STAT_task_fraglet_exe_end_time_clock	2018-10-26 09:03:57
RESULTS_SEARCH_STAT_task_fraglet_exe_time_duration	865676
RESULTS_SEARCH_STAT_task_fraglet_exe_time_cpu	#VALUE!
RESULTS_SEARCH_STAT_task_taglet_exe_begin_time_clock	2018-10-26 09:13:41
RESULTS_SEARCH_STAT_task_taglet_exe_end_time_clock	2018-10-26 09:29:14
RESULTS_SEARCH_STAT_task_taglet_exe_time_duration	932803
RESULTS_SEARCH_STAT_task_taglet_exe_time_cpu	#VALUE!
RESULTS_SEARCH_STAT_task_progroup_begin_time_clock	2018-10-26 09:29:14
RESULTS_SEARCH_STAT_task_progroup_end_time_clock	2018-10-26 09:39:41
RESULTS_SEARCH_STAT_task_progroup_time_duration	627464
RESULTS_SEARCH_STAT_task_progroup_time_cpu	8013-07-25
RESULTS_SEARCH_STAT_task_focusing_begin_time_clock	2018-10-26 09:03:57
RESULTS_SEARCH_STAT_task_focusing_end_time_clock	2018-10-26 09:13:41
RESULTS_SEARCH_STAT_task_focusing_time_duration	584080
RESULTS_SEARCH_STAT_task_focusing_time_cpu	1562334
RESULTS_SEARCH_STAT_computer_memory	32712
RESULTS_SEARCH_STAT_computer_name	5600PROCESADO
RESULTS_SEARCH_STAT_num_proteins	73880
RESULTS_SEARCH_STAT_num_residues	29238228
RESULTS_SEARCH_STAT_number_cores	16
RESULTS_SEARCH_STAT_number_licensed_tasks	16
RESULTS_SEARCH_STAT_number_processors	32
RESULTS_SEARCH_STAT_os	Windows 7 Professional Service Pack 1 (6.1.7601)
RESULTS_SEARCH_1_time_cpu	156172
RESULTS_SEARCH_1_time_duration	160898
RESULTS_SEARCH_1_version	5.0.1.4874
RESULTS_SEARCH_1_xml:id	SEARCH:1:636761382201837186_0
RESULTS_SEARCH_1_PARAMETERS_chemical_data_edited	TRUE
RESULTS_SEARCH_1_PARAMETERS_do_multiprecursor_search	TRUE
RESULTS_SEARCH_1_PARAMETERS_do_reverse_search	TRUE
RESULTS_SEARCH_1_PARAMETERS_max_quant_labels	35
RESULTS_SEARCH_1_PARAMETERS_maxresults	15
RESULTS_SEARCH_1_PARAMETERS_separate_searches	FALSE
RESULTS_SEARCH_1_PARAMETERS_MSTOLERANCE_type	dalton
RESULTS_SEARCH_1_PARAMETERS_MSTOLERANCE_value	0.05
RESULTS_SEARCH_1_PARAMETERS_MSMSTOLERANCE_type	dalton
RESULTS_SEARCH_1_PARAMETERS_MSMSTOLERANCE_value	0.1
RESULTS_SEARCH_1_PARAMETERS_MS_STANDARD_DEVIATION_type	dalton
RESULTS_SEARCH_1_PARAMETERS_MS_STANDARD_DEVIATION_value	0.0011
RESULTS_SEARCH_1_PARAMETERS_MSMS_STANDARD_DEVIATION_type	dalton
RESULTS_SEARCH_1_PARAMETERS_MSMS_STANDARD_DEVIATION_value	0.01
RESULTS_SEARCH_1_PARAMETERS_FASTA_filename	C:\AB SCIEX\ProteinPilot Data\SearchDatabases\Uniprot_proteome_Phaseolusvulgaris&Rhizobiumleguminosarum&contaminantes.fasta
RESULTS_SEARCH_1_PARAMETERS_AUTO_CALIBRATION_ms	TRUE
RESULTS_SEARCH_1_PARAMETERS_AUTO_CALIBRATION_msexport	FALSE
RESULTS_SEARCH_1_PARAMETERS_AUTO_CALIBRATION_msms	TRUE
RESULTS_SEARCH_1_PARAMETERS_AUTO_CALIBRATION_msmstolsdratio	2.75
RESULTS_SEARCH_1_PARAMETERS_AUTO_CALIBRATION_mstolsdratio	7
RESULTS_SEARCH_1_PARAMETERS_AUTO_CALIBRATION_squareroot	TRUE
RESULTS_SEARCH_1_PARAMETERS_AUTO_CALIBRATION_type	dalton
RESULTS_SEARCH_1_PARAMETERS_AUTO_CALIBRATION_MCP_d_s_s_f	0.0666667
RESULTS_SEARCH_1_PARAMETERS_AUTO_CALIBRATION_MCP_d_s_w_f	3
RESULTS_SEARCH_1_PARAMETERS_AUTO_CALIBRATION_MCP_m_f_r_mbc	200
RESULTS_SEARCH_1_PARAMETERS_AUTO_CALIBRATION_MCP_m_m_c	10
RESULTS_SEARCH_1_PARAMETERS_AUTO_CALIBRATION_MCP_m_m_f_s	0.25
RESULTS_SEARCH_1_PARAMETERS_AUTO_CALIBRATION_MCP_m_m_p_f	0.33
RESULTS_SEARCH_1_PARAMETERS_AUTO_CALIBRATION_MCP_m_m_p_rms_f	1
RESULTS_SEARCH_1_PARAMETERS_AUTO_CALIBRATION_MCP_m_p_t_f	1
RESULTS_SEARCH_1_PARAMETERS_AUTO_CALIBRATION_MCP_m_r_h_n_b	15
RESULTS_SEARCH_1_PARAMETERS_AUTO_CALIBRATION_MCP_m_z_n_s	99
RESULTS_SEARCH_1_PARAMETERS_AUTO_CALIBRATION_MCP_m_z_s_mn_f_r	0.0666667
RESULTS_SEARCH_1_PARAMETERS_AUTO_CALIBRATION_MCP_m_z_s_mx_f_r	0.1
RESULTS_SEARCH_1_PARAMETERS_MS_AUTO_CALIBRATION_OUT_avres	1.12951e-08
RESULTS_SEARCH_1_PARAMETERS_MS_AUTO_CALIBRATION_OUT_c0	0.000112011
RESULTS_SEARCH_1_PARAMETERS_MS_AUTO_CALIBRATION_OUT_c1minus1	-4.67142e-06
RESULTS_SEARCH_1_PARAMETERS_MS_AUTO_CALIBRATION_OUT_c2	0
RESULTS_SEARCH_1_PARAMETERS_MS_AUTO_CALIBRATION_OUT_file	1
RESULTS_SEARCH_1_PARAMETERS_MS_AUTO_CALIBRATION_OUT_partnumber	1
RESULTS_SEARCH_1_PARAMETERS_MS_AUTO_CALIBRATION_OUT_polyorder	1
RESULTS_SEARCH_1_PARAMETERS_MS_AUTO_CALIBRATION_OUT_sample	1
RESULTS_SEARCH_1_PARAMETERS_MS_AUTO_CALIBRATION_OUT_squareroot	TRUE
RESULTS_SEARCH_1_PARAMETERS_MSMS_AUTO_CALIBRATION_OUT_avres	-5.00022e-08
RESULTS_SEARCH_1_PARAMETERS_MSMS_AUTO_CALIBRATION_OUT_c0	-8.69574e-05
RESULTS_SEARCH_1_PARAMETERS_MSMS_AUTO_CALIBRATION_OUT_c1minus1	2.8637e-06
RESULTS_SEARCH_1_PARAMETERS_MSMS_AUTO_CALIBRATION_OUT_c2	0
RESULTS_SEARCH_1_PARAMETERS_MSMS_AUTO_CALIBRATION_OUT_file	1
RESULTS_SEARCH_1_PARAMETERS_MSMS_AUTO_CALIBRATION_OUT_partnumber	1
RESULTS_SEARCH_1_PARAMETERS_MSMS_AUTO_CALIBRATION_OUT_polyorder	1
RESULTS_SEARCH_1_PARAMETERS_MSMS_AUTO_CALIBRATION_OUT_sample	1
RESULTS_SEARCH_1_PARAMETERS_MSMS_AUTO_CALIBRATION_OUT_squareroot	TRUE
RESULTS_SEARCH_1_PARAMETERS_MAX_PRECURSORS_FRAGLET	5
RESULTS_SEARCH_1_PARAMETERS_MAX_PRECURSORS_TAGLET	1
RESULTS_SEARCH_1_PARAMETERS_PRECURSORS_DR_FRAGLET	10
RESULTS_SEARCH_1_PARAMETERS_PRECURSORS_DR_TAGLET	3
RESULTS_SEARCH_1_PARAMETERS_DEFAULT_CHARGE_STATE_1_charge	2
RESULTS_SEARCH_1_PARAMETERS_DEFAULT_CHARGE_STATE_1_probability	1
RESULTS_SEARCH_1_PARAMETERS_DEFAULT_CHARGE_STATE_2_charge	3
RESULTS_SEARCH_1_PARAMETERS_DEFAULT_CHARGE_STATE_2_probability	1
RESULTS_SEARCH_1_PARAMETERS_DEFAULT_CHARGE_STATE_3_charge	4
RESULTS_SEARCH_1_PARAMETERS_DEFAULT_CHARGE_STATE_3_probability	1
RESULTS_SEARCH_1_PARAMETERS_VERSION	5.0.1.0, 4895
RESULTS_SEARCH_1_PARAMETERS_PARAGON_VERSION	5.0.1.0, 4874
RESULTS_SEARCH_1_PARAMETERS_APPLICATION	ProteinPilot(tm) Software
RESULTS_SEARCH_1_PARAMETERS_PROGROUP_alternativedispositionmaximumfoldprobabilitydrop	100
RESULTS_SEARCH_1_PARAMETERS_PROGROUP_alternativedispositionmaximumfoldscoredrop	2
RESULTS_SEARCH_1_PARAMETERS_PROGROUP_autodiscordantpeptidethreshold	0.3
RESULTS_SEARCH_1_PARAMETERS_PROGROUP_bayesconfidencecalclulation	TRUE
RESULTS_SEARCH_1_PARAMETERS_PROGROUP_calibrateconfidence	TRUE
RESULTS_SEARCH_1_PARAMETERS_PROGROUP_compresspeptides	FALSE
RESULTS_SEARCH_1_PARAMETERS_PROGROUP_confidencepercentthresholdforexcludingothersfromquant	15
RESULTS_SEARCH_1_PARAMETERS_PROGROUP_confidencepercentthresholdforincludingselfinquant	15
RESULTS_SEARCH_1_PARAMETERS_PROGROUP_donotstoremspeaklists	FALSE
RESULTS_SEARCH_1_PARAMETERS_PROGROUP_fasta	C:\AB SCIEX\ProteinPilot Data\SearchDatabases\Uniprot_proteome_Phaseolusvulgaris&Rhizobiumleguminosarum&contaminantes.fasta
RESULTS_SEARCH_1_PARAMETERS_PROGROUP_featuregroupminpepconf	0.66
RESULTS_SEARCH_1_PARAMETERS_PROGROUP_featuregroupminups	0.47
RESULTS_SEARCH_1_PARAMETERS_PROGROUP_focusingintersection	4
RESULTS_SEARCH_1_PARAMETERS_PROGROUP_focusingminimummatchconfidence	0.1
RESULTS_SEARCH_1_PARAMETERS_PROGROUP_focusingminunusedprotscore	0.1
RESULTS_SEARCH_1_PARAMETERS_PROGROUP_focusingsubsetcutoff	6
RESULTS_SEARCH_1_PARAMETERS_PROGROUP_intersection	1.3
RESULTS_SEARCH_1_PARAMETERS_PROGROUP_minimummatchconfidencecutoff	0.001
RESULTS_SEARCH_1_PARAMETERS_PROGROUP_minunusedprotscore	0.0458
RESULTS_SEARCH_1_PARAMETERS_PROGROUP_subsetcutoff	2
RESULTS_SEARCH_1_PARAMETERS_PROGROUP_unusedprotscorethresholdforexcludingothersfromquant	1.3
RESULTS_SEARCH_1_PARAMETERS_PEAKLIST_count	1910-11-01
RESULTS_SEARCH_1_PARAMETERS_PEAKLIST_filenumber	1
RESULTS_SEARCH_1_PARAMETERS_PEAKLIST_original_count	3958
RESULTS_SEARCH_1_PARAMETERS_PEAKLIST_originalfilename	C:\Users\5600 Procesado\Desktop\Carpetas de datos en escritorio\LibreriaPhaseolus18082018\Libreria Phaseolus18072018\LibreriaPhaseolus18082018_S1S2.wiff
RESULTS_SEARCH_1_PARAMETERS_PEAKLIST_partnumber	1
RESULTS_SEARCH_1_PARAMETERS_QUANT_TYPE_background_correction	FALSE
RESULTS_SEARCH_1_PARAMETERS_QUANT_TYPE_bias_correction	TRUE
RESULTS_SEARCH_1_PARAMETERS_QUANT_TYPE_keep_extreme_peptides_over_fraction	0
RESULTS_SEARCH_1_PARAMETERS_QUANT_TYPE_low_confidence_check	TRUE
RESULTS_SEARCH_1_PARAMETERS_QUANT_TYPE_low_intensity_check	TRUE
RESULTS_SEARCH_1_PARAMETERS_QUANT_TYPE_median_statistic	TRUE
RESULTS_SEARCH_1_PARAMETERS_QUANT_TYPE_mod_check	TRUE
RESULTS_SEARCH_1_PARAMETERS_QUANT_TYPE_quant_threshold	-1
RESULTS_SEARCH_1_PARAMETERS_QUANT_TYPE_quant_threshold_sn	9
RESULTS_SEARCH_1_PARAMETERS_QUANT_TYPE_separate_searches	FALSE
RESULTS_SEARCH_1_PARAMETERS_QUANT_TYPE_shared_msms_check	TRUE
RESULTS_SEARCH_1_PARAMETERS_PARAGON_METHOD_SETTINGS_UI_SAMPLE_TYPE	Identification
RESULTS_SEARCH_1_PARAMETERS_PARAGON_METHOD_SETTINGS_UI_CYS_ALKYLATION	MSBT and MMTS
RESULTS_SEARCH_1_PARAMETERS_PARAGON_METHOD_SETTINGS_UI_DIGESTION	Trypsin
RESULTS_SEARCH_1_PARAMETERS_PARAGON_METHOD_SETTINGS_UI_SPECIAL_FACTOR	CN-BIOTIN
RESULTS_SEARCH_1_PARAMETERS_PARAGON_METHOD_SETTINGS_UI_INSTRUMENT	TripleTOF 5600
RESULTS_SEARCH_1_PARAMETERS_PARAGON_METHOD_SETTINGS_UI_SEARCH_EFFORT	Thorough
RESULTS_SEARCH_1_PARAMETERS_PARAGON_METHOD_SETTINGS_UI_ID_FOCUS	Biological modifications
RESULTS_SEARCH_1_PARAMETERS_PARAGON_METHOD_SETTINGS_UI_USER_NAME	5600Procesado\5600 Procesado
RESULTS_SEARCH_1_PARAMETERS_PARAGON_METHOD_SETTINGS_UI_MACHINE_NAME	5600PROCESADO
RESULTS_SEARCH_1_PARAMETERS_PARAGON_METHOD_SETTINGS_UI_SEARCH_ID	#VALUE!
RESULTS_SEARCH_1_PARAMETERS_PARAGON_METHOD_SETTINGS_UI_START_TIME	2018-10-26 08:10:20
RESULTS_SEARCH_1_PARAMETERS_PARAGON_METHOD_SETTINGS_UI_MIN_UNUSED_PROTSCORE	01:05:57.120000
RESULTS_SEARCH_1_PARAMETERS_PARAGON_METHOD_SETTINGS_UI_PSPEP	TRUE
RESULTS_SEARCH_2_time_cpu	199915
RESULTS_SEARCH_2_time_duration	200070
RESULTS_SEARCH_2_version	5.0.1.4874
RESULTS_SEARCH_2_xml:id	SEARCH:2:636761382201837186_0
RESULTS_SEARCH_2_PARAMETERS_chemical_data_edited	TRUE
RESULTS_SEARCH_2_PARAMETERS_do_multiprecursor_search	TRUE
RESULTS_SEARCH_2_PARAMETERS_do_reverse_search	TRUE
RESULTS_SEARCH_2_PARAMETERS_max_quant_labels	35
RESULTS_SEARCH_2_PARAMETERS_maxresults	15
RESULTS_SEARCH_2_PARAMETERS_separate_searches	FALSE
RESULTS_SEARCH_2_PARAMETERS_MSTOLERANCE_type	dalton
RESULTS_SEARCH_2_PARAMETERS_MSTOLERANCE_value	0.05
RESULTS_SEARCH_2_PARAMETERS_MSMSTOLERANCE_type	dalton
RESULTS_SEARCH_2_PARAMETERS_MSMSTOLERANCE_value	0.1
RESULTS_SEARCH_2_PARAMETERS_MS_STANDARD_DEVIATION_type	dalton
RESULTS_SEARCH_2_PARAMETERS_MS_STANDARD_DEVIATION_value	0.0011
RESULTS_SEARCH_2_PARAMETERS_MSMS_STANDARD_DEVIATION_type	dalton
RESULTS_SEARCH_2_PARAMETERS_MSMS_STANDARD_DEVIATION_value	0.01
RESULTS_SEARCH_2_PARAMETERS_FASTA_filename	C:\AB SCIEX\ProteinPilot Data\SearchDatabases\Uniprot_proteome_Phaseolusvulgaris&Rhizobiumleguminosarum&contaminantes.fasta
RESULTS_SEARCH_2_PARAMETERS_AUTO_CALIBRATION_ms	TRUE
RESULTS_SEARCH_2_PARAMETERS_AUTO_CALIBRATION_msexport	FALSE
RESULTS_SEARCH_2_PARAMETERS_AUTO_CALIBRATION_msms	TRUE
RESULTS_SEARCH_2_PARAMETERS_AUTO_CALIBRATION_msmstolsdratio	2.75
RESULTS_SEARCH_2_PARAMETERS_AUTO_CALIBRATION_mstolsdratio	7
RESULTS_SEARCH_2_PARAMETERS_AUTO_CALIBRATION_squareroot	TRUE
RESULTS_SEARCH_2_PARAMETERS_AUTO_CALIBRATION_type	dalton
RESULTS_SEARCH_2_PARAMETERS_AUTO_CALIBRATION_MCP_d_s_s_f	0.0666667
RESULTS_SEARCH_2_PARAMETERS_AUTO_CALIBRATION_MCP_d_s_w_f	3
RESULTS_SEARCH_2_PARAMETERS_AUTO_CALIBRATION_MCP_m_f_r_mbc	200
RESULTS_SEARCH_2_PARAMETERS_AUTO_CALIBRATION_MCP_m_m_c	10
RESULTS_SEARCH_2_PARAMETERS_AUTO_CALIBRATION_MCP_m_m_f_s	0.25
RESULTS_SEARCH_2_PARAMETERS_AUTO_CALIBRATION_MCP_m_m_p_f	0.33
RESULTS_SEARCH_2_PARAMETERS_AUTO_CALIBRATION_MCP_m_m_p_rms_f	1
RESULTS_SEARCH_2_PARAMETERS_AUTO_CALIBRATION_MCP_m_p_t_f	1
RESULTS_SEARCH_2_PARAMETERS_AUTO_CALIBRATION_MCP_m_r_h_n_b	15
RESULTS_SEARCH_2_PARAMETERS_AUTO_CALIBRATION_MCP_m_z_n_s	99
RESULTS_SEARCH_2_PARAMETERS_AUTO_CALIBRATION_MCP_m_z_s_mn_f_r	0.0666667
RESULTS_SEARCH_2_PARAMETERS_AUTO_CALIBRATION_MCP_m_z_s_mx_f_r	0.1
RESULTS_SEARCH_2_PARAMETERS_MS_AUTO_CALIBRATION_OUT_avres	1.12951e-08
RESULTS_SEARCH_2_PARAMETERS_MS_AUTO_CALIBRATION_OUT_c0	0.000112011
RESULTS_SEARCH_2_PARAMETERS_MS_AUTO_CALIBRATION_OUT_c1minus1	-4.67142e-06
RESULTS_SEARCH_2_PARAMETERS_MS_AUTO_CALIBRATION_OUT_c2	0
RESULTS_SEARCH_2_PARAMETERS_MS_AUTO_CALIBRATION_OUT_file	1900-01-01
RESULTS_SEARCH_2_PARAMETERS_MS_AUTO_CALIBRATION_OUT_partnumber	1
RESULTS_SEARCH_2_PARAMETERS_MS_AUTO_CALIBRATION_OUT_polyorder	1
RESULTS_SEARCH_2_PARAMETERS_MS_AUTO_CALIBRATION_OUT_sample	1
RESULTS_SEARCH_2_PARAMETERS_MS_AUTO_CALIBRATION_OUT_squareroot	TRUE
RESULTS_SEARCH_2_PARAMETERS_MSMS_AUTO_CALIBRATION_OUT_avres	-5.00022e-08
RESULTS_SEARCH_2_PARAMETERS_MSMS_AUTO_CALIBRATION_OUT_c0	-8.69574e-05
RESULTS_SEARCH_2_PARAMETERS_MSMS_AUTO_CALIBRATION_OUT_c1minus1	2.8637e-06
RESULTS_SEARCH_2_PARAMETERS_MSMS_AUTO_CALIBRATION_OUT_c2	0
RESULTS_SEARCH_2_PARAMETERS_MSMS_AUTO_CALIBRATION_OUT_file	1
RESULTS_SEARCH_2_PARAMETERS_MSMS_AUTO_CALIBRATION_OUT_partnumber	1
RESULTS_SEARCH_2_PARAMETERS_MSMS_AUTO_CALIBRATION_OUT_polyorder	1
RESULTS_SEARCH_2_PARAMETERS_MSMS_AUTO_CALIBRATION_OUT_sample	1
RESULTS_SEARCH_2_PARAMETERS_MSMS_AUTO_CALIBRATION_OUT_squareroot	TRUE
RESULTS_SEARCH_2_PARAMETERS_MAX_PRECURSORS_FRAGLET	5
RESULTS_SEARCH_2_PARAMETERS_MAX_PRECURSORS_TAGLET	1
RESULTS_SEARCH_2_PARAMETERS_PRECURSORS_DR_FRAGLET	10
RESULTS_SEARCH_2_PARAMETERS_PRECURSORS_DR_TAGLET	3
RESULTS_SEARCH_2_PARAMETERS_DEFAULT_CHARGE_STATE_1_charge	2
RESULTS_SEARCH_2_PARAMETERS_DEFAULT_CHARGE_STATE_1_probability	1
RESULTS_SEARCH_2_PARAMETERS_DEFAULT_CHARGE_STATE_2_charge	3
RESULTS_SEARCH_2_PARAMETERS_DEFAULT_CHARGE_STATE_2_probability	1
RESULTS_SEARCH_2_PARAMETERS_DEFAULT_CHARGE_STATE_3_charge	4
RESULTS_SEARCH_2_PARAMETERS_DEFAULT_CHARGE_STATE_3_probability	1
RESULTS_SEARCH_2_PARAMETERS_VERSION	5.0.1.0, 4895
RESULTS_SEARCH_2_PARAMETERS_PARAGON_VERSION	5.0.1.0, 4874
RESULTS_SEARCH_2_PARAMETERS_APPLICATION	ProteinPilot(tm) Software
RESULTS_SEARCH_2_PARAMETERS_PROGROUP_alternativedispositionmaximumfoldprobabilitydrop	100
RESULTS_SEARCH_2_PARAMETERS_PROGROUP_alternativedispositionmaximumfoldscoredrop	2
RESULTS_SEARCH_2_PARAMETERS_PROGROUP_autodiscordantpeptidethreshold	0.3
RESULTS_SEARCH_2_PARAMETERS_PROGROUP_bayesconfidencecalclulation	TRUE
RESULTS_SEARCH_2_PARAMETERS_PROGROUP_calibrateconfidence	TRUE
RESULTS_SEARCH_2_PARAMETERS_PROGROUP_compresspeptides	FALSE
RESULTS_SEARCH_2_PARAMETERS_PROGROUP_confidencepercentthresholdforexcludingothersfromquant	15
RESULTS_SEARCH_2_PARAMETERS_PROGROUP_confidencepercentthresholdforincludingselfinquant	15
RESULTS_SEARCH_2_PARAMETERS_PROGROUP_donotstoremspeaklists	FALSE
RESULTS_SEARCH_2_PARAMETERS_PROGROUP_fasta	C:\AB SCIEX\ProteinPilot Data\SearchDatabases\Uniprot_proteome_Phaseolusvulgaris&Rhizobiumleguminosarum&contaminantes.fasta
RESULTS_SEARCH_2_PARAMETERS_PROGROUP_featuregroupminpepconf	0.66
RESULTS_SEARCH_2_PARAMETERS_PROGROUP_featuregroupminups	0.47
RESULTS_SEARCH_2_PARAMETERS_PROGROUP_focusingintersection	4
RESULTS_SEARCH_2_PARAMETERS_PROGROUP_focusingminimummatchconfidence	0.1
RESULTS_SEARCH_2_PARAMETERS_PROGROUP_focusingminunusedprotscore	0.1
RESULTS_SEARCH_2_PARAMETERS_PROGROUP_focusingsubsetcutoff	6
RESULTS_SEARCH_2_PARAMETERS_PROGROUP_intersection	1.3
RESULTS_SEARCH_2_PARAMETERS_PROGROUP_minimummatchconfidencecutoff	0.001
RESULTS_SEARCH_2_PARAMETERS_PROGROUP_minunusedprotscore	0.0458
RESULTS_SEARCH_2_PARAMETERS_PROGROUP_subsetcutoff	2
RESULTS_SEARCH_2_PARAMETERS_PROGROUP_unusedprotscorethresholdforexcludingothersfromquant	1.3
RESULTS_SEARCH_2_PARAMETERS_PEAKLIST_count	3958
RESULTS_SEARCH_2_PARAMETERS_PEAKLIST_filenumber	1
RESULTS_SEARCH_2_PARAMETERS_PEAKLIST_original_count	3958
RESULTS_SEARCH_2_PARAMETERS_PEAKLIST_originalfilename	C:\Users\5600 Procesado\Desktop\Carpetas de datos en escritorio\LibreriaPhaseolus18082018\Libreria Phaseolus18072018\LibreriaPhaseolus18082018_S1S2.wiff
RESULTS_SEARCH_2_PARAMETERS_PEAKLIST_partnumber	1
RESULTS_SEARCH_2_PARAMETERS_QUANT_TYPE_background_correction	FALSE
RESULTS_SEARCH_2_PARAMETERS_QUANT_TYPE_bias_correction	TRUE
RESULTS_SEARCH_2_PARAMETERS_QUANT_TYPE_keep_extreme_peptides_over_fraction	0
RESULTS_SEARCH_2_PARAMETERS_QUANT_TYPE_low_confidence_check	TRUE
RESULTS_SEARCH_2_PARAMETERS_QUANT_TYPE_low_intensity_check	TRUE
RESULTS_SEARCH_2_PARAMETERS_QUANT_TYPE_median_statistic	TRUE
RESULTS_SEARCH_2_PARAMETERS_QUANT_TYPE_mod_check	TRUE
RESULTS_SEARCH_2_PARAMETERS_QUANT_TYPE_quant_threshold	-1
RESULTS_SEARCH_2_PARAMETERS_QUANT_TYPE_quant_threshold_sn	9
RESULTS_SEARCH_2_PARAMETERS_QUANT_TYPE_separate_searches	FALSE
RESULTS_SEARCH_2_PARAMETERS_QUANT_TYPE_shared_msms_check	TRUE
RESULTS_SEARCH_2_PARAMETERS_PARAGON_METHOD_SETTINGS_UI_SAMPLE_TYPE	Identification
RESULTS_SEARCH_2_PARAMETERS_PARAGON_METHOD_SETTINGS_UI_CYS_ALKYLATION	MSBT and MMTS
RESULTS_SEARCH_2_PARAMETERS_PARAGON_METHOD_SETTINGS_UI_DIGESTION	Trypsin
RESULTS_SEARCH_2_PARAMETERS_PARAGON_METHOD_SETTINGS_UI_SPECIAL_FACTOR	CN-BIOTIN
RESULTS_SEARCH_2_PARAMETERS_PARAGON_METHOD_SETTINGS_UI_INSTRUMENT	TripleTOF 5600
RESULTS_SEARCH_2_PARAMETERS_PARAGON_METHOD_SETTINGS_UI_SEARCH_EFFORT	Thorough
RESULTS_SEARCH_2_PARAMETERS_PARAGON_METHOD_SETTINGS_UI_ID_FOCUS	Biological modifications
RESULTS_SEARCH_2_PARAMETERS_PARAGON_METHOD_SETTINGS_UI_USER_NAME	5600Procesado\5600 Procesado
RESULTS_SEARCH_2_PARAMETERS_PARAGON_METHOD_SETTINGS_UI_MACHINE_NAME	5600PROCESADO
RESULTS_SEARCH_2_PARAMETERS_PARAGON_METHOD_SETTINGS_UI_SEARCH_ID	6.36761e+17
RESULTS_SEARCH_2_PARAMETERS_PARAGON_METHOD_SETTINGS_UI_START_TIME	2018-10-26 08:10:20
RESULTS_SEARCH_2_PARAMETERS_PARAGON_METHOD_SETTINGS_UI_MIN_UNUSED_PROTSCORE	0.0458
RESULTS_SEARCH_2_PARAMETERS_PARAGON_METHOD_SETTINGS_UI_PSPEP	TRUE
RESULTS_SEARCH_3_time_cpu	597281
RESULTS_SEARCH_3_time_duration	609976
RESULTS_SEARCH_3_version	5.0.1.4874
RESULTS_SEARCH_3_xml:id	SEARCH:1:636761382201837186_1
RESULTS_SEARCH_3_PARAMETERS_chemical_data_edited	TRUE
RESULTS_SEARCH_3_PARAMETERS_do_multiprecursor_search	TRUE
RESULTS_SEARCH_3_PARAMETERS_do_reverse_search	TRUE
RESULTS_SEARCH_3_PARAMETERS_max_quant_labels	35
RESULTS_SEARCH_3_PARAMETERS_maxresults	15
RESULTS_SEARCH_3_PARAMETERS_separate_searches	FALSE
RESULTS_SEARCH_3_PARAMETERS_MSTOLERANCE_type	dalton
RESULTS_SEARCH_3_PARAMETERS_MSTOLERANCE_value	0.05
RESULTS_SEARCH_3_PARAMETERS_MSMSTOLERANCE_type	dalton
RESULTS_SEARCH_3_PARAMETERS_MSMSTOLERANCE_value	0.1
RESULTS_SEARCH_3_PARAMETERS_MS_STANDARD_DEVIATION_type	dalton
RESULTS_SEARCH_3_PARAMETERS_MS_STANDARD_DEVIATION_value	0.0011
RESULTS_SEARCH_3_PARAMETERS_MSMS_STANDARD_DEVIATION_type	dalton
RESULTS_SEARCH_3_PARAMETERS_MSMS_STANDARD_DEVIATION_value	0.01
RESULTS_SEARCH_3_PARAMETERS_FASTA_filename	C:\AB SCIEX\ProteinPilot Data\SearchDatabases\Uniprot_proteome_Phaseolusvulgaris&Rhizobiumleguminosarum&contaminantes.fasta
RESULTS_SEARCH_3_PARAMETERS_AUTO_CALIBRATION_ms	TRUE
RESULTS_SEARCH_3_PARAMETERS_AUTO_CALIBRATION_msexport	FALSE
RESULTS_SEARCH_3_PARAMETERS_AUTO_CALIBRATION_msms	TRUE
RESULTS_SEARCH_3_PARAMETERS_AUTO_CALIBRATION_msmstolsdratio	2.75
RESULTS_SEARCH_3_PARAMETERS_AUTO_CALIBRATION_mstolsdratio	7
RESULTS_SEARCH_3_PARAMETERS_AUTO_CALIBRATION_squareroot	TRUE
RESULTS_SEARCH_3_PARAMETERS_AUTO_CALIBRATION_type	dalton
RESULTS_SEARCH_3_PARAMETERS_AUTO_CALIBRATION_MCP_d_s_s_f	0.0666667
RESULTS_SEARCH_3_PARAMETERS_AUTO_CALIBRATION_MCP_d_s_w_f	3
RESULTS_SEARCH_3_PARAMETERS_AUTO_CALIBRATION_MCP_m_f_r_mbc	200
RESULTS_SEARCH_3_PARAMETERS_AUTO_CALIBRATION_MCP_m_m_c	10
RESULTS_SEARCH_3_PARAMETERS_AUTO_CALIBRATION_MCP_m_m_f_s	0.25
RESULTS_SEARCH_3_PARAMETERS_AUTO_CALIBRATION_MCP_m_m_p_f	0.33
RESULTS_SEARCH_3_PARAMETERS_AUTO_CALIBRATION_MCP_m_m_p_rms_f	1
RESULTS_SEARCH_3_PARAMETERS_AUTO_CALIBRATION_MCP_m_p_t_f	1
RESULTS_SEARCH_3_PARAMETERS_AUTO_CALIBRATION_MCP_m_r_h_n_b	15
RESULTS_SEARCH_3_PARAMETERS_AUTO_CALIBRATION_MCP_m_z_n_s	99
RESULTS_SEARCH_3_PARAMETERS_AUTO_CALIBRATION_MCP_m_z_s_mn_f_r	0.0666667
RESULTS_SEARCH_3_PARAMETERS_AUTO_CALIBRATION_MCP_m_z_s_mx_f_r	0.1
RESULTS_SEARCH_3_PARAMETERS_MAX_PRECURSORS_FRAGLET	5
RESULTS_SEARCH_3_PARAMETERS_MAX_PRECURSORS_TAGLET	1
RESULTS_SEARCH_3_PARAMETERS_PRECURSORS_DR_FRAGLET	10
RESULTS_SEARCH_3_PARAMETERS_PRECURSORS_DR_TAGLET	3
RESULTS_SEARCH_3_PARAMETERS_DEFAULT_CHARGE_STATE_1_charge	2
RESULTS_SEARCH_3_PARAMETERS_DEFAULT_CHARGE_STATE_1_probability	1
RESULTS_SEARCH_3_PARAMETERS_DEFAULT_CHARGE_STATE_2_charge	3
RESULTS_SEARCH_3_PARAMETERS_DEFAULT_CHARGE_STATE_2_probability	1
RESULTS_SEARCH_3_PARAMETERS_DEFAULT_CHARGE_STATE_3_charge	4
RESULTS_SEARCH_3_PARAMETERS_DEFAULT_CHARGE_STATE_3_probability	1
RESULTS_SEARCH_3_PARAMETERS_VERSION	5.0.1.0, 4895
RESULTS_SEARCH_3_PARAMETERS_PARAGON_VERSION	5.0.1.0, 4874
RESULTS_SEARCH_3_PARAMETERS_APPLICATION	ProteinPilot(tm) Software
RESULTS_SEARCH_3_PARAMETERS_PROGROUP_alternativedispositionmaximumfoldprobabilitydrop	100
RESULTS_SEARCH_3_PARAMETERS_PROGROUP_alternativedispositionmaximumfoldscoredrop	2
RESULTS_SEARCH_3_PARAMETERS_PROGROUP_autodiscordantpeptidethreshold	0.3
RESULTS_SEARCH_3_PARAMETERS_PROGROUP_bayesconfidencecalclulation	TRUE
RESULTS_SEARCH_3_PARAMETERS_PROGROUP_calibrateconfidence	TRUE
RESULTS_SEARCH_3_PARAMETERS_PROGROUP_compresspeptides	FALSE
RESULTS_SEARCH_3_PARAMETERS_PROGROUP_confidencepercentthresholdforexcludingothersfromquant	15
RESULTS_SEARCH_3_PARAMETERS_PROGROUP_confidencepercentthresholdforincludingselfinquant	15
RESULTS_SEARCH_3_PARAMETERS_PROGROUP_donotstoremspeaklists	FALSE
RESULTS_SEARCH_3_PARAMETERS_PROGROUP_fasta	C:\AB SCIEX\ProteinPilot Data\SearchDatabases\Uniprot_proteome_Phaseolusvulgaris&Rhizobiumleguminosarum&contaminantes.fasta
RESULTS_SEARCH_3_PARAMETERS_PROGROUP_featuregroupminpepconf	0.66
RESULTS_SEARCH_3_PARAMETERS_PROGROUP_featuregroupminups	0.47
RESULTS_SEARCH_3_PARAMETERS_PROGROUP_focusingintersection	4
RESULTS_SEARCH_3_PARAMETERS_PROGROUP_focusingminimummatchconfidence	0.1
RESULTS_SEARCH_3_PARAMETERS_PROGROUP_focusingminunusedprotscore	0.1
RESULTS_SEARCH_3_PARAMETERS_PROGROUP_focusingsubsetcutoff	6
RESULTS_SEARCH_3_PARAMETERS_PROGROUP_intersection	1.3
RESULTS_SEARCH_3_PARAMETERS_PROGROUP_minimummatchconfidencecutoff	0.001
RESULTS_SEARCH_3_PARAMETERS_PROGROUP_minunusedprotscore	0.0458
RESULTS_SEARCH_3_PARAMETERS_PROGROUP_subsetcutoff	2
RESULTS_SEARCH_3_PARAMETERS_PROGROUP_unusedprotscorethresholdforexcludingothersfromquant	1.3
RESULTS_SEARCH_3_PARAMETERS_PEAKLIST_count	3938
RESULTS_SEARCH_3_PARAMETERS_PEAKLIST_filenumber	1
RESULTS_SEARCH_3_PARAMETERS_PEAKLIST_original_count	3938
RESULTS_SEARCH_3_PARAMETERS_PEAKLIST_originalfilename	C:\Users\5600 Procesado\Desktop\Carpetas de datos en escritorio\LibreriaPhaseolus18082018\Libreria Phaseolus18072018\LibreriaPhaseolus18082018_S1S2.wiff
RESULTS_SEARCH_3_PARAMETERS_PEAKLIST_partnumber	2
RESULTS_SEARCH_3_PARAMETERS_QUANT_TYPE_background_correction	FALSE
RESULTS_SEARCH_3_PARAMETERS_QUANT_TYPE_bias_correction	TRUE
RESULTS_SEARCH_3_PARAMETERS_QUANT_TYPE_keep_extreme_peptides_over_fraction	0
RESULTS_SEARCH_3_PARAMETERS_QUANT_TYPE_low_confidence_check	TRUE
RESULTS_SEARCH_3_PARAMETERS_QUANT_TYPE_low_intensity_check	TRUE
RESULTS_SEARCH_3_PARAMETERS_QUANT_TYPE_median_statistic	TRUE
RESULTS_SEARCH_3_PARAMETERS_QUANT_TYPE_mod_check	TRUE
RESULTS_SEARCH_3_PARAMETERS_QUANT_TYPE_quant_threshold	-1
RESULTS_SEARCH_3_PARAMETERS_QUANT_TYPE_quant_threshold_sn	9
RESULTS_SEARCH_3_PARAMETERS_QUANT_TYPE_separate_searches	FALSE
RESULTS_SEARCH_3_PARAMETERS_QUANT_TYPE_shared_msms_check	TRUE
RESULTS_SEARCH_3_PARAMETERS_PARAGON_METHOD_SETTINGS_UI_SAMPLE_TYPE	Identification
RESULTS_SEARCH_3_PARAMETERS_PARAGON_METHOD_SETTINGS_UI_CYS_ALKYLATION	MSBT and MMTS
RESULTS_SEARCH_3_PARAMETERS_PARAGON_METHOD_SETTINGS_UI_DIGESTION	Trypsin
RESULTS_SEARCH_3_PARAMETERS_PARAGON_METHOD_SETTINGS_UI_SPECIAL_FACTOR	CN-BIOTIN
RESULTS_SEARCH_3_PARAMETERS_PARAGON_METHOD_SETTINGS_UI_INSTRUMENT	TripleTOF 5600
RESULTS_SEARCH_3_PARAMETERS_PARAGON_METHOD_SETTINGS_UI_SEARCH_EFFORT	Thorough
RESULTS_SEARCH_3_PARAMETERS_PARAGON_METHOD_SETTINGS_UI_ID_FOCUS	Biological modifications
RESULTS_SEARCH_3_PARAMETERS_PARAGON_METHOD_SETTINGS_UI_USER_NAME	5600Procesado\5600 Procesado
RESULTS_SEARCH_3_PARAMETERS_PARAGON_METHOD_SETTINGS_UI_MACHINE_NAME	5600PROCESADO
RESULTS_SEARCH_3_PARAMETERS_PARAGON_METHOD_SETTINGS_UI_SEARCH_ID	6.36761e+17
RESULTS_SEARCH_3_PARAMETERS_PARAGON_METHOD_SETTINGS_UI_START_TIME	2018-10-26 08:10:20
RESULTS_SEARCH_3_PARAMETERS_PARAGON_METHOD_SETTINGS_UI_MIN_UNUSED_PROTSCORE	0.0458
RESULTS_SEARCH_3_PARAMETERS_PARAGON_METHOD_SETTINGS_UI_PSPEP	TRUE
RESULTS_SEARCH_4_time_cpu	285341
RESULTS_SEARCH_4_time_duration	285402
RESULTS_SEARCH_4_version	5.0.1.4874
RESULTS_SEARCH_4_xml:id	SEARCH:2:636761382201837186_1
RESULTS_SEARCH_4_PARAMETERS_chemical_data_edited	TRUE
RESULTS_SEARCH_4_PARAMETERS_do_multiprecursor_search	TRUE
RESULTS_SEARCH_4_PARAMETERS_do_reverse_search	TRUE
RESULTS_SEARCH_4_PARAMETERS_max_quant_labels	35
RESULTS_SEARCH_4_PARAMETERS_maxresults	15
RESULTS_SEARCH_4_PARAMETERS_separate_searches	FALSE
RESULTS_SEARCH_4_PARAMETERS_MSTOLERANCE_type	dalton
RESULTS_SEARCH_4_PARAMETERS_MSTOLERANCE_value	0.05
RESULTS_SEARCH_4_PARAMETERS_MSMSTOLERANCE_type	dalton
RESULTS_SEARCH_4_PARAMETERS_MSMSTOLERANCE_value	0.1
RESULTS_SEARCH_4_PARAMETERS_MS_STANDARD_DEVIATION_type	dalton
RESULTS_SEARCH_4_PARAMETERS_MS_STANDARD_DEVIATION_value	0.0011
RESULTS_SEARCH_4_PARAMETERS_MSMS_STANDARD_DEVIATION_type	dalton
RESULTS_SEARCH_4_PARAMETERS_MSMS_STANDARD_DEVIATION_value	0.01
RESULTS_SEARCH_4_PARAMETERS_FASTA_filename	C:\AB SCIEX\ProteinPilot Data\SearchDatabases\Uniprot_proteome_Phaseolusvulgaris&Rhizobiumleguminosarum&contaminantes.fasta
RESULTS_SEARCH_4_PARAMETERS_AUTO_CALIBRATION_ms	TRUE
RESULTS_SEARCH_4_PARAMETERS_AUTO_CALIBRATION_msexport	FALSE
RESULTS_SEARCH_4_PARAMETERS_AUTO_CALIBRATION_msms	TRUE
RESULTS_SEARCH_4_PARAMETERS_AUTO_CALIBRATION_msmstolsdratio	2.75
RESULTS_SEARCH_4_PARAMETERS_AUTO_CALIBRATION_mstolsdratio	7
RESULTS_SEARCH_4_PARAMETERS_AUTO_CALIBRATION_squareroot	TRUE
RESULTS_SEARCH_4_PARAMETERS_AUTO_CALIBRATION_type	dalton
RESULTS_SEARCH_4_PARAMETERS_AUTO_CALIBRATION_MCP_d_s_s_f	0.0666667
RESULTS_SEARCH_4_PARAMETERS_AUTO_CALIBRATION_MCP_d_s_w_f	3
RESULTS_SEARCH_4_PARAMETERS_AUTO_CALIBRATION_MCP_m_f_r_mbc	200
RESULTS_SEARCH_4_PARAMETERS_AUTO_CALIBRATION_MCP_m_m_c	10
RESULTS_SEARCH_4_PARAMETERS_AUTO_CALIBRATION_MCP_m_m_f_s	0.25
RESULTS_SEARCH_4_PARAMETERS_AUTO_CALIBRATION_MCP_m_m_p_f	0.33
RESULTS_SEARCH_4_PARAMETERS_AUTO_CALIBRATION_MCP_m_m_p_rms_f	1
RESULTS_SEARCH_4_PARAMETERS_AUTO_CALIBRATION_MCP_m_p_t_f	1
RESULTS_SEARCH_4_PARAMETERS_AUTO_CALIBRATION_MCP_m_r_h_n_b	15
RESULTS_SEARCH_4_PARAMETERS_AUTO_CALIBRATION_MCP_m_z_n_s	99
RESULTS_SEARCH_4_PARAMETERS_AUTO_CALIBRATION_MCP_m_z_s_mn_f_r	0.0666667
RESULTS_SEARCH_4_PARAMETERS_AUTO_CALIBRATION_MCP_m_z_s_mx_f_r	0.1
RESULTS_SEARCH_4_PARAMETERS_MAX_PRECURSORS_FRAGLET	5
RESULTS_SEARCH_4_PARAMETERS_MAX_PRECURSORS_TAGLET	1
RESULTS_SEARCH_4_PARAMETERS_PRECURSORS_DR_FRAGLET	10
RESULTS_SEARCH_4_PARAMETERS_PRECURSORS_DR_TAGLET	3
RESULTS_SEARCH_4_PARAMETERS_DEFAULT_CHARGE_STATE_1_charge	2
RESULTS_SEARCH_4_PARAMETERS_DEFAULT_CHARGE_STATE_1_probability	1
RESULTS_SEARCH_4_PARAMETERS_DEFAULT_CHARGE_STATE_2_charge	3
RESULTS_SEARCH_4_PARAMETERS_DEFAULT_CHARGE_STATE_2_probability	1
RESULTS_SEARCH_4_PARAMETERS_DEFAULT_CHARGE_STATE_3_charge	4
RESULTS_SEARCH_4_PARAMETERS_DEFAULT_CHARGE_STATE_3_probability	1
RESULTS_SEARCH_4_PARAMETERS_VERSION	5.0.1.0, 4895
RESULTS_SEARCH_4_PARAMETERS_PARAGON_VERSION	5.0.1.0, 4874
RESULTS_SEARCH_4_PARAMETERS_APPLICATION	ProteinPilot(tm) Software
RESULTS_SEARCH_4_PARAMETERS_PROGROUP_alternativedispositionmaximumfoldprobabilitydrop	100
RESULTS_SEARCH_4_PARAMETERS_PROGROUP_alternativedispositionmaximumfoldscoredrop	2
RESULTS_SEARCH_4_PARAMETERS_PROGROUP_autodiscordantpeptidethreshold	0.3
RESULTS_SEARCH_4_PARAMETERS_PROGROUP_bayesconfidencecalclulation	TRUE
RESULTS_SEARCH_4_PARAMETERS_PROGROUP_calibrateconfidence	TRUE
RESULTS_SEARCH_4_PARAMETERS_PROGROUP_compresspeptides	FALSE
RESULTS_SEARCH_4_PARAMETERS_PROGROUP_confidencepercentthresholdforexcludingothersfromquant	15
RESULTS_SEARCH_4_PARAMETERS_PROGROUP_confidencepercentthresholdforincludingselfinquant	15
RESULTS_SEARCH_4_PARAMETERS_PROGROUP_donotstoremspeaklists	FALSE
RESULTS_SEARCH_4_PARAMETERS_PROGROUP_fasta	C:\AB SCIEX\ProteinPilot Data\SearchDatabases\Uniprot_proteome_Phaseolusvulgaris&Rhizobiumleguminosarum&contaminantes.fasta
RESULTS_SEARCH_4_PARAMETERS_PROGROUP_featuregroupminpepconf	0.66
RESULTS_SEARCH_4_PARAMETERS_PROGROUP_featuregroupminups	0.47
RESULTS_SEARCH_4_PARAMETERS_PROGROUP_focusingintersection	4
RESULTS_SEARCH_4_PARAMETERS_PROGROUP_focusingminimummatchconfidence	0.1
RESULTS_SEARCH_4_PARAMETERS_PROGROUP_focusingminunusedprotscore	0.1
RESULTS_SEARCH_4_PARAMETERS_PROGROUP_focusingsubsetcutoff	6
RESULTS_SEARCH_4_PARAMETERS_PROGROUP_intersection	1.3
RESULTS_SEARCH_4_PARAMETERS_PROGROUP_minimummatchconfidencecutoff	0.001
RESULTS_SEARCH_4_PARAMETERS_PROGROUP_minunusedprotscore	0.0458
RESULTS_SEARCH_4_PARAMETERS_PROGROUP_subsetcutoff	2
RESULTS_SEARCH_4_PARAMETERS_PROGROUP_unusedprotscorethresholdforexcludingothersfromquant	1.3
RESULTS_SEARCH_4_PARAMETERS_PEAKLIST_count	3938
RESULTS_SEARCH_4_PARAMETERS_PEAKLIST_filenumber	1
RESULTS_SEARCH_4_PARAMETERS_PEAKLIST_original_count	3938
RESULTS_SEARCH_4_PARAMETERS_PEAKLIST_originalfilename	C:\Users\5600 Procesado\Desktop\Carpetas de datos en escritorio\LibreriaPhaseolus18082018\Libreria Phaseolus18072018\LibreriaPhaseolus18082018_S1S2.wiff
RESULTS_SEARCH_4_PARAMETERS_PEAKLIST_partnumber	2
RESULTS_SEARCH_4_PARAMETERS_QUANT_TYPE_background_correction	FALSE
RESULTS_SEARCH_4_PARAMETERS_QUANT_TYPE_bias_correction	TRUE
RESULTS_SEARCH_4_PARAMETERS_QUANT_TYPE_keep_extreme_peptides_over_fraction	0
RESULTS_SEARCH_4_PARAMETERS_QUANT_TYPE_low_confidence_check	TRUE
RESULTS_SEARCH_4_PARAMETERS_QUANT_TYPE_low_intensity_check	TRUE
RESULTS_SEARCH_4_PARAMETERS_QUANT_TYPE_median_statistic	TRUE
RESULTS_SEARCH_4_PARAMETERS_QUANT_TYPE_mod_check	TRUE
RESULTS_SEARCH_4_PARAMETERS_QUANT_TYPE_quant_threshold	-1
RESULTS_SEARCH_4_PARAMETERS_QUANT_TYPE_quant_threshold_sn	9
RESULTS_SEARCH_4_PARAMETERS_QUANT_TYPE_separate_searches	FALSE
RESULTS_SEARCH_4_PARAMETERS_QUANT_TYPE_shared_msms_check	TRUE
RESULTS_SEARCH_4_PARAMETERS_PARAGON_METHOD_SETTINGS_UI_SAMPLE_TYPE	Identification
RESULTS_SEARCH_4_PARAMETERS_PARAGON_METHOD_SETTINGS_UI_CYS_ALKYLATION	MSBT and MMTS
RESULTS_SEARCH_4_PARAMETERS_PARAGON_METHOD_SETTINGS_UI_DIGESTION	Trypsin
RESULTS_SEARCH_4_PARAMETERS_PARAGON_METHOD_SETTINGS_UI_SPECIAL_FACTOR	CN-BIOTIN
RESULTS_SEARCH_4_PARAMETERS_PARAGON_METHOD_SETTINGS_UI_INSTRUMENT	TripleTOF 5600
RESULTS_SEARCH_4_PARAMETERS_PARAGON_METHOD_SETTINGS_UI_SEARCH_EFFORT	Thorough
RESULTS_SEARCH_4_PARAMETERS_PARAGON_METHOD_SETTINGS_UI_ID_FOCUS	Biological modifications
RESULTS_SEARCH_4_PARAMETERS_PARAGON_METHOD_SETTINGS_UI_USER_NAME	5600Procesado\5600 Procesado
RESULTS_SEARCH_4_PARAMETERS_PARAGON_METHOD_SETTINGS_UI_MACHINE_NAME	5600PROCESADO
RESULTS_SEARCH_4_PARAMETERS_PARAGON_METHOD_SETTINGS_UI_SEARCH_ID	6.36761e+17
RESULTS_SEARCH_4_PARAMETERS_PARAGON_METHOD_SETTINGS_UI_START_TIME	2018-10-26 08:10:20
RESULTS_SEARCH_4_PARAMETERS_PARAGON_METHOD_SETTINGS_UI_MIN_UNUSED_PROTSCORE	0.0458
RESULTS_SEARCH_4_PARAMETERS_PARAGON_METHOD_SETTINGS_UI_PSPEP	TRUE
RESULTS_SEARCH_5_time_cpu	337196
RESULTS_SEARCH_5_time_duration	344620
RESULTS_SEARCH_5_version	5.0.1.4874
RESULTS_SEARCH_5_xml:id	SEARCH:1:636761382201837186_2
RESULTS_SEARCH_5_PARAMETERS_chemical_data_edited	TRUE
RESULTS_SEARCH_5_PARAMETERS_do_multiprecursor_search	TRUE
RESULTS_SEARCH_5_PARAMETERS_do_reverse_search	TRUE
RESULTS_SEARCH_5_PARAMETERS_max_quant_labels	35
RESULTS_SEARCH_5_PARAMETERS_maxresults	15
RESULTS_SEARCH_5_PARAMETERS_separate_searches	FALSE
RESULTS_SEARCH_5_PARAMETERS_MSTOLERANCE_type	dalton
RESULTS_SEARCH_5_PARAMETERS_MSTOLERANCE_value	0.05
RESULTS_SEARCH_5_PARAMETERS_MSMSTOLERANCE_type	dalton
RESULTS_SEARCH_5_PARAMETERS_MSMSTOLERANCE_value	0.1
RESULTS_SEARCH_5_PARAMETERS_MS_STANDARD_DEVIATION_type	dalton
RESULTS_SEARCH_5_PARAMETERS_MS_STANDARD_DEVIATION_value	0.0011
RESULTS_SEARCH_5_PARAMETERS_MSMS_STANDARD_DEVIATION_type	dalton
RESULTS_SEARCH_5_PARAMETERS_MSMS_STANDARD_DEVIATION_value	0.01
RESULTS_SEARCH_5_PARAMETERS_FASTA_filename	C:\AB SCIEX\ProteinPilot Data\SearchDatabases\Uniprot_proteome_Phaseolusvulgaris&Rhizobiumleguminosarum&contaminantes.fasta
RESULTS_SEARCH_5_PARAMETERS_AUTO_CALIBRATION_ms	TRUE
RESULTS_SEARCH_5_PARAMETERS_AUTO_CALIBRATION_msexport	FALSE
RESULTS_SEARCH_5_PARAMETERS_AUTO_CALIBRATION_msms	TRUE
RESULTS_SEARCH_5_PARAMETERS_AUTO_CALIBRATION_msmstolsdratio	2.75
RESULTS_SEARCH_5_PARAMETERS_AUTO_CALIBRATION_mstolsdratio	7
RESULTS_SEARCH_5_PARAMETERS_AUTO_CALIBRATION_squareroot	TRUE
RESULTS_SEARCH_5_PARAMETERS_AUTO_CALIBRATION_type	dalton
RESULTS_SEARCH_5_PARAMETERS_AUTO_CALIBRATION_MCP_d_s_s_f	0.0666667
RESULTS_SEARCH_5_PARAMETERS_AUTO_CALIBRATION_MCP_d_s_w_f	3
RESULTS_SEARCH_5_PARAMETERS_AUTO_CALIBRATION_MCP_m_f_r_mbc	200
RESULTS_SEARCH_5_PARAMETERS_AUTO_CALIBRATION_MCP_m_m_c	10
RESULTS_SEARCH_5_PARAMETERS_AUTO_CALIBRATION_MCP_m_m_f_s	0.25
RESULTS_SEARCH_5_PARAMETERS_AUTO_CALIBRATION_MCP_m_m_p_f	0.33
RESULTS_SEARCH_5_PARAMETERS_AUTO_CALIBRATION_MCP_m_m_p_rms_f	1
RESULTS_SEARCH_5_PARAMETERS_AUTO_CALIBRATION_MCP_m_p_t_f	1
RESULTS_SEARCH_5_PARAMETERS_AUTO_CALIBRATION_MCP_m_r_h_n_b	15
RESULTS_SEARCH_5_PARAMETERS_AUTO_CALIBRATION_MCP_m_z_n_s	99
RESULTS_SEARCH_5_PARAMETERS_AUTO_CALIBRATION_MCP_m_z_s_mn_f_r	0.0666667
RESULTS_SEARCH_5_PARAMETERS_AUTO_CALIBRATION_MCP_m_z_s_mx_f_r	0.1
RESULTS_SEARCH_5_PARAMETERS_MAX_PRECURSORS_FRAGLET	5
RESULTS_SEARCH_5_PARAMETERS_MAX_PRECURSORS_TAGLET	1
RESULTS_SEARCH_5_PARAMETERS_PRECURSORS_DR_FRAGLET	10
RESULTS_SEARCH_5_PARAMETERS_PRECURSORS_DR_TAGLET	3
RESULTS_SEARCH_5_PARAMETERS_DEFAULT_CHARGE_STATE_1_charge	2
RESULTS_SEARCH_5_PARAMETERS_DEFAULT_CHARGE_STATE_1_probability	1
RESULTS_SEARCH_5_PARAMETERS_DEFAULT_CHARGE_STATE_2_charge	3
RESULTS_SEARCH_5_PARAMETERS_DEFAULT_CHARGE_STATE_2_probability	1
RESULTS_SEARCH_5_PARAMETERS_DEFAULT_CHARGE_STATE_3_charge	4
RESULTS_SEARCH_5_PARAMETERS_DEFAULT_CHARGE_STATE_3_probability	1
RESULTS_SEARCH_5_PARAMETERS_VERSION	5.0.1.0, 4895
RESULTS_SEARCH_5_PARAMETERS_PARAGON_VERSION	5.0.1.0, 4874
RESULTS_SEARCH_5_PARAMETERS_APPLICATION	ProteinPilot(tm) Software
RESULTS_SEARCH_5_PARAMETERS_PROGROUP_alternativedispositionmaximumfoldprobabilitydrop	100
RESULTS_SEARCH_5_PARAMETERS_PROGROUP_alternativedispositionmaximumfoldscoredrop	2
RESULTS_SEARCH_5_PARAMETERS_PROGROUP_autodiscordantpeptidethreshold	0.3
RESULTS_SEARCH_5_PARAMETERS_PROGROUP_bayesconfidencecalclulation	TRUE
RESULTS_SEARCH_5_PARAMETERS_PROGROUP_calibrateconfidence	TRUE
RESULTS_SEARCH_5_PARAMETERS_PROGROUP_compresspeptides	FALSE
RESULTS_SEARCH_5_PARAMETERS_PROGROUP_confidencepercentthresholdforexcludingothersfromquant	15
RESULTS_SEARCH_5_PARAMETERS_PROGROUP_confidencepercentthresholdforincludingselfinquant	15
RESULTS_SEARCH_5_PARAMETERS_PROGROUP_donotstoremspeaklists	FALSE
RESULTS_SEARCH_5_PARAMETERS_PROGROUP_fasta	C:\AB SCIEX\ProteinPilot Data\SearchDatabases\Uniprot_proteome_Phaseolusvulgaris&Rhizobiumleguminosarum&contaminantes.fasta
RESULTS_SEARCH_5_PARAMETERS_PROGROUP_featuregroupminpepconf	0.66
RESULTS_SEARCH_5_PARAMETERS_PROGROUP_featuregroupminups	0.47
RESULTS_SEARCH_5_PARAMETERS_PROGROUP_focusingintersection	4
RESULTS_SEARCH_5_PARAMETERS_PROGROUP_focusingminimummatchconfidence	0.1
RESULTS_SEARCH_5_PARAMETERS_PROGROUP_focusingminunusedprotscore	0.1
RESULTS_SEARCH_5_PARAMETERS_PROGROUP_focusingsubsetcutoff	6
RESULTS_SEARCH_5_PARAMETERS_PROGROUP_intersection	1.3
RESULTS_SEARCH_5_PARAMETERS_PROGROUP_minimummatchconfidencecutoff	0.001
RESULTS_SEARCH_5_PARAMETERS_PROGROUP_minunusedprotscore	0.0458
RESULTS_SEARCH_5_PARAMETERS_PROGROUP_subsetcutoff	2
RESULTS_SEARCH_5_PARAMETERS_PROGROUP_unusedprotscorethresholdforexcludingothersfromquant	1.3
RESULTS_SEARCH_5_PARAMETERS_PEAKLIST_count	3988
RESULTS_SEARCH_5_PARAMETERS_PEAKLIST_filenumber	1
RESULTS_SEARCH_5_PARAMETERS_PEAKLIST_original_count	3988
RESULTS_SEARCH_5_PARAMETERS_PEAKLIST_originalfilename	C:\Users\5600 Procesado\Desktop\Carpetas de datos en escritorio\LibreriaPhaseolus18082018\Libreria Phaseolus18072018\LibreriaPhaseolus18082018_S1S2.wiff
RESULTS_SEARCH_5_PARAMETERS_PEAKLIST_partnumber	3
RESULTS_SEARCH_5_PARAMETERS_QUANT_TYPE_background_correction	FALSE
RESULTS_SEARCH_5_PARAMETERS_QUANT_TYPE_bias_correction	TRUE
RESULTS_SEARCH_5_PARAMETERS_QUANT_TYPE_keep_extreme_peptides_over_fraction	0
RESULTS_SEARCH_5_PARAMETERS_QUANT_TYPE_low_confidence_check	TRUE
RESULTS_SEARCH_5_PARAMETERS_QUANT_TYPE_low_intensity_check	TRUE
RESULTS_SEARCH_5_PARAMETERS_QUANT_TYPE_median_statistic	TRUE
RESULTS_SEARCH_5_PARAMETERS_QUANT_TYPE_mod_check	TRUE
RESULTS_SEARCH_5_PARAMETERS_QUANT_TYPE_quant_threshold	-1
RESULTS_SEARCH_5_PARAMETERS_QUANT_TYPE_quant_threshold_sn	9
RESULTS_SEARCH_5_PARAMETERS_QUANT_TYPE_separate_searches	FALSE
RESULTS_SEARCH_5_PARAMETERS_QUANT_TYPE_shared_msms_check	TRUE
RESULTS_SEARCH_5_PARAMETERS_PARAGON_METHOD_SETTINGS_UI_SAMPLE_TYPE	Identification
RESULTS_SEARCH_5_PARAMETERS_PARAGON_METHOD_SETTINGS_UI_CYS_ALKYLATION	MSBT and MMTS
RESULTS_SEARCH_5_PARAMETERS_PARAGON_METHOD_SETTINGS_UI_DIGESTION	Trypsin
RESULTS_SEARCH_5_PARAMETERS_PARAGON_METHOD_SETTINGS_UI_SPECIAL_FACTOR	CN-BIOTIN
RESULTS_SEARCH_5_PARAMETERS_PARAGON_METHOD_SETTINGS_UI_INSTRUMENT	TripleTOF 5600
RESULTS_SEARCH_5_PARAMETERS_PARAGON_METHOD_SETTINGS_UI_SEARCH_EFFORT	Thorough
RESULTS_SEARCH_5_PARAMETERS_PARAGON_METHOD_SETTINGS_UI_ID_FOCUS	Biological modifications
RESULTS_SEARCH_5_PARAMETERS_PARAGON_METHOD_SETTINGS_UI_USER_NAME	5600Procesado\5600 Procesado
RESULTS_SEARCH_5_PARAMETERS_PARAGON_METHOD_SETTINGS_UI_MACHINE_NAME	5600PROCESADO
RESULTS_SEARCH_5_PARAMETERS_PARAGON_METHOD_SETTINGS_UI_SEARCH_ID	6.36761e+17
RESULTS_SEARCH_5_PARAMETERS_PARAGON_METHOD_SETTINGS_UI_START_TIME	2018-10-26 08:10:20
RESULTS_SEARCH_5_PARAMETERS_PARAGON_METHOD_SETTINGS_UI_MIN_UNUSED_PROTSCORE	0.0458
RESULTS_SEARCH_5_PARAMETERS_PARAGON_METHOD_SETTINGS_UI_PSPEP	TRUE
RESULTS_SEARCH_6_time_cpu	265732
RESULTS_SEARCH_6_time_duration	265793
RESULTS_SEARCH_6_version	5.0.1.4874
RESULTS_SEARCH_6_xml:id	SEARCH:2:636761382201837186_2
RESULTS_SEARCH_6_PARAMETERS_chemical_data_edited	TRUE
RESULTS_SEARCH_6_PARAMETERS_do_multiprecursor_search	TRUE
RESULTS_SEARCH_6_PARAMETERS_do_reverse_search	TRUE
RESULTS_SEARCH_6_PARAMETERS_max_quant_labels	35
RESULTS_SEARCH_6_PARAMETERS_maxresults	15
RESULTS_SEARCH_6_PARAMETERS_separate_searches	FALSE
RESULTS_SEARCH_6_PARAMETERS_MSTOLERANCE_type	dalton
RESULTS_SEARCH_6_PARAMETERS_MSTOLERANCE_value	0.05
RESULTS_SEARCH_6_PARAMETERS_MSMSTOLERANCE_type	dalton
RESULTS_SEARCH_6_PARAMETERS_MSMSTOLERANCE_value	0.1
RESULTS_SEARCH_6_PARAMETERS_MS_STANDARD_DEVIATION_type	dalton
RESULTS_SEARCH_6_PARAMETERS_MS_STANDARD_DEVIATION_value	0.0011
RESULTS_SEARCH_6_PARAMETERS_MSMS_STANDARD_DEVIATION_type	dalton
RESULTS_SEARCH_6_PARAMETERS_MSMS_STANDARD_DEVIATION_value	0.01
RESULTS_SEARCH_6_PARAMETERS_FASTA_filename	C:\AB SCIEX\ProteinPilot Data\SearchDatabases\Uniprot_proteome_Phaseolusvulgaris&Rhizobiumleguminosarum&contaminantes.fasta
RESULTS_SEARCH_6_PARAMETERS_AUTO_CALIBRATION_ms	TRUE
RESULTS_SEARCH_6_PARAMETERS_AUTO_CALIBRATION_msexport	FALSE
RESULTS_SEARCH_6_PARAMETERS_AUTO_CALIBRATION_msms	TRUE
RESULTS_SEARCH_6_PARAMETERS_AUTO_CALIBRATION_msmstolsdratio	2.75
RESULTS_SEARCH_6_PARAMETERS_AUTO_CALIBRATION_mstolsdratio	7
RESULTS_SEARCH_6_PARAMETERS_AUTO_CALIBRATION_squareroot	TRUE
RESULTS_SEARCH_6_PARAMETERS_AUTO_CALIBRATION_type	dalton
RESULTS_SEARCH_6_PARAMETERS_AUTO_CALIBRATION_MCP_d_s_s_f	0.0666667
RESULTS_SEARCH_6_PARAMETERS_AUTO_CALIBRATION_MCP_d_s_w_f	3
RESULTS_SEARCH_6_PARAMETERS_AUTO_CALIBRATION_MCP_m_f_r_mbc	200
RESULTS_SEARCH_6_PARAMETERS_AUTO_CALIBRATION_MCP_m_m_c	10
RESULTS_SEARCH_6_PARAMETERS_AUTO_CALIBRATION_MCP_m_m_f_s	0.25
RESULTS_SEARCH_6_PARAMETERS_AUTO_CALIBRATION_MCP_m_m_p_f	0.33
RESULTS_SEARCH_6_PARAMETERS_AUTO_CALIBRATION_MCP_m_m_p_rms_f	1
RESULTS_SEARCH_6_PARAMETERS_AUTO_CALIBRATION_MCP_m_p_t_f	1
RESULTS_SEARCH_6_PARAMETERS_AUTO_CALIBRATION_MCP_m_r_h_n_b	15
RESULTS_SEARCH_6_PARAMETERS_AUTO_CALIBRATION_MCP_m_z_n_s	99
RESULTS_SEARCH_6_PARAMETERS_AUTO_CALIBRATION_MCP_m_z_s_mn_f_r	0.0666667
RESULTS_SEARCH_6_PARAMETERS_AUTO_CALIBRATION_MCP_m_z_s_mx_f_r	0.1
RESULTS_SEARCH_6_PARAMETERS_MAX_PRECURSORS_FRAGLET	5
RESULTS_SEARCH_6_PARAMETERS_MAX_PRECURSORS_TAGLET	1
RESULTS_SEARCH_6_PARAMETERS_PRECURSORS_DR_FRAGLET	10
RESULTS_SEARCH_6_PARAMETERS_PRECURSORS_DR_TAGLET	3
RESULTS_SEARCH_6_PARAMETERS_DEFAULT_CHARGE_STATE_1_charge	2
RESULTS_SEARCH_6_PARAMETERS_DEFAULT_CHARGE_STATE_1_probability	1
RESULTS_SEARCH_6_PARAMETERS_DEFAULT_CHARGE_STATE_2_charge	3
RESULTS_SEARCH_6_PARAMETERS_DEFAULT_CHARGE_STATE_2_probability	1
RESULTS_SEARCH_6_PARAMETERS_DEFAULT_CHARGE_STATE_3_charge	4
RESULTS_SEARCH_6_PARAMETERS_DEFAULT_CHARGE_STATE_3_probability	1
RESULTS_SEARCH_6_PARAMETERS_VERSION	5.0.1.0, 4895
RESULTS_SEARCH_6_PARAMETERS_PARAGON_VERSION	5.0.1.0, 4874
RESULTS_SEARCH_6_PARAMETERS_APPLICATION	ProteinPilot(tm) Software
RESULTS_SEARCH_6_PARAMETERS_PROGROUP_alternativedispositionmaximumfoldprobabilitydrop	100
RESULTS_SEARCH_6_PARAMETERS_PROGROUP_alternativedispositionmaximumfoldscoredrop	2
RESULTS_SEARCH_6_PARAMETERS_PROGROUP_autodiscordantpeptidethreshold	0.3
RESULTS_SEARCH_6_PARAMETERS_PROGROUP_bayesconfidencecalclulation	TRUE
RESULTS_SEARCH_6_PARAMETERS_PROGROUP_calibrateconfidence	TRUE
RESULTS_SEARCH_6_PARAMETERS_PROGROUP_compresspeptides	FALSE
RESULTS_SEARCH_6_PARAMETERS_PROGROUP_confidencepercentthresholdforexcludingothersfromquant	15
RESULTS_SEARCH_6_PARAMETERS_PROGROUP_confidencepercentthresholdforincludingselfinquant	15
RESULTS_SEARCH_6_PARAMETERS_PROGROUP_donotstoremspeaklists	FALSE
RESULTS_SEARCH_6_PARAMETERS_PROGROUP_fasta	C:\AB SCIEX\ProteinPilot Data\SearchDatabases\Uniprot_proteome_Phaseolusvulgaris&Rhizobiumleguminosarum&contaminantes.fasta
RESULTS_SEARCH_6_PARAMETERS_PROGROUP_featuregroupminpepconf	0.66
RESULTS_SEARCH_6_PARAMETERS_PROGROUP_featuregroupminups	0.47
RESULTS_SEARCH_6_PARAMETERS_PROGROUP_focusingintersection	4
RESULTS_SEARCH_6_PARAMETERS_PROGROUP_focusingminimummatchconfidence	0.1
RESULTS_SEARCH_6_PARAMETERS_PROGROUP_focusingminunusedprotscore	0.1
RESULTS_SEARCH_6_PARAMETERS_PROGROUP_focusingsubsetcutoff	6
RESULTS_SEARCH_6_PARAMETERS_PROGROUP_intersection	1.3
RESULTS_SEARCH_6_PARAMETERS_PROGROUP_minimummatchconfidencecutoff	0.001
RESULTS_SEARCH_6_PARAMETERS_PROGROUP_minunusedprotscore	0.0458
RESULTS_SEARCH_6_PARAMETERS_PROGROUP_subsetcutoff	2
RESULTS_SEARCH_6_PARAMETERS_PROGROUP_unusedprotscorethresholdforexcludingothersfromquant	1.3
RESULTS_SEARCH_6_PARAMETERS_PEAKLIST_count	3988
RESULTS_SEARCH_6_PARAMETERS_PEAKLIST_filenumber	1
RESULTS_SEARCH_6_PARAMETERS_PEAKLIST_original_count	1910-12-01
RESULTS_SEARCH_6_PARAMETERS_PEAKLIST_originalfilename	C:\Users\5600 Procesado\Desktop\Carpetas de datos en escritorio\LibreriaPhaseolus18082018\Libreria Phaseolus18072018\LibreriaPhaseolus18082018_S1S2.wiff
RESULTS_SEARCH_6_PARAMETERS_PEAKLIST_partnumber	3
RESULTS_SEARCH_6_PARAMETERS_QUANT_TYPE_background_correction	FALSE
RESULTS_SEARCH_6_PARAMETERS_QUANT_TYPE_bias_correction	TRUE
RESULTS_SEARCH_6_PARAMETERS_QUANT_TYPE_keep_extreme_peptides_over_fraction	0
RESULTS_SEARCH_6_PARAMETERS_QUANT_TYPE_low_confidence_check	TRUE
RESULTS_SEARCH_6_PARAMETERS_QUANT_TYPE_low_intensity_check	TRUE
RESULTS_SEARCH_6_PARAMETERS_QUANT_TYPE_median_statistic	TRUE
RESULTS_SEARCH_6_PARAMETERS_QUANT_TYPE_mod_check	TRUE
RESULTS_SEARCH_6_PARAMETERS_QUANT_TYPE_quant_threshold	-1
RESULTS_SEARCH_6_PARAMETERS_QUANT_TYPE_quant_threshold_sn	9
RESULTS_SEARCH_6_PARAMETERS_QUANT_TYPE_separate_searches	FALSE
RESULTS_SEARCH_6_PARAMETERS_QUANT_TYPE_shared_msms_check	TRUE
RESULTS_SEARCH_6_PARAMETERS_PARAGON_METHOD_SETTINGS_UI_SAMPLE_TYPE	Identification
RESULTS_SEARCH_6_PARAMETERS_PARAGON_METHOD_SETTINGS_UI_CYS_ALKYLATION	MSBT and MMTS
RESULTS_SEARCH_6_PARAMETERS_PARAGON_METHOD_SETTINGS_UI_DIGESTION	Trypsin
RESULTS_SEARCH_6_PARAMETERS_PARAGON_METHOD_SETTINGS_UI_SPECIAL_FACTOR	CN-BIOTIN
RESULTS_SEARCH_6_PARAMETERS_PARAGON_METHOD_SETTINGS_UI_INSTRUMENT	TripleTOF 5600
RESULTS_SEARCH_6_PARAMETERS_PARAGON_METHOD_SETTINGS_UI_SEARCH_EFFORT	Thorough
RESULTS_SEARCH_6_PARAMETERS_PARAGON_METHOD_SETTINGS_UI_ID_FOCUS	Biological modifications
RESULTS_SEARCH_6_PARAMETERS_PARAGON_METHOD_SETTINGS_UI_USER_NAME	5600Procesado\5600 Procesado
RESULTS_SEARCH_6_PARAMETERS_PARAGON_METHOD_SETTINGS_UI_MACHINE_NAME	5600PROCESADO
RESULTS_SEARCH_6_PARAMETERS_PARAGON_METHOD_SETTINGS_UI_SEARCH_ID	6.36761e+17
RESULTS_SEARCH_6_PARAMETERS_PARAGON_METHOD_SETTINGS_UI_START_TIME	2018-10-26 08:10:20
RESULTS_SEARCH_6_PARAMETERS_PARAGON_METHOD_SETTINGS_UI_MIN_UNUSED_PROTSCORE	0.0458
RESULTS_SEARCH_6_PARAMETERS_PARAGON_METHOD_SETTINGS_UI_PSPEP	TRUE
RESULTS_SEARCH_7_time_cpu	376243
RESULTS_SEARCH_7_time_duration	385289
RESULTS_SEARCH_7_version	5.0.1.4874
RESULTS_SEARCH_7_xml:id	SEARCH:1:636761382201837186_3
RESULTS_SEARCH_7_PARAMETERS_chemical_data_edited	TRUE
RESULTS_SEARCH_7_PARAMETERS_do_multiprecursor_search	TRUE
RESULTS_SEARCH_7_PARAMETERS_do_reverse_search	TRUE
RESULTS_SEARCH_7_PARAMETERS_max_quant_labels	35
RESULTS_SEARCH_7_PARAMETERS_maxresults	15
RESULTS_SEARCH_7_PARAMETERS_separate_searches	FALSE
RESULTS_SEARCH_7_PARAMETERS_MSTOLERANCE_type	dalton
RESULTS_SEARCH_7_PARAMETERS_MSTOLERANCE_value	0.05
RESULTS_SEARCH_7_PARAMETERS_MSMSTOLERANCE_type	dalton
RESULTS_SEARCH_7_PARAMETERS_MSMSTOLERANCE_value	0.1
RESULTS_SEARCH_7_PARAMETERS_MS_STANDARD_DEVIATION_type	dalton
RESULTS_SEARCH_7_PARAMETERS_MS_STANDARD_DEVIATION_value	0.0011
RESULTS_SEARCH_7_PARAMETERS_MSMS_STANDARD_DEVIATION_type	dalton
RESULTS_SEARCH_7_PARAMETERS_MSMS_STANDARD_DEVIATION_value	0.01
RESULTS_SEARCH_7_PARAMETERS_FASTA_filename	C:\AB SCIEX\ProteinPilot Data\SearchDatabases\Uniprot_proteome_Phaseolusvulgaris&Rhizobiumleguminosarum&contaminantes.fasta
RESULTS_SEARCH_7_PARAMETERS_AUTO_CALIBRATION_ms	TRUE
RESULTS_SEARCH_7_PARAMETERS_AUTO_CALIBRATION_msexport	FALSE
RESULTS_SEARCH_7_PARAMETERS_AUTO_CALIBRATION_msms	TRUE
RESULTS_SEARCH_7_PARAMETERS_AUTO_CALIBRATION_msmstolsdratio	2.75
RESULTS_SEARCH_7_PARAMETERS_AUTO_CALIBRATION_mstolsdratio	7
RESULTS_SEARCH_7_PARAMETERS_AUTO_CALIBRATION_squareroot	TRUE
RESULTS_SEARCH_7_PARAMETERS_AUTO_CALIBRATION_type	dalton
RESULTS_SEARCH_7_PARAMETERS_AUTO_CALIBRATION_MCP_d_s_s_f	0.0666667
RESULTS_SEARCH_7_PARAMETERS_AUTO_CALIBRATION_MCP_d_s_w_f	3
RESULTS_SEARCH_7_PARAMETERS_AUTO_CALIBRATION_MCP_m_f_r_mbc	200
RESULTS_SEARCH_7_PARAMETERS_AUTO_CALIBRATION_MCP_m_m_c	10
RESULTS_SEARCH_7_PARAMETERS_AUTO_CALIBRATION_MCP_m_m_f_s	0.25
RESULTS_SEARCH_7_PARAMETERS_AUTO_CALIBRATION_MCP_m_m_p_f	0.33
RESULTS_SEARCH_7_PARAMETERS_AUTO_CALIBRATION_MCP_m_m_p_rms_f	1
RESULTS_SEARCH_7_PARAMETERS_AUTO_CALIBRATION_MCP_m_p_t_f	1
RESULTS_SEARCH_7_PARAMETERS_AUTO_CALIBRATION_MCP_m_r_h_n_b	15
RESULTS_SEARCH_7_PARAMETERS_AUTO_CALIBRATION_MCP_m_z_n_s	99
RESULTS_SEARCH_7_PARAMETERS_AUTO_CALIBRATION_MCP_m_z_s_mn_f_r	0.0666667
RESULTS_SEARCH_7_PARAMETERS_AUTO_CALIBRATION_MCP_m_z_s_mx_f_r	0.1
RESULTS_SEARCH_7_PARAMETERS_MAX_PRECURSORS_FRAGLET	5
RESULTS_SEARCH_7_PARAMETERS_MAX_PRECURSORS_TAGLET	1
RESULTS_SEARCH_7_PARAMETERS_PRECURSORS_DR_FRAGLET	10
RESULTS_SEARCH_7_PARAMETERS_PRECURSORS_DR_TAGLET	3
RESULTS_SEARCH_7_PARAMETERS_DEFAULT_CHARGE_STATE_1_charge	2
RESULTS_SEARCH_7_PARAMETERS_DEFAULT_CHARGE_STATE_1_probability	1
RESULTS_SEARCH_7_PARAMETERS_DEFAULT_CHARGE_STATE_2_charge	3
RESULTS_SEARCH_7_PARAMETERS_DEFAULT_CHARGE_STATE_2_probability	1
RESULTS_SEARCH_7_PARAMETERS_DEFAULT_CHARGE_STATE_3_charge	4
RESULTS_SEARCH_7_PARAMETERS_DEFAULT_CHARGE_STATE_3_probability	1
RESULTS_SEARCH_7_PARAMETERS_VERSION	5.0.1.0, 4895
RESULTS_SEARCH_7_PARAMETERS_PARAGON_VERSION	5.0.1.0, 4874
RESULTS_SEARCH_7_PARAMETERS_APPLICATION	ProteinPilot(tm) Software
RESULTS_SEARCH_7_PARAMETERS_PROGROUP_alternativedispositionmaximumfoldprobabilitydrop	100
RESULTS_SEARCH_7_PARAMETERS_PROGROUP_alternativedispositionmaximumfoldscoredrop	2
RESULTS_SEARCH_7_PARAMETERS_PROGROUP_autodiscordantpeptidethreshold	0.3
RESULTS_SEARCH_7_PARAMETERS_PROGROUP_bayesconfidencecalclulation	TRUE
RESULTS_SEARCH_7_PARAMETERS_PROGROUP_calibrateconfidence	TRUE
RESULTS_SEARCH_7_PARAMETERS_PROGROUP_compresspeptides	FALSE
RESULTS_SEARCH_7_PARAMETERS_PROGROUP_confidencepercentthresholdforexcludingothersfromquant	1900-01-15
RESULTS_SEARCH_7_PARAMETERS_PROGROUP_confidencepercentthresholdforincludingselfinquant	1900-01-15
RESULTS_SEARCH_7_PARAMETERS_PROGROUP_donotstoremspeaklists	FALSE
RESULTS_SEARCH_7_PARAMETERS_PROGROUP_fasta	C:\AB SCIEX\ProteinPilot Data\SearchDatabases\Uniprot_proteome_Phaseolusvulgaris&Rhizobiumleguminosarum&contaminantes.fasta
RESULTS_SEARCH_7_PARAMETERS_PROGROUP_featuregroupminpepconf	0.66
RESULTS_SEARCH_7_PARAMETERS_PROGROUP_featuregroupminups	0.47
RESULTS_SEARCH_7_PARAMETERS_PROGROUP_focusingintersection	4
RESULTS_SEARCH_7_PARAMETERS_PROGROUP_focusingminimummatchconfidence	0.1
RESULTS_SEARCH_7_PARAMETERS_PROGROUP_focusingminunusedprotscore	0.1
RESULTS_SEARCH_7_PARAMETERS_PROGROUP_focusingsubsetcutoff	6
RESULTS_SEARCH_7_PARAMETERS_PROGROUP_intersection	1.3
RESULTS_SEARCH_7_PARAMETERS_PROGROUP_minimummatchconfidencecutoff	0.001
RESULTS_SEARCH_7_PARAMETERS_PROGROUP_minunusedprotscore	0.0458
RESULTS_SEARCH_7_PARAMETERS_PROGROUP_subsetcutoff	2
RESULTS_SEARCH_7_PARAMETERS_PROGROUP_unusedprotscorethresholdforexcludingothersfromquant	1.3
RESULTS_SEARCH_7_PARAMETERS_PEAKLIST_count	3927
RESULTS_SEARCH_7_PARAMETERS_PEAKLIST_filenumber	1
RESULTS_SEARCH_7_PARAMETERS_PEAKLIST_original_count	3927
RESULTS_SEARCH_7_PARAMETERS_PEAKLIST_originalfilename	C:\Users\5600 Procesado\Desktop\Carpetas de datos en escritorio\LibreriaPhaseolus18082018\Libreria Phaseolus18072018\LibreriaPhaseolus18082018_S1S2.wiff
RESULTS_SEARCH_7_PARAMETERS_PEAKLIST_partnumber	1900-01-04
RESULTS_SEARCH_7_PARAMETERS_QUANT_TYPE_background_correction	FALSE
RESULTS_SEARCH_7_PARAMETERS_QUANT_TYPE_bias_correction	TRUE
RESULTS_SEARCH_7_PARAMETERS_QUANT_TYPE_keep_extreme_peptides_over_fraction	0
RESULTS_SEARCH_7_PARAMETERS_QUANT_TYPE_low_confidence_check	TRUE
RESULTS_SEARCH_7_PARAMETERS_QUANT_TYPE_low_intensity_check	TRUE
RESULTS_SEARCH_7_PARAMETERS_QUANT_TYPE_median_statistic	TRUE
RESULTS_SEARCH_7_PARAMETERS_QUANT_TYPE_mod_check	TRUE
RESULTS_SEARCH_7_PARAMETERS_QUANT_TYPE_quant_threshold	-1
RESULTS_SEARCH_7_PARAMETERS_QUANT_TYPE_quant_threshold_sn	9
RESULTS_SEARCH_7_PARAMETERS_QUANT_TYPE_separate_searches	FALSE
RESULTS_SEARCH_7_PARAMETERS_QUANT_TYPE_shared_msms_check	TRUE
RESULTS_SEARCH_7_PARAMETERS_PARAGON_METHOD_SETTINGS_UI_SAMPLE_TYPE	Identification
RESULTS_SEARCH_7_PARAMETERS_PARAGON_METHOD_SETTINGS_UI_CYS_ALKYLATION	MSBT and MMTS
RESULTS_SEARCH_7_PARAMETERS_PARAGON_METHOD_SETTINGS_UI_DIGESTION	Trypsin
RESULTS_SEARCH_7_PARAMETERS_PARAGON_METHOD_SETTINGS_UI_SPECIAL_FACTOR	CN-BIOTIN
RESULTS_SEARCH_7_PARAMETERS_PARAGON_METHOD_SETTINGS_UI_INSTRUMENT	TripleTOF 5600
RESULTS_SEARCH_7_PARAMETERS_PARAGON_METHOD_SETTINGS_UI_SEARCH_EFFORT	Thorough
RESULTS_SEARCH_7_PARAMETERS_PARAGON_METHOD_SETTINGS_UI_ID_FOCUS	Biological modifications
RESULTS_SEARCH_7_PARAMETERS_PARAGON_METHOD_SETTINGS_UI_USER_NAME	5600Procesado\5600 Procesado
RESULTS_SEARCH_7_PARAMETERS_PARAGON_METHOD_SETTINGS_UI_MACHINE_NAME	5600PROCESADO
RESULTS_SEARCH_7_PARAMETERS_PARAGON_METHOD_SETTINGS_UI_SEARCH_ID	6.36761e+17
RESULTS_SEARCH_7_PARAMETERS_PARAGON_METHOD_SETTINGS_UI_START_TIME	2018-10-26 08:10:20
RESULTS_SEARCH_7_PARAMETERS_PARAGON_METHOD_SETTINGS_UI_MIN_UNUSED_PROTSCORE	0.0458
RESULTS_SEARCH_7_PARAMETERS_PARAGON_METHOD_SETTINGS_UI_PSPEP	TRUE
RESULTS_SEARCH_8_time_cpu	277338
RESULTS_SEARCH_8_time_duration	277352
RESULTS_SEARCH_8_version	5.0.1.4874
RESULTS_SEARCH_8_xml:id	SEARCH:2:636761382201837186_3
RESULTS_SEARCH_8_PARAMETERS_chemical_data_edited	TRUE
RESULTS_SEARCH_8_PARAMETERS_do_multiprecursor_search	TRUE
RESULTS_SEARCH_8_PARAMETERS_do_reverse_search	TRUE
RESULTS_SEARCH_8_PARAMETERS_max_quant_labels	35
RESULTS_SEARCH_8_PARAMETERS_maxresults	15
RESULTS_SEARCH_8_PARAMETERS_separate_searches	FALSE
RESULTS_SEARCH_8_PARAMETERS_MSTOLERANCE_type	dalton
RESULTS_SEARCH_8_PARAMETERS_MSTOLERANCE_value	0.05
RESULTS_SEARCH_8_PARAMETERS_MSMSTOLERANCE_type	dalton
RESULTS_SEARCH_8_PARAMETERS_MSMSTOLERANCE_value	0.1
RESULTS_SEARCH_8_PARAMETERS_MS_STANDARD_DEVIATION_type	dalton
RESULTS_SEARCH_8_PARAMETERS_MS_STANDARD_DEVIATION_value	0.0011
RESULTS_SEARCH_8_PARAMETERS_MSMS_STANDARD_DEVIATION_type	dalton
RESULTS_SEARCH_8_PARAMETERS_MSMS_STANDARD_DEVIATION_value	0.01
RESULTS_SEARCH_8_PARAMETERS_FASTA_filename	C:\AB SCIEX\ProteinPilot Data\SearchDatabases\Uniprot_proteome_Phaseolusvulgaris&Rhizobiumleguminosarum&contaminantes.fasta
RESULTS_SEARCH_8_PARAMETERS_AUTO_CALIBRATION_ms	TRUE
RESULTS_SEARCH_8_PARAMETERS_AUTO_CALIBRATION_msexport	FALSE
RESULTS_SEARCH_8_PARAMETERS_AUTO_CALIBRATION_msms	TRUE
RESULTS_SEARCH_8_PARAMETERS_AUTO_CALIBRATION_msmstolsdratio	2.75
RESULTS_SEARCH_8_PARAMETERS_AUTO_CALIBRATION_mstolsdratio	7
RESULTS_SEARCH_8_PARAMETERS_AUTO_CALIBRATION_squareroot	TRUE
RESULTS_SEARCH_8_PARAMETERS_AUTO_CALIBRATION_type	dalton
RESULTS_SEARCH_8_PARAMETERS_AUTO_CALIBRATION_MCP_d_s_s_f	0.0666667
RESULTS_SEARCH_8_PARAMETERS_AUTO_CALIBRATION_MCP_d_s_w_f	3
RESULTS_SEARCH_8_PARAMETERS_AUTO_CALIBRATION_MCP_m_f_r_mbc	200
RESULTS_SEARCH_8_PARAMETERS_AUTO_CALIBRATION_MCP_m_m_c	10
RESULTS_SEARCH_8_PARAMETERS_AUTO_CALIBRATION_MCP_m_m_f_s	0.25
RESULTS_SEARCH_8_PARAMETERS_AUTO_CALIBRATION_MCP_m_m_p_f	0.33
RESULTS_SEARCH_8_PARAMETERS_AUTO_CALIBRATION_MCP_m_m_p_rms_f	1
RESULTS_SEARCH_8_PARAMETERS_AUTO_CALIBRATION_MCP_m_p_t_f	1
RESULTS_SEARCH_8_PARAMETERS_AUTO_CALIBRATION_MCP_m_r_h_n_b	15
RESULTS_SEARCH_8_PARAMETERS_AUTO_CALIBRATION_MCP_m_z_n_s	99
RESULTS_SEARCH_8_PARAMETERS_AUTO_CALIBRATION_MCP_m_z_s_mn_f_r	0.0666667
RESULTS_SEARCH_8_PARAMETERS_AUTO_CALIBRATION_MCP_m_z_s_mx_f_r	0.1
RESULTS_SEARCH_8_PARAMETERS_MAX_PRECURSORS_FRAGLET	5
RESULTS_SEARCH_8_PARAMETERS_MAX_PRECURSORS_TAGLET	1
RESULTS_SEARCH_8_PARAMETERS_PRECURSORS_DR_FRAGLET	10
RESULTS_SEARCH_8_PARAMETERS_PRECURSORS_DR_TAGLET	3
RESULTS_SEARCH_8_PARAMETERS_DEFAULT_CHARGE_STATE_1_charge	2
RESULTS_SEARCH_8_PARAMETERS_DEFAULT_CHARGE_STATE_1_probability	1
RESULTS_SEARCH_8_PARAMETERS_DEFAULT_CHARGE_STATE_2_charge	3
RESULTS_SEARCH_8_PARAMETERS_DEFAULT_CHARGE_STATE_2_probability	1
RESULTS_SEARCH_8_PARAMETERS_DEFAULT_CHARGE_STATE_3_charge	4
RESULTS_SEARCH_8_PARAMETERS_DEFAULT_CHARGE_STATE_3_probability	1
RESULTS_SEARCH_8_PARAMETERS_VERSION	5.0.1.0, 4895
RESULTS_SEARCH_8_PARAMETERS_PARAGON_VERSION	5.0.1.0, 4874
RESULTS_SEARCH_8_PARAMETERS_APPLICATION	ProteinPilot(tm) Software
RESULTS_SEARCH_8_PARAMETERS_PROGROUP_alternativedispositionmaximumfoldprobabilitydrop	100
RESULTS_SEARCH_8_PARAMETERS_PROGROUP_alternativedispositionmaximumfoldscoredrop	2
RESULTS_SEARCH_8_PARAMETERS_PROGROUP_autodiscordantpeptidethreshold	0.3
RESULTS_SEARCH_8_PARAMETERS_PROGROUP_bayesconfidencecalclulation	TRUE
RESULTS_SEARCH_8_PARAMETERS_PROGROUP_calibrateconfidence	TRUE
RESULTS_SEARCH_8_PARAMETERS_PROGROUP_compresspeptides	FALSE
RESULTS_SEARCH_8_PARAMETERS_PROGROUP_confidencepercentthresholdforexcludingothersfromquant	15
RESULTS_SEARCH_8_PARAMETERS_PROGROUP_confidencepercentthresholdforincludingselfinquant	15
RESULTS_SEARCH_8_PARAMETERS_PROGROUP_donotstoremspeaklists	FALSE
RESULTS_SEARCH_8_PARAMETERS_PROGROUP_fasta	C:\AB SCIEX\ProteinPilot Data\SearchDatabases\Uniprot_proteome_Phaseolusvulgaris&Rhizobiumleguminosarum&contaminantes.fasta
RESULTS_SEARCH_8_PARAMETERS_PROGROUP_featuregroupminpepconf	0.66
RESULTS_SEARCH_8_PARAMETERS_PROGROUP_featuregroupminups	0.47
RESULTS_SEARCH_8_PARAMETERS_PROGROUP_focusingintersection	4
RESULTS_SEARCH_8_PARAMETERS_PROGROUP_focusingminimummatchconfidence	0.1
RESULTS_SEARCH_8_PARAMETERS_PROGROUP_focusingminunusedprotscore	0.1
RESULTS_SEARCH_8_PARAMETERS_PROGROUP_focusingsubsetcutoff	6
RESULTS_SEARCH_8_PARAMETERS_PROGROUP_intersection	1.3
RESULTS_SEARCH_8_PARAMETERS_PROGROUP_minimummatchconfidencecutoff	0.001
RESULTS_SEARCH_8_PARAMETERS_PROGROUP_minunusedprotscore	0.0458
RESULTS_SEARCH_8_PARAMETERS_PROGROUP_subsetcutoff	1900-01-02
RESULTS_SEARCH_8_PARAMETERS_PROGROUP_unusedprotscorethresholdforexcludingothersfromquant	1.3
RESULTS_SEARCH_8_PARAMETERS_PEAKLIST_count	3927
RESULTS_SEARCH_8_PARAMETERS_PEAKLIST_filenumber	1
RESULTS_SEARCH_8_PARAMETERS_PEAKLIST_original_count	1910-10-01
RESULTS_SEARCH_8_PARAMETERS_PEAKLIST_originalfilename	C:\Users\5600 Procesado\Desktop\Carpetas de datos en escritorio\LibreriaPhaseolus18082018\Libreria Phaseolus18072018\LibreriaPhaseolus18082018_S1S2.wiff
RESULTS_SEARCH_8_PARAMETERS_PEAKLIST_partnumber	4
RESULTS_SEARCH_8_PARAMETERS_QUANT_TYPE_background_correction	FALSE
RESULTS_SEARCH_8_PARAMETERS_QUANT_TYPE_bias_correction	TRUE
RESULTS_SEARCH_8_PARAMETERS_QUANT_TYPE_keep_extreme_peptides_over_fraction	0
RESULTS_SEARCH_8_PARAMETERS_QUANT_TYPE_low_confidence_check	TRUE
RESULTS_SEARCH_8_PARAMETERS_QUANT_TYPE_low_intensity_check	TRUE
RESULTS_SEARCH_8_PARAMETERS_QUANT_TYPE_median_statistic	TRUE
RESULTS_SEARCH_8_PARAMETERS_QUANT_TYPE_mod_check	TRUE
RESULTS_SEARCH_8_PARAMETERS_QUANT_TYPE_quant_threshold	-1
RESULTS_SEARCH_8_PARAMETERS_QUANT_TYPE_quant_threshold_sn	9
RESULTS_SEARCH_8_PARAMETERS_QUANT_TYPE_separate_searches	FALSE
RESULTS_SEARCH_8_PARAMETERS_QUANT_TYPE_shared_msms_check	TRUE
RESULTS_SEARCH_8_PARAMETERS_PARAGON_METHOD_SETTINGS_UI_SAMPLE_TYPE	Identification
RESULTS_SEARCH_8_PARAMETERS_PARAGON_METHOD_SETTINGS_UI_CYS_ALKYLATION	MSBT and MMTS
RESULTS_SEARCH_8_PARAMETERS_PARAGON_METHOD_SETTINGS_UI_DIGESTION	Trypsin
RESULTS_SEARCH_8_PARAMETERS_PARAGON_METHOD_SETTINGS_UI_SPECIAL_FACTOR	CN-BIOTIN
RESULTS_SEARCH_8_PARAMETERS_PARAGON_METHOD_SETTINGS_UI_INSTRUMENT	TripleTOF 5600
RESULTS_SEARCH_8_PARAMETERS_PARAGON_METHOD_SETTINGS_UI_SEARCH_EFFORT	Thorough
RESULTS_SEARCH_8_PARAMETERS_PARAGON_METHOD_SETTINGS_UI_ID_FOCUS	Biological modifications
RESULTS_SEARCH_8_PARAMETERS_PARAGON_METHOD_SETTINGS_UI_USER_NAME	5600Procesado\5600 Procesado
RESULTS_SEARCH_8_PARAMETERS_PARAGON_METHOD_SETTINGS_UI_MACHINE_NAME	5600PROCESADO
RESULTS_SEARCH_8_PARAMETERS_PARAGON_METHOD_SETTINGS_UI_SEARCH_ID	6.36761e+17
RESULTS_SEARCH_8_PARAMETERS_PARAGON_METHOD_SETTINGS_UI_START_TIME	2018-10-26 08:10:20
RESULTS_SEARCH_8_PARAMETERS_PARAGON_METHOD_SETTINGS_UI_MIN_UNUSED_PROTSCORE	0.0458
RESULTS_SEARCH_8_PARAMETERS_PARAGON_METHOD_SETTINGS_UI_PSPEP	TRUE
RESULTS_SEARCH_9_time_cpu	141695
RESULTS_SEARCH_9_time_duration	145938
RESULTS_SEARCH_9_version	5.0.1.4874
RESULTS_SEARCH_9_xml:id	SEARCH:1:636761382201837186_4
RESULTS_SEARCH_9_PARAMETERS_chemical_data_edited	TRUE
RESULTS_SEARCH_9_PARAMETERS_do_multiprecursor_search	TRUE
RESULTS_SEARCH_9_PARAMETERS_do_reverse_search	TRUE
RESULTS_SEARCH_9_PARAMETERS_max_quant_labels	35
RESULTS_SEARCH_9_PARAMETERS_maxresults	15
RESULTS_SEARCH_9_PARAMETERS_separate_searches	FALSE
RESULTS_SEARCH_9_PARAMETERS_MSTOLERANCE_type	dalton
RESULTS_SEARCH_9_PARAMETERS_MSTOLERANCE_value	0.05
RESULTS_SEARCH_9_PARAMETERS_MSMSTOLERANCE_type	dalton
RESULTS_SEARCH_9_PARAMETERS_MSMSTOLERANCE_value	0.1
RESULTS_SEARCH_9_PARAMETERS_MS_STANDARD_DEVIATION_type	dalton
RESULTS_SEARCH_9_PARAMETERS_MS_STANDARD_DEVIATION_value	0.0011
RESULTS_SEARCH_9_PARAMETERS_MSMS_STANDARD_DEVIATION_type	dalton
RESULTS_SEARCH_9_PARAMETERS_MSMS_STANDARD_DEVIATION_value	0.01
RESULTS_SEARCH_9_PARAMETERS_FASTA_filename	C:\AB SCIEX\ProteinPilot Data\SearchDatabases\Uniprot_proteome_Phaseolusvulgaris&Rhizobiumleguminosarum&contaminantes.fasta
RESULTS_SEARCH_9_PARAMETERS_AUTO_CALIBRATION_ms	TRUE
RESULTS_SEARCH_9_PARAMETERS_AUTO_CALIBRATION_msexport	FALSE
RESULTS_SEARCH_9_PARAMETERS_AUTO_CALIBRATION_msms	TRUE
RESULTS_SEARCH_9_PARAMETERS_AUTO_CALIBRATION_msmstolsdratio	2.75
RESULTS_SEARCH_9_PARAMETERS_AUTO_CALIBRATION_mstolsdratio	7
RESULTS_SEARCH_9_PARAMETERS_AUTO_CALIBRATION_squareroot	TRUE
RESULTS_SEARCH_9_PARAMETERS_AUTO_CALIBRATION_type	dalton
RESULTS_SEARCH_9_PARAMETERS_AUTO_CALIBRATION_MCP_d_s_s_f	0.0666667
RESULTS_SEARCH_9_PARAMETERS_AUTO_CALIBRATION_MCP_d_s_w_f	3
RESULTS_SEARCH_9_PARAMETERS_AUTO_CALIBRATION_MCP_m_f_r_mbc	200
RESULTS_SEARCH_9_PARAMETERS_AUTO_CALIBRATION_MCP_m_m_c	10
RESULTS_SEARCH_9_PARAMETERS_AUTO_CALIBRATION_MCP_m_m_f_s	0.25
RESULTS_SEARCH_9_PARAMETERS_AUTO_CALIBRATION_MCP_m_m_p_f	0.33
RESULTS_SEARCH_9_PARAMETERS_AUTO_CALIBRATION_MCP_m_m_p_rms_f	1
RESULTS_SEARCH_9_PARAMETERS_AUTO_CALIBRATION_MCP_m_p_t_f	1
RESULTS_SEARCH_9_PARAMETERS_AUTO_CALIBRATION_MCP_m_r_h_n_b	15
RESULTS_SEARCH_9_PARAMETERS_AUTO_CALIBRATION_MCP_m_z_n_s	99
RESULTS_SEARCH_9_PARAMETERS_AUTO_CALIBRATION_MCP_m_z_s_mn_f_r	0.0666667
RESULTS_SEARCH_9_PARAMETERS_AUTO_CALIBRATION_MCP_m_z_s_mx_f_r	0.1
RESULTS_SEARCH_9_PARAMETERS_MS_AUTO_CALIBRATION_OUT_avres	-1.73891e-08
RESULTS_SEARCH_9_PARAMETERS_MS_AUTO_CALIBRATION_OUT_c0	0.000177443
RESULTS_SEARCH_9_PARAMETERS_MS_AUTO_CALIBRATION_OUT_c1minus1	-6.87167e-06
RESULTS_SEARCH_9_PARAMETERS_MS_AUTO_CALIBRATION_OUT_c2	0
RESULTS_SEARCH_9_PARAMETERS_MS_AUTO_CALIBRATION_OUT_file	1
RESULTS_SEARCH_9_PARAMETERS_MS_AUTO_CALIBRATION_OUT_partnumber	5
RESULTS_SEARCH_9_PARAMETERS_MS_AUTO_CALIBRATION_OUT_polyorder	1900-01-01
RESULTS_SEARCH_9_PARAMETERS_MS_AUTO_CALIBRATION_OUT_sample	1900-01-01
RESULTS_SEARCH_9_PARAMETERS_MS_AUTO_CALIBRATION_OUT_squareroot	TRUE
RESULTS_SEARCH_9_PARAMETERS_MSMS_AUTO_CALIBRATION_OUT_avres	-2.79425e-07
RESULTS_SEARCH_9_PARAMETERS_MSMS_AUTO_CALIBRATION_OUT_c0	-8.22215e-05
RESULTS_SEARCH_9_PARAMETERS_MSMS_AUTO_CALIBRATION_OUT_c1minus1	3.17995e-06
RESULTS_SEARCH_9_PARAMETERS_MSMS_AUTO_CALIBRATION_OUT_c2	0
RESULTS_SEARCH_9_PARAMETERS_MSMS_AUTO_CALIBRATION_OUT_file	1
RESULTS_SEARCH_9_PARAMETERS_MSMS_AUTO_CALIBRATION_OUT_partnumber	5
RESULTS_SEARCH_9_PARAMETERS_MSMS_AUTO_CALIBRATION_OUT_polyorder	1
RESULTS_SEARCH_9_PARAMETERS_MSMS_AUTO_CALIBRATION_OUT_sample	1
RESULTS_SEARCH_9_PARAMETERS_MSMS_AUTO_CALIBRATION_OUT_squareroot	TRUE
RESULTS_SEARCH_9_PARAMETERS_MAX_PRECURSORS_FRAGLET	5
RESULTS_SEARCH_9_PARAMETERS_MAX_PRECURSORS_TAGLET	1
RESULTS_SEARCH_9_PARAMETERS_PRECURSORS_DR_FRAGLET	10
RESULTS_SEARCH_9_PARAMETERS_PRECURSORS_DR_TAGLET	3
RESULTS_SEARCH_9_PARAMETERS_DEFAULT_CHARGE_STATE_1_charge	2
RESULTS_SEARCH_9_PARAMETERS_DEFAULT_CHARGE_STATE_1_probability	1
RESULTS_SEARCH_9_PARAMETERS_DEFAULT_CHARGE_STATE_2_charge	3
RESULTS_SEARCH_9_PARAMETERS_DEFAULT_CHARGE_STATE_2_probability	1
RESULTS_SEARCH_9_PARAMETERS_DEFAULT_CHARGE_STATE_3_charge	4
RESULTS_SEARCH_9_PARAMETERS_DEFAULT_CHARGE_STATE_3_probability	1
RESULTS_SEARCH_9_PARAMETERS_VERSION	5.0.1.0, 4895
RESULTS_SEARCH_9_PARAMETERS_PARAGON_VERSION	5.0.1.0, 4874
RESULTS_SEARCH_9_PARAMETERS_APPLICATION	ProteinPilot(tm) Software
RESULTS_SEARCH_9_PARAMETERS_PROGROUP_alternativedispositionmaximumfoldprobabilitydrop	100
RESULTS_SEARCH_9_PARAMETERS_PROGROUP_alternativedispositionmaximumfoldscoredrop	2
RESULTS_SEARCH_9_PARAMETERS_PROGROUP_autodiscordantpeptidethreshold	0.3
RESULTS_SEARCH_9_PARAMETERS_PROGROUP_bayesconfidencecalclulation	TRUE
RESULTS_SEARCH_9_PARAMETERS_PROGROUP_calibrateconfidence	TRUE
RESULTS_SEARCH_9_PARAMETERS_PROGROUP_compresspeptides	FALSE
RESULTS_SEARCH_9_PARAMETERS_PROGROUP_confidencepercentthresholdforexcludingothersfromquant	15
RESULTS_SEARCH_9_PARAMETERS_PROGROUP_confidencepercentthresholdforincludingselfinquant	15
RESULTS_SEARCH_9_PARAMETERS_PROGROUP_donotstoremspeaklists	FALSE
RESULTS_SEARCH_9_PARAMETERS_PROGROUP_fasta	C:\AB SCIEX\ProteinPilot Data\SearchDatabases\Uniprot_proteome_Phaseolusvulgaris&Rhizobiumleguminosarum&contaminantes.fasta
RESULTS_SEARCH_9_PARAMETERS_PROGROUP_featuregroupminpepconf	0.66
RESULTS_SEARCH_9_PARAMETERS_PROGROUP_featuregroupminups	0.47
RESULTS_SEARCH_9_PARAMETERS_PROGROUP_focusingintersection	4
RESULTS_SEARCH_9_PARAMETERS_PROGROUP_focusingminimummatchconfidence	0.1
RESULTS_SEARCH_9_PARAMETERS_PROGROUP_focusingminunusedprotscore	0.1
RESULTS_SEARCH_9_PARAMETERS_PROGROUP_focusingsubsetcutoff	6
RESULTS_SEARCH_9_PARAMETERS_PROGROUP_intersection	1.3
RESULTS_SEARCH_9_PARAMETERS_PROGROUP_minimummatchconfidencecutoff	0.001
RESULTS_SEARCH_9_PARAMETERS_PROGROUP_minunusedprotscore	0.0458
RESULTS_SEARCH_9_PARAMETERS_PROGROUP_subsetcutoff	2
RESULTS_SEARCH_9_PARAMETERS_PROGROUP_unusedprotscorethresholdforexcludingothersfromquant	1900-01-01 07:12:00
RESULTS_SEARCH_9_PARAMETERS_PEAKLIST_count	3949
RESULTS_SEARCH_9_PARAMETERS_PEAKLIST_filenumber	1
RESULTS_SEARCH_9_PARAMETERS_PEAKLIST_original_count	3949
RESULTS_SEARCH_9_PARAMETERS_PEAKLIST_originalfilename	C:\Users\5600 Procesado\Desktop\Carpetas de datos en escritorio\LibreriaPhaseolus18082018\Libreria Phaseolus18072018\LibreriaPhaseolus18082018_S1S2.wiff
RESULTS_SEARCH_9_PARAMETERS_PEAKLIST_partnumber	5
RESULTS_SEARCH_9_PARAMETERS_QUANT_TYPE_background_correction	FALSE
RESULTS_SEARCH_9_PARAMETERS_QUANT_TYPE_bias_correction	TRUE
RESULTS_SEARCH_9_PARAMETERS_QUANT_TYPE_keep_extreme_peptides_over_fraction	0
RESULTS_SEARCH_9_PARAMETERS_QUANT_TYPE_low_confidence_check	TRUE
RESULTS_SEARCH_9_PARAMETERS_QUANT_TYPE_low_intensity_check	TRUE
RESULTS_SEARCH_9_PARAMETERS_QUANT_TYPE_median_statistic	TRUE
RESULTS_SEARCH_9_PARAMETERS_QUANT_TYPE_mod_check	TRUE
RESULTS_SEARCH_9_PARAMETERS_QUANT_TYPE_quant_threshold	-1
RESULTS_SEARCH_9_PARAMETERS_QUANT_TYPE_quant_threshold_sn	9
RESULTS_SEARCH_9_PARAMETERS_QUANT_TYPE_separate_searches	FALSE
RESULTS_SEARCH_9_PARAMETERS_QUANT_TYPE_shared_msms_check	TRUE
RESULTS_SEARCH_9_PARAMETERS_PARAGON_METHOD_SETTINGS_UI_SAMPLE_TYPE	Identification
RESULTS_SEARCH_9_PARAMETERS_PARAGON_METHOD_SETTINGS_UI_CYS_ALKYLATION	MSBT and MMTS
RESULTS_SEARCH_9_PARAMETERS_PARAGON_METHOD_SETTINGS_UI_DIGESTION	Trypsin
RESULTS_SEARCH_9_PARAMETERS_PARAGON_METHOD_SETTINGS_UI_SPECIAL_FACTOR	CN-BIOTIN
RESULTS_SEARCH_9_PARAMETERS_PARAGON_METHOD_SETTINGS_UI_INSTRUMENT	TripleTOF 5600
RESULTS_SEARCH_9_PARAMETERS_PARAGON_METHOD_SETTINGS_UI_SEARCH_EFFORT	Thorough
RESULTS_SEARCH_9_PARAMETERS_PARAGON_METHOD_SETTINGS_UI_ID_FOCUS	Biological modifications
RESULTS_SEARCH_9_PARAMETERS_PARAGON_METHOD_SETTINGS_UI_USER_NAME	5600Procesado\5600 Procesado
RESULTS_SEARCH_9_PARAMETERS_PARAGON_METHOD_SETTINGS_UI_MACHINE_NAME	5600PROCESADO
RESULTS_SEARCH_9_PARAMETERS_PARAGON_METHOD_SETTINGS_UI_SEARCH_ID	6.36761e+17
RESULTS_SEARCH_9_PARAMETERS_PARAGON_METHOD_SETTINGS_UI_START_TIME	2018-10-26 08:10:20
RESULTS_SEARCH_9_PARAMETERS_PARAGON_METHOD_SETTINGS_UI_MIN_UNUSED_PROTSCORE	0.0458
RESULTS_SEARCH_9_PARAMETERS_PARAGON_METHOD_SETTINGS_UI_PSPEP	TRUE
RESULTS_SEARCH_10_time_cpu	222473
RESULTS_SEARCH_10_time_duration	222487
RESULTS_SEARCH_10_version	5.0.1.4874
RESULTS_SEARCH_10_xml:id	SEARCH:2:636761382201837186_4
RESULTS_SEARCH_10_PARAMETERS_chemical_data_edited	TRUE
RESULTS_SEARCH_10_PARAMETERS_do_multiprecursor_search	TRUE
RESULTS_SEARCH_10_PARAMETERS_do_reverse_search	TRUE
RESULTS_SEARCH_10_PARAMETERS_max_quant_labels	35
RESULTS_SEARCH_10_PARAMETERS_maxresults	15
RESULTS_SEARCH_10_PARAMETERS_separate_searches	FALSE
RESULTS_SEARCH_10_PARAMETERS_MSTOLERANCE_type	dalton
RESULTS_SEARCH_10_PARAMETERS_MSTOLERANCE_value	0.05
RESULTS_SEARCH_10_PARAMETERS_MSMSTOLERANCE_type	dalton
RESULTS_SEARCH_10_PARAMETERS_MSMSTOLERANCE_value	0.1
RESULTS_SEARCH_10_PARAMETERS_MS_STANDARD_DEVIATION_type	dalton
RESULTS_SEARCH_10_PARAMETERS_MS_STANDARD_DEVIATION_value	0.0011
RESULTS_SEARCH_10_PARAMETERS_MSMS_STANDARD_DEVIATION_type	dalton
RESULTS_SEARCH_10_PARAMETERS_MSMS_STANDARD_DEVIATION_value	0.01
RESULTS_SEARCH_10_PARAMETERS_FASTA_filename	C:\AB SCIEX\ProteinPilot Data\SearchDatabases\Uniprot_proteome_Phaseolusvulgaris&Rhizobiumleguminosarum&contaminantes.fasta
RESULTS_SEARCH_10_PARAMETERS_AUTO_CALIBRATION_ms	TRUE
RESULTS_SEARCH_10_PARAMETERS_AUTO_CALIBRATION_msexport	FALSE
RESULTS_SEARCH_10_PARAMETERS_AUTO_CALIBRATION_msms	TRUE
RESULTS_SEARCH_10_PARAMETERS_AUTO_CALIBRATION_msmstolsdratio	2.75
RESULTS_SEARCH_10_PARAMETERS_AUTO_CALIBRATION_mstolsdratio	7
RESULTS_SEARCH_10_PARAMETERS_AUTO_CALIBRATION_squareroot	TRUE
RESULTS_SEARCH_10_PARAMETERS_AUTO_CALIBRATION_type	dalton
RESULTS_SEARCH_10_PARAMETERS_AUTO_CALIBRATION_MCP_d_s_s_f	0.0666667
RESULTS_SEARCH_10_PARAMETERS_AUTO_CALIBRATION_MCP_d_s_w_f	3
RESULTS_SEARCH_10_PARAMETERS_AUTO_CALIBRATION_MCP_m_f_r_mbc	200
RESULTS_SEARCH_10_PARAMETERS_AUTO_CALIBRATION_MCP_m_m_c	10
RESULTS_SEARCH_10_PARAMETERS_AUTO_CALIBRATION_MCP_m_m_f_s	0.25
RESULTS_SEARCH_10_PARAMETERS_AUTO_CALIBRATION_MCP_m_m_p_f	0.33
RESULTS_SEARCH_10_PARAMETERS_AUTO_CALIBRATION_MCP_m_m_p_rms_f	1
RESULTS_SEARCH_10_PARAMETERS_AUTO_CALIBRATION_MCP_m_p_t_f	1
RESULTS_SEARCH_10_PARAMETERS_AUTO_CALIBRATION_MCP_m_r_h_n_b	15
RESULTS_SEARCH_10_PARAMETERS_AUTO_CALIBRATION_MCP_m_z_n_s	99
RESULTS_SEARCH_10_PARAMETERS_AUTO_CALIBRATION_MCP_m_z_s_mn_f_r	0.0666667
RESULTS_SEARCH_10_PARAMETERS_AUTO_CALIBRATION_MCP_m_z_s_mx_f_r	0.1
RESULTS_SEARCH_10_PARAMETERS_MS_AUTO_CALIBRATION_OUT_avres	-1.73891e-08
RESULTS_SEARCH_10_PARAMETERS_MS_AUTO_CALIBRATION_OUT_c0	0.000177443
RESULTS_SEARCH_10_PARAMETERS_MS_AUTO_CALIBRATION_OUT_c1minus1	-6.87167e-06
RESULTS_SEARCH_10_PARAMETERS_MS_AUTO_CALIBRATION_OUT_c2	0
RESULTS_SEARCH_10_PARAMETERS_MS_AUTO_CALIBRATION_OUT_file	1
RESULTS_SEARCH_10_PARAMETERS_MS_AUTO_CALIBRATION_OUT_partnumber	5
RESULTS_SEARCH_10_PARAMETERS_MS_AUTO_CALIBRATION_OUT_polyorder	1
RESULTS_SEARCH_10_PARAMETERS_MS_AUTO_CALIBRATION_OUT_sample	1
RESULTS_SEARCH_10_PARAMETERS_MS_AUTO_CALIBRATION_OUT_squareroot	TRUE
RESULTS_SEARCH_10_PARAMETERS_MSMS_AUTO_CALIBRATION_OUT_avres	-2.79425e-07
RESULTS_SEARCH_10_PARAMETERS_MSMS_AUTO_CALIBRATION_OUT_c0	-8.22215e-05
RESULTS_SEARCH_10_PARAMETERS_MSMS_AUTO_CALIBRATION_OUT_c1minus1	3.17995e-06
RESULTS_SEARCH_10_PARAMETERS_MSMS_AUTO_CALIBRATION_OUT_c2	0
RESULTS_SEARCH_10_PARAMETERS_MSMS_AUTO_CALIBRATION_OUT_file	1
RESULTS_SEARCH_10_PARAMETERS_MSMS_AUTO_CALIBRATION_OUT_partnumber	5
RESULTS_SEARCH_10_PARAMETERS_MSMS_AUTO_CALIBRATION_OUT_polyorder	1
RESULTS_SEARCH_10_PARAMETERS_MSMS_AUTO_CALIBRATION_OUT_sample	1
RESULTS_SEARCH_10_PARAMETERS_MSMS_AUTO_CALIBRATION_OUT_squareroot	TRUE
RESULTS_SEARCH_10_PARAMETERS_MAX_PRECURSORS_FRAGLET	5
RESULTS_SEARCH_10_PARAMETERS_MAX_PRECURSORS_TAGLET	1
RESULTS_SEARCH_10_PARAMETERS_PRECURSORS_DR_FRAGLET	10
RESULTS_SEARCH_10_PARAMETERS_PRECURSORS_DR_TAGLET	3
RESULTS_SEARCH_10_PARAMETERS_DEFAULT_CHARGE_STATE_1_charge	2
RESULTS_SEARCH_10_PARAMETERS_DEFAULT_CHARGE_STATE_1_probability	1
RESULTS_SEARCH_10_PARAMETERS_DEFAULT_CHARGE_STATE_2_charge	3
RESULTS_SEARCH_10_PARAMETERS_DEFAULT_CHARGE_STATE_2_probability	1
RESULTS_SEARCH_10_PARAMETERS_DEFAULT_CHARGE_STATE_3_charge	1900-01-04
RESULTS_SEARCH_10_PARAMETERS_DEFAULT_CHARGE_STATE_3_probability	1
RESULTS_SEARCH_10_PARAMETERS_VERSION	5.0.1.0, 4895
RESULTS_SEARCH_10_PARAMETERS_PARAGON_VERSION	5.0.1.0, 4874
RESULTS_SEARCH_10_PARAMETERS_APPLICATION	ProteinPilot(tm) Software
RESULTS_SEARCH_10_PARAMETERS_PROGROUP_alternativedispositionmaximumfoldprobabilitydrop	100
RESULTS_SEARCH_10_PARAMETERS_PROGROUP_alternativedispositionmaximumfoldscoredrop	2
RESULTS_SEARCH_10_PARAMETERS_PROGROUP_autodiscordantpeptidethreshold	0.3
RESULTS_SEARCH_10_PARAMETERS_PROGROUP_bayesconfidencecalclulation	TRUE
RESULTS_SEARCH_10_PARAMETERS_PROGROUP_calibrateconfidence	TRUE
RESULTS_SEARCH_10_PARAMETERS_PROGROUP_compresspeptides	FALSE
RESULTS_SEARCH_10_PARAMETERS_PROGROUP_confidencepercentthresholdforexcludingothersfromquant	15
RESULTS_SEARCH_10_PARAMETERS_PROGROUP_confidencepercentthresholdforincludingselfinquant	15
RESULTS_SEARCH_10_PARAMETERS_PROGROUP_donotstoremspeaklists	FALSE
RESULTS_SEARCH_10_PARAMETERS_PROGROUP_fasta	C:\AB SCIEX\ProteinPilot Data\SearchDatabases\Uniprot_proteome_Phaseolusvulgaris&Rhizobiumleguminosarum&contaminantes.fasta
RESULTS_SEARCH_10_PARAMETERS_PROGROUP_featuregroupminpepconf	0.66
RESULTS_SEARCH_10_PARAMETERS_PROGROUP_featuregroupminups	0.47
RESULTS_SEARCH_10_PARAMETERS_PROGROUP_focusingintersection	4
RESULTS_SEARCH_10_PARAMETERS_PROGROUP_focusingminimummatchconfidence	0.1
RESULTS_SEARCH_10_PARAMETERS_PROGROUP_focusingminunusedprotscore	0.1
RESULTS_SEARCH_10_PARAMETERS_PROGROUP_focusingsubsetcutoff	6
RESULTS_SEARCH_10_PARAMETERS_PROGROUP_intersection	1.3
RESULTS_SEARCH_10_PARAMETERS_PROGROUP_minimummatchconfidencecutoff	0.001
RESULTS_SEARCH_10_PARAMETERS_PROGROUP_minunusedprotscore	01:05:57.120000
RESULTS_SEARCH_10_PARAMETERS_PROGROUP_subsetcutoff	2
RESULTS_SEARCH_10_PARAMETERS_PROGROUP_unusedprotscorethresholdforexcludingothersfromquant	1.3
RESULTS_SEARCH_10_PARAMETERS_PEAKLIST_count	3949
RESULTS_SEARCH_10_PARAMETERS_PEAKLIST_filenumber	1
RESULTS_SEARCH_10_PARAMETERS_PEAKLIST_original_count	3949
RESULTS_SEARCH_10_PARAMETERS_PEAKLIST_originalfilename	C:\Users\5600 Procesado\Desktop\Carpetas de datos en escritorio\LibreriaPhaseolus18082018\Libreria Phaseolus18072018\LibreriaPhaseolus18082018_S1S2.wiff
RESULTS_SEARCH_10_PARAMETERS_PEAKLIST_partnumber	5
RESULTS_SEARCH_10_PARAMETERS_QUANT_TYPE_background_correction	FALSE
RESULTS_SEARCH_10_PARAMETERS_QUANT_TYPE_bias_correction	TRUE
RESULTS_SEARCH_10_PARAMETERS_QUANT_TYPE_keep_extreme_peptides_over_fraction	0
RESULTS_SEARCH_10_PARAMETERS_QUANT_TYPE_low_confidence_check	TRUE
RESULTS_SEARCH_10_PARAMETERS_QUANT_TYPE_low_intensity_check	TRUE
RESULTS_SEARCH_10_PARAMETERS_QUANT_TYPE_median_statistic	TRUE
RESULTS_SEARCH_10_PARAMETERS_QUANT_TYPE_mod_check	TRUE
RESULTS_SEARCH_10_PARAMETERS_QUANT_TYPE_quant_threshold	-1
RESULTS_SEARCH_10_PARAMETERS_QUANT_TYPE_quant_threshold_sn	9
RESULTS_SEARCH_10_PARAMETERS_QUANT_TYPE_separate_searches	FALSE
RESULTS_SEARCH_10_PARAMETERS_QUANT_TYPE_shared_msms_check	TRUE
RESULTS_SEARCH_10_PARAMETERS_PARAGON_METHOD_SETTINGS_UI_SAMPLE_TYPE	Identification
RESULTS_SEARCH_10_PARAMETERS_PARAGON_METHOD_SETTINGS_UI_CYS_ALKYLATION	MSBT and MMTS
RESULTS_SEARCH_10_PARAMETERS_PARAGON_METHOD_SETTINGS_UI_DIGESTION	Trypsin
RESULTS_SEARCH_10_PARAMETERS_PARAGON_METHOD_SETTINGS_UI_SPECIAL_FACTOR	CN-BIOTIN
RESULTS_SEARCH_10_PARAMETERS_PARAGON_METHOD_SETTINGS_UI_INSTRUMENT	TripleTOF 5600
RESULTS_SEARCH_10_PARAMETERS_PARAGON_METHOD_SETTINGS_UI_SEARCH_EFFORT	Thorough
RESULTS_SEARCH_10_PARAMETERS_PARAGON_METHOD_SETTINGS_UI_ID_FOCUS	Biological modifications
RESULTS_SEARCH_10_PARAMETERS_PARAGON_METHOD_SETTINGS_UI_USER_NAME	5600Procesado\5600 Procesado
RESULTS_SEARCH_10_PARAMETERS_PARAGON_METHOD_SETTINGS_UI_MACHINE_NAME	5600PROCESADO
RESULTS_SEARCH_10_PARAMETERS_PARAGON_METHOD_SETTINGS_UI_SEARCH_ID	6.36761e+17
RESULTS_SEARCH_10_PARAMETERS_PARAGON_METHOD_SETTINGS_UI_START_TIME	2018-10-26 08:10:20
RESULTS_SEARCH_10_PARAMETERS_PARAGON_METHOD_SETTINGS_UI_MIN_UNUSED_PROTSCORE	0.0458
RESULTS_SEARCH_10_PARAMETERS_PARAGON_METHOD_SETTINGS_UI_PSPEP	TRUE
RESULTS_SEARCH_11_time_cpu	153832
RESULTS_SEARCH_11_time_duration	158745
RESULTS_SEARCH_11_version	5.0.1.4874
RESULTS_SEARCH_11_xml:id	SEARCH:1:636761382201837186_5
RESULTS_SEARCH_11_PARAMETERS_chemical_data_edited	TRUE
RESULTS_SEARCH_11_PARAMETERS_do_multiprecursor_search	TRUE
RESULTS_SEARCH_11_PARAMETERS_do_reverse_search	TRUE
RESULTS_SEARCH_11_PARAMETERS_max_quant_labels	35
RESULTS_SEARCH_11_PARAMETERS_maxresults	15
RESULTS_SEARCH_11_PARAMETERS_separate_searches	FALSE
RESULTS_SEARCH_11_PARAMETERS_MSTOLERANCE_type	dalton
RESULTS_SEARCH_11_PARAMETERS_MSTOLERANCE_value	0.05
RESULTS_SEARCH_11_PARAMETERS_MSMSTOLERANCE_type	dalton
RESULTS_SEARCH_11_PARAMETERS_MSMSTOLERANCE_value	0.1
RESULTS_SEARCH_11_PARAMETERS_MS_STANDARD_DEVIATION_type	dalton
RESULTS_SEARCH_11_PARAMETERS_MS_STANDARD_DEVIATION_value	0.0011
RESULTS_SEARCH_11_PARAMETERS_MSMS_STANDARD_DEVIATION_type	dalton
RESULTS_SEARCH_11_PARAMETERS_MSMS_STANDARD_DEVIATION_value	0.01
RESULTS_SEARCH_11_PARAMETERS_FASTA_filename	C:\AB SCIEX\ProteinPilot Data\SearchDatabases\Uniprot_proteome_Phaseolusvulgaris&Rhizobiumleguminosarum&contaminantes.fasta
RESULTS_SEARCH_11_PARAMETERS_AUTO_CALIBRATION_ms	TRUE
RESULTS_SEARCH_11_PARAMETERS_AUTO_CALIBRATION_msexport	FALSE
RESULTS_SEARCH_11_PARAMETERS_AUTO_CALIBRATION_msms	TRUE
RESULTS_SEARCH_11_PARAMETERS_AUTO_CALIBRATION_msmstolsdratio	2.75
RESULTS_SEARCH_11_PARAMETERS_AUTO_CALIBRATION_mstolsdratio	7
RESULTS_SEARCH_11_PARAMETERS_AUTO_CALIBRATION_squareroot	TRUE
RESULTS_SEARCH_11_PARAMETERS_AUTO_CALIBRATION_type	dalton
RESULTS_SEARCH_11_PARAMETERS_AUTO_CALIBRATION_MCP_d_s_s_f	0.0666667
RESULTS_SEARCH_11_PARAMETERS_AUTO_CALIBRATION_MCP_d_s_w_f	3
RESULTS_SEARCH_11_PARAMETERS_AUTO_CALIBRATION_MCP_m_f_r_mbc	200
RESULTS_SEARCH_11_PARAMETERS_AUTO_CALIBRATION_MCP_m_m_c	10
RESULTS_SEARCH_11_PARAMETERS_AUTO_CALIBRATION_MCP_m_m_f_s	0.25
RESULTS_SEARCH_11_PARAMETERS_AUTO_CALIBRATION_MCP_m_m_p_f	0.33
RESULTS_SEARCH_11_PARAMETERS_AUTO_CALIBRATION_MCP_m_m_p_rms_f	1
RESULTS_SEARCH_11_PARAMETERS_AUTO_CALIBRATION_MCP_m_p_t_f	1
RESULTS_SEARCH_11_PARAMETERS_AUTO_CALIBRATION_MCP_m_r_h_n_b	15
RESULTS_SEARCH_11_PARAMETERS_AUTO_CALIBRATION_MCP_m_z_n_s	99
RESULTS_SEARCH_11_PARAMETERS_AUTO_CALIBRATION_MCP_m_z_s_mn_f_r	0.0666667
RESULTS_SEARCH_11_PARAMETERS_AUTO_CALIBRATION_MCP_m_z_s_mx_f_r	0.1
RESULTS_SEARCH_11_PARAMETERS_MS_AUTO_CALIBRATION_OUT_avres	-2.12722e-07
RESULTS_SEARCH_11_PARAMETERS_MS_AUTO_CALIBRATION_OUT_c0	4.50939e-05
RESULTS_SEARCH_11_PARAMETERS_MS_AUTO_CALIBRATION_OUT_c1minus1	-1.50504e-06
RESULTS_SEARCH_11_PARAMETERS_MS_AUTO_CALIBRATION_OUT_c2	0
RESULTS_SEARCH_11_PARAMETERS_MS_AUTO_CALIBRATION_OUT_file	1
RESULTS_SEARCH_11_PARAMETERS_MS_AUTO_CALIBRATION_OUT_partnumber	6
RESULTS_SEARCH_11_PARAMETERS_MS_AUTO_CALIBRATION_OUT_polyorder	1
RESULTS_SEARCH_11_PARAMETERS_MS_AUTO_CALIBRATION_OUT_sample	1
RESULTS_SEARCH_11_PARAMETERS_MS_AUTO_CALIBRATION_OUT_squareroot	TRUE
RESULTS_SEARCH_11_PARAMETERS_MSMS_AUTO_CALIBRATION_OUT_avres	1.47163e-08
RESULTS_SEARCH_11_PARAMETERS_MSMS_AUTO_CALIBRATION_OUT_c0	-0.000101125
RESULTS_SEARCH_11_PARAMETERS_MSMS_AUTO_CALIBRATION_OUT_c1minus1	3.98742e-06
RESULTS_SEARCH_11_PARAMETERS_MSMS_AUTO_CALIBRATION_OUT_c2	0
RESULTS_SEARCH_11_PARAMETERS_MSMS_AUTO_CALIBRATION_OUT_file	1
RESULTS_SEARCH_11_PARAMETERS_MSMS_AUTO_CALIBRATION_OUT_partnumber	6
RESULTS_SEARCH_11_PARAMETERS_MSMS_AUTO_CALIBRATION_OUT_polyorder	1
RESULTS_SEARCH_11_PARAMETERS_MSMS_AUTO_CALIBRATION_OUT_sample	1
RESULTS_SEARCH_11_PARAMETERS_MSMS_AUTO_CALIBRATION_OUT_squareroot	TRUE
RESULTS_SEARCH_11_PARAMETERS_MAX_PRECURSORS_FRAGLET	5
RESULTS_SEARCH_11_PARAMETERS_MAX_PRECURSORS_TAGLET	1
RESULTS_SEARCH_11_PARAMETERS_PRECURSORS_DR_FRAGLET	10
RESULTS_SEARCH_11_PARAMETERS_PRECURSORS_DR_TAGLET	3
RESULTS_SEARCH_11_PARAMETERS_DEFAULT_CHARGE_STATE_1_charge	2
RESULTS_SEARCH_11_PARAMETERS_DEFAULT_CHARGE_STATE_1_probability	1
RESULTS_SEARCH_11_PARAMETERS_DEFAULT_CHARGE_STATE_2_charge	3
RESULTS_SEARCH_11_PARAMETERS_DEFAULT_CHARGE_STATE_2_probability	1900-01-01
RESULTS_SEARCH_11_PARAMETERS_DEFAULT_CHARGE_STATE_3_charge	4
RESULTS_SEARCH_11_PARAMETERS_DEFAULT_CHARGE_STATE_3_probability	1
RESULTS_SEARCH_11_PARAMETERS_VERSION	5.0.1.0, 4895
RESULTS_SEARCH_11_PARAMETERS_PARAGON_VERSION	5.0.1.0, 4874
RESULTS_SEARCH_11_PARAMETERS_APPLICATION	ProteinPilot(tm) Software
RESULTS_SEARCH_11_PARAMETERS_PROGROUP_alternativedispositionmaximumfoldprobabilitydrop	100
RESULTS_SEARCH_11_PARAMETERS_PROGROUP_alternativedispositionmaximumfoldscoredrop	2
RESULTS_SEARCH_11_PARAMETERS_PROGROUP_autodiscordantpeptidethreshold	0.3
RESULTS_SEARCH_11_PARAMETERS_PROGROUP_bayesconfidencecalclulation	TRUE
RESULTS_SEARCH_11_PARAMETERS_PROGROUP_calibrateconfidence	TRUE
RESULTS_SEARCH_11_PARAMETERS_PROGROUP_compresspeptides	FALSE
RESULTS_SEARCH_11_PARAMETERS_PROGROUP_confidencepercentthresholdforexcludingothersfromquant	15
RESULTS_SEARCH_11_PARAMETERS_PROGROUP_confidencepercentthresholdforincludingselfinquant	15
RESULTS_SEARCH_11_PARAMETERS_PROGROUP_donotstoremspeaklists	FALSE
RESULTS_SEARCH_11_PARAMETERS_PROGROUP_fasta	C:\AB SCIEX\ProteinPilot Data\SearchDatabases\Uniprot_proteome_Phaseolusvulgaris&Rhizobiumleguminosarum&contaminantes.fasta
RESULTS_SEARCH_11_PARAMETERS_PROGROUP_featuregroupminpepconf	0.66
RESULTS_SEARCH_11_PARAMETERS_PROGROUP_featuregroupminups	0.47
RESULTS_SEARCH_11_PARAMETERS_PROGROUP_focusingintersection	4
RESULTS_SEARCH_11_PARAMETERS_PROGROUP_focusingminimummatchconfidence	0.1
RESULTS_SEARCH_11_PARAMETERS_PROGROUP_focusingminunusedprotscore	0.1
RESULTS_SEARCH_11_PARAMETERS_PROGROUP_focusingsubsetcutoff	6
RESULTS_SEARCH_11_PARAMETERS_PROGROUP_intersection	1900-01-01 07:12:00
RESULTS_SEARCH_11_PARAMETERS_PROGROUP_minimummatchconfidencecutoff	0.001
RESULTS_SEARCH_11_PARAMETERS_PROGROUP_minunusedprotscore	0.0458
RESULTS_SEARCH_11_PARAMETERS_PROGROUP_subsetcutoff	2
RESULTS_SEARCH_11_PARAMETERS_PROGROUP_unusedprotscorethresholdforexcludingothersfromquant	1.3
RESULTS_SEARCH_11_PARAMETERS_PEAKLIST_count	3949
RESULTS_SEARCH_11_PARAMETERS_PEAKLIST_filenumber	1
RESULTS_SEARCH_11_PARAMETERS_PEAKLIST_original_count	3949
RESULTS_SEARCH_11_PARAMETERS_PEAKLIST_originalfilename	C:\Users\5600 Procesado\Desktop\Carpetas de datos en escritorio\LibreriaPhaseolus18082018\Libreria Phaseolus18072018\LibreriaPhaseolus18082018_S1S2.wiff
RESULTS_SEARCH_11_PARAMETERS_PEAKLIST_partnumber	6
RESULTS_SEARCH_11_PARAMETERS_QUANT_TYPE_background_correction	FALSE
RESULTS_SEARCH_11_PARAMETERS_QUANT_TYPE_bias_correction	TRUE
RESULTS_SEARCH_11_PARAMETERS_QUANT_TYPE_keep_extreme_peptides_over_fraction	0
RESULTS_SEARCH_11_PARAMETERS_QUANT_TYPE_low_confidence_check	TRUE
RESULTS_SEARCH_11_PARAMETERS_QUANT_TYPE_low_intensity_check	TRUE
RESULTS_SEARCH_11_PARAMETERS_QUANT_TYPE_median_statistic	TRUE
RESULTS_SEARCH_11_PARAMETERS_QUANT_TYPE_mod_check	TRUE
RESULTS_SEARCH_11_PARAMETERS_QUANT_TYPE_quant_threshold	-1
RESULTS_SEARCH_11_PARAMETERS_QUANT_TYPE_quant_threshold_sn	9
RESULTS_SEARCH_11_PARAMETERS_QUANT_TYPE_separate_searches	FALSE
RESULTS_SEARCH_11_PARAMETERS_QUANT_TYPE_shared_msms_check	TRUE
RESULTS_SEARCH_11_PARAMETERS_PARAGON_METHOD_SETTINGS_UI_SAMPLE_TYPE	Identification
RESULTS_SEARCH_11_PARAMETERS_PARAGON_METHOD_SETTINGS_UI_CYS_ALKYLATION	MSBT and MMTS
RESULTS_SEARCH_11_PARAMETERS_PARAGON_METHOD_SETTINGS_UI_DIGESTION	Trypsin
RESULTS_SEARCH_11_PARAMETERS_PARAGON_METHOD_SETTINGS_UI_SPECIAL_FACTOR	CN-BIOTIN
RESULTS_SEARCH_11_PARAMETERS_PARAGON_METHOD_SETTINGS_UI_INSTRUMENT	TripleTOF 5600
RESULTS_SEARCH_11_PARAMETERS_PARAGON_METHOD_SETTINGS_UI_SEARCH_EFFORT	Thorough
RESULTS_SEARCH_11_PARAMETERS_PARAGON_METHOD_SETTINGS_UI_ID_FOCUS	Biological modifications
RESULTS_SEARCH_11_PARAMETERS_PARAGON_METHOD_SETTINGS_UI_USER_NAME	5600Procesado\5600 Procesado
RESULTS_SEARCH_11_PARAMETERS_PARAGON_METHOD_SETTINGS_UI_MACHINE_NAME	5600PROCESADO
RESULTS_SEARCH_11_PARAMETERS_PARAGON_METHOD_SETTINGS_UI_SEARCH_ID	6.36761e+17
RESULTS_SEARCH_11_PARAMETERS_PARAGON_METHOD_SETTINGS_UI_START_TIME	2018-10-26 08:10:20
RESULTS_SEARCH_11_PARAMETERS_PARAGON_METHOD_SETTINGS_UI_MIN_UNUSED_PROTSCORE	0.0458
RESULTS_SEARCH_11_PARAMETERS_PARAGON_METHOD_SETTINGS_UI_PSPEP	TRUE
RESULTS_SEARCH_12_time_cpu	241879
RESULTS_SEARCH_12_time_duration	241894
RESULTS_SEARCH_12_version	5.0.1.4874
RESULTS_SEARCH_12_xml:id	SEARCH:2:636761382201837186_5
RESULTS_SEARCH_12_PARAMETERS_chemical_data_edited	TRUE
RESULTS_SEARCH_12_PARAMETERS_do_multiprecursor_search	TRUE
RESULTS_SEARCH_12_PARAMETERS_do_reverse_search	TRUE
RESULTS_SEARCH_12_PARAMETERS_max_quant_labels	35
RESULTS_SEARCH_12_PARAMETERS_maxresults	15
RESULTS_SEARCH_12_PARAMETERS_separate_searches	FALSE
RESULTS_SEARCH_12_PARAMETERS_MSTOLERANCE_type	dalton
RESULTS_SEARCH_12_PARAMETERS_MSTOLERANCE_value	0.05
RESULTS_SEARCH_12_PARAMETERS_MSMSTOLERANCE_type	dalton
RESULTS_SEARCH_12_PARAMETERS_MSMSTOLERANCE_value	0.1
RESULTS_SEARCH_12_PARAMETERS_MS_STANDARD_DEVIATION_type	dalton
RESULTS_SEARCH_12_PARAMETERS_MS_STANDARD_DEVIATION_value	0.0011
RESULTS_SEARCH_12_PARAMETERS_MSMS_STANDARD_DEVIATION_type	dalton
RESULTS_SEARCH_12_PARAMETERS_MSMS_STANDARD_DEVIATION_value	0.01
RESULTS_SEARCH_12_PARAMETERS_FASTA_filename	C:\AB SCIEX\ProteinPilot Data\SearchDatabases\Uniprot_proteome_Phaseolusvulgaris&Rhizobiumleguminosarum&contaminantes.fasta
RESULTS_SEARCH_12_PARAMETERS_AUTO_CALIBRATION_ms	TRUE
RESULTS_SEARCH_12_PARAMETERS_AUTO_CALIBRATION_msexport	FALSE
RESULTS_SEARCH_12_PARAMETERS_AUTO_CALIBRATION_msms	TRUE
RESULTS_SEARCH_12_PARAMETERS_AUTO_CALIBRATION_msmstolsdratio	2.75
RESULTS_SEARCH_12_PARAMETERS_AUTO_CALIBRATION_mstolsdratio	7
RESULTS_SEARCH_12_PARAMETERS_AUTO_CALIBRATION_squareroot	TRUE
RESULTS_SEARCH_12_PARAMETERS_AUTO_CALIBRATION_type	dalton
RESULTS_SEARCH_12_PARAMETERS_AUTO_CALIBRATION_MCP_d_s_s_f	0.0666667
RESULTS_SEARCH_12_PARAMETERS_AUTO_CALIBRATION_MCP_d_s_w_f	3
RESULTS_SEARCH_12_PARAMETERS_AUTO_CALIBRATION_MCP_m_f_r_mbc	200
RESULTS_SEARCH_12_PARAMETERS_AUTO_CALIBRATION_MCP_m_m_c	10
RESULTS_SEARCH_12_PARAMETERS_AUTO_CALIBRATION_MCP_m_m_f_s	0.25
RESULTS_SEARCH_12_PARAMETERS_AUTO_CALIBRATION_MCP_m_m_p_f	0.33
RESULTS_SEARCH_12_PARAMETERS_AUTO_CALIBRATION_MCP_m_m_p_rms_f	1
RESULTS_SEARCH_12_PARAMETERS_AUTO_CALIBRATION_MCP_m_p_t_f	1
RESULTS_SEARCH_12_PARAMETERS_AUTO_CALIBRATION_MCP_m_r_h_n_b	15
RESULTS_SEARCH_12_PARAMETERS_AUTO_CALIBRATION_MCP_m_z_n_s	99
RESULTS_SEARCH_12_PARAMETERS_AUTO_CALIBRATION_MCP_m_z_s_mn_f_r	0.0666667
RESULTS_SEARCH_12_PARAMETERS_AUTO_CALIBRATION_MCP_m_z_s_mx_f_r	0.1
RESULTS_SEARCH_12_PARAMETERS_MS_AUTO_CALIBRATION_OUT_avres	-2.12722e-07
RESULTS_SEARCH_12_PARAMETERS_MS_AUTO_CALIBRATION_OUT_c0	4.50939e-05
RESULTS_SEARCH_12_PARAMETERS_MS_AUTO_CALIBRATION_OUT_c1minus1	-1.50504e-06
RESULTS_SEARCH_12_PARAMETERS_MS_AUTO_CALIBRATION_OUT_c2	0
RESULTS_SEARCH_12_PARAMETERS_MS_AUTO_CALIBRATION_OUT_file	1
RESULTS_SEARCH_12_PARAMETERS_MS_AUTO_CALIBRATION_OUT_partnumber	6
RESULTS_SEARCH_12_PARAMETERS_MS_AUTO_CALIBRATION_OUT_polyorder	1
RESULTS_SEARCH_12_PARAMETERS_MS_AUTO_CALIBRATION_OUT_sample	1
RESULTS_SEARCH_12_PARAMETERS_MS_AUTO_CALIBRATION_OUT_squareroot	TRUE
RESULTS_SEARCH_12_PARAMETERS_MSMS_AUTO_CALIBRATION_OUT_avres	1.47163e-08
RESULTS_SEARCH_12_PARAMETERS_MSMS_AUTO_CALIBRATION_OUT_c0	-0.000101125
RESULTS_SEARCH_12_PARAMETERS_MSMS_AUTO_CALIBRATION_OUT_c1minus1	3.98742e-06
RESULTS_SEARCH_12_PARAMETERS_MSMS_AUTO_CALIBRATION_OUT_c2	0
RESULTS_SEARCH_12_PARAMETERS_MSMS_AUTO_CALIBRATION_OUT_file	1
RESULTS_SEARCH_12_PARAMETERS_MSMS_AUTO_CALIBRATION_OUT_partnumber	6
RESULTS_SEARCH_12_PARAMETERS_MSMS_AUTO_CALIBRATION_OUT_polyorder	1
RESULTS_SEARCH_12_PARAMETERS_MSMS_AUTO_CALIBRATION_OUT_sample	1
RESULTS_SEARCH_12_PARAMETERS_MSMS_AUTO_CALIBRATION_OUT_squareroot	TRUE
RESULTS_SEARCH_12_PARAMETERS_MAX_PRECURSORS_FRAGLET	1900-01-05
RESULTS_SEARCH_12_PARAMETERS_MAX_PRECURSORS_TAGLET	1
RESULTS_SEARCH_12_PARAMETERS_PRECURSORS_DR_FRAGLET	10
RESULTS_SEARCH_12_PARAMETERS_PRECURSORS_DR_TAGLET	3
RESULTS_SEARCH_12_PARAMETERS_DEFAULT_CHARGE_STATE_1_charge	2
RESULTS_SEARCH_12_PARAMETERS_DEFAULT_CHARGE_STATE_1_probability	1
RESULTS_SEARCH_12_PARAMETERS_DEFAULT_CHARGE_STATE_2_charge	3
RESULTS_SEARCH_12_PARAMETERS_DEFAULT_CHARGE_STATE_2_probability	1900-01-01
RESULTS_SEARCH_12_PARAMETERS_DEFAULT_CHARGE_STATE_3_charge	1900-01-04
RESULTS_SEARCH_12_PARAMETERS_DEFAULT_CHARGE_STATE_3_probability	1
RESULTS_SEARCH_12_PARAMETERS_VERSION	5.0.1.0, 4895
RESULTS_SEARCH_12_PARAMETERS_PARAGON_VERSION	5.0.1.0, 4874
RESULTS_SEARCH_12_PARAMETERS_APPLICATION	ProteinPilot(tm) Software
RESULTS_SEARCH_12_PARAMETERS_PROGROUP_alternativedispositionmaximumfoldprobabilitydrop	100
RESULTS_SEARCH_12_PARAMETERS_PROGROUP_alternativedispositionmaximumfoldscoredrop	2
RESULTS_SEARCH_12_PARAMETERS_PROGROUP_autodiscordantpeptidethreshold	0.3
RESULTS_SEARCH_12_PARAMETERS_PROGROUP_bayesconfidencecalclulation	TRUE
RESULTS_SEARCH_12_PARAMETERS_PROGROUP_calibrateconfidence	TRUE
RESULTS_SEARCH_12_PARAMETERS_PROGROUP_compresspeptides	FALSE
RESULTS_SEARCH_12_PARAMETERS_PROGROUP_confidencepercentthresholdforexcludingothersfromquant	15
RESULTS_SEARCH_12_PARAMETERS_PROGROUP_confidencepercentthresholdforincludingselfinquant	15
RESULTS_SEARCH_12_PARAMETERS_PROGROUP_donotstoremspeaklists	FALSE
RESULTS_SEARCH_12_PARAMETERS_PROGROUP_fasta	C:\AB SCIEX\ProteinPilot Data\SearchDatabases\Uniprot_proteome_Phaseolusvulgaris&Rhizobiumleguminosarum&contaminantes.fasta
RESULTS_SEARCH_12_PARAMETERS_PROGROUP_featuregroupminpepconf	0.66
RESULTS_SEARCH_12_PARAMETERS_PROGROUP_featuregroupminups	0.47
RESULTS_SEARCH_12_PARAMETERS_PROGROUP_focusingintersection	4
RESULTS_SEARCH_12_PARAMETERS_PROGROUP_focusingminimummatchconfidence	0.1
RESULTS_SEARCH_12_PARAMETERS_PROGROUP_focusingminunusedprotscore	02:24:00
RESULTS_SEARCH_12_PARAMETERS_PROGROUP_focusingsubsetcutoff	6
RESULTS_SEARCH_12_PARAMETERS_PROGROUP_intersection	1.3
RESULTS_SEARCH_12_PARAMETERS_PROGROUP_minimummatchconfidencecutoff	0.001
RESULTS_SEARCH_12_PARAMETERS_PROGROUP_minunusedprotscore	0.0458
RESULTS_SEARCH_12_PARAMETERS_PROGROUP_subsetcutoff	2
RESULTS_SEARCH_12_PARAMETERS_PROGROUP_unusedprotscorethresholdforexcludingothersfromquant	1.3
RESULTS_SEARCH_12_PARAMETERS_PEAKLIST_count	3949
RESULTS_SEARCH_12_PARAMETERS_PEAKLIST_filenumber	1
RESULTS_SEARCH_12_PARAMETERS_PEAKLIST_original_count	3949
RESULTS_SEARCH_12_PARAMETERS_PEAKLIST_originalfilename	C:\Users\5600 Procesado\Desktop\Carpetas de datos en escritorio\LibreriaPhaseolus18082018\Libreria Phaseolus18072018\LibreriaPhaseolus18082018_S1S2.wiff
RESULTS_SEARCH_12_PARAMETERS_PEAKLIST_partnumber	6
RESULTS_SEARCH_12_PARAMETERS_QUANT_TYPE_background_correction	FALSE
RESULTS_SEARCH_12_PARAMETERS_QUANT_TYPE_bias_correction	TRUE
RESULTS_SEARCH_12_PARAMETERS_QUANT_TYPE_keep_extreme_peptides_over_fraction	0
RESULTS_SEARCH_12_PARAMETERS_QUANT_TYPE_low_confidence_check	TRUE
RESULTS_SEARCH_12_PARAMETERS_QUANT_TYPE_low_intensity_check	TRUE
RESULTS_SEARCH_12_PARAMETERS_QUANT_TYPE_median_statistic	TRUE
RESULTS_SEARCH_12_PARAMETERS_QUANT_TYPE_mod_check	TRUE
RESULTS_SEARCH_12_PARAMETERS_QUANT_TYPE_quant_threshold	-1
RESULTS_SEARCH_12_PARAMETERS_QUANT_TYPE_quant_threshold_sn	9
RESULTS_SEARCH_12_PARAMETERS_QUANT_TYPE_separate_searches	FALSE
RESULTS_SEARCH_12_PARAMETERS_QUANT_TYPE_shared_msms_check	TRUE
RESULTS_SEARCH_12_PARAMETERS_PARAGON_METHOD_SETTINGS_UI_SAMPLE_TYPE	Identification
RESULTS_SEARCH_12_PARAMETERS_PARAGON_METHOD_SETTINGS_UI_CYS_ALKYLATION	MSBT and MMTS
RESULTS_SEARCH_12_PARAMETERS_PARAGON_METHOD_SETTINGS_UI_DIGESTION	Trypsin
RESULTS_SEARCH_12_PARAMETERS_PARAGON_METHOD_SETTINGS_UI_SPECIAL_FACTOR	CN-BIOTIN
RESULTS_SEARCH_12_PARAMETERS_PARAGON_METHOD_SETTINGS_UI_INSTRUMENT	TripleTOF 5600
RESULTS_SEARCH_12_PARAMETERS_PARAGON_METHOD_SETTINGS_UI_SEARCH_EFFORT	Thorough
RESULTS_SEARCH_12_PARAMETERS_PARAGON_METHOD_SETTINGS_UI_ID_FOCUS	Biological modifications
RESULTS_SEARCH_12_PARAMETERS_PARAGON_METHOD_SETTINGS_UI_USER_NAME	5600Procesado\5600 Procesado
RESULTS_SEARCH_12_PARAMETERS_PARAGON_METHOD_SETTINGS_UI_MACHINE_NAME	5600PROCESADO
RESULTS_SEARCH_12_PARAMETERS_PARAGON_METHOD_SETTINGS_UI_SEARCH_ID	6.36761e+17
RESULTS_SEARCH_12_PARAMETERS_PARAGON_METHOD_SETTINGS_UI_START_TIME	2018-10-26 08:10:20
RESULTS_SEARCH_12_PARAMETERS_PARAGON_METHOD_SETTINGS_UI_MIN_UNUSED_PROTSCORE	0.0458
RESULTS_SEARCH_12_PARAMETERS_PARAGON_METHOD_SETTINGS_UI_PSPEP	TRUE
RESULTS_SEARCH_13_time_cpu	222956
RESULTS_SEARCH_13_time_duration	230053
RESULTS_SEARCH_13_version	5.0.1.4874
RESULTS_SEARCH_13_xml:id	SEARCH:1:636761382201837186_6
RESULTS_SEARCH_13_PARAMETERS_chemical_data_edited	TRUE
RESULTS_SEARCH_13_PARAMETERS_do_multiprecursor_search	TRUE
RESULTS_SEARCH_13_PARAMETERS_do_reverse_search	TRUE
RESULTS_SEARCH_13_PARAMETERS_max_quant_labels	35
RESULTS_SEARCH_13_PARAMETERS_maxresults	15
RESULTS_SEARCH_13_PARAMETERS_separate_searches	FALSE
RESULTS_SEARCH_13_PARAMETERS_MSTOLERANCE_type	dalton
RESULTS_SEARCH_13_PARAMETERS_MSTOLERANCE_value	0.05
RESULTS_SEARCH_13_PARAMETERS_MSMSTOLERANCE_type	dalton
RESULTS_SEARCH_13_PARAMETERS_MSMSTOLERANCE_value	0.1
RESULTS_SEARCH_13_PARAMETERS_MS_STANDARD_DEVIATION_type	dalton
RESULTS_SEARCH_13_PARAMETERS_MS_STANDARD_DEVIATION_value	0.0011
RESULTS_SEARCH_13_PARAMETERS_MSMS_STANDARD_DEVIATION_type	dalton
RESULTS_SEARCH_13_PARAMETERS_MSMS_STANDARD_DEVIATION_value	0.01
RESULTS_SEARCH_13_PARAMETERS_FASTA_filename	C:\AB SCIEX\ProteinPilot Data\SearchDatabases\Uniprot_proteome_Phaseolusvulgaris&Rhizobiumleguminosarum&contaminantes.fasta
RESULTS_SEARCH_13_PARAMETERS_AUTO_CALIBRATION_ms	TRUE
RESULTS_SEARCH_13_PARAMETERS_AUTO_CALIBRATION_msexport	FALSE
RESULTS_SEARCH_13_PARAMETERS_AUTO_CALIBRATION_msms	TRUE
RESULTS_SEARCH_13_PARAMETERS_AUTO_CALIBRATION_msmstolsdratio	2.75
RESULTS_SEARCH_13_PARAMETERS_AUTO_CALIBRATION_mstolsdratio	7
RESULTS_SEARCH_13_PARAMETERS_AUTO_CALIBRATION_squareroot	TRUE
RESULTS_SEARCH_13_PARAMETERS_AUTO_CALIBRATION_type	dalton
RESULTS_SEARCH_13_PARAMETERS_AUTO_CALIBRATION_MCP_d_s_s_f	0.0666667
RESULTS_SEARCH_13_PARAMETERS_AUTO_CALIBRATION_MCP_d_s_w_f	3
RESULTS_SEARCH_13_PARAMETERS_AUTO_CALIBRATION_MCP_m_f_r_mbc	200
RESULTS_SEARCH_13_PARAMETERS_AUTO_CALIBRATION_MCP_m_m_c	10
RESULTS_SEARCH_13_PARAMETERS_AUTO_CALIBRATION_MCP_m_m_f_s	0.25
RESULTS_SEARCH_13_PARAMETERS_AUTO_CALIBRATION_MCP_m_m_p_f	0.33
RESULTS_SEARCH_13_PARAMETERS_AUTO_CALIBRATION_MCP_m_m_p_rms_f	1
RESULTS_SEARCH_13_PARAMETERS_AUTO_CALIBRATION_MCP_m_p_t_f	1
RESULTS_SEARCH_13_PARAMETERS_AUTO_CALIBRATION_MCP_m_r_h_n_b	15
RESULTS_SEARCH_13_PARAMETERS_AUTO_CALIBRATION_MCP_m_z_n_s	99
RESULTS_SEARCH_13_PARAMETERS_AUTO_CALIBRATION_MCP_m_z_s_mn_f_r	0.0666667
RESULTS_SEARCH_13_PARAMETERS_AUTO_CALIBRATION_MCP_m_z_s_mx_f_r	0.1
RESULTS_SEARCH_13_PARAMETERS_MS_AUTO_CALIBRATION_OUT_avres	4.12954e-09
RESULTS_SEARCH_13_PARAMETERS_MS_AUTO_CALIBRATION_OUT_c0	0.000109134
RESULTS_SEARCH_13_PARAMETERS_MS_AUTO_CALIBRATION_OUT_c1minus1	-3.91468e-06
RESULTS_SEARCH_13_PARAMETERS_MS_AUTO_CALIBRATION_OUT_c2	0
RESULTS_SEARCH_13_PARAMETERS_MS_AUTO_CALIBRATION_OUT_file	1
RESULTS_SEARCH_13_PARAMETERS_MS_AUTO_CALIBRATION_OUT_partnumber	7
RESULTS_SEARCH_13_PARAMETERS_MS_AUTO_CALIBRATION_OUT_polyorder	1
RESULTS_SEARCH_13_PARAMETERS_MS_AUTO_CALIBRATION_OUT_sample	1
RESULTS_SEARCH_13_PARAMETERS_MS_AUTO_CALIBRATION_OUT_squareroot	TRUE
RESULTS_SEARCH_13_PARAMETERS_MSMS_AUTO_CALIBRATION_OUT_avres	-1.02441e-07
RESULTS_SEARCH_13_PARAMETERS_MSMS_AUTO_CALIBRATION_OUT_c0	-4.50868e-05
RESULTS_SEARCH_13_PARAMETERS_MSMS_AUTO_CALIBRATION_OUT_c1minus1	1.22039e-06
RESULTS_SEARCH_13_PARAMETERS_MSMS_AUTO_CALIBRATION_OUT_c2	0
RESULTS_SEARCH_13_PARAMETERS_MSMS_AUTO_CALIBRATION_OUT_file	1
RESULTS_SEARCH_13_PARAMETERS_MSMS_AUTO_CALIBRATION_OUT_partnumber	7
RESULTS_SEARCH_13_PARAMETERS_MSMS_AUTO_CALIBRATION_OUT_polyorder	1900-01-01
RESULTS_SEARCH_13_PARAMETERS_MSMS_AUTO_CALIBRATION_OUT_sample	1
RESULTS_SEARCH_13_PARAMETERS_MSMS_AUTO_CALIBRATION_OUT_squareroot	TRUE
RESULTS_SEARCH_13_PARAMETERS_MAX_PRECURSORS_FRAGLET	5
RESULTS_SEARCH_13_PARAMETERS_MAX_PRECURSORS_TAGLET	1
RESULTS_SEARCH_13_PARAMETERS_PRECURSORS_DR_FRAGLET	10
RESULTS_SEARCH_13_PARAMETERS_PRECURSORS_DR_TAGLET	3
RESULTS_SEARCH_13_PARAMETERS_DEFAULT_CHARGE_STATE_1_charge	2
RESULTS_SEARCH_13_PARAMETERS_DEFAULT_CHARGE_STATE_1_probability	1
RESULTS_SEARCH_13_PARAMETERS_DEFAULT_CHARGE_STATE_2_charge	3
RESULTS_SEARCH_13_PARAMETERS_DEFAULT_CHARGE_STATE_2_probability	1
RESULTS_SEARCH_13_PARAMETERS_DEFAULT_CHARGE_STATE_3_charge	4
RESULTS_SEARCH_13_PARAMETERS_DEFAULT_CHARGE_STATE_3_probability	1
RESULTS_SEARCH_13_PARAMETERS_VERSION	5.0.1.0, 4895
RESULTS_SEARCH_13_PARAMETERS_PARAGON_VERSION	5.0.1.0, 4874
RESULTS_SEARCH_13_PARAMETERS_APPLICATION	ProteinPilot(tm) Software
RESULTS_SEARCH_13_PARAMETERS_PROGROUP_alternativedispositionmaximumfoldprobabilitydrop	100
RESULTS_SEARCH_13_PARAMETERS_PROGROUP_alternativedispositionmaximumfoldscoredrop	2
RESULTS_SEARCH_13_PARAMETERS_PROGROUP_autodiscordantpeptidethreshold	0.3
RESULTS_SEARCH_13_PARAMETERS_PROGROUP_bayesconfidencecalclulation	TRUE
RESULTS_SEARCH_13_PARAMETERS_PROGROUP_calibrateconfidence	TRUE
RESULTS_SEARCH_13_PARAMETERS_PROGROUP_compresspeptides	FALSE
RESULTS_SEARCH_13_PARAMETERS_PROGROUP_confidencepercentthresholdforexcludingothersfromquant	15
RESULTS_SEARCH_13_PARAMETERS_PROGROUP_confidencepercentthresholdforincludingselfinquant	15
RESULTS_SEARCH_13_PARAMETERS_PROGROUP_donotstoremspeaklists	FALSE
RESULTS_SEARCH_13_PARAMETERS_PROGROUP_fasta	C:\AB SCIEX\ProteinPilot Data\SearchDatabases\Uniprot_proteome_Phaseolusvulgaris&Rhizobiumleguminosarum&contaminantes.fasta
RESULTS_SEARCH_13_PARAMETERS_PROGROUP_featuregroupminpepconf	0.66
RESULTS_SEARCH_13_PARAMETERS_PROGROUP_featuregroupminups	0.47
RESULTS_SEARCH_13_PARAMETERS_PROGROUP_focusingintersection	1900-01-04
RESULTS_SEARCH_13_PARAMETERS_PROGROUP_focusingminimummatchconfidence	0.1
RESULTS_SEARCH_13_PARAMETERS_PROGROUP_focusingminunusedprotscore	0.1
RESULTS_SEARCH_13_PARAMETERS_PROGROUP_focusingsubsetcutoff	6
RESULTS_SEARCH_13_PARAMETERS_PROGROUP_intersection	1.3
RESULTS_SEARCH_13_PARAMETERS_PROGROUP_minimummatchconfidencecutoff	0.001
RESULTS_SEARCH_13_PARAMETERS_PROGROUP_minunusedprotscore	0.0458
RESULTS_SEARCH_13_PARAMETERS_PROGROUP_subsetcutoff	2
RESULTS_SEARCH_13_PARAMETERS_PROGROUP_unusedprotscorethresholdforexcludingothersfromquant	1.3
RESULTS_SEARCH_13_PARAMETERS_PEAKLIST_count	3937
RESULTS_SEARCH_13_PARAMETERS_PEAKLIST_filenumber	1
RESULTS_SEARCH_13_PARAMETERS_PEAKLIST_original_count	3937
RESULTS_SEARCH_13_PARAMETERS_PEAKLIST_originalfilename	C:\Users\5600 Procesado\Desktop\Carpetas de datos en escritorio\LibreriaPhaseolus18082018\Libreria Phaseolus18072018\LibreriaPhaseolus18082018_S1S2.wiff
RESULTS_SEARCH_13_PARAMETERS_PEAKLIST_partnumber	7
RESULTS_SEARCH_13_PARAMETERS_QUANT_TYPE_background_correction	FALSE
RESULTS_SEARCH_13_PARAMETERS_QUANT_TYPE_bias_correction	TRUE
RESULTS_SEARCH_13_PARAMETERS_QUANT_TYPE_keep_extreme_peptides_over_fraction	0
RESULTS_SEARCH_13_PARAMETERS_QUANT_TYPE_low_confidence_check	TRUE
RESULTS_SEARCH_13_PARAMETERS_QUANT_TYPE_low_intensity_check	TRUE
RESULTS_SEARCH_13_PARAMETERS_QUANT_TYPE_median_statistic	TRUE
RESULTS_SEARCH_13_PARAMETERS_QUANT_TYPE_mod_check	TRUE
RESULTS_SEARCH_13_PARAMETERS_QUANT_TYPE_quant_threshold	-1
RESULTS_SEARCH_13_PARAMETERS_QUANT_TYPE_quant_threshold_sn	9
RESULTS_SEARCH_13_PARAMETERS_QUANT_TYPE_separate_searches	FALSE
RESULTS_SEARCH_13_PARAMETERS_QUANT_TYPE_shared_msms_check	TRUE
RESULTS_SEARCH_13_PARAMETERS_PARAGON_METHOD_SETTINGS_UI_SAMPLE_TYPE	Identification
RESULTS_SEARCH_13_PARAMETERS_PARAGON_METHOD_SETTINGS_UI_CYS_ALKYLATION	MSBT and MMTS
RESULTS_SEARCH_13_PARAMETERS_PARAGON_METHOD_SETTINGS_UI_DIGESTION	Trypsin
RESULTS_SEARCH_13_PARAMETERS_PARAGON_METHOD_SETTINGS_UI_SPECIAL_FACTOR	CN-BIOTIN
RESULTS_SEARCH_13_PARAMETERS_PARAGON_METHOD_SETTINGS_UI_INSTRUMENT	TripleTOF 5600
RESULTS_SEARCH_13_PARAMETERS_PARAGON_METHOD_SETTINGS_UI_SEARCH_EFFORT	Thorough
RESULTS_SEARCH_13_PARAMETERS_PARAGON_METHOD_SETTINGS_UI_ID_FOCUS	Biological modifications
RESULTS_SEARCH_13_PARAMETERS_PARAGON_METHOD_SETTINGS_UI_USER_NAME	5600Procesado\5600 Procesado
RESULTS_SEARCH_13_PARAMETERS_PARAGON_METHOD_SETTINGS_UI_MACHINE_NAME	5600PROCESADO
RESULTS_SEARCH_13_PARAMETERS_PARAGON_METHOD_SETTINGS_UI_SEARCH_ID	6.36761e+17
RESULTS_SEARCH_13_PARAMETERS_PARAGON_METHOD_SETTINGS_UI_START_TIME	2018-10-26 08:10:20
RESULTS_SEARCH_13_PARAMETERS_PARAGON_METHOD_SETTINGS_UI_MIN_UNUSED_PROTSCORE	0.0458
RESULTS_SEARCH_13_PARAMETERS_PARAGON_METHOD_SETTINGS_UI_PSPEP	TRUE
RESULTS_SEARCH_14_time_cpu	251395
RESULTS_SEARCH_14_time_duration	251441
RESULTS_SEARCH_14_version	5.0.1.4874
RESULTS_SEARCH_14_xml:id	SEARCH:2:636761382201837186_6
RESULTS_SEARCH_14_PARAMETERS_chemical_data_edited	TRUE
RESULTS_SEARCH_14_PARAMETERS_do_multiprecursor_search	TRUE
RESULTS_SEARCH_14_PARAMETERS_do_reverse_search	TRUE
RESULTS_SEARCH_14_PARAMETERS_max_quant_labels	35
RESULTS_SEARCH_14_PARAMETERS_maxresults	15
RESULTS_SEARCH_14_PARAMETERS_separate_searches	FALSE
RESULTS_SEARCH_14_PARAMETERS_MSTOLERANCE_type	dalton
RESULTS_SEARCH_14_PARAMETERS_MSTOLERANCE_value	0.05
RESULTS_SEARCH_14_PARAMETERS_MSMSTOLERANCE_type	dalton
RESULTS_SEARCH_14_PARAMETERS_MSMSTOLERANCE_value	0.1
RESULTS_SEARCH_14_PARAMETERS_MS_STANDARD_DEVIATION_type	dalton
RESULTS_SEARCH_14_PARAMETERS_MS_STANDARD_DEVIATION_value	0.0011
RESULTS_SEARCH_14_PARAMETERS_MSMS_STANDARD_DEVIATION_type	dalton
RESULTS_SEARCH_14_PARAMETERS_MSMS_STANDARD_DEVIATION_value	0.01
RESULTS_SEARCH_14_PARAMETERS_FASTA_filename	C:\AB SCIEX\ProteinPilot Data\SearchDatabases\Uniprot_proteome_Phaseolusvulgaris&Rhizobiumleguminosarum&contaminantes.fasta
RESULTS_SEARCH_14_PARAMETERS_AUTO_CALIBRATION_ms	TRUE
RESULTS_SEARCH_14_PARAMETERS_AUTO_CALIBRATION_msexport	FALSE
RESULTS_SEARCH_14_PARAMETERS_AUTO_CALIBRATION_msms	TRUE
RESULTS_SEARCH_14_PARAMETERS_AUTO_CALIBRATION_msmstolsdratio	2.75
RESULTS_SEARCH_14_PARAMETERS_AUTO_CALIBRATION_mstolsdratio	7
RESULTS_SEARCH_14_PARAMETERS_AUTO_CALIBRATION_squareroot	TRUE
RESULTS_SEARCH_14_PARAMETERS_AUTO_CALIBRATION_type	dalton
RESULTS_SEARCH_14_PARAMETERS_AUTO_CALIBRATION_MCP_d_s_s_f	0.0666667
RESULTS_SEARCH_14_PARAMETERS_AUTO_CALIBRATION_MCP_d_s_w_f	3
RESULTS_SEARCH_14_PARAMETERS_AUTO_CALIBRATION_MCP_m_f_r_mbc	200
RESULTS_SEARCH_14_PARAMETERS_AUTO_CALIBRATION_MCP_m_m_c	10
RESULTS_SEARCH_14_PARAMETERS_AUTO_CALIBRATION_MCP_m_m_f_s	0.25
RESULTS_SEARCH_14_PARAMETERS_AUTO_CALIBRATION_MCP_m_m_p_f	0.33
RESULTS_SEARCH_14_PARAMETERS_AUTO_CALIBRATION_MCP_m_m_p_rms_f	1
RESULTS_SEARCH_14_PARAMETERS_AUTO_CALIBRATION_MCP_m_p_t_f	1
RESULTS_SEARCH_14_PARAMETERS_AUTO_CALIBRATION_MCP_m_r_h_n_b	15
RESULTS_SEARCH_14_PARAMETERS_AUTO_CALIBRATION_MCP_m_z_n_s	99
RESULTS_SEARCH_14_PARAMETERS_AUTO_CALIBRATION_MCP_m_z_s_mn_f_r	0.0666667
RESULTS_SEARCH_14_PARAMETERS_AUTO_CALIBRATION_MCP_m_z_s_mx_f_r	0.1
RESULTS_SEARCH_14_PARAMETERS_MS_AUTO_CALIBRATION_OUT_avres	4.12954e-09
RESULTS_SEARCH_14_PARAMETERS_MS_AUTO_CALIBRATION_OUT_c0	0.000109134
RESULTS_SEARCH_14_PARAMETERS_MS_AUTO_CALIBRATION_OUT_c1minus1	-3.91468e-06
RESULTS_SEARCH_14_PARAMETERS_MS_AUTO_CALIBRATION_OUT_c2	0
RESULTS_SEARCH_14_PARAMETERS_MS_AUTO_CALIBRATION_OUT_file	1
RESULTS_SEARCH_14_PARAMETERS_MS_AUTO_CALIBRATION_OUT_partnumber	7
RESULTS_SEARCH_14_PARAMETERS_MS_AUTO_CALIBRATION_OUT_polyorder	1
RESULTS_SEARCH_14_PARAMETERS_MS_AUTO_CALIBRATION_OUT_sample	1
RESULTS_SEARCH_14_PARAMETERS_MS_AUTO_CALIBRATION_OUT_squareroot	TRUE
RESULTS_SEARCH_14_PARAMETERS_MSMS_AUTO_CALIBRATION_OUT_avres	-1.02441e-07
RESULTS_SEARCH_14_PARAMETERS_MSMS_AUTO_CALIBRATION_OUT_c0	-4.50868e-05
RESULTS_SEARCH_14_PARAMETERS_MSMS_AUTO_CALIBRATION_OUT_c1minus1	1.22039e-06
RESULTS_SEARCH_14_PARAMETERS_MSMS_AUTO_CALIBRATION_OUT_c2	0
RESULTS_SEARCH_14_PARAMETERS_MSMS_AUTO_CALIBRATION_OUT_file	1
RESULTS_SEARCH_14_PARAMETERS_MSMS_AUTO_CALIBRATION_OUT_partnumber	7
RESULTS_SEARCH_14_PARAMETERS_MSMS_AUTO_CALIBRATION_OUT_polyorder	1
RESULTS_SEARCH_14_PARAMETERS_MSMS_AUTO_CALIBRATION_OUT_sample	1
RESULTS_SEARCH_14_PARAMETERS_MSMS_AUTO_CALIBRATION_OUT_squareroot	TRUE
RESULTS_SEARCH_14_PARAMETERS_MAX_PRECURSORS_FRAGLET	5
RESULTS_SEARCH_14_PARAMETERS_MAX_PRECURSORS_TAGLET	1
RESULTS_SEARCH_14_PARAMETERS_PRECURSORS_DR_FRAGLET	10
RESULTS_SEARCH_14_PARAMETERS_PRECURSORS_DR_TAGLET	3
RESULTS_SEARCH_14_PARAMETERS_DEFAULT_CHARGE_STATE_1_charge	2
RESULTS_SEARCH_14_PARAMETERS_DEFAULT_CHARGE_STATE_1_probability	1
RESULTS_SEARCH_14_PARAMETERS_DEFAULT_CHARGE_STATE_2_charge	3
RESULTS_SEARCH_14_PARAMETERS_DEFAULT_CHARGE_STATE_2_probability	1
RESULTS_SEARCH_14_PARAMETERS_DEFAULT_CHARGE_STATE_3_charge	4
RESULTS_SEARCH_14_PARAMETERS_DEFAULT_CHARGE_STATE_3_probability	1
RESULTS_SEARCH_14_PARAMETERS_VERSION	5.0.1.0, 4895
RESULTS_SEARCH_14_PARAMETERS_PARAGON_VERSION	5.0.1.0, 4874
RESULTS_SEARCH_14_PARAMETERS_APPLICATION	ProteinPilot(tm) Software
RESULTS_SEARCH_14_PARAMETERS_PROGROUP_alternativedispositionmaximumfoldprobabilitydrop	100
RESULTS_SEARCH_14_PARAMETERS_PROGROUP_alternativedispositionmaximumfoldscoredrop	2
RESULTS_SEARCH_14_PARAMETERS_PROGROUP_autodiscordantpeptidethreshold	0.3
RESULTS_SEARCH_14_PARAMETERS_PROGROUP_bayesconfidencecalclulation	TRUE
RESULTS_SEARCH_14_PARAMETERS_PROGROUP_calibrateconfidence	TRUE
RESULTS_SEARCH_14_PARAMETERS_PROGROUP_compresspeptides	FALSE
RESULTS_SEARCH_14_PARAMETERS_PROGROUP_confidencepercentthresholdforexcludingothersfromquant	15
RESULTS_SEARCH_14_PARAMETERS_PROGROUP_confidencepercentthresholdforincludingselfinquant	15
RESULTS_SEARCH_14_PARAMETERS_PROGROUP_donotstoremspeaklists	FALSE
RESULTS_SEARCH_14_PARAMETERS_PROGROUP_fasta	C:\AB SCIEX\ProteinPilot Data\SearchDatabases\Uniprot_proteome_Phaseolusvulgaris&Rhizobiumleguminosarum&contaminantes.fasta
RESULTS_SEARCH_14_PARAMETERS_PROGROUP_featuregroupminpepconf	15:50:24
RESULTS_SEARCH_14_PARAMETERS_PROGROUP_featuregroupminups	0.47
RESULTS_SEARCH_14_PARAMETERS_PROGROUP_focusingintersection	4
RESULTS_SEARCH_14_PARAMETERS_PROGROUP_focusingminimummatchconfidence	0.1
RESULTS_SEARCH_14_PARAMETERS_PROGROUP_focusingminunusedprotscore	0.1
RESULTS_SEARCH_14_PARAMETERS_PROGROUP_focusingsubsetcutoff	6
RESULTS_SEARCH_14_PARAMETERS_PROGROUP_intersection	1.3
RESULTS_SEARCH_14_PARAMETERS_PROGROUP_minimummatchconfidencecutoff	0.001
RESULTS_SEARCH_14_PARAMETERS_PROGROUP_minunusedprotscore	0.0458
RESULTS_SEARCH_14_PARAMETERS_PROGROUP_subsetcutoff	2
RESULTS_SEARCH_14_PARAMETERS_PROGROUP_unusedprotscorethresholdforexcludingothersfromquant	1.3
RESULTS_SEARCH_14_PARAMETERS_PEAKLIST_count	3937
RESULTS_SEARCH_14_PARAMETERS_PEAKLIST_filenumber	1
RESULTS_SEARCH_14_PARAMETERS_PEAKLIST_original_count	3937
RESULTS_SEARCH_14_PARAMETERS_PEAKLIST_originalfilename	C:\Users\5600 Procesado\Desktop\Carpetas de datos en escritorio\LibreriaPhaseolus18082018\Libreria Phaseolus18072018\LibreriaPhaseolus18082018_S1S2.wiff
RESULTS_SEARCH_14_PARAMETERS_PEAKLIST_partnumber	7
RESULTS_SEARCH_14_PARAMETERS_QUANT_TYPE_background_correction	FALSE
RESULTS_SEARCH_14_PARAMETERS_QUANT_TYPE_bias_correction	TRUE
RESULTS_SEARCH_14_PARAMETERS_QUANT_TYPE_keep_extreme_peptides_over_fraction	0
RESULTS_SEARCH_14_PARAMETERS_QUANT_TYPE_low_confidence_check	TRUE
RESULTS_SEARCH_14_PARAMETERS_QUANT_TYPE_low_intensity_check	TRUE
RESULTS_SEARCH_14_PARAMETERS_QUANT_TYPE_median_statistic	TRUE
RESULTS_SEARCH_14_PARAMETERS_QUANT_TYPE_mod_check	TRUE
RESULTS_SEARCH_14_PARAMETERS_QUANT_TYPE_quant_threshold	-1
RESULTS_SEARCH_14_PARAMETERS_QUANT_TYPE_quant_threshold_sn	9
RESULTS_SEARCH_14_PARAMETERS_QUANT_TYPE_separate_searches	FALSE
RESULTS_SEARCH_14_PARAMETERS_QUANT_TYPE_shared_msms_check	TRUE
RESULTS_SEARCH_14_PARAMETERS_PARAGON_METHOD_SETTINGS_UI_SAMPLE_TYPE	Identification
RESULTS_SEARCH_14_PARAMETERS_PARAGON_METHOD_SETTINGS_UI_CYS_ALKYLATION	MSBT and MMTS
RESULTS_SEARCH_14_PARAMETERS_PARAGON_METHOD_SETTINGS_UI_DIGESTION	Trypsin
RESULTS_SEARCH_14_PARAMETERS_PARAGON_METHOD_SETTINGS_UI_SPECIAL_FACTOR	CN-BIOTIN
RESULTS_SEARCH_14_PARAMETERS_PARAGON_METHOD_SETTINGS_UI_INSTRUMENT	TripleTOF 5600
RESULTS_SEARCH_14_PARAMETERS_PARAGON_METHOD_SETTINGS_UI_SEARCH_EFFORT	Thorough
RESULTS_SEARCH_14_PARAMETERS_PARAGON_METHOD_SETTINGS_UI_ID_FOCUS	Biological modifications
RESULTS_SEARCH_14_PARAMETERS_PARAGON_METHOD_SETTINGS_UI_USER_NAME	5600Procesado\5600 Procesado
RESULTS_SEARCH_14_PARAMETERS_PARAGON_METHOD_SETTINGS_UI_MACHINE_NAME	5600PROCESADO
RESULTS_SEARCH_14_PARAMETERS_PARAGON_METHOD_SETTINGS_UI_SEARCH_ID	6.36761e+17
RESULTS_SEARCH_14_PARAMETERS_PARAGON_METHOD_SETTINGS_UI_START_TIME	2018-10-26 08:10:20
RESULTS_SEARCH_14_PARAMETERS_PARAGON_METHOD_SETTINGS_UI_MIN_UNUSED_PROTSCORE	0.0458
RESULTS_SEARCH_14_PARAMETERS_PARAGON_METHOD_SETTINGS_UI_PSPEP	TRUE
RESULTS_SEARCH_15_time_cpu	202036
RESULTS_SEARCH_15_time_duration	207714
RESULTS_SEARCH_15_version	5.0.1.4874
RESULTS_SEARCH_15_xml:id	SEARCH:1:636761382201837186_7
RESULTS_SEARCH_15_PARAMETERS_chemical_data_edited	TRUE
RESULTS_SEARCH_15_PARAMETERS_do_multiprecursor_search	TRUE
RESULTS_SEARCH_15_PARAMETERS_do_reverse_search	TRUE
RESULTS_SEARCH_15_PARAMETERS_max_quant_labels	35
RESULTS_SEARCH_15_PARAMETERS_maxresults	15
RESULTS_SEARCH_15_PARAMETERS_separate_searches	FALSE
RESULTS_SEARCH_15_PARAMETERS_MSTOLERANCE_type	dalton
RESULTS_SEARCH_15_PARAMETERS_MSTOLERANCE_value	0.05
RESULTS_SEARCH_15_PARAMETERS_MSMSTOLERANCE_type	dalton
RESULTS_SEARCH_15_PARAMETERS_MSMSTOLERANCE_value	0.1
RESULTS_SEARCH_15_PARAMETERS_MS_STANDARD_DEVIATION_type	dalton
RESULTS_SEARCH_15_PARAMETERS_MS_STANDARD_DEVIATION_value	0.0011
RESULTS_SEARCH_15_PARAMETERS_MSMS_STANDARD_DEVIATION_type	dalton
RESULTS_SEARCH_15_PARAMETERS_MSMS_STANDARD_DEVIATION_value	0.01
RESULTS_SEARCH_15_PARAMETERS_FASTA_filename	C:\AB SCIEX\ProteinPilot Data\SearchDatabases\Uniprot_proteome_Phaseolusvulgaris&Rhizobiumleguminosarum&contaminantes.fasta
RESULTS_SEARCH_15_PARAMETERS_AUTO_CALIBRATION_ms	TRUE
RESULTS_SEARCH_15_PARAMETERS_AUTO_CALIBRATION_msexport	FALSE
RESULTS_SEARCH_15_PARAMETERS_AUTO_CALIBRATION_msms	TRUE
RESULTS_SEARCH_15_PARAMETERS_AUTO_CALIBRATION_msmstolsdratio	2.75
RESULTS_SEARCH_15_PARAMETERS_AUTO_CALIBRATION_mstolsdratio	7
RESULTS_SEARCH_15_PARAMETERS_AUTO_CALIBRATION_squareroot	TRUE
RESULTS_SEARCH_15_PARAMETERS_AUTO_CALIBRATION_type	dalton
RESULTS_SEARCH_15_PARAMETERS_AUTO_CALIBRATION_MCP_d_s_s_f	0.0666667
RESULTS_SEARCH_15_PARAMETERS_AUTO_CALIBRATION_MCP_d_s_w_f	3
RESULTS_SEARCH_15_PARAMETERS_AUTO_CALIBRATION_MCP_m_f_r_mbc	200
RESULTS_SEARCH_15_PARAMETERS_AUTO_CALIBRATION_MCP_m_m_c	10
RESULTS_SEARCH_15_PARAMETERS_AUTO_CALIBRATION_MCP_m_m_f_s	0.25
RESULTS_SEARCH_15_PARAMETERS_AUTO_CALIBRATION_MCP_m_m_p_f	0.33
RESULTS_SEARCH_15_PARAMETERS_AUTO_CALIBRATION_MCP_m_m_p_rms_f	1
RESULTS_SEARCH_15_PARAMETERS_AUTO_CALIBRATION_MCP_m_p_t_f	1
RESULTS_SEARCH_15_PARAMETERS_AUTO_CALIBRATION_MCP_m_r_h_n_b	15
RESULTS_SEARCH_15_PARAMETERS_AUTO_CALIBRATION_MCP_m_z_n_s	99
RESULTS_SEARCH_15_PARAMETERS_AUTO_CALIBRATION_MCP_m_z_s_mn_f_r	0.0666667
RESULTS_SEARCH_15_PARAMETERS_AUTO_CALIBRATION_MCP_m_z_s_mx_f_r	0.1
RESULTS_SEARCH_15_PARAMETERS_MS_AUTO_CALIBRATION_OUT_avres	5.11146e-08
RESULTS_SEARCH_15_PARAMETERS_MS_AUTO_CALIBRATION_OUT_c0	0.000136572
RESULTS_SEARCH_15_PARAMETERS_MS_AUTO_CALIBRATION_OUT_c1minus1	-5.16285e-06
RESULTS_SEARCH_15_PARAMETERS_MS_AUTO_CALIBRATION_OUT_c2	0
RESULTS_SEARCH_15_PARAMETERS_MS_AUTO_CALIBRATION_OUT_file	1
RESULTS_SEARCH_15_PARAMETERS_MS_AUTO_CALIBRATION_OUT_partnumber	8
RESULTS_SEARCH_15_PARAMETERS_MS_AUTO_CALIBRATION_OUT_polyorder	1
RESULTS_SEARCH_15_PARAMETERS_MS_AUTO_CALIBRATION_OUT_sample	1
RESULTS_SEARCH_15_PARAMETERS_MS_AUTO_CALIBRATION_OUT_squareroot	TRUE
RESULTS_SEARCH_15_PARAMETERS_MSMS_AUTO_CALIBRATION_OUT_avres	-4.56074e-08
RESULTS_SEARCH_15_PARAMETERS_MSMS_AUTO_CALIBRATION_OUT_c0	-5.19225e-05
RESULTS_SEARCH_15_PARAMETERS_MSMS_AUTO_CALIBRATION_OUT_c1minus1	1.83322e-06
RESULTS_SEARCH_15_PARAMETERS_MSMS_AUTO_CALIBRATION_OUT_c2	0
RESULTS_SEARCH_15_PARAMETERS_MSMS_AUTO_CALIBRATION_OUT_file	1
RESULTS_SEARCH_15_PARAMETERS_MSMS_AUTO_CALIBRATION_OUT_partnumber	8
RESULTS_SEARCH_15_PARAMETERS_MSMS_AUTO_CALIBRATION_OUT_polyorder	1
RESULTS_SEARCH_15_PARAMETERS_MSMS_AUTO_CALIBRATION_OUT_sample	1
RESULTS_SEARCH_15_PARAMETERS_MSMS_AUTO_CALIBRATION_OUT_squareroot	TRUE
RESULTS_SEARCH_15_PARAMETERS_MAX_PRECURSORS_FRAGLET	5
RESULTS_SEARCH_15_PARAMETERS_MAX_PRECURSORS_TAGLET	1
RESULTS_SEARCH_15_PARAMETERS_PRECURSORS_DR_FRAGLET	10
RESULTS_SEARCH_15_PARAMETERS_PRECURSORS_DR_TAGLET	3
RESULTS_SEARCH_15_PARAMETERS_DEFAULT_CHARGE_STATE_1_charge	2
RESULTS_SEARCH_15_PARAMETERS_DEFAULT_CHARGE_STATE_1_probability	1
RESULTS_SEARCH_15_PARAMETERS_DEFAULT_CHARGE_STATE_2_charge	3
RESULTS_SEARCH_15_PARAMETERS_DEFAULT_CHARGE_STATE_2_probability	1
RESULTS_SEARCH_15_PARAMETERS_DEFAULT_CHARGE_STATE_3_charge	4
RESULTS_SEARCH_15_PARAMETERS_DEFAULT_CHARGE_STATE_3_probability	1
RESULTS_SEARCH_15_PARAMETERS_VERSION	5.0.1.0, 4895
RESULTS_SEARCH_15_PARAMETERS_PARAGON_VERSION	5.0.1.0, 4874
RESULTS_SEARCH_15_PARAMETERS_APPLICATION	ProteinPilot(tm) Software
RESULTS_SEARCH_15_PARAMETERS_PROGROUP_alternativedispositionmaximumfoldprobabilitydrop	100
RESULTS_SEARCH_15_PARAMETERS_PROGROUP_alternativedispositionmaximumfoldscoredrop	2
RESULTS_SEARCH_15_PARAMETERS_PROGROUP_autodiscordantpeptidethreshold	0.3
RESULTS_SEARCH_15_PARAMETERS_PROGROUP_bayesconfidencecalclulation	TRUE
RESULTS_SEARCH_15_PARAMETERS_PROGROUP_calibrateconfidence	TRUE
RESULTS_SEARCH_15_PARAMETERS_PROGROUP_compresspeptides	FALSE
RESULTS_SEARCH_15_PARAMETERS_PROGROUP_confidencepercentthresholdforexcludingothersfromquant	15
RESULTS_SEARCH_15_PARAMETERS_PROGROUP_confidencepercentthresholdforincludingselfinquant	15
RESULTS_SEARCH_15_PARAMETERS_PROGROUP_donotstoremspeaklists	FALSE
RESULTS_SEARCH_15_PARAMETERS_PROGROUP_fasta	C:\AB SCIEX\ProteinPilot Data\SearchDatabases\Uniprot_proteome_Phaseolusvulgaris&Rhizobiumleguminosarum&contaminantes.fasta
RESULTS_SEARCH_15_PARAMETERS_PROGROUP_featuregroupminpepconf	0.66
RESULTS_SEARCH_15_PARAMETERS_PROGROUP_featuregroupminups	0.47
RESULTS_SEARCH_15_PARAMETERS_PROGROUP_focusingintersection	4
RESULTS_SEARCH_15_PARAMETERS_PROGROUP_focusingminimummatchconfidence	02:24:00
RESULTS_SEARCH_15_PARAMETERS_PROGROUP_focusingminunusedprotscore	02:24:00
RESULTS_SEARCH_15_PARAMETERS_PROGROUP_focusingsubsetcutoff	6
RESULTS_SEARCH_15_PARAMETERS_PROGROUP_intersection	1.3
RESULTS_SEARCH_15_PARAMETERS_PROGROUP_minimummatchconfidencecutoff	0.001
RESULTS_SEARCH_15_PARAMETERS_PROGROUP_minunusedprotscore	0.0458
RESULTS_SEARCH_15_PARAMETERS_PROGROUP_subsetcutoff	2
RESULTS_SEARCH_15_PARAMETERS_PROGROUP_unusedprotscorethresholdforexcludingothersfromquant	1.3
RESULTS_SEARCH_15_PARAMETERS_PEAKLIST_count	3950
RESULTS_SEARCH_15_PARAMETERS_PEAKLIST_filenumber	1
RESULTS_SEARCH_15_PARAMETERS_PEAKLIST_original_count	3950
RESULTS_SEARCH_15_PARAMETERS_PEAKLIST_originalfilename	C:\Users\5600 Procesado\Desktop\Carpetas de datos en escritorio\LibreriaPhaseolus18082018\Libreria Phaseolus18072018\LibreriaPhaseolus18082018_S1S2.wiff
RESULTS_SEARCH_15_PARAMETERS_PEAKLIST_partnumber	8
RESULTS_SEARCH_15_PARAMETERS_QUANT_TYPE_background_correction	FALSE
RESULTS_SEARCH_15_PARAMETERS_QUANT_TYPE_bias_correction	TRUE
RESULTS_SEARCH_15_PARAMETERS_QUANT_TYPE_keep_extreme_peptides_over_fraction	0
RESULTS_SEARCH_15_PARAMETERS_QUANT_TYPE_low_confidence_check	TRUE
RESULTS_SEARCH_15_PARAMETERS_QUANT_TYPE_low_intensity_check	TRUE
RESULTS_SEARCH_15_PARAMETERS_QUANT_TYPE_median_statistic	TRUE
RESULTS_SEARCH_15_PARAMETERS_QUANT_TYPE_mod_check	TRUE
RESULTS_SEARCH_15_PARAMETERS_QUANT_TYPE_quant_threshold	-1
RESULTS_SEARCH_15_PARAMETERS_QUANT_TYPE_quant_threshold_sn	9
RESULTS_SEARCH_15_PARAMETERS_QUANT_TYPE_separate_searches	FALSE
RESULTS_SEARCH_15_PARAMETERS_QUANT_TYPE_shared_msms_check	TRUE
RESULTS_SEARCH_15_PARAMETERS_PARAGON_METHOD_SETTINGS_UI_SAMPLE_TYPE	Identification
RESULTS_SEARCH_15_PARAMETERS_PARAGON_METHOD_SETTINGS_UI_CYS_ALKYLATION	MSBT and MMTS
RESULTS_SEARCH_15_PARAMETERS_PARAGON_METHOD_SETTINGS_UI_DIGESTION	Trypsin
RESULTS_SEARCH_15_PARAMETERS_PARAGON_METHOD_SETTINGS_UI_SPECIAL_FACTOR	CN-BIOTIN
RESULTS_SEARCH_15_PARAMETERS_PARAGON_METHOD_SETTINGS_UI_INSTRUMENT	TripleTOF 5600
RESULTS_SEARCH_15_PARAMETERS_PARAGON_METHOD_SETTINGS_UI_SEARCH_EFFORT	Thorough
RESULTS_SEARCH_15_PARAMETERS_PARAGON_METHOD_SETTINGS_UI_ID_FOCUS	Biological modifications
RESULTS_SEARCH_15_PARAMETERS_PARAGON_METHOD_SETTINGS_UI_USER_NAME	5600Procesado\5600 Procesado
RESULTS_SEARCH_15_PARAMETERS_PARAGON_METHOD_SETTINGS_UI_MACHINE_NAME	5600PROCESADO
RESULTS_SEARCH_15_PARAMETERS_PARAGON_METHOD_SETTINGS_UI_SEARCH_ID	6.36761e+17
RESULTS_SEARCH_15_PARAMETERS_PARAGON_METHOD_SETTINGS_UI_START_TIME	2018-10-26 08:10:20
RESULTS_SEARCH_15_PARAMETERS_PARAGON_METHOD_SETTINGS_UI_MIN_UNUSED_PROTSCORE	0.0458
RESULTS_SEARCH_15_PARAMETERS_PARAGON_METHOD_SETTINGS_UI_PSPEP	TRUE
RESULTS_SEARCH_16_time_cpu	278087
RESULTS_SEARCH_16_time_duration	278101
RESULTS_SEARCH_16_version	5.0.1.4874
RESULTS_SEARCH_16_xml:id	SEARCH:2:636761382201837186_7
RESULTS_SEARCH_16_PARAMETERS_chemical_data_edited	TRUE
RESULTS_SEARCH_16_PARAMETERS_do_multiprecursor_search	TRUE
RESULTS_SEARCH_16_PARAMETERS_do_reverse_search	TRUE
RESULTS_SEARCH_16_PARAMETERS_max_quant_labels	35
RESULTS_SEARCH_16_PARAMETERS_maxresults	15
RESULTS_SEARCH_16_PARAMETERS_separate_searches	FALSE
RESULTS_SEARCH_16_PARAMETERS_MSTOLERANCE_type	dalton
RESULTS_SEARCH_16_PARAMETERS_MSTOLERANCE_value	0.05
RESULTS_SEARCH_16_PARAMETERS_MSMSTOLERANCE_type	dalton
RESULTS_SEARCH_16_PARAMETERS_MSMSTOLERANCE_value	0.1
RESULTS_SEARCH_16_PARAMETERS_MS_STANDARD_DEVIATION_type	dalton
RESULTS_SEARCH_16_PARAMETERS_MS_STANDARD_DEVIATION_value	0.0011
RESULTS_SEARCH_16_PARAMETERS_MSMS_STANDARD_DEVIATION_type	dalton
RESULTS_SEARCH_16_PARAMETERS_MSMS_STANDARD_DEVIATION_value	0.01
RESULTS_SEARCH_16_PARAMETERS_FASTA_filename	C:\AB SCIEX\ProteinPilot Data\SearchDatabases\Uniprot_proteome_Phaseolusvulgaris&Rhizobiumleguminosarum&contaminantes.fasta
RESULTS_SEARCH_16_PARAMETERS_AUTO_CALIBRATION_ms	TRUE
RESULTS_SEARCH_16_PARAMETERS_AUTO_CALIBRATION_msexport	FALSE
RESULTS_SEARCH_16_PARAMETERS_AUTO_CALIBRATION_msms	TRUE
RESULTS_SEARCH_16_PARAMETERS_AUTO_CALIBRATION_msmstolsdratio	2.75
RESULTS_SEARCH_16_PARAMETERS_AUTO_CALIBRATION_mstolsdratio	7
RESULTS_SEARCH_16_PARAMETERS_AUTO_CALIBRATION_squareroot	TRUE
RESULTS_SEARCH_16_PARAMETERS_AUTO_CALIBRATION_type	dalton
RESULTS_SEARCH_16_PARAMETERS_AUTO_CALIBRATION_MCP_d_s_s_f	0.0666667
RESULTS_SEARCH_16_PARAMETERS_AUTO_CALIBRATION_MCP_d_s_w_f	3
RESULTS_SEARCH_16_PARAMETERS_AUTO_CALIBRATION_MCP_m_f_r_mbc	200
RESULTS_SEARCH_16_PARAMETERS_AUTO_CALIBRATION_MCP_m_m_c	10
RESULTS_SEARCH_16_PARAMETERS_AUTO_CALIBRATION_MCP_m_m_f_s	0.25
RESULTS_SEARCH_16_PARAMETERS_AUTO_CALIBRATION_MCP_m_m_p_f	0.33
RESULTS_SEARCH_16_PARAMETERS_AUTO_CALIBRATION_MCP_m_m_p_rms_f	1
RESULTS_SEARCH_16_PARAMETERS_AUTO_CALIBRATION_MCP_m_p_t_f	1
RESULTS_SEARCH_16_PARAMETERS_AUTO_CALIBRATION_MCP_m_r_h_n_b	15
RESULTS_SEARCH_16_PARAMETERS_AUTO_CALIBRATION_MCP_m_z_n_s	99
RESULTS_SEARCH_16_PARAMETERS_AUTO_CALIBRATION_MCP_m_z_s_mn_f_r	0.0666667
RESULTS_SEARCH_16_PARAMETERS_AUTO_CALIBRATION_MCP_m_z_s_mx_f_r	0.1
RESULTS_SEARCH_16_PARAMETERS_MS_AUTO_CALIBRATION_OUT_avres	5.11146e-08
RESULTS_SEARCH_16_PARAMETERS_MS_AUTO_CALIBRATION_OUT_c0	0.000136572
RESULTS_SEARCH_16_PARAMETERS_MS_AUTO_CALIBRATION_OUT_c1minus1	-5.16285e-06
RESULTS_SEARCH_16_PARAMETERS_MS_AUTO_CALIBRATION_OUT_c2	0
RESULTS_SEARCH_16_PARAMETERS_MS_AUTO_CALIBRATION_OUT_file	1
RESULTS_SEARCH_16_PARAMETERS_MS_AUTO_CALIBRATION_OUT_partnumber	8
RESULTS_SEARCH_16_PARAMETERS_MS_AUTO_CALIBRATION_OUT_polyorder	1
RESULTS_SEARCH_16_PARAMETERS_MS_AUTO_CALIBRATION_OUT_sample	1
RESULTS_SEARCH_16_PARAMETERS_MS_AUTO_CALIBRATION_OUT_squareroot	TRUE
RESULTS_SEARCH_16_PARAMETERS_MSMS_AUTO_CALIBRATION_OUT_avres	-4.56074e-08
RESULTS_SEARCH_16_PARAMETERS_MSMS_AUTO_CALIBRATION_OUT_c0	-5.19225e-05
RESULTS_SEARCH_16_PARAMETERS_MSMS_AUTO_CALIBRATION_OUT_c1minus1	1.83322e-06
RESULTS_SEARCH_16_PARAMETERS_MSMS_AUTO_CALIBRATION_OUT_c2	0
RESULTS_SEARCH_16_PARAMETERS_MSMS_AUTO_CALIBRATION_OUT_file	1
RESULTS_SEARCH_16_PARAMETERS_MSMS_AUTO_CALIBRATION_OUT_partnumber	8
RESULTS_SEARCH_16_PARAMETERS_MSMS_AUTO_CALIBRATION_OUT_polyorder	1
RESULTS_SEARCH_16_PARAMETERS_MSMS_AUTO_CALIBRATION_OUT_sample	1
RESULTS_SEARCH_16_PARAMETERS_MSMS_AUTO_CALIBRATION_OUT_squareroot	TRUE
RESULTS_SEARCH_16_PARAMETERS_MAX_PRECURSORS_FRAGLET	5
RESULTS_SEARCH_16_PARAMETERS_MAX_PRECURSORS_TAGLET	1
RESULTS_SEARCH_16_PARAMETERS_PRECURSORS_DR_FRAGLET	10
RESULTS_SEARCH_16_PARAMETERS_PRECURSORS_DR_TAGLET	3
RESULTS_SEARCH_16_PARAMETERS_DEFAULT_CHARGE_STATE_1_charge	2
RESULTS_SEARCH_16_PARAMETERS_DEFAULT_CHARGE_STATE_1_probability	1
RESULTS_SEARCH_16_PARAMETERS_DEFAULT_CHARGE_STATE_2_charge	3
RESULTS_SEARCH_16_PARAMETERS_DEFAULT_CHARGE_STATE_2_probability	1
RESULTS_SEARCH_16_PARAMETERS_DEFAULT_CHARGE_STATE_3_charge	4
RESULTS_SEARCH_16_PARAMETERS_DEFAULT_CHARGE_STATE_3_probability	1
RESULTS_SEARCH_16_PARAMETERS_VERSION	5.0.1.0, 4895
RESULTS_SEARCH_16_PARAMETERS_PARAGON_VERSION	5.0.1.0, 4874
RESULTS_SEARCH_16_PARAMETERS_APPLICATION	ProteinPilot(tm) Software
RESULTS_SEARCH_16_PARAMETERS_PROGROUP_alternativedispositionmaximumfoldprobabilitydrop	100
RESULTS_SEARCH_16_PARAMETERS_PROGROUP_alternativedispositionmaximumfoldscoredrop	2
RESULTS_SEARCH_16_PARAMETERS_PROGROUP_autodiscordantpeptidethreshold	0.3
RESULTS_SEARCH_16_PARAMETERS_PROGROUP_bayesconfidencecalclulation	TRUE
RESULTS_SEARCH_16_PARAMETERS_PROGROUP_calibrateconfidence	TRUE
RESULTS_SEARCH_16_PARAMETERS_PROGROUP_compresspeptides	FALSE
RESULTS_SEARCH_16_PARAMETERS_PROGROUP_confidencepercentthresholdforexcludingothersfromquant	1900-01-15
RESULTS_SEARCH_16_PARAMETERS_PROGROUP_confidencepercentthresholdforincludingselfinquant	15
RESULTS_SEARCH_16_PARAMETERS_PROGROUP_donotstoremspeaklists	FALSE
RESULTS_SEARCH_16_PARAMETERS_PROGROUP_fasta	C:\AB SCIEX\ProteinPilot Data\SearchDatabases\Uniprot_proteome_Phaseolusvulgaris&Rhizobiumleguminosarum&contaminantes.fasta
RESULTS_SEARCH_16_PARAMETERS_PROGROUP_featuregroupminpepconf	0.66
RESULTS_SEARCH_16_PARAMETERS_PROGROUP_featuregroupminups	0.47
RESULTS_SEARCH_16_PARAMETERS_PROGROUP_focusingintersection	4
RESULTS_SEARCH_16_PARAMETERS_PROGROUP_focusingminimummatchconfidence	0.1
RESULTS_SEARCH_16_PARAMETERS_PROGROUP_focusingminunusedprotscore	0.1
RESULTS_SEARCH_16_PARAMETERS_PROGROUP_focusingsubsetcutoff	6
RESULTS_SEARCH_16_PARAMETERS_PROGROUP_intersection	1.3
RESULTS_SEARCH_16_PARAMETERS_PROGROUP_minimummatchconfidencecutoff	0.001
RESULTS_SEARCH_16_PARAMETERS_PROGROUP_minunusedprotscore	0.0458
RESULTS_SEARCH_16_PARAMETERS_PROGROUP_subsetcutoff	2
RESULTS_SEARCH_16_PARAMETERS_PROGROUP_unusedprotscorethresholdforexcludingothersfromquant	1.3
RESULTS_SEARCH_16_PARAMETERS_PEAKLIST_count	3950
RESULTS_SEARCH_16_PARAMETERS_PEAKLIST_filenumber	1
RESULTS_SEARCH_16_PARAMETERS_PEAKLIST_original_count	3950
RESULTS_SEARCH_16_PARAMETERS_PEAKLIST_originalfilename	C:\Users\5600 Procesado\Desktop\Carpetas de datos en escritorio\LibreriaPhaseolus18082018\Libreria Phaseolus18072018\LibreriaPhaseolus18082018_S1S2.wiff
RESULTS_SEARCH_16_PARAMETERS_PEAKLIST_partnumber	8
RESULTS_SEARCH_16_PARAMETERS_QUANT_TYPE_background_correction	FALSE
RESULTS_SEARCH_16_PARAMETERS_QUANT_TYPE_bias_correction	TRUE
RESULTS_SEARCH_16_PARAMETERS_QUANT_TYPE_keep_extreme_peptides_over_fraction	0
RESULTS_SEARCH_16_PARAMETERS_QUANT_TYPE_low_confidence_check	TRUE
RESULTS_SEARCH_16_PARAMETERS_QUANT_TYPE_low_intensity_check	TRUE
RESULTS_SEARCH_16_PARAMETERS_QUANT_TYPE_median_statistic	TRUE
RESULTS_SEARCH_16_PARAMETERS_QUANT_TYPE_mod_check	TRUE
RESULTS_SEARCH_16_PARAMETERS_QUANT_TYPE_quant_threshold	-1
RESULTS_SEARCH_16_PARAMETERS_QUANT_TYPE_quant_threshold_sn	9
RESULTS_SEARCH_16_PARAMETERS_QUANT_TYPE_separate_searches	FALSE
RESULTS_SEARCH_16_PARAMETERS_QUANT_TYPE_shared_msms_check	TRUE
RESULTS_SEARCH_16_PARAMETERS_PARAGON_METHOD_SETTINGS_UI_SAMPLE_TYPE	Identification
RESULTS_SEARCH_16_PARAMETERS_PARAGON_METHOD_SETTINGS_UI_CYS_ALKYLATION	MSBT and MMTS
RESULTS_SEARCH_16_PARAMETERS_PARAGON_METHOD_SETTINGS_UI_DIGESTION	Trypsin
RESULTS_SEARCH_16_PARAMETERS_PARAGON_METHOD_SETTINGS_UI_SPECIAL_FACTOR	CN-BIOTIN
RESULTS_SEARCH_16_PARAMETERS_PARAGON_METHOD_SETTINGS_UI_INSTRUMENT	TripleTOF 5600
RESULTS_SEARCH_16_PARAMETERS_PARAGON_METHOD_SETTINGS_UI_SEARCH_EFFORT	Thorough
RESULTS_SEARCH_16_PARAMETERS_PARAGON_METHOD_SETTINGS_UI_ID_FOCUS	Biological modifications
RESULTS_SEARCH_16_PARAMETERS_PARAGON_METHOD_SETTINGS_UI_USER_NAME	5600Procesado\5600 Procesado
RESULTS_SEARCH_16_PARAMETERS_PARAGON_METHOD_SETTINGS_UI_MACHINE_NAME	5600PROCESADO
RESULTS_SEARCH_16_PARAMETERS_PARAGON_METHOD_SETTINGS_UI_SEARCH_ID	6.36761e+17
RESULTS_SEARCH_16_PARAMETERS_PARAGON_METHOD_SETTINGS_UI_START_TIME	2018-10-26 08:10:20
RESULTS_SEARCH_16_PARAMETERS_PARAGON_METHOD_SETTINGS_UI_MIN_UNUSED_PROTSCORE	0.0458
RESULTS_SEARCH_16_PARAMETERS_PARAGON_METHOD_SETTINGS_UI_PSPEP	TRUE
RESULTS_SEARCH_17_time_cpu	289272
RESULTS_SEARCH_17_time_duration	298007
RESULTS_SEARCH_17_version	5.0.1.4874
RESULTS_SEARCH_17_xml:id	SEARCH:1:636761382201837186_8
RESULTS_SEARCH_17_PARAMETERS_chemical_data_edited	TRUE
RESULTS_SEARCH_17_PARAMETERS_do_multiprecursor_search	TRUE
RESULTS_SEARCH_17_PARAMETERS_do_reverse_search	TRUE
RESULTS_SEARCH_17_PARAMETERS_max_quant_labels	35
RESULTS_SEARCH_17_PARAMETERS_maxresults	15
RESULTS_SEARCH_17_PARAMETERS_separate_searches	FALSE
RESULTS_SEARCH_17_PARAMETERS_MSTOLERANCE_type	dalton
RESULTS_SEARCH_17_PARAMETERS_MSTOLERANCE_value	0.05
RESULTS_SEARCH_17_PARAMETERS_MSMSTOLERANCE_type	dalton
RESULTS_SEARCH_17_PARAMETERS_MSMSTOLERANCE_value	0.1
RESULTS_SEARCH_17_PARAMETERS_MS_STANDARD_DEVIATION_type	dalton
RESULTS_SEARCH_17_PARAMETERS_MS_STANDARD_DEVIATION_value	0.0011
RESULTS_SEARCH_17_PARAMETERS_MSMS_STANDARD_DEVIATION_type	dalton
RESULTS_SEARCH_17_PARAMETERS_MSMS_STANDARD_DEVIATION_value	0.01
RESULTS_SEARCH_17_PARAMETERS_FASTA_filename	C:\AB SCIEX\ProteinPilot Data\SearchDatabases\Uniprot_proteome_Phaseolusvulgaris&Rhizobiumleguminosarum&contaminantes.fasta
RESULTS_SEARCH_17_PARAMETERS_AUTO_CALIBRATION_ms	TRUE
RESULTS_SEARCH_17_PARAMETERS_AUTO_CALIBRATION_msexport	FALSE
RESULTS_SEARCH_17_PARAMETERS_AUTO_CALIBRATION_msms	TRUE
RESULTS_SEARCH_17_PARAMETERS_AUTO_CALIBRATION_msmstolsdratio	2.75
RESULTS_SEARCH_17_PARAMETERS_AUTO_CALIBRATION_mstolsdratio	7
RESULTS_SEARCH_17_PARAMETERS_AUTO_CALIBRATION_squareroot	TRUE
RESULTS_SEARCH_17_PARAMETERS_AUTO_CALIBRATION_type	dalton
RESULTS_SEARCH_17_PARAMETERS_AUTO_CALIBRATION_MCP_d_s_s_f	0.0666667
RESULTS_SEARCH_17_PARAMETERS_AUTO_CALIBRATION_MCP_d_s_w_f	3
RESULTS_SEARCH_17_PARAMETERS_AUTO_CALIBRATION_MCP_m_f_r_mbc	200
RESULTS_SEARCH_17_PARAMETERS_AUTO_CALIBRATION_MCP_m_m_c	10
RESULTS_SEARCH_17_PARAMETERS_AUTO_CALIBRATION_MCP_m_m_f_s	0.25
RESULTS_SEARCH_17_PARAMETERS_AUTO_CALIBRATION_MCP_m_m_p_f	0.33
RESULTS_SEARCH_17_PARAMETERS_AUTO_CALIBRATION_MCP_m_m_p_rms_f	1
RESULTS_SEARCH_17_PARAMETERS_AUTO_CALIBRATION_MCP_m_p_t_f	1
RESULTS_SEARCH_17_PARAMETERS_AUTO_CALIBRATION_MCP_m_r_h_n_b	15
RESULTS_SEARCH_17_PARAMETERS_AUTO_CALIBRATION_MCP_m_z_n_s	99
RESULTS_SEARCH_17_PARAMETERS_AUTO_CALIBRATION_MCP_m_z_s_mn_f_r	0.0666667
RESULTS_SEARCH_17_PARAMETERS_AUTO_CALIBRATION_MCP_m_z_s_mx_f_r	0.1
RESULTS_SEARCH_17_PARAMETERS_MS_AUTO_CALIBRATION_OUT_avres	-5.22653e-09
RESULTS_SEARCH_17_PARAMETERS_MS_AUTO_CALIBRATION_OUT_c0	0.000194603
RESULTS_SEARCH_17_PARAMETERS_MS_AUTO_CALIBRATION_OUT_c1minus1	-7.96737e-06
RESULTS_SEARCH_17_PARAMETERS_MS_AUTO_CALIBRATION_OUT_c2	0
RESULTS_SEARCH_17_PARAMETERS_MS_AUTO_CALIBRATION_OUT_file	1900-01-01
RESULTS_SEARCH_17_PARAMETERS_MS_AUTO_CALIBRATION_OUT_partnumber	9
RESULTS_SEARCH_17_PARAMETERS_MS_AUTO_CALIBRATION_OUT_polyorder	1
RESULTS_SEARCH_17_PARAMETERS_MS_AUTO_CALIBRATION_OUT_sample	1
RESULTS_SEARCH_17_PARAMETERS_MS_AUTO_CALIBRATION_OUT_squareroot	TRUE
RESULTS_SEARCH_17_PARAMETERS_MSMS_AUTO_CALIBRATION_OUT_avres	-4.22144e-07
RESULTS_SEARCH_17_PARAMETERS_MSMS_AUTO_CALIBRATION_OUT_c0	-2.76746e-05
RESULTS_SEARCH_17_PARAMETERS_MSMS_AUTO_CALIBRATION_OUT_c1minus1	5.66553e-07
RESULTS_SEARCH_17_PARAMETERS_MSMS_AUTO_CALIBRATION_OUT_c2	0
RESULTS_SEARCH_17_PARAMETERS_MSMS_AUTO_CALIBRATION_OUT_file	1
RESULTS_SEARCH_17_PARAMETERS_MSMS_AUTO_CALIBRATION_OUT_partnumber	9
RESULTS_SEARCH_17_PARAMETERS_MSMS_AUTO_CALIBRATION_OUT_polyorder	1
RESULTS_SEARCH_17_PARAMETERS_MSMS_AUTO_CALIBRATION_OUT_sample	1
RESULTS_SEARCH_17_PARAMETERS_MSMS_AUTO_CALIBRATION_OUT_squareroot	TRUE
RESULTS_SEARCH_17_PARAMETERS_MAX_PRECURSORS_FRAGLET	5
RESULTS_SEARCH_17_PARAMETERS_MAX_PRECURSORS_TAGLET	1
RESULTS_SEARCH_17_PARAMETERS_PRECURSORS_DR_FRAGLET	10
RESULTS_SEARCH_17_PARAMETERS_PRECURSORS_DR_TAGLET	3
RESULTS_SEARCH_17_PARAMETERS_DEFAULT_CHARGE_STATE_1_charge	2
RESULTS_SEARCH_17_PARAMETERS_DEFAULT_CHARGE_STATE_1_probability	1
RESULTS_SEARCH_17_PARAMETERS_DEFAULT_CHARGE_STATE_2_charge	3
RESULTS_SEARCH_17_PARAMETERS_DEFAULT_CHARGE_STATE_2_probability	1
RESULTS_SEARCH_17_PARAMETERS_DEFAULT_CHARGE_STATE_3_charge	4
RESULTS_SEARCH_17_PARAMETERS_DEFAULT_CHARGE_STATE_3_probability	1
RESULTS_SEARCH_17_PARAMETERS_VERSION	5.0.1.0, 4895
RESULTS_SEARCH_17_PARAMETERS_PARAGON_VERSION	5.0.1.0, 4874
RESULTS_SEARCH_17_PARAMETERS_APPLICATION	ProteinPilot(tm) Software
RESULTS_SEARCH_17_PARAMETERS_PROGROUP_alternativedispositionmaximumfoldprobabilitydrop	100
RESULTS_SEARCH_17_PARAMETERS_PROGROUP_alternativedispositionmaximumfoldscoredrop	2
RESULTS_SEARCH_17_PARAMETERS_PROGROUP_autodiscordantpeptidethreshold	0.3
RESULTS_SEARCH_17_PARAMETERS_PROGROUP_bayesconfidencecalclulation	TRUE
RESULTS_SEARCH_17_PARAMETERS_PROGROUP_calibrateconfidence	TRUE
RESULTS_SEARCH_17_PARAMETERS_PROGROUP_compresspeptides	FALSE
RESULTS_SEARCH_17_PARAMETERS_PROGROUP_confidencepercentthresholdforexcludingothersfromquant	15
RESULTS_SEARCH_17_PARAMETERS_PROGROUP_confidencepercentthresholdforincludingselfinquant	15
RESULTS_SEARCH_17_PARAMETERS_PROGROUP_donotstoremspeaklists	FALSE
RESULTS_SEARCH_17_PARAMETERS_PROGROUP_fasta	C:\AB SCIEX\ProteinPilot Data\SearchDatabases\Uniprot_proteome_Phaseolusvulgaris&Rhizobiumleguminosarum&contaminantes.fasta
RESULTS_SEARCH_17_PARAMETERS_PROGROUP_featuregroupminpepconf	0.66
RESULTS_SEARCH_17_PARAMETERS_PROGROUP_featuregroupminups	0.47
RESULTS_SEARCH_17_PARAMETERS_PROGROUP_focusingintersection	4
RESULTS_SEARCH_17_PARAMETERS_PROGROUP_focusingminimummatchconfidence	0.1
RESULTS_SEARCH_17_PARAMETERS_PROGROUP_focusingminunusedprotscore	0.1
RESULTS_SEARCH_17_PARAMETERS_PROGROUP_focusingsubsetcutoff	6
RESULTS_SEARCH_17_PARAMETERS_PROGROUP_intersection	1.3
RESULTS_SEARCH_17_PARAMETERS_PROGROUP_minimummatchconfidencecutoff	0.001
RESULTS_SEARCH_17_PARAMETERS_PROGROUP_minunusedprotscore	0.0458
RESULTS_SEARCH_17_PARAMETERS_PROGROUP_subsetcutoff	2
RESULTS_SEARCH_17_PARAMETERS_PROGROUP_unusedprotscorethresholdforexcludingothersfromquant	1.3
RESULTS_SEARCH_17_PARAMETERS_PEAKLIST_count	3950
RESULTS_SEARCH_17_PARAMETERS_PEAKLIST_filenumber	1
RESULTS_SEARCH_17_PARAMETERS_PEAKLIST_original_count	3950
RESULTS_SEARCH_17_PARAMETERS_PEAKLIST_originalfilename	C:\Users\5600 Procesado\Desktop\Carpetas de datos en escritorio\LibreriaPhaseolus18082018\Libreria Phaseolus18072018\LibreriaPhaseolus18082018_S1S2.wiff
RESULTS_SEARCH_17_PARAMETERS_PEAKLIST_partnumber	9
RESULTS_SEARCH_17_PARAMETERS_QUANT_TYPE_background_correction	FALSE
RESULTS_SEARCH_17_PARAMETERS_QUANT_TYPE_bias_correction	TRUE
RESULTS_SEARCH_17_PARAMETERS_QUANT_TYPE_keep_extreme_peptides_over_fraction	0
RESULTS_SEARCH_17_PARAMETERS_QUANT_TYPE_low_confidence_check	TRUE
RESULTS_SEARCH_17_PARAMETERS_QUANT_TYPE_low_intensity_check	TRUE
RESULTS_SEARCH_17_PARAMETERS_QUANT_TYPE_median_statistic	TRUE
RESULTS_SEARCH_17_PARAMETERS_QUANT_TYPE_mod_check	TRUE
RESULTS_SEARCH_17_PARAMETERS_QUANT_TYPE_quant_threshold	-1
RESULTS_SEARCH_17_PARAMETERS_QUANT_TYPE_quant_threshold_sn	9
RESULTS_SEARCH_17_PARAMETERS_QUANT_TYPE_separate_searches	FALSE
RESULTS_SEARCH_17_PARAMETERS_QUANT_TYPE_shared_msms_check	TRUE
RESULTS_SEARCH_17_PARAMETERS_PARAGON_METHOD_SETTINGS_UI_SAMPLE_TYPE	Identification
RESULTS_SEARCH_17_PARAMETERS_PARAGON_METHOD_SETTINGS_UI_CYS_ALKYLATION	MSBT and MMTS
RESULTS_SEARCH_17_PARAMETERS_PARAGON_METHOD_SETTINGS_UI_DIGESTION	Trypsin
RESULTS_SEARCH_17_PARAMETERS_PARAGON_METHOD_SETTINGS_UI_SPECIAL_FACTOR	CN-BIOTIN
RESULTS_SEARCH_17_PARAMETERS_PARAGON_METHOD_SETTINGS_UI_INSTRUMENT	TripleTOF 5600
RESULTS_SEARCH_17_PARAMETERS_PARAGON_METHOD_SETTINGS_UI_SEARCH_EFFORT	Thorough
RESULTS_SEARCH_17_PARAMETERS_PARAGON_METHOD_SETTINGS_UI_ID_FOCUS	Biological modifications
RESULTS_SEARCH_17_PARAMETERS_PARAGON_METHOD_SETTINGS_UI_USER_NAME	5600Procesado\5600 Procesado
RESULTS_SEARCH_17_PARAMETERS_PARAGON_METHOD_SETTINGS_UI_MACHINE_NAME	5600PROCESADO
RESULTS_SEARCH_17_PARAMETERS_PARAGON_METHOD_SETTINGS_UI_SEARCH_ID	6.36761e+17
RESULTS_SEARCH_17_PARAMETERS_PARAGON_METHOD_SETTINGS_UI_START_TIME	2018-10-26 08:10:20
RESULTS_SEARCH_17_PARAMETERS_PARAGON_METHOD_SETTINGS_UI_MIN_UNUSED_PROTSCORE	0.0458
RESULTS_SEARCH_17_PARAMETERS_PARAGON_METHOD_SETTINGS_UI_PSPEP	TRUE
RESULTS_SEARCH_18_time_cpu	243423
RESULTS_SEARCH_18_time_duration	243469
RESULTS_SEARCH_18_version	5.0.1.4874
RESULTS_SEARCH_18_xml:id	SEARCH:2:636761382201837186_8
RESULTS_SEARCH_18_PARAMETERS_chemical_data_edited	TRUE
RESULTS_SEARCH_18_PARAMETERS_do_multiprecursor_search	TRUE
RESULTS_SEARCH_18_PARAMETERS_do_reverse_search	TRUE
RESULTS_SEARCH_18_PARAMETERS_max_quant_labels	35
RESULTS_SEARCH_18_PARAMETERS_maxresults	15
RESULTS_SEARCH_18_PARAMETERS_separate_searches	FALSE
RESULTS_SEARCH_18_PARAMETERS_MSTOLERANCE_type	dalton
RESULTS_SEARCH_18_PARAMETERS_MSTOLERANCE_value	0.05
RESULTS_SEARCH_18_PARAMETERS_MSMSTOLERANCE_type	dalton
RESULTS_SEARCH_18_PARAMETERS_MSMSTOLERANCE_value	0.1
RESULTS_SEARCH_18_PARAMETERS_MS_STANDARD_DEVIATION_type	dalton
RESULTS_SEARCH_18_PARAMETERS_MS_STANDARD_DEVIATION_value	0.0011
RESULTS_SEARCH_18_PARAMETERS_MSMS_STANDARD_DEVIATION_type	dalton
RESULTS_SEARCH_18_PARAMETERS_MSMS_STANDARD_DEVIATION_value	0.01
RESULTS_SEARCH_18_PARAMETERS_FASTA_filename	C:\AB SCIEX\ProteinPilot Data\SearchDatabases\Uniprot_proteome_Phaseolusvulgaris&Rhizobiumleguminosarum&contaminantes.fasta
RESULTS_SEARCH_18_PARAMETERS_AUTO_CALIBRATION_ms	TRUE
RESULTS_SEARCH_18_PARAMETERS_AUTO_CALIBRATION_msexport	FALSE
RESULTS_SEARCH_18_PARAMETERS_AUTO_CALIBRATION_msms	TRUE
RESULTS_SEARCH_18_PARAMETERS_AUTO_CALIBRATION_msmstolsdratio	2.75
RESULTS_SEARCH_18_PARAMETERS_AUTO_CALIBRATION_mstolsdratio	7
RESULTS_SEARCH_18_PARAMETERS_AUTO_CALIBRATION_squareroot	TRUE
RESULTS_SEARCH_18_PARAMETERS_AUTO_CALIBRATION_type	dalton
RESULTS_SEARCH_18_PARAMETERS_AUTO_CALIBRATION_MCP_d_s_s_f	0.0666667
RESULTS_SEARCH_18_PARAMETERS_AUTO_CALIBRATION_MCP_d_s_w_f	3
RESULTS_SEARCH_18_PARAMETERS_AUTO_CALIBRATION_MCP_m_f_r_mbc	200
RESULTS_SEARCH_18_PARAMETERS_AUTO_CALIBRATION_MCP_m_m_c	10
RESULTS_SEARCH_18_PARAMETERS_AUTO_CALIBRATION_MCP_m_m_f_s	0.25
RESULTS_SEARCH_18_PARAMETERS_AUTO_CALIBRATION_MCP_m_m_p_f	0.33
RESULTS_SEARCH_18_PARAMETERS_AUTO_CALIBRATION_MCP_m_m_p_rms_f	1
RESULTS_SEARCH_18_PARAMETERS_AUTO_CALIBRATION_MCP_m_p_t_f	1
RESULTS_SEARCH_18_PARAMETERS_AUTO_CALIBRATION_MCP_m_r_h_n_b	15
RESULTS_SEARCH_18_PARAMETERS_AUTO_CALIBRATION_MCP_m_z_n_s	99
RESULTS_SEARCH_18_PARAMETERS_AUTO_CALIBRATION_MCP_m_z_s_mn_f_r	0.0666667
RESULTS_SEARCH_18_PARAMETERS_AUTO_CALIBRATION_MCP_m_z_s_mx_f_r	0.1
RESULTS_SEARCH_18_PARAMETERS_MS_AUTO_CALIBRATION_OUT_avres	-5.22653e-09
RESULTS_SEARCH_18_PARAMETERS_MS_AUTO_CALIBRATION_OUT_c0	0.000194603
RESULTS_SEARCH_18_PARAMETERS_MS_AUTO_CALIBRATION_OUT_c1minus1	-7.96737e-06
RESULTS_SEARCH_18_PARAMETERS_MS_AUTO_CALIBRATION_OUT_c2	0
RESULTS_SEARCH_18_PARAMETERS_MS_AUTO_CALIBRATION_OUT_file	1
RESULTS_SEARCH_18_PARAMETERS_MS_AUTO_CALIBRATION_OUT_partnumber	9
RESULTS_SEARCH_18_PARAMETERS_MS_AUTO_CALIBRATION_OUT_polyorder	1
[truncated: 5,806 more rows]

## Sheet: Metadata Calculations
	Subsearch	Search string	present		File index down	Part number	Spectra - 'original'	Spectra 'count' - non-empty?	max original Spectra for part	Max non-empty spectra for part	File Index for first only
	1	RESULTS_SEARCH_1_PARAMETERS_PEAKLIST_rawdatafilename		C:\Users\5600 Procesado\Desktop\Carpetas de datos en escritorio\LibreriaPhaseolus18082018\Libreria Phaseolus18072018\LibreriaPhaseolus18082018_S1S2.wiff	1	1	3958	3958	3958	3958	1
	2	RESULTS_SEARCH_2_PARAMETERS_PEAKLIST_rawdatafilename		C:\Users\5600 Procesado\Desktop\Carpetas de datos en escritorio\LibreriaPhaseolus18082018\Libreria Phaseolus18072018\LibreriaPhaseolus18082018_S1S2.wiff	1	1	3958	3958
	3	RESULTS_SEARCH_3_PARAMETERS_PEAKLIST_rawdatafilename		C:\Users\5600 Procesado\Desktop\Carpetas de datos en escritorio\LibreriaPhaseolus18082018\Libreria Phaseolus18072018\LibreriaPhaseolus18082018_S1S2.wiff	1	2	3938	3938	3938	3938
1 if Rapid, 2 if Thor	4	RESULTS_SEARCH_4_PARAMETERS_PEAKLIST_rawdatafilename		C:\Users\5600 Procesado\Desktop\Carpetas de datos en escritorio\LibreriaPhaseolus18082018\Libreria Phaseolus18072018\LibreriaPhaseolus18082018_S1S2.wiff	1	2	3938	3938
2	5	RESULTS_SEARCH_5_PARAMETERS_PEAKLIST_rawdatafilename		C:\Users\5600 Procesado\Desktop\Carpetas de datos en escritorio\LibreriaPhaseolus18082018\Libreria Phaseolus18072018\LibreriaPhaseolus18082018_S1S2.wiff	1	3	3988	3988	3988	3988
	6	RESULTS_SEARCH_6_PARAMETERS_PEAKLIST_rawdatafilename		C:\Users\5600 Procesado\Desktop\Carpetas de datos en escritorio\LibreriaPhaseolus18082018\Libreria Phaseolus18072018\LibreriaPhaseolus18082018_S1S2.wiff	1	3	3988	3988
# Segments	7	RESULTS_SEARCH_7_PARAMETERS_PEAKLIST_rawdatafilename		C:\Users\5600 Procesado\Desktop\Carpetas de datos en escritorio\LibreriaPhaseolus18082018\Libreria Phaseolus18072018\LibreriaPhaseolus18082018_S1S2.wiff	1	4	3927	3927	3927	3927
66	8	RESULTS_SEARCH_8_PARAMETERS_PEAKLIST_rawdatafilename		C:\Users\5600 Procesado\Desktop\Carpetas de datos en escritorio\LibreriaPhaseolus18082018\Libreria Phaseolus18072018\LibreriaPhaseolus18082018_S1S2.wiff	1	4	3927	3927
(max is 1000 segments)	9	RESULTS_SEARCH_9_PARAMETERS_PEAKLIST_rawdatafilename		C:\Users\5600 Procesado\Desktop\Carpetas de datos en escritorio\LibreriaPhaseolus18082018\Libreria Phaseolus18072018\LibreriaPhaseolus18082018_S1S2.wiff	1	5	3949	3949	3949	3949
	10	RESULTS_SEARCH_10_PARAMETERS_PEAKLIST_rawdatafilename		C:\Users\5600 Procesado\Desktop\Carpetas de datos en escritorio\LibreriaPhaseolus18082018\Libreria Phaseolus18072018\LibreriaPhaseolus18082018_S1S2.wiff	1	5	3949	3949
	11	RESULTS_SEARCH_11_PARAMETERS_PEAKLIST_rawdatafilename		C:\Users\5600 Procesado\Desktop\Carpetas de datos en escritorio\LibreriaPhaseolus18082018\Libreria Phaseolus18072018\LibreriaPhaseolus18082018_S1S2.wiff	1	6	3949	3949	3949	3949
	12	RESULTS_SEARCH_12_PARAMETERS_PEAKLIST_rawdatafilename		C:\Users\5600 Procesado\Desktop\Carpetas de datos en escritorio\LibreriaPhaseolus18082018\Libreria Phaseolus18072018\LibreriaPhaseolus18082018_S1S2.wiff	1	6	3949	3949
	13	RESULTS_SEARCH_13_PARAMETERS_PEAKLIST_rawdatafilename		C:\Users\5600 Procesado\Desktop\Carpetas de datos en escritorio\LibreriaPhaseolus18082018\Libreria Phaseolus18072018\LibreriaPhaseolus18082018_S1S2.wiff	1	7	3937	3937	3937	3937
	14	RESULTS_SEARCH_14_PARAMETERS_PEAKLIST_rawdatafilename		C:\Users\5600 Procesado\Desktop\Carpetas de datos en escritorio\LibreriaPhaseolus18082018\Libreria Phaseolus18072018\LibreriaPhaseolus18082018_S1S2.wiff	1	7	3937	3937
	15	RESULTS_SEARCH_15_PARAMETERS_PEAKLIST_rawdatafilename		C:\Users\5600 Procesado\Desktop\Carpetas de datos en escritorio\LibreriaPhaseolus18082018\Libreria Phaseolus18072018\LibreriaPhaseolus18082018_S1S2.wiff	1	8	3950	3950	3950	3950
	16	RESULTS_SEARCH_16_PARAMETERS_PEAKLIST_rawdatafilename		C:\Users\5600 Procesado\Desktop\Carpetas de datos en escritorio\LibreriaPhaseolus18082018\Libreria Phaseolus18072018\LibreriaPhaseolus18082018_S1S2.wiff	1	8	3950	3950
	17	RESULTS_SEARCH_17_PARAMETERS_PEAKLIST_rawdatafilename		C:\Users\5600 Procesado\Desktop\Carpetas de datos en escritorio\LibreriaPhaseolus18082018\Libreria Phaseolus18072018\LibreriaPhaseolus18082018_S1S2.wiff	1	9	3950	3950	3950	3950
	18	RESULTS_SEARCH_18_PARAMETERS_PEAKLIST_rawdatafilename		C:\Users\5600 Procesado\Desktop\Carpetas de datos en escritorio\LibreriaPhaseolus18082018\Libreria Phaseolus18072018\LibreriaPhaseolus18082018_S1S2.wiff	1	9	3950	3950
	19	RESULTS_SEARCH_19_PARAMETERS_PEAKLIST_rawdatafilename		C:\Users\5600 Procesado\Desktop\Carpetas de datos en escritorio\LibreriaPhaseolus18082018\Libreria Phaseolus18072018\LibreriaPhaseolus18082018_S1S2.wiff	1	10	3950	3950	3950	3950
	20	RESULTS_SEARCH_20_PARAMETERS_PEAKLIST_rawdatafilename		C:\Users\5600 Procesado\Desktop\Carpetas de datos en escritorio\LibreriaPhaseolus18082018\Libreria Phaseolus18072018\LibreriaPhaseolus18082018_S1S2.wiff	1	10	3950	3950
	21	RESULTS_SEARCH_21_PARAMETERS_PEAKLIST_rawdatafilename		C:\Users\5600 Procesado\Desktop\Carpetas de datos en escritorio\LibreriaPhaseolus18082018\Libreria Phaseolus18072018\LibreriaPhaseolus18082018_S1S2.wiff	1	11	3950	3950	3950	3950
	22	RESULTS_SEARCH_22_PARAMETERS_PEAKLIST_rawdatafilename		C:\Users\5600 Procesado\Desktop\Carpetas de datos en escritorio\LibreriaPhaseolus18082018\Libreria Phaseolus18072018\LibreriaPhaseolus18082018_S1S2.wiff	1	11	3950	3950
	23	RESULTS_SEARCH_23_PARAMETERS_PEAKLIST_rawdatafilename		C:\Users\5600 Procesado\Desktop\Carpetas de datos en escritorio\LibreriaPhaseolus18082018\Libreria Phaseolus18072018\LibreriaPhaseolus18082018_S1S2.wiff	1	12	3950	3950	3950	3950
	24	RESULTS_SEARCH_24_PARAMETERS_PEAKLIST_rawdatafilename		C:\Users\5600 Procesado\Desktop\Carpetas de datos en escritorio\LibreriaPhaseolus18082018\Libreria Phaseolus18072018\LibreriaPhaseolus18082018_S1S2.wiff	1	12	3950	3950
	25	RESULTS_SEARCH_25_PARAMETERS_PEAKLIST_rawdatafilename		C:\Users\5600 Procesado\Desktop\Carpetas de datos en escritorio\LibreriaPhaseolus18082018\Libreria Phaseolus18072018\LibreriaPhaseolus18082018_S1S2.wiff	1	13	3935	3935	3935	3935
	26	RESULTS_SEARCH_26_PARAMETERS_PEAKLIST_rawdatafilename		C:\Users\5600 Procesado\Desktop\Carpetas de datos en escritorio\LibreriaPhaseolus18082018\Libreria Phaseolus18072018\LibreriaPhaseolus18082018_S1S2.wiff	1	13	3935	3935
	27	RESULTS_SEARCH_27_PARAMETERS_PEAKLIST_rawdatafilename		C:\Users\5600 Procesado\Desktop\Carpetas de datos en escritorio\LibreriaPhaseolus18082018\Libreria Phaseolus18072018\LibreriaPhaseolus18082018_S1S2.wiff	1	14	3906	3906	3906	3906
	28	RESULTS_SEARCH_28_PARAMETERS_PEAKLIST_rawdatafilename		C:\Users\5600 Procesado\Desktop\Carpetas de datos en escritorio\LibreriaPhaseolus18082018\Libreria Phaseolus18072018\LibreriaPhaseolus18082018_S1S2.wiff	1	14	3906	3906
	29	RESULTS_SEARCH_29_PARAMETERS_PEAKLIST_rawdatafilename		C:\Users\5600 Procesado\Desktop\Carpetas de datos en escritorio\LibreriaPhaseolus18082018\Libreria Phaseolus18072018\LibreriaPhaseolus18082018_S3S4.wiff	2	15	3999	3999	3999	3999	2
	30	RESULTS_SEARCH_30_PARAMETERS_PEAKLIST_rawdatafilename		C:\Users\5600 Procesado\Desktop\Carpetas de datos en escritorio\LibreriaPhaseolus18082018\Libreria Phaseolus18072018\LibreriaPhaseolus18082018_S3S4.wiff	2	15	3999	3999
	31	RESULTS_SEARCH_31_PARAMETERS_PEAKLIST_rawdatafilename		C:\Users\5600 Procesado\Desktop\Carpetas de datos en escritorio\LibreriaPhaseolus18082018\Libreria Phaseolus18072018\LibreriaPhaseolus18082018_S3S4.wiff	2	16	3959	3959	3959	3959
	32	RESULTS_SEARCH_32_PARAMETERS_PEAKLIST_rawdatafilename		C:\Users\5600 Procesado\Desktop\Carpetas de datos en escritorio\LibreriaPhaseolus18082018\Libreria Phaseolus18072018\LibreriaPhaseolus18082018_S3S4.wiff	2	16	3959	3959
	33	RESULTS_SEARCH_33_PARAMETERS_PEAKLIST_rawdatafilename		C:\Users\5600 Procesado\Desktop\Carpetas de datos en escritorio\LibreriaPhaseolus18082018\Libreria Phaseolus18072018\LibreriaPhaseolus18082018_S3S4.wiff	2	17	3919	3919	3919	3919
	34	RESULTS_SEARCH_34_PARAMETERS_PEAKLIST_rawdatafilename		C:\Users\5600 Procesado\Desktop\Carpetas de datos en escritorio\LibreriaPhaseolus18082018\Libreria Phaseolus18072018\LibreriaPhaseolus18082018_S3S4.wiff	2	17	3919	3919
	35	RESULTS_SEARCH_35_PARAMETERS_PEAKLIST_rawdatafilename		C:\Users\5600 Procesado\Desktop\Carpetas de datos en escritorio\LibreriaPhaseolus18082018\Libreria Phaseolus18072018\LibreriaPhaseolus18082018_S3S4.wiff	2	18	3976	3976	3976	3976
	36	RESULTS_SEARCH_36_PARAMETERS_PEAKLIST_rawdatafilename		C:\Users\5600 Procesado\Desktop\Carpetas de datos en escritorio\LibreriaPhaseolus18082018\Libreria Phaseolus18072018\LibreriaPhaseolus18082018_S3S4.wiff	2	18	3976	3976
	37	RESULTS_SEARCH_37_PARAMETERS_PEAKLIST_rawdatafilename		C:\Users\5600 Procesado\Desktop\Carpetas de datos en escritorio\LibreriaPhaseolus18082018\Libreria Phaseolus18072018\LibreriaPhaseolus18082018_S3S4.wiff	2	19	3979	3979	3979	3979
	38	RESULTS_SEARCH_38_PARAMETERS_PEAKLIST_rawdatafilename		C:\Users\5600 Procesado\Desktop\Carpetas de datos en escritorio\LibreriaPhaseolus18082018\Libreria Phaseolus18072018\LibreriaPhaseolus18082018_S3S4.wiff	2	19	3979	3979
	39	RESULTS_SEARCH_39_PARAMETERS_PEAKLIST_rawdatafilename		C:\Users\5600 Procesado\Desktop\Carpetas de datos en escritorio\LibreriaPhaseolus18082018\Libreria Phaseolus18072018\LibreriaPhaseolus18082018_S3S4.wiff	2	20	3958	3958	3958	3958
	40	RESULTS_SEARCH_40_PARAMETERS_PEAKLIST_rawdatafilename		C:\Users\5600 Procesado\Desktop\Carpetas de datos en escritorio\LibreriaPhaseolus18082018\Libreria Phaseolus18072018\LibreriaPhaseolus18082018_S3S4.wiff	2	20	3958	3958
	41	RESULTS_SEARCH_41_PARAMETERS_PEAKLIST_rawdatafilename		C:\Users\5600 Procesado\Desktop\Carpetas de datos en escritorio\LibreriaPhaseolus18082018\Libreria Phaseolus18072018\LibreriaPhaseolus18082018_S3S4.wiff	2	21	3950	3950	3950	3950
	42	RESULTS_SEARCH_42_PARAMETERS_PEAKLIST_rawdatafilename		C:\Users\5600 Procesado\Desktop\Carpetas de datos en escritorio\LibreriaPhaseolus18082018\Libreria Phaseolus18072018\LibreriaPhaseolus18082018_S3S4.wiff	2	21	3950	3950
	43	RESULTS_SEARCH_43_PARAMETERS_PEAKLIST_rawdatafilename		C:\Users\5600 Procesado\Desktop\Carpetas de datos en escritorio\LibreriaPhaseolus18082018\Libreria Phaseolus18072018\LibreriaPhaseolus18082018_S3S4.wiff	2	22	3950	3950	3950	3950
	44	RESULTS_SEARCH_44_PARAMETERS_PEAKLIST_rawdatafilename		C:\Users\5600 Procesado\Desktop\Carpetas de datos en escritorio\LibreriaPhaseolus18082018\Libreria Phaseolus18072018\LibreriaPhaseolus18082018_S3S4.wiff	2	22	3950	3950
	45	RESULTS_SEARCH_45_PARAMETERS_PEAKLIST_rawdatafilename		C:\Users\5600 Procesado\Desktop\Carpetas de datos en escritorio\LibreriaPhaseolus18082018\Libreria Phaseolus18072018\LibreriaPhaseolus18082018_S3S4.wiff	2	23	3950	3950	3950	3950
	46	RESULTS_SEARCH_46_PARAMETERS_PEAKLIST_rawdatafilename		C:\Users\5600 Procesado\Desktop\Carpetas de datos en escritorio\LibreriaPhaseolus18082018\Libreria Phaseolus18072018\LibreriaPhaseolus18082018_S3S4.wiff	2	23	3950	3950
	47	RESULTS_SEARCH_47_PARAMETERS_PEAKLIST_rawdatafilename		C:\Users\5600 Procesado\Desktop\Carpetas de datos en escritorio\LibreriaPhaseolus18082018\Libreria Phaseolus18072018\LibreriaPhaseolus18082018_S3S4.wiff	2	24	3950	3950	3950	3950
	48	RESULTS_SEARCH_48_PARAMETERS_PEAKLIST_rawdatafilename		C:\Users\5600 Procesado\Desktop\Carpetas de datos en escritorio\LibreriaPhaseolus18082018\Libreria Phaseolus18072018\LibreriaPhaseolus18082018_S3S4.wiff	2	24	3950	3950
	49	RESULTS_SEARCH_49_PARAMETERS_PEAKLIST_rawdatafilename		C:\Users\5600 Procesado\Desktop\Carpetas de datos en escritorio\LibreriaPhaseolus18082018\Libreria Phaseolus18072018\LibreriaPhaseolus18082018_S3S4.wiff	2	25	4000	4000	4000	4000
	50	RESULTS_SEARCH_50_PARAMETERS_PEAKLIST_rawdatafilename		C:\Users\5600 Procesado\Desktop\Carpetas de datos en escritorio\LibreriaPhaseolus18082018\Libreria Phaseolus18072018\LibreriaPhaseolus18082018_S3S4.wiff	2	25	4000	4000
	51	RESULTS_SEARCH_51_PARAMETERS_PEAKLIST_rawdatafilename		C:\Users\5600 Procesado\Desktop\Carpetas de datos en escritorio\LibreriaPhaseolus18082018\Libreria Phaseolus18072018\LibreriaPhaseolus18082018_S3S4.wiff	2	26	3950	3950	3950	3950
	52	RESULTS_SEARCH_52_PARAMETERS_PEAKLIST_rawdatafilename		C:\Users\5600 Procesado\Desktop\Carpetas de datos en escritorio\LibreriaPhaseolus18082018\Libreria Phaseolus18072018\LibreriaPhaseolus18082018_S3S4.wiff	2	26	3950	3950
	53	RESULTS_SEARCH_53_PARAMETERS_PEAKLIST_rawdatafilename		C:\Users\5600 Procesado\Desktop\Carpetas de datos en escritorio\LibreriaPhaseolus18082018\Libreria Phaseolus18072018\LibreriaPhaseolus18082018_S3S4.wiff	2	27	3950	3950	3950	3950
	54	RESULTS_SEARCH_54_PARAMETERS_PEAKLIST_rawdatafilename		C:\Users\5600 Procesado\Desktop\Carpetas de datos en escritorio\LibreriaPhaseolus18082018\Libreria Phaseolus18072018\LibreriaPhaseolus18082018_S3S4.wiff	2	27	3950	3950
	55	RESULTS_SEARCH_55_PARAMETERS_PEAKLIST_rawdatafilename		C:\Users\5600 Procesado\Desktop\Carpetas de datos en escritorio\LibreriaPhaseolus18082018\Libreria Phaseolus18072018\LibreriaPhaseolus18082018_S3S4.wiff	2	28	3950	3950	3950	3950
	56	RESULTS_SEARCH_56_PARAMETERS_PEAKLIST_rawdatafilename		C:\Users\5600 Procesado\Desktop\Carpetas de datos en escritorio\LibreriaPhaseolus18082018\Libreria Phaseolus18072018\LibreriaPhaseolus18082018_S3S4.wiff	2	28	3950	3950
	57	RESULTS_SEARCH_57_PARAMETERS_PEAKLIST_rawdatafilename		C:\Users\5600 Procesado\Desktop\Carpetas de datos en escritorio\LibreriaPhaseolus18082018\Libreria Phaseolus18072018\LibreriaPhaseolus18082018_S3S4.wiff	2	29	3950	3950	3950	3950
	58	RESULTS_SEARCH_58_PARAMETERS_PEAKLIST_rawdatafilename		C:\Users\5600 Procesado\Desktop\Carpetas de datos en escritorio\LibreriaPhaseolus18082018\Libreria Phaseolus18072018\LibreriaPhaseolus18082018_S3S4.wiff	2	29	3950	3950
	59	RESULTS_SEARCH_59_PARAMETERS_PEAKLIST_rawdatafilename		C:\Users\5600 Procesado\Desktop\Carpetas de datos en escritorio\LibreriaPhaseolus18082018\Libreria Phaseolus18072018\LibreriaPhaseolus18082018_S3S4.wiff	2	30	4000	4000	4000	4000
	60	RESULTS_SEARCH_60_PARAMETERS_PEAKLIST_rawdatafilename		C:\Users\5600 Procesado\Desktop\Carpetas de datos en escritorio\LibreriaPhaseolus18082018\Libreria Phaseolus18072018\LibreriaPhaseolus18082018_S3S4.wiff	2	30	4000	4000
	61	RESULTS_SEARCH_61_PARAMETERS_PEAKLIST_rawdatafilename		C:\Users\5600 Procesado\Desktop\Carpetas de datos en escritorio\LibreriaPhaseolus18082018\Libreria Phaseolus18072018\LibreriaPhaseolus18082018_S3S4.wiff	2	31	3941	3941	3941	3941
	62	RESULTS_SEARCH_62_PARAMETERS_PEAKLIST_rawdatafilename		C:\Users\5600 Procesado\Desktop\Carpetas de datos en escritorio\LibreriaPhaseolus18082018\Libreria Phaseolus18072018\LibreriaPhaseolus18082018_S3S4.wiff	2	31	3941	3941
	63	RESULTS_SEARCH_63_PARAMETERS_PEAKLIST_rawdatafilename		C:\Users\5600 Procesado\Desktop\Carpetas de datos en escritorio\LibreriaPhaseolus18082018\Libreria Phaseolus18072018\LibreriaPhaseolus18082018_S3S4.wiff	2	32	3950	3950	3950	3950
	64	RESULTS_SEARCH_64_PARAMETERS_PEAKLIST_rawdatafilename		C:\Users\5600 Procesado\Desktop\Carpetas de datos en escritorio\LibreriaPhaseolus18082018\Libreria Phaseolus18072018\LibreriaPhaseolus18082018_S3S4.wiff	2	32	3950	3950
	65	RESULTS_SEARCH_65_PARAMETERS_PEAKLIST_rawdatafilename		C:\Users\5600 Procesado\Desktop\Carpetas de datos en escritorio\LibreriaPhaseolus18082018\Libreria Phaseolus18072018\LibreriaPhaseolus18082018_S3S4.wiff	2	33	3932	3932	3932	3932
	66	RESULTS_SEARCH_66_PARAMETERS_PEAKLIST_rawdatafilename		C:\Users\5600 Procesado\Desktop\Carpetas de datos en escritorio\LibreriaPhaseolus18082018\Libreria Phaseolus18072018\LibreriaPhaseolus18082018_S3S4.wiff	2	33	3932	3932

## Sheet: Curated Metadata
Group file metadata term	Metadata Description (of raw extracted item)	Use Partial Match	Term in Stream	Derived (Calculated)	Value	Validation check/comments	Conversion type, if done	Conversion factor		Metadata Category	Metadata Description of Final Metadata Item (converted manually, if applicable)	Value
	Group filename			1						Attributes - General	Group filename	97-JXB Dataset S3.group
RESULTS_SEARCH_1_PARAMETERS_PARAGON_METHOD_SETTINGS_UI_START_TIME	Start date		1		2018-10-26 08:10:20					Attributes - General	Start date	2018-10-26 08:10:20
RESULTS_SEARCH_STAT_search_begin_time_clock	Start time		1		2018-10-26 08:10:20					Attributes - General	Start time	2018-10-26 08:10:20
RESULTS_SEARCH_1_PARAMETERS_PARAGON_METHOD_SETTINGS_UI_USER_NAME	User name		1		5600Procesado\5600 Procesado					Attributes - General	User name	5600Procesado\5600 Procesado
RESULTS_SEARCH_1_xml:id	Internal search identifier number		1	1						Attributes - General	Internal search identifier number
PARAMETERS_PEAKLIST_original_count				1						Attributes - Input data	Number of spectra in search	130450
PARAMETERS_PEAKLIST_count				1						Attributes - Input data	Number of non-empty spectra in search	130450
PARAMETERS_PEAKLIST_filenumber	Number of input files	1	1	1	2					Attributes - Input data	Number of input files	2
RESULTS_SEARCH_1_PARAMETERS_PARAGON_METHOD_SETTINGS_UI_SAMPLE_TYPE	Sample Type		1		Identification					Parameters - User settings	Sample Type	Identification
RESULTS_SEARCH_1_PARAMETERS_PARAGON_METHOD_SETTINGS_UI_CYS_ALKYLATION	Cysteine Alkylation		1		MSBT and MMTS					Parameters - User settings	Cysteine Alkylation	MSBT and MMTS
RESULTS_SEARCH_1_PARAMETERS_PARAGON_METHOD_SETTINGS_UI_DIGESTION	Digestion		1		Trypsin					Parameters - User settings	Digestion	Trypsin
RESULTS_SEARCH_1_PARAMETERS_PARAGON_METHOD_SETTINGS_UI_SPECIAL_FACTOR	Special Factors		1		CN-BIOTIN					Parameters - User settings	Special Factors	CN-BIOTIN
RESULTS_SEARCH_1_PARAMETERS_PARAGON_METHOD_SETTINGS_UI_INSTRUMENT	Instrument		1		TripleTOF 5600					Parameters - User settings	Instrument	TripleTOF 5600
RESULTS_SEARCH_1_PARAMETERS_PARAGON_METHOD_SETTINGS_UI_SPECIES	Species									Parameters - User settings	Species
RESULTS_SEARCH_1_PARAMETERS_PARAGON_METHOD_SETTINGS_UI_SEARCH_EFFORT	Search Effort		1		Thorough					Parameters - User settings	Search Effort	Thorough
RESULTS_SEARCH_1_PARAMETERS_PARAGON_METHOD_SETTINGS_UI_ID_FOCUS	ID Focus		1		Biological modifications					Parameters - User settings	ID Focus	Biological modifications
RESULTS_SEARCH_1_PARAMETERS_PARAGON_METHOD_SETTINGS_UI_MIN_UNUSED_PROTSCORE	Minimum Unused ProtScore		1		0.0458					Parameters - User settings	Minimum Unused ProtScore	0.0458
RESULTS_SEARCH_1_PARAMETERS_PARAGON_METHOD_SETTINGS_UI_PSPEP	FDR Analysis		1		TRUE		Logical to English			Parameters - User settings	FDR Analysis	Yes
	Quantitation						Logical to English			Parameters - User settings	Quantitation
RESULTS_SEARCH_1_PARAMETERS_QUANT_TYPE_background_correction	Background Correction		1		FALSE		Logical to English			Parameters - User settings	Background Correction	No
RESULTS_SEARCH_1_PARAMETERS_QUANT_TYPE_bias_correction	Bias Correction		1		TRUE		Logical to English			Parameters - User settings	Bias Correction	Yes
	Channel to use as denominator in ratios									Parameters - User settings	Channel to use as denominator in ratios
RESULTS_SEARCH_1_PARAMETERS_chemical_data_edited	Modified Data Dictionary or Parameter Translation		1		TRUE		Logical to English			Parameters - User settings	Modified Data Dictionary or Parameter Translation	Yes
RESULTS_SEARCH_1_PARAMETERS_FASTA_filename	Database filename		1		C:\AB SCIEX\ProteinPilot Data\SearchDatabases\Uniprot_proteome_Phaseolusvulgaris&Rhizobiumleguminosarum&contaminantes.fasta					Attributes - Search database	Database filename	C:\AB SCIEX\ProteinPilot Data\SearchDatabases\Uniprot_proteome_Phaseolusvulgaris&Rhizobiumleguminosarum&contaminantes.fasta
				1						Attributes - Search database	Number of Proteins in Database	36940
RESULTS_SEARCH_STAT_num_proteins	Number of proteins searched		1		73880					Attributes - Search database	Number of proteins searched	73880
				1						Attributes - Search database	Number of Residues in Database	14619114
RESULTS_SEARCH_STAT_num_residues	Number of residues searched		1		29238228					Attributes - Search database	Number of residues searched	29238228
RESULTS_SEARCH_STAT_computer_memory	RAM (MB)		1		32712					Attributes - Hardware	RAM (MB)	32712
RESULTS_SEARCH_STAT_computer_name	Computer name		1		5600PROCESADO					Attributes - Hardware	Computer name	5600PROCESADO
RESULTS_SEARCH_STAT_number_cores	Number of cores in computer		1		16					Attributes - Hardware	Number of cores in computer	16
RESULTS_SEARCH_STAT_number_processors	Number of threads (double cores if hyperthreading on)		1		32					Attributes - Hardware	Number of threads (double cores if hyperthreading on)	32
RESULTS_SEARCH_STAT_number_licensed_tasks	Number of cores licensed to use		1		16					Attributes - Software environment	Number of cores licensed to use	16
RESULTS_SEARCH_STAT_os	Operating system		1		Windows 7 Professional Service Pack 1 (6.1.7601)					Attributes - Software environment	Operating system	Windows 7 Professional Service Pack 1 (6.1.7601)
RESULTS_SEARCH_1_PARAMETERS_VERSION	ProteinPilot Software Version		1		5.0.1.0, 4895					Attributes - Software environment	ProteinPilot Software Version	5.0.1.0, 4895
RESULTS_SEARCH_1_PARAMETERS_PARAGON_VERSION	Paragon Algorithm Version		1		5.0.1.0, 4874					Attributes - Software environment	Paragon Algorithm Version	5.0.1.0, 4874
RESULTS_SEARCH_1_PARAMETERS_APPLICATION	Application name		1		ProteinPilot(tm) Software					Attributes - Software environment	Application name	ProteinPilot(tm) Software
RESULTS_GROUPRESULTSUMMARY_1_confidence	Confidence of first row in summary statistics ID statistics		1		0.99		Fraction to %	100		Statistics - Protein Summary Table	Percent Confidence of first row in Summary Statistics ID Statistics	99
RESULTS_GROUPRESULTSUMMARY_1_distinctpeptides	Distinct peptides associated with 99% confidence proteins		1		3657					Statistics - Protein Summary Table	Distinct peptides associated with 99% confidence proteins	3657
RESULTS_GROUPRESULTSUMMARY_1_proteinsbeforegroupping	Proteins before grouping (99% confidence)		1		552					Statistics - Protein Summary Table	Proteins before grouping (99% confidence)	552
RESULTS_GROUPRESULTSUMMARY_1_proteinsidentified	Proteins detected (99% confidence)		1		418					Statistics - Protein Summary Table	Proteins detected (99% confidence)	418
RESULTS_GROUPRESULTSUMMARY_1_spectraidentified	Spectra associated with 99% confidence proteins		1		27776					Statistics - Protein Summary Table	Spectra associated with 99% confidence proteins	27776
RESULTS_GROUPRESULTSUMMARY_2_confidence	Confidence of second row in Summary Statistics ID statistics		1		0.95		Fraction to %	100		Statistics - Protein Summary Table	Percent Confidence of first row in Summary Statistics ID Statistics	95
RESULTS_GROUPRESULTSUMMARY_2_distinctpeptides	Distinct peptides associated with 95% confidence proteins		1		3948					Statistics - Protein Summary Table	Distinct peptides associated with 95% confidence proteins	3948
RESULTS_GROUPRESULTSUMMARY_2_proteinsbeforegroupping	Proteins before grouping (95% confidence)		1		812					Statistics - Protein Summary Table	Proteins before grouping (95% confidence)	812
RESULTS_GROUPRESULTSUMMARY_2_proteinsidentified	Proteins detected (95% confidence)		1		589					Statistics - Protein Summary Table	Proteins detected (95% confidence)	589
RESULTS_GROUPRESULTSUMMARY_2_spectraidentified	Spectra associated with 95% confidence proteins		1		29124					Statistics - Protein Summary Table	Spectra associated with 95% confidence proteins	29124
RESULTS_GROUPRESULTSUMMARY_3_confidence	Confidence of third row in summary statistics ID statistics		1		0.66		Fraction to %	100		Statistics - Protein Summary Table	Percent Confidence of first row in Summary Statistics ID Statistics	66
RESULTS_GROUPRESULTSUMMARY_3_distinctpeptides	Distinct peptides associated with 66% confidence proteins		1		4227					Statistics - Protein Summary Table	Distinct peptides associated with 66% confidence proteins	4227
RESULTS_GROUPRESULTSUMMARY_3_proteinsbeforegroupping	Proteins before grouping (66% confidence)		1		975					Statistics - Protein Summary Table	Proteins before grouping (66% confidence)	975
RESULTS_GROUPRESULTSUMMARY_3_proteinsidentified	Proteins detected (66% confidence)		1		738					Statistics - Protein Summary Table	Proteins detected (66% confidence)	738
RESULTS_GROUPRESULTSUMMARY_3_spectraidentified	Spectra associated with 66% confidence proteins		1		30094					Statistics - Protein Summary Table	Spectra associated with 66% confidence proteins	30094
RESULTS_GROUPRESULTSUMMARY_4_confidence	Confidence of fourth row in Summary Statistics ID statistics		1		0.100088		Fraction to %	100		Statistics - Protein Summary Table	Percent Confidence of first row in Summary Statistics ID Statistics	10.0088
RESULTS_GROUPRESULTSUMMARY_4_distinctpeptides	Distinct peptides associated with 10% confidence proteins		1		4775					Statistics - Protein Summary Table	Distinct peptides associated with 10% confidence proteins	4775
RESULTS_GROUPRESULTSUMMARY_4_proteinsbeforegroupping	Proteins before grouping (10% confidence)		1		1773					Statistics - Protein Summary Table	Proteins before grouping (10% confidence)	1773
RESULTS_GROUPRESULTSUMMARY_4_proteinsidentified	Proteins detected (10% confidence)		1		1113					Statistics - Protein Summary Table	Proteins detected (10% confidence)	1113
RESULTS_GROUPRESULTSUMMARY_4_spectraidentified	Spectra associated with 10% confidence proteins		1		31607					Statistics - Protein Summary Table	Spectra associated with 10% confidence proteins	31607
PARAMETERS_PEAKLIST_partnumber	Number of segments the input data are broken into	1	1	1	33					Parameters - Search Dimension Factors	Number of segments the input data are broken into	33
				1						Parameters - Search Dimension Factors	Number of searches per segment (2 for Thorough, 1 for Rapid)	2
				1						Parameters - Search Dimension Factors	Number of apparent sub-searches in group file	66
RESULTS_SEARCH_1_PARAMETERS_do_reverse_search	Do reversed search		1		TRUE					Parameters - Search Dimension Factors	Do reversed search	TRUE
RESULTS_SEARCH_1_PARAMETERS_QUANT_TYPE_separate_searches	Do separate searches for each plex in MS1 quantitation		1		FALSE					Parameters - Search Dimension Factors	Do separate searches for each plex in MS1 quantitation	FALSE
RESULTS_SEARCH_1_PARAMETERS_maxresults	Maximum number of hypotheses to keep per spectrum		1		15					Parameters - Search Dimension Factors	Maximum number of hypotheses to keep per spectrum	15
RESULTS_SEARCH_1_PARAMETERS_MSTOLERANCE_type	MS1 initial mass error tolerance type		1		dalton					Parameters - Identification - Mass accuracy	MS1 initial mass error tolerance type	dalton
RESULTS_SEARCH_1_PARAMETERS_MSTOLERANCE_value	MS1 initial mass error tolerance value		1		0.05					Parameters - Identification - Mass accuracy	MS1 initial mass error tolerance value	0.05
RESULTS_SEARCH_1_PARAMETERS_MSMSTOLERANCE_type	MS2 initial mass error tolerance type		1		dalton					Parameters - Identification - Mass accuracy	MS2 initial mass error tolerance type	dalton
RESULTS_SEARCH_1_PARAMETERS_MSMSTOLERANCE_value	MS2 initial mass error tolerance value		1		0.1					Parameters - Identification - Mass accuracy	MS2 initial mass error tolerance value	0.1
RESULTS_SEARCH_1_PARAMETERS_MS_STANDARD_DEVIATION_type	MS1 final mass error standard deviation type		1		dalton					Parameters - Identification - Mass accuracy	MS1 final mass error standard deviation type	dalton
RESULTS_SEARCH_1_PARAMETERS_MS_STANDARD_DEVIATION_value	MS1 final mass error standard deviation value		1		0.0011					Parameters - Identification - Mass accuracy	MS1 final mass error standard deviation value	0.0011
RESULTS_SEARCH_1_PARAMETERS_MSMS_STANDARD_DEVIATION_type	MS2 final mass error standard deviation type		1		dalton					Parameters - Identification - Mass accuracy	MS2 final mass error standard deviation type	dalton
RESULTS_SEARCH_1_PARAMETERS_MSMS_STANDARD_DEVIATION_value	MS2 final mass error standard deviation value		1		0.01					Parameters - Identification - Mass accuracy	MS2 final mass error standard deviation value	0.01
RESULTS_SEARCH_1_PARAMETERS_do_multiprecursor_search	Use multi-precursor search function		1		TRUE					Parameters - Identification - Multi-precursor search	Use multi-precursor search function	TRUE
RESULTS_SEARCH_1_PARAMETERS_MAX_PRECURSORS_FRAGLET	Maximum number of different precursor masses to try to match to in the Fraglet stage when doing multi-precursor search		1		5					Parameters - Identification - Multi-precursor search	Maximum number of different precursor masses to try to match to in the Fraglet stage when doing multi-precursor search	5
RESULTS_SEARCH_1_PARAMETERS_PRECURSORS_DR_FRAGLET	Maximum dynamic range gap of secondary precursors vs primary precursor in the Fraglet stage when doing multi-precursor search		1		10					Parameters - Identification - Multi-precursor search	Maximum dynamic range gap of secondary precursors vs primary precursor in the Fraglet stage when doing multi-precursor search	10
RESULTS_SEARCH_1_PARAMETERS_MAX_PRECURSORS_TAGLET	Maximum number of different precursor masses to try to match to in the Taglet stage when doing multi-precursor search		1		1					Parameters - Identification - Multi-precursor search	Maximum number of different precursor masses to try to match to in the Taglet stage when doing multi-precursor search	1
RESULTS_SEARCH_1_PARAMETERS_PRECURSORS_DR_TAGLET	Maximum dynamic range gap of secondary precursors vs primary precursor in the Taglet stage when doing multi-precursor search		1		3					Parameters - Identification - Multi-precursor search	Maximum dynamic range gap of secondary precursors vs primary precursor in the Taglet stage when doing multi-precursor search	3
RESULTS_SEARCH_1_PARAMETERS_DEFAULT_CHARGE_STATE_1_charge	First charge state to consider when precursor z is not determined		1		2					Parameters - Identification - Charge ambiguity	First charge state to consider when precursor z is not determined	2
RESULTS_SEARCH_1_PARAMETERS_DEFAULT_CHARGE_STATE_1_probability	Probability of first charge state to consider when precursor z is not determined		1		1					Parameters - Identification - Charge ambiguity	Probability of first charge state to consider when precursor z is not determined	1
RESULTS_SEARCH_1_PARAMETERS_DEFAULT_CHARGE_STATE_2_charge	Second charge state to consider when precursor z is not determined		1		3					Parameters - Identification - Charge ambiguity	Second charge state to consider when precursor z is not determined	3
RESULTS_SEARCH_1_PARAMETERS_DEFAULT_CHARGE_STATE_2_probability	Probability of second charge state to consider when precursor z is not determined		1		1					Parameters - Identification - Charge ambiguity	Probability of second charge state to consider when precursor z is not determined	1
RESULTS_SEARCH_1_PARAMETERS_DEFAULT_CHARGE_STATE_3_charge	Third charge state to consider when precursor z is not determined		1		4					Parameters - Identification - Charge ambiguity	Third charge state to consider when precursor z is not determined	4
RESULTS_SEARCH_1_PARAMETERS_DEFAULT_CHARGE_STATE_3_probability	Probability of third charge state to consider when precursor z is not determined		1		1					Parameters - Identification - Charge ambiguity	Probability of third charge state to consider when precursor z is not determined	1
RESULTS_SEARCH_1_PARAMETERS_DEFAULT_CHARGE_STATE_4_charge	Fourth charge state to consider when precursor z is not determined									Parameters - Identification - Charge ambiguity	Fourth charge state to consider when precursor z is not determined
RESULTS_SEARCH_1_PARAMETERS_DEFAULT_CHARGE_STATE_4_probability	Probability of fourth charge state to consider when precursor z is not determined									Parameters - Identification - Charge ambiguity	Probability of fourth charge state to consider when precursor z is not determined
RESULTS_SEARCH_1_PARAMETERS_PROGROUP_bayesconfidencecalclulation	Use Bayesian protein confidence calculation		1		TRUE					Parameters - Protein Grouping	Use Bayesian protein confidence calculation	TRUE
RESULTS_SEARCH_1_PARAMETERS_PROGROUP_calibrateconfidence	Use peptide FDR analysis to recalibrate peptide confidences		1		TRUE					Parameters - Protein Grouping	Use peptide FDR analysis to recalibrate peptide confidences	TRUE
RESULTS_SEARCH_1_PARAMETERS_PROGROUP_focusingintersection	In mid-Pro Group, minimum Intersection ProtScore to be in Same Group		1		4					Parameters - Protein Grouping	In mid-Pro Group, minimum Intersection ProtScore to be in Same Group	4
RESULTS_SEARCH_1_PARAMETERS_PROGROUP_focusingminunusedprotscore	In mid-Pro Group, minimum Unused ProtScore to keep a Group		1		0.1					Parameters - Protein Grouping	In mid-Pro Group, minimum Unused ProtScore to keep a Group	0.1
RESULTS_SEARCH_1_PARAMETERS_PROGROUP_focusingsubsetcutoff	In mid-Pro Group, keep competitor proteins with ProtScore units from winner		1		6					Parameters - Protein Grouping	In mid-Pro Group, keep competitor proteins with ProtScore units from winner	6
RESULTS_SEARCH_1_PARAMETERS_PROGROUP_intersection	In final Pro Group, minimum Intersection ProtScore to be in same group		1		1.3					Parameters - Protein Grouping	In final Pro Group, minimum Intersection ProtScore to be in same group	1.3
RESULTS_SEARCH_1_PARAMETERS_PROGROUP_minunusedprotscore	In final Pro Group, minimum Unused ProtScore to keep a group		1		0.0458					Parameters - Protein Grouping	In final Pro Group, minimum Unused ProtScore to keep a group	0.0458
RESULTS_SEARCH_1_PARAMETERS_PROGROUP_subsetcutoff	In final Pro Group, keep competitor proteins with ProtScore units from winner		1		2					Parameters - Protein Grouping	In final Pro Group, keep competitor proteins with ProtScore units from winner	2
RESULTS_SEARCH_1_PARAMETERS_QUANT_TYPE_background_correction	Do isobaric quant background correction algorithm		1		FALSE					Parameters - Quantitation - processing	Do isobaric quant background correction algorithm	FALSE
RESULTS_SEARCH_1_PARAMETERS_QUANT_TYPE_bias_correction	Normalize the central tendency of protein ratios to be unity		1		TRUE					Parameters - Quantitation - processing	Normalize the central tendency of protein ratios to be unity	TRUE
RESULTS_SEARCH_1_PARAMETERS_QUANT_TYPE_median_statistic	Compute protein-level ratios from the median of peptide ratios		1		TRUE					Parameters - Quantitation - processing	Compute protein-level ratios from the median of peptide ratios	TRUE
RESULTS_SEARCH_1_PARAMETERS_QUANT_TYPE_quant_threshold	Quant threshold setting no longer used		1		-1					Parameters - Quantitation - processing	Quant threshold setting no longer used	-1
RESULTS_SEARCH_1_PARAMETERS_QUANT_TYPE_quant_threshold_sn	Use measures for quantitation if signal to noise is greater than		1		9					Parameters - Quantitation - processing	Use measures for quantitation if signal to noise is greater than	9
RESULTS_SEARCH_1_PARAMETERS_max_quant_labels	Maximum number of labels allowed on a peptide for it to be used for quantitation		1		35					Parameters - Quantitation - curation	Maximum number of labels allowed on a peptide for it to be used for quantitation	35
RESULTS_SEARCH_1_PARAMETERS_QUANT_TYPE_keep_extreme_peptides_over_fraction	Include extreme ratios in the protein ratio calculation if the fraction of peptides from a protein having extreme ratios is greater than		1		0					Parameters - Quantitation - curation	Include extreme ratios in the protein ratio calculation if the fraction of peptides from a protein having extreme ratios is greater than	0
RESULTS_SEARCH_1_PARAMETERS_QUANT_TYPE_low_confidence_check	Exclude quantitation data if identification confidence does not pass a threshold value		1		TRUE					Parameters - Quantitation - curation	Exclude quantitation data if identification confidence does not pass a threshold value	TRUE
RESULTS_SEARCH_1_PARAMETERS_QUANT_TYPE_low_intensity_check	Exclude quantitation data if a minimum intensity is not passed		1		TRUE					Parameters - Quantitation - curation	Exclude quantitation data if a minimum intensity is not passed	TRUE
RESULTS_SEARCH_1_PARAMETERS_QUANT_TYPE_mod_check	Exclude quantitation data based on discordant peptide logic		1		TRUE					Parameters - Quantitation - curation	Exclude quantitation data based on discordant peptide logic	TRUE
RESULTS_SEARCH_1_PARAMETERS_QUANT_TYPE_shared_msms_check	Exclude quantitation data using sharing logic		1		TRUE					Parameters - Quantitation - curation	Exclude quantitation data using sharing logic	TRUE
RESULTS_SEARCH_1_PARAMETERS_PROGROUP_unusedprotscorethresholdforexcludingothersfromquant	Minimum protein confidence to consider a protein confident and capable of excluding spectra as shared		1		1.3					Parameters - Quantitation - curation	Minimum protein confidence to consider a protein confident and capable of excluding spectra as shared	1.3
RESULTS_SEARCH_1_PARAMETERS_PROGROUP_confidencepercentthresholdforexcludingothersfromquant	Minimum peptide percent confidence from a confident protein to consider a spectrum shared		1		15					Parameters - Quantitation - curation	Minimum peptide percent confidence from a confident protein to consider a spectrum shared	15
RESULTS_SEARCH_1_PARAMETERS_PROGROUP_confidencepercentthresholdforincludingselfinquant	Minimum peptide confidence to be used for quantitation		1		15					Parameters - Quantitation - curation	Minimum peptide confidence to be used for quantitation	15
RESULTS_SEARCH_1_PARAMETERS_PROGROUP_autodiscordantpeptidethreshold	Consider a peptide discordant if joint feature probability less than		1		0.3					Parameters - Quantitation - curation	Consider a peptide discordant if joint feature probability less than	0.3
RESULTS_SEARCH_1_PARAMETERS_PROGROUP_compresspeptides	Show results only for distinct peptides, suppressing redundancy		1		FALSE					Parameters - Non-functional	Show results only for distinct peptides, suppressing redundancy	FALSE
RESULTS_SEARCH_1_PARAMETERS_PROGROUP_donotstoremspeaklists	Do not store MS1 level data		1		FALSE					Parameters - Non-functional	Do not store MS1 level data	FALSE
RESULTS_SEARCH_STAT_search_begin_time_clock	Start time - Search		1		2018-10-26 08:10:20					Statistics - Processing Times - Start&Stop Clock Times	Start time - Search	2018-10-26 08:10:20
RESULTS_SEARCH_STAT_search_end_time_clock	End time - Search		1		2018-10-26 09:40:59					Statistics - Processing Times - Start&Stop Clock Times	End time - Search	2018-10-26 09:40:59
RESULTS_SEARCH_STAT_stage_searching_begin_time_clock	Start time - Identification algorithm stages		1		2018-10-26 08:49:34					Statistics - Processing Times - Start&Stop Clock Times	Start time - Identification algorithm stages	2018-10-26 08:49:34
RESULTS_SEARCH_STAT_stage_searching_end_time_clock	End time - Identification algorithm stages		1		2018-10-26 09:39:41					Statistics - Processing Times - Start&Stop Clock Times	End time - Identification algorithm stages	2018-10-26 09:39:41
RESULTS_SEARCH_STAT_stage_signal_processing_begin_time_clock	Start time - Signal processing stage		1		2018-10-26 08:10:20					Statistics - Processing Times - Start&Stop Clock Times	Start time - Signal processing stage	2018-10-26 08:10:20
RESULTS_SEARCH_STAT_stage_signal_processing_end_time_clock	End time - Signal processing stage		1		2018-10-26 08:49:26					Statistics - Processing Times - Start&Stop Clock Times	End time - Signal processing stage	2018-10-26 08:49:26
RESULTS_SEARCH_STAT_stage_waiting_begin_time_clock	Start time - Waiting stage		1		2018-10-26 08:49:26					Statistics - Processing Times - Start&Stop Clock Times	Start time - Waiting stage	2018-10-26 08:49:26
RESULTS_SEARCH_STAT_stage_waiting_end_time_clock	End time - Waiting stage		1		2018-10-26 08:49:34					Statistics - Processing Times - Start&Stop Clock Times	End time - Waiting stage	2018-10-26 08:49:34
RESULTS_SEARCH_STAT_task_fraglet_exe_begin_time_clock	Start time - Fraglet Algorithm search stage		1		2018-10-26 08:49:31					Statistics - Processing Times - Start&Stop Clock Times	Start time - Fraglet Algorithm search stage	2018-10-26 08:49:31
RESULTS_SEARCH_STAT_task_fraglet_exe_end_time_clock	End time - Fraglet Algorithm search stage		1		2018-10-26 09:03:57					Statistics - Processing Times - Start&Stop Clock Times	End time - Fraglet Algorithm search stage	2018-10-26 09:03:57
RESULTS_SEARCH_STAT_task_focusing_begin_time_clock	Start time - Mid-Pro Group Algorithm stage		1		2018-10-26 09:03:57					Statistics - Processing Times - Start&Stop Clock Times	Start time - Mid-Pro Group Algorithm stage	2018-10-26 09:03:57
RESULTS_SEARCH_STAT_task_focusing_end_time_clock	End time - Mid-Pro Group Algorithm stage		1		2018-10-26 09:13:41					Statistics - Processing Times - Start&Stop Clock Times	End time - Mid-Pro Group Algorithm stage	2018-10-26 09:13:41
RESULTS_SEARCH_STAT_task_taglet_exe_begin_time_clock	Start time - Taglet Algorithm search stage		1		2018-10-26 09:13:41					Statistics - Processing Times - Start&Stop Clock Times	Start time - Taglet Algorithm search stage	2018-10-26 09:13:41
RESULTS_SEARCH_STAT_task_taglet_exe_end_time_clock	End time - Taglet Algorithm search stage		1		2018-10-26 09:29:14					Statistics - Processing Times - Start&Stop Clock Times	End time - Taglet Algorithm search stage	2018-10-26 09:29:14
RESULTS_SEARCH_STAT_task_progroup_begin_time_clock	Start time - Final Pro Group Algorithm stage		1		2018-10-26 09:29:14					Statistics - Processing Times - Start&Stop Clock Times	Start time - Final Pro Group Algorithm stage	2018-10-26 09:29:14
RESULTS_SEARCH_STAT_task_progroup_end_time_clock	End time - Final Pro Group Algorithm stage		1		2018-10-26 09:39:41					Statistics - Processing Times - Start&Stop Clock Times	End time - Final Pro Group Algorithm stage	2018-10-26 09:39:41
RESULTS_SEARCH_STAT_stage_fdr_begin_time_clock	Start time - FDR analysis stage		1		2018-10-26 09:39:42					Statistics - Processing Times - Start&Stop Clock Times	Start time - FDR analysis stage	2018-10-26 09:39:42
RESULTS_SEARCH_STAT_stage_fdr_end_time_clock	End time - FDR analysis stage		1		2018-10-26 09:40:59					Statistics - Processing Times - Start&Stop Clock Times	End time - FDR analysis stage	2018-10-26 09:40:59
RESULTS_SEARCH_STAT_search_time_duration	Clock Time Duration for Full Search (ms)		1		5439507		msec to min	1.66667e-05		Statistics - Processing Times - Duration in Real Clock Times	Clock time duration - Full search (min)	90.6585
RESULTS_SEARCH_STAT_stage_searching_time_duration	Clock Time Duration for Identification Algorithm Stages (ms)		1		3007420		msec to min	1.66667e-05		Statistics - Processing Times - Duration in Real Clock Times	Clock time duration - Identification algorithm stages (min)	50.1237
RESULTS_SEARCH_STAT_stage_signal_processing_time_duration	Clock Time Duration for Waiting Stage (ms)		1		2345694		msec to min	1.66667e-05		Statistics - Processing Times - Duration in Real Clock Times	Clock time duration - Signal processing stage (min)	39.0949
RESULTS_SEARCH_STAT_stage_waiting_time_duration	Clock Time Duration for Signal Processing Stage (ms)		1		8314		msec to min	1.66667e-05		Statistics - Processing Times - Duration in Real Clock Times	Clock time duration - Waiting stage (min)	0.138567
RESULTS_SEARCH_STAT_task_fraglet_exe_time_duration	Clock Time Duration for Fraglet Algorithm Stage (ms)		1		865676		msec to min	1.66667e-05		Statistics - Processing Times - Duration in Real Clock Times	Clock time duration - Fraglet Algorithm stage (min)	14.4279
RESULTS_SEARCH_STAT_task_focusing_time_duration	Clock Time Duration for Mid-Pro Group Algorithm Stage (ms)		1		584080		msec to min	1.66667e-05		Statistics - Processing Times - Duration in Real Clock Times	Clock time duration - Mid-Pro Group Algorithm stage (min)	9.73467
RESULTS_SEARCH_STAT_task_taglet_exe_time_duration	Clock Time Duration for Taglet Algorithm Stage (ms)		1		932803		msec to min	1.66667e-05		Statistics - Processing Times - Duration in Real Clock Times	Clock time duration - Taglet Algorithm stage (min)	15.5467
RESULTS_SEARCH_STAT_task_progroup_time_duration	Clock Time Duration for Pro Group Algorithm Stage (ms)		1		627464		msec to min	1.66667e-05		Statistics - Processing Times - Duration in Real Clock Times	Clock time duration - Pro Group Algorithm stage (min)	10.4577
RESULTS_SEARCH_STAT_stage_fdr_time_duration	Clock Time Duration for FDR Analysis (ms)		1		77812		msec to min	1.66667e-05		Statistics - Processing Times - Duration in Real Clock Times	Clock time duration - FDR Analysis (min)	1.29687
				1						Statistics - Processing Times - Duration in Real Clock Times	Clock time not accounted for in measured stages	-0.0389333
	CPU Time Duration for Signal Processing Stage (ms)						msec to min	1.66667e-05		Statistics - Processing Times - Duration in CPU Time	CPU time duration - Signal Processing stage (min)
RESULTS_SEARCH_STAT_task_fraglet_exe_time_cpu	CPU Time Duration for Fraglet Algorithm Stage (ms)		1		8813994		msec to min	1.66667e-05		Statistics - Processing Times - Duration in CPU Time	CPU time duration - Fraglet Algorithm stage (min)	146.9
RESULTS_SEARCH_STAT_task_focusing_time_cpu	CPU Time Duration for Mid-Pro Group Algorithm Stage (ms)		1		1562334		msec to min	1.66667e-05		Statistics - Processing Times - Duration in CPU Time	CPU time duration - Mid-Pro Group Algorithm stage (min)	26.0389
RESULTS_SEARCH_STAT_task_taglet_exe_time_cpu	CPU Time Duration for Taglet Algorithm Stage (ms)		1		9009026		msec to min	1.66667e-05		Statistics - Processing Times - Duration in CPU Time	CPU time duration - Taglet Algorithm stage (min)	150.15
RESULTS_SEARCH_STAT_task_progroup_time_cpu	CPU Time Duration for Pro Group Algorithm Stage (ms)		1		2232935		msec to min	1.66667e-05		Statistics - Processing Times - Duration in CPU Time	CPU time duration - Pro Group Algorithm stage (min)	37.2156
				1						Statistics - Processing Times - Percent by Stage	Percent of clock time - Identification Algorithm stages	0.552885
				1						Statistics - Processing Times - Percent by Stage	Percent of clock time - Signal Processing stage	0.431233
				1						Statistics - Processing Times - Percent by Stage	Percent of clock time - Waiting stage	0.00152845
				1						Statistics - Processing Times - Percent by Stage	Percent of clock time - Fraglet Algorithm stage	0.159146
				1						Statistics - Processing Times - Percent by Stage	Percent of clock time - Mid-Pro Group Algorithm stage	0.107377
				1						Statistics - Processing Times - Percent by Stage	Percent of clock time - Taglet Algorithm stage	0.171487
				1						Statistics - Processing Times - Percent by Stage	Percent of clock time - Pro Group Algorithm stage	0.115353
				1						Statistics - Processing Times - Percent by Stage	Percent of clock time - FDR Analysis	0.014305
				1						Statistics - Processing Rate - Clock (Sec/Spectrum)	Clock time rate (sec/spect) - Full Search	0.041698
				1						Statistics - Processing Rate - Clock (Sec/Spectrum)	Clock time rate (sec/spect) - Identification Algorithm stages	0.0230542
				1						Statistics - Processing Rate - Clock (Sec/Spectrum)	Clock time rate (sec/spect) - Signal processing stage	0.0179816
				1						Statistics - Processing Rate - Clock (Sec/Spectrum)	Clock time rate (sec/spect) - Waiting stage	6.37332e-05
				1						Statistics - Processing Rate - Clock (Sec/Spectrum)	Clock time rate (sec/spect) - Fraglet Algorithm stage	0.00663608
				1						Statistics - Processing Rate - Clock (Sec/Spectrum)	Clock time rate (sec/spect) - Mid-Pro Group Algorithm stage	0.00447742
				1						Statistics - Processing Rate - Clock (Sec/Spectrum)	Clock time rate (sec/spect) - Taglet Algorithm stage	0.00715066
				1						Statistics - Processing Rate - Clock (Sec/Spectrum)	Clock time rate (sec/spect) - Pro Group Algorithm stage	0.00481
				1						Statistics - Processing Rate - Clock (Sec/Spectrum)	Clock time rate (sec/spect) - FDR Analysis	0.000596489
				1						Statistics - Processing Rate - CPU (Sec/Spectrum)	CPU time rate (sec/spect) - Signal processing stage
				1						Statistics - Processing Rate - CPU (Sec/Spectrum)	CPU time rate (sec/spect) - Fraglet Algorithm stage	0.0675661
				1						Statistics - Processing Rate - CPU (Sec/Spectrum)	CPU time rate (sec/spect) - Mid-Pro Group Algorithm stage	0.0119765
				1						Statistics - Processing Rate - CPU (Sec/Spectrum)	CPU time rate (sec/spect) - Taglet Algorithm stage	0.0690611
				1						Statistics - Processing Rate - CPU (Sec/Spectrum)	CPU time rate (sec/spect) - Pro Group Algorithm stage	0.0171172
				1						Statistics - Processing Rate - Clock (Sec/Spectrum/DB Protein)	Clock time rate (sec/spect/DB protein) - Full search	5.64402e-07
				1						Statistics - Processing Rate - Clock (Sec/Spectrum/DB Protein)	Clock time rate (sec/spect/DB protein) - Identification algorithm stages	3.12049e-07
				1						Statistics - Processing Rate - Clock (Sec/Spectrum/DB Protein)	Clock time rate (sec/spect/DB protein) - Signal processing stage	2.43389e-07
				1						Statistics - Processing Rate - Clock (Sec/Spectrum/DB Protein)	Clock time rate (sec/spect/DB protein) - Waiting stage	8.62659e-10
				1						Statistics - Processing Rate - Clock (Sec/Spectrum/DB Protein)	Clock time rate (sec/spect/DB protein) - Fraglet Algorithm stage	8.98223e-08
				1						Statistics - Processing Rate - Clock (Sec/Spectrum/DB Protein)	Clock time rate (sec/spect/DB protein) - Mid-Pro Group Algorithm stage	6.0604e-08
				1						Statistics - Processing Rate - Clock (Sec/Spectrum/DB Protein)	Clock time rate (sec/spect/DB protein) - Taglet Algorithm stage	9.67874e-08
				1						Statistics - Processing Rate - Clock (Sec/Spectrum/DB Protein)	Clock time rate (sec/spect/DB protein) - Pro Group Algorithm stage	6.51055e-08
				1						Statistics - Processing Rate - Clock (Sec/Spectrum/DB Protein)	Clock time rate (sec/spect/DB protein) - FDR Analysis	8.07376e-09
				1						Statistics - Processing Rate - CPU (Sec/Spectrum/DB Protein)	CPU time rate (sec/spect/DB protein) - Signal processing stage
				1						Statistics - Processing Rate - CPU (Sec/Spectrum/DB Protein)	CPU time rate (sec/spect/DB protein) - Fraglet Algorithm stage	9.14538e-07
				1						Statistics - Processing Rate - CPU (Sec/Spectrum/DB Protein)	CPU time rate (sec/spect/DB protein) - Mid-Pro Group Algorithm stage	1.62107e-07
				1						Statistics - Processing Rate - CPU (Sec/Spectrum/DB Protein)	CPU time rate (sec/spect/DB protein) - Taglet Algorithm stage	9.34775e-07
				1						Statistics - Processing Rate - CPU (Sec/Spectrum/DB Protein)	CPU time rate (sec/spect/DB protein) - Pro Group Algorithm stage	2.31689e-07
				1						Statistics - Extent of Distribution - Fundamental	Distribution factor - CPU vs. clock time - Signal processing stage
				1						Statistics - Extent of Distribution - Fundamental	Distribution factor - CPU vs. clock time - Fraglet Algorithm stage	10.1816
				1						Statistics - Extent of Distribution - Fundamental	Distribution factor - CPU vs. clock time - Mid-Pro Group Algorithm stage	2.67486
				1						Statistics - Extent of Distribution - Fundamental	Distribution factor - CPU vs. clock time - Taglet Algorithm stage	9.65802
				1						Statistics - Extent of Distribution - Fundamental	Distribution factor - CPU vs. clock time - Pro Group Algorithm stage	3.55867
				1						Statistics - Extent of Distribution - vs Segments	Ratio of distribution factor to number of search segments - Signal processing stage
				1						Statistics - Extent of Distribution - vs Segments	Ratio of distribution factor to number of search segments - Fraglet Algorithm stage	0.308534
				1						Statistics - Extent of Distribution - vs Segments	Ratio of distribution factor to number of search segments - Mid-Pro Group Algorithm stage	0.0810565
				1						Statistics - Extent of Distribution - vs Segments	Ratio of distribution factor to number of search segments - Taglet Algorithm stage	0.292667
				1						Statistics - Extent of Distribution - vs Segments	Ratio of distribution factor to number of search segments - Pro Group Algorithm stage	0.107838
				1						Statistics - Extent of Distribution - vs Licensed Cores	Ratio of distribution factor to number of licensed cores - Signal processing stage
				1						Statistics - Extent of Distribution - vs Licensed Cores	Ratio of distribution factor to number of licensed cores - Fraglet Algorithm stage	0.636352
				1						Statistics - Extent of Distribution - vs Licensed Cores	Ratio of distribution factor to number of licensed cores - Mid-Pro Group Algorithm stage	0.167179
				1						Statistics - Extent of Distribution - vs Licensed Cores	Ratio of distribution factor to number of licensed cores - Taglet Algorithm stage	0.603626
				1						Statistics - Extent of Distribution - vs Licensed Cores	Ratio of distribution factor to number of licensed cores - Pro Group Algorithm stage	0.222417
PARAMETERS_PEAKLIST_original_count	Average number of spectra per segment	1	1	1	3953.03					Statistics - Search Segmentation	Average number of spectra per segment	3953.03
PARAMETERS_PEAKLIST_original_count	Standard deviation of number of spectra per segment	1	1	1	21.2233					Statistics - Search Segmentation	Standard deviation of number of spectra per segment	21.2233
PARAMETERS_PEAKLIST_original_count	Maximum number of spectra per segment	1	1	1	4000					Statistics - Search Segmentation	Maximum number of spectra per segment	4000
PARAMETERS_PEAKLIST_original_count	Minimum number of spectra per segment	1	1	1	3906					Statistics - Search Segmentation	Minimum number of spectra per segment	3906
										Attributes - Input data filenames	Filename of Input File 1	C:\Users\5600 Procesado\Desktop\Carpetas de datos en escritorio\LibreriaPhaseolus18082018\Libreria Phaseolus18072018\LibreriaPhaseolus18082018_S1S2.wiff
										Attributes - Input data filenames	Filename of Input File 2	C:\Users\5600 Procesado\Desktop\Carpetas de datos en escritorio\LibreriaPhaseolus18082018\Libreria Phaseolus18072018\LibreriaPhaseolus18082018_S3S4.wiff
										Attributes - Input data filenames	Filename of Input File 3
										Attributes - Input data filenames	Filename of Input File 4
										Attributes - Input data filenames	Filename of Input File 5
										Attributes - Input data filenames	Filename of Input File 6
										Attributes - Input data filenames	Filename of Input File 7
										Attributes - Input data filenames	Filename of Input File 8
										Attributes - Input data filenames	Filename of Input File 9
										Attributes - Input data filenames	Filename of Input File 10
										Attributes - Input data filenames	Filename of Input File 11
										Attributes - Input data filenames	Filename of Input File 12
										Attributes - Input data filenames	Filename of Input File 13
										Attributes - Input data filenames	Filename of Input File 14
										Attributes - Input data filenames	Filename of Input File 15
										Attributes - Input data filenames	Filename of Input File 16
										Attributes - Input data filenames	Filename of Input File 17
										Attributes - Input data filenames	Filename of Input File 18
										Attributes - Input data filenames	Filename of Input File 19
										Attributes - Input data filenames	Filename of Input File 20
										Attributes - Input data filenames	Filename of Input File 21
										Attributes - Input data filenames	Filename of Input File 22
										Attributes - Input data filenames	Filename of Input File 23
										Attributes - Input data filenames	Filename of Input File 24
										Attributes - Input data filenames	Filename of Input File 25
										Attributes - Input data filenames	Filename of Input File 26
										Attributes - Input data filenames	Filename of Input File 27
										Attributes - Input data filenames	Filename of Input File 28
										Attributes - Input data filenames	Filename of Input File 29
										Attributes - Input data filenames	Filename of Input File 30
										Attributes - Input data filenames	Filename of Input File 31
										Attributes - Input data filenames	Filename of Input File 32
										Attributes - Input data filenames	Filename of Input File 33
										Attributes - Input data filenames	Filename of Input File 34
										Attributes - Input data filenames	Filename of Input File 35
										Attributes - Input data filenames	Filename of Input File 36
										Attributes - Input data filenames	Filename of Input File 37
										Attributes - Input data filenames	Filename of Input File 38
										Attributes - Input data filenames	Filename of Input File 39
										Attributes - Input data filenames	Filename of Input File 40
										Attributes - Input data filenames	Filename of Input File 41
										Attributes - Input data filenames	Filename of Input File 42
										Attributes - Input data filenames	Filename of Input File 43
										Attributes - Input data filenames	Filename of Input File 44
										Attributes - Input data filenames	Filename of Input File 45
										Attributes - Input data filenames	Filename of Input File 46
										Attributes - Input data filenames	Filename of Input File 47
										Attributes - Input data filenames	Filename of Input File 48
										Attributes - Input data filenames	Filename of Input File 49
										Attributes - Input data filenames	Filename of Input File 50
										Attributes - Input data filenames	Filename of Input File 51
										Attributes - Input data filenames	Filename of Input File 52
										Attributes - Input data filenames	Filename of Input File 53
										Attributes - Input data filenames	Filename of Input File 54
										Attributes - Input data filenames	Filename of Input File 55
										Attributes - Input data filenames	Filename of Input File 56
										Attributes - Input data filenames	Filename of Input File 57
										Attributes - Input data filenames	Filename of Input File 58
										Attributes - Input data filenames	Filename of Input File 59
										Attributes - Input data filenames	Filename of Input File 60
										Attributes - Input data filenames	Filename of Input File 61
										Attributes - Input data filenames	Filename of Input File 62
										Attributes - Input data filenames	Filename of Input File 63
										Attributes - Input data filenames	Filename of Input File 64
										Attributes - Input data filenames	Filename of Input File 65
										Attributes - Input data filenames	Filename of Input File 66
										Attributes - Input data filenames	Filename of Input File 67
										Attributes - Input data filenames	Filename of Input File 68
										Attributes - Input data filenames	Filename of Input File 69
										Attributes - Input data filenames	Filename of Input File 70
										Attributes - Input data filenames	Filename of Input File 71
										Attributes - Input data filenames	Filename of Input File 72
										Attributes - Input data filenames	Filename of Input File 73
										Attributes - Input data filenames	Filename of Input File 74
										Attributes - Input data filenames	Filename of Input File 75
										Attributes - Input data filenames	Filename of Input File 76
										Attributes - Input data filenames	Filename of Input File 77
										Attributes - Input data filenames	Filename of Input File 78
										Attributes - Input data filenames	Filename of Input File 79
										Attributes - Input data filenames	Filename of Input File 80
										Attributes - Input data filenames	Filename of Input File 81
										Attributes - Input data filenames	Filename of Input File 82
										Attributes - Input data filenames	Filename of Input File 83
										Attributes - Input data filenames	Filename of Input File 84
										Attributes - Input data filenames	Filename of Input File 85
										Attributes - Input data filenames	Filename of Input File 86
										Attributes - Input data filenames	Filename of Input File 87
										Attributes - Input data filenames	Filename of Input File 88
										Attributes - Input data filenames	Filename of Input File 89
										Attributes - Input data filenames	Filename of Input File 90
										Attributes - Input data filenames	Filename of Input File 91
										Attributes - Input data filenames	Filename of Input File 92
										Attributes - Input data filenames	Filename of Input File 93
										Attributes - Input data filenames	Filename of Input File 94
										Attributes - Input data filenames	Filename of Input File 95
										Attributes - Input data filenames	Filename of Input File 96
										Attributes - Input data filenames	Filename of Input File 97
										Attributes - Input data filenames	Filename of Input File 98
										Attributes - Input data filenames	Filename of Input File 99
										Attributes - Input data filenames	Filename of Input File 100
										Attributes - Input data filenames	Filename of Input File 101
										Attributes - Input data filenames	Filename of Input File 102
										Attributes - Input data filenames	Filename of Input File 103
										Attributes - Input data filenames	Filename of Input File 104
										Attributes - Input data filenames	Filename of Input File 105
										Attributes - Input data filenames	Filename of Input File 106
										Attributes - Input data filenames	Filename of Input File 107
										Attributes - Input data filenames	Filename of Input File 108
										Attributes - Input data filenames	Filename of Input File 109
										Attributes - Input data filenames	Filename of Input File 110
										Attributes - Input data filenames	Filename of Input File 111
										Attributes - Input data filenames	Filename of Input File 112
										Attributes - Input data filenames	Filename of Input File 113
										Attributes - Input data filenames	Filename of Input File 114
										Attributes - Input data filenames	Filename of Input File 115
										Attributes - Input data filenames	Filename of Input File 116
										Attributes - Input data filenames	Filename of Input File 117
										Attributes - Input data filenames	Filename of Input File 118
										Attributes - Input data filenames	Filename of Input File 119
										Attributes - Input data filenames	Filename of Input File 120
										Attributes - Input data filenames	Filename of Input File 121
										Attributes - Input data filenames	Filename of Input File 122
										Attributes - Input data filenames	Filename of Input File 123
										Attributes - Input data filenames	Filename of Input File 124
										Attributes - Input data filenames	Filename of Input File 125
										Attributes - Input data filenames	Filename of Input File 126
										Attributes - Input data filenames	Filename of Input File 127
										Attributes - Input data filenames	Filename of Input File 128
										Attributes - Input data filenames	Filename of Input File 129
										Attributes - Input data filenames	Filename of Input File 130
										Attributes - Input data filenames	Filename of Input File 131
										Attributes - Input data filenames	Filename of Input File 132
										Attributes - Input data filenames	Filename of Input File 133
										Attributes - Input data filenames	Filename of Input File 134
										Attributes - Input data filenames	Filename of Input File 135
										Attributes - Input data filenames	Filename of Input File 136
										Attributes - Input data filenames	Filename of Input File 137
										Attributes - Input data filenames	Filename of Input File 138
										Attributes - Input data filenames	Filename of Input File 139
										Attributes - Input data filenames	Filename of Input File 140
										Attributes - Input data filenames	Filename of Input File 141
										Attributes - Input data filenames	Filename of Input File 142
										Attributes - Input data filenames	Filename of Input File 143
										Attributes - Input data filenames	Filename of Input File 144
										Attributes - Input data filenames	Filename of Input File 145
										Attributes - Input data filenames	Filename of Input File 146
										Attributes - Input data filenames	Filename of Input File 147
										Attributes - Input data filenames	Filename of Input File 148
										Attributes - Input data filenames	Filename of Input File 149
										Attributes - Input data filenames	Filename of Input File 150
										Attributes - Input data filenames	Filename of Input File 151
										Attributes - Input data filenames	Filename of Input File 152
										Attributes - Input data filenames	Filename of Input File 153
										Attributes - Input data filenames	Filename of Input File 154
										Attributes - Input data filenames	Filename of Input File 155
										Attributes - Input data filenames	Filename of Input File 156
										Attributes - Input data filenames	Filename of Input File 157
										Attributes - Input data filenames	Filename of Input File 158
										Attributes - Input data filenames	Filename of Input File 159
										Attributes - Input data filenames	Filename of Input File 160
										Attributes - Input data filenames	Filename of Input File 161
										Attributes - Input data filenames	Filename of Input File 162
										Attributes - Input data filenames	Filename of Input File 163
										Attributes - Input data filenames	Filename of Input File 164
										Attributes - Input data filenames	Filename of Input File 165
										Attributes - Input data filenames	Filename of Input File 166
										Attributes - Input data filenames	Filename of Input File 167
										Attributes - Input data filenames	Filename of Input File 168
										Attributes - Input data filenames	Filename of Input File 169
										Attributes - Input data filenames	Filename of Input File 170
										Attributes - Input data filenames	Filename of Input File 171
										Attributes - Input data filenames	Filename of Input File 172
										Attributes - Input data filenames	Filename of Input File 173
										Attributes - Input data filenames	Filename of Input File 174
										Attributes - Input data filenames	Filename of Input File 175
										Attributes - Input data filenames	Filename of Input File 176
										Attributes - Input data filenames	Filename of Input File 177
										Attributes - Input data filenames	Filename of Input File 178
										Attributes - Input data filenames	Filename of Input File 179
										Attributes - Input data filenames	Filename of Input File 180
										Attributes - Input data filenames	Filename of Input File 181
										Attributes - Input data filenames	Filename of Input File 182
										Attributes - Input data filenames	Filename of Input File 183
										Attributes - Input data filenames	Filename of Input File 184
										Attributes - Input data filenames	Filename of Input File 185
										Attributes - Input data filenames	Filename of Input File 186
										Attributes - Input data filenames	Filename of Input File 187
										Attributes - Input data filenames	Filename of Input File 188
										Attributes - Input data filenames	Filename of Input File 189
										Attributes - Input data filenames	Filename of Input File 190
										Attributes - Input data filenames	Filename of Input File 191
										Attributes - Input data filenames	Filename of Input File 192
										Attributes - Input data filenames	Filename of Input File 193
										Attributes - Input data filenames	Filename of Input File 194
										Attributes - Input data filenames	Filename of Input File 195
										Attributes - Input data filenames	Filename of Input File 196
										Attributes - Input data filenames	Filename of Input File 197
										Attributes - Input data filenames	Filename of Input File 198
										Attributes - Input data filenames	Filename of Input File 199
										Attributes - Input data filenames	Filename of Input File 200

## Sheet: Protein Level Data
Protein Level Data	Unused ProtScore Threshold	Confidence Threshold	Forward	Reverse	Correct	Incorrect	Total	Global FDR	q-value	Fit Unused ProtScore Threshold	Fit Confidence Threshold	Fit Forward	Fit Reverse	Fit Correct	Fit Incorrect	Fit Total	Fit Global FDR	Fit Local FDR
	52.33	1	1	0	1	0	1	0	0	52.33	1	1	1.0192e-09	1	2.0384e-09	1	2.0384e-09	2.03841e-09
	52.07	1	2	0	2	0	2	0	0	52.07	1	2	2.03841e-09	2	4.07681e-09	2	2.03841e-09	2.03841e-09
	46.17	1	3	0	3	0	3	0	0	46.17	1	3	3.05761e-09	3	6.11522e-09	3	2.03841e-09	2.03841e-09
	34.7	1	4	0	4	0	4	0	0	34.7	1	4	4.07681e-09	4	8.15362e-09	4	2.03841e-09	2.03841e-09
	31.03	1	5	0	5	0	5	0	0	31.03	1	5	5.09602e-09	5	1.0192e-08	5	2.03841e-09	2.03841e-09
	27.72	1	6	0	6	0	6	0	0	27.72	1	6	6.11522e-09	6	1.22304e-08	6	2.03841e-09	2.03841e-09
	26.38	1	7	0	7	0	7	0	0	26.38	1	7	7.13442e-09	7	1.42688e-08	7	2.03841e-09	2.03841e-09
	25.31	1	8	0	8	0	8	0	0	25.31	1	8	8.15363e-09	8	1.63073e-08	8	2.03841e-09	2.03841e-09
	24.92	1	9	0	9	0	9	0	0	24.92	1	9	9.17284e-09	9	1.83457e-08	9	2.03841e-09	2.03841e-09
	24.48	1	10	0	10	0	10	0	0	24.48	1	10	1.0192e-08	10	2.03841e-08	10	2.03841e-09	2.03841e-09
	20.49	1	11	0	11	0	11	0	0	20.49	1	11	1.12112e-08	11	2.24225e-08	11	2.03841e-09	2.03841e-09
	20.31	1	12	0	12	0	12	0	0	20.31	1	12	1.22305e-08	12	2.44609e-08	12	2.03841e-09	2.03841e-09
	19.88	1	13	0	13	0	13	0	0	19.88	1	13	1.32497e-08	13	2.64993e-08	13	2.03841e-09	2.03841e-09
	18.8	1	14	0	14	0	14	0	0	18.8	1	14	1.42689e-08	14	2.85377e-08	14	2.03841e-09	2.03842e-09
	18.64	1	15	0	15	0	15	0	0	18.64	1	15	1.52881e-08	15	3.05762e-08	15	2.03841e-09	2.03842e-09
	18.58	1	16	0	16	0	16	0	0	18.58	1	16	1.63073e-08	16	3.26146e-08	16	2.03841e-09	2.03842e-09
	17.75	1	17	0	17	0	17	0	0	17.75	1	17	1.73265e-08	17	3.4653e-08	17	2.03841e-09	2.03842e-09
	17.7	1	18	0	18	0	18	0	0	17.7	1	18	1.83457e-08	18	3.66914e-08	18	2.03841e-09	2.03842e-09
	16.37	1	19	0	19	0	19	0	0	16.37	1	19	1.93649e-08	19	3.87298e-08	19	2.03841e-09	2.03842e-09
	16.27	1	20	0	20	0	20	0	0	16.27	1	20	2.03841e-08	20	4.07682e-08	20	2.03841e-09	2.03842e-09
	16.06	1	21	0	21	0	21	0	0	16.06	1	21	2.14033e-08	21	4.28067e-08	21	2.03841e-09	2.03842e-09
	15.92	1	22	0	22	0	22	0	0	15.92	1	22	2.24225e-08	22	4.48451e-08	22	2.03841e-09	2.03842e-09
	15.57	1	23	0	23	0	23	0	0	15.57	1	23	2.34418e-08	23	4.68835e-08	23	2.03841e-09	2.03842e-09
	15.4	1	24	0	24	0	24	0	0	15.4	1	24	2.4461e-08	24	4.89219e-08	24	2.03841e-09	2.03842e-09
	15.32	1	25	0	25	0	25	0	0	15.32	1	25	2.54802e-08	25	5.09604e-08	25	2.03841e-09	2.03842e-09
	15.18	1	26	0	26	0	26	0	0	15.18	1	26	2.64994e-08	26	5.29988e-08	26	2.03841e-09	2.03842e-09
	15.11	1	27	0	27	0	27	0	0	15.11	1	27	2.75186e-08	27	5.50372e-08	27	2.03842e-09	2.03843e-09
	14.99	1	28	0	28	0	28	0	0	14.99	1	28	2.85378e-08	28	5.70756e-08	28	2.03842e-09	2.03843e-09
	14.97	1	29	0	29	0	29	0	0	14.97	1	29	2.9557e-08	29	5.91141e-08	29	2.03842e-09	2.03843e-09
	14.94	1	30	0	30	0	30	0	0	14.94	1	30	3.05762e-08	30	6.11525e-08	30	2.03842e-09	2.03843e-09
	14.51	1	31	0	31	0	31	0	0	14.51	1	31	3.15955e-08	31	6.31909e-08	31	2.03842e-09	2.03843e-09
	14.38	1	32	0	32	0	32	0	0	14.38	1	32	3.26147e-08	32	6.52293e-08	32	2.03842e-09	2.03843e-09
	14.16	1	33	0	33	0	33	0	0	14.16	1	33	3.36339e-08	33	6.72678e-08	33	2.03842e-09	2.03843e-09
	14.15	1	34	0	34	0	34	0	0	14.15	1	34	3.46531e-08	34	6.93062e-08	34	2.03842e-09	2.03843e-09
	14.08	1	35	0	35	0	35	0	0	14.08	1	35	3.56723e-08	35	7.13446e-08	35	2.03842e-09	2.03843e-09
	14.07	1	36	0	36	0	36	0	0	14.07	1	36	3.66915e-08	36	7.33831e-08	36	2.03842e-09	2.03843e-09
	13.88	1	37	0	37	0	37	0	0	13.88	1	37	3.77108e-08	37	7.54215e-08	37	2.03842e-09	2.03843e-09
	13.46	1	38	0	38	0	38	0	0	13.46	1	38	3.873e-08	38	7.74599e-08	38	2.03842e-09	2.03843e-09
	13.01	1	39	0	39	0	39	0	0	13.01	1	39	3.97492e-08	39	7.94984e-08	39	2.03842e-09	2.03843e-09
	12.9	1	40	0	40	0	40	0	0	12.9	1	40	4.07684e-08	40	8.15368e-08	40	2.03842e-09	2.03844e-09
	12.62	1	41	0	41	0	41	0	0	12.62	1	41	4.17876e-08	41	8.35752e-08	41	2.03842e-09	2.03844e-09
	12.45	1	42	0	42	0	42	0	0	12.45	1	42	4.28068e-08	42	8.56137e-08	42	2.03842e-09	2.03844e-09
	12.11	1	43	0	43	0	43	0	0	12.11	1	43	4.38261e-08	43	8.76521e-08	43	2.03842e-09	2.03844e-09
	12.03	1	44	0	44	0	44	0	0	12.03	1	44	4.48453e-08	44	8.96906e-08	44	2.03842e-09	2.03844e-09
	11.85	1	45	0	45	0	45	0	0	11.85	1	45	4.58645e-08	45	9.1729e-08	45	2.03842e-09	2.03844e-09
	11.71	1	46	0	46	0	46	0	0	11.71	1	46	4.68837e-08	46	9.37674e-08	46	2.03842e-09	2.03844e-09
	11.66	1	47	0	47	0	47	0	0	11.66	1	47	4.79029e-08	47	9.58059e-08	47	2.03842e-09	2.03844e-09
	11.62	1	48	0	48	0	48	0	0	11.62	1	48	4.89222e-08	48	9.78443e-08	48	2.03842e-09	2.03844e-09
	11.47	1	49	0	49	0	49	0	0	11.47	1	49	4.99414e-08	49	9.98828e-08	49	2.03842e-09	2.03844e-09
	11.45	1	50	0	50	0	50	0	0	11.45	1	50	5.09606e-08	50	1.01921e-07	50	2.03842e-09	2.03844e-09
	11.39	1	51	0	51	0	51	0	0	11.39	1	51	5.19798e-08	51	1.0396e-07	51	2.03842e-09	2.03844e-09
	11.37	1	52	0	52	0	52	0	0	11.37	1	52	5.2999e-08	52	1.05998e-07	52	2.03842e-09	2.03844e-09
	11.3	1	53	0	53	0	53	0	0	11.3	1	53	5.40183e-08	53	1.08037e-07	53	2.03843e-09	2.03845e-09
	11.09	1	54	0	54	0	54	0	0	11.09	1	54	5.50375e-08	54	1.10075e-07	54	2.03843e-09	2.03845e-09
	10.79	1	55	0	55	0	55	0	0	10.79	1	55	5.60567e-08	55	1.12113e-07	55	2.03843e-09	2.03845e-09
	10.76	1	56	0	56	0	56	0	0	10.76	1	56	5.70759e-08	56	1.14152e-07	56	2.03843e-09	2.03845e-09
	10.67	1	57	0	57	0	57	0	0	10.67	1	57	5.80952e-08	57	1.1619e-07	57	2.03843e-09	2.03845e-09
	10.64	1	58	0	58	0	58	0	0	10.64	1	58	5.91144e-08	58	1.18229e-07	58	2.03843e-09	2.03845e-09
	10.56	1	59	0	59	0	59	0	0	10.56	1	59	6.01336e-08	59	1.20267e-07	59	2.03843e-09	2.03845e-09
	10.33	1	60	0	60	0	60	0	0	10.33	1	60	6.11528e-08	60	1.22306e-07	60	2.03843e-09	2.03845e-09
	10.27	1	61	0	61	0	61	0	0	10.27	1	61	6.21721e-08	61	1.24344e-07	61	2.03843e-09	2.03845e-09
	10.25	1	62	0	62	0	62	0	0	10.25	1	62	6.31913e-08	62	1.26383e-07	62	2.03843e-09	2.03845e-09
	10.02	1	63	0	63	0	63	0	0	10.02	1	63	6.42105e-08	63	1.28421e-07	63	2.03843e-09	2.03845e-09
	9.91	1	64	0	64	0	64	0	0	9.91	1	64	6.52297e-08	64	1.30459e-07	64	2.03843e-09	2.03845e-09
	9.65	1	65	0	65	0	65	0	0	9.65	1	65	6.6249e-08	65	1.32498e-07	65	2.03843e-09	2.03845e-09
	9.6	1	66	0	66	0	66	0	0	9.6	1	66	6.72682e-08	66	1.34536e-07	66	2.03843e-09	2.03846e-09
	9.49	1	67	0	67	0	67	0	0	9.49	1	67	6.82874e-08	67	1.36575e-07	67	2.03843e-09	2.03846e-09
	9.41	1	68	0	68	0	68	0	0	9.41	1	68	6.93067e-08	68	1.38613e-07	68	2.03843e-09	2.03846e-09
	9.29	1	69	0	69	0	69	0	0	9.29	1	69	7.03259e-08	69	1.40652e-07	69	2.03843e-09	2.03846e-09
	9.01	1	70	0	70	0	70	0	0	9.01	1	70	7.13451e-08	70	1.4269e-07	70	2.03843e-09	2.03846e-09
	8.93	1	71	0	71	0	71	0	0	8.93	1	71	7.23643e-08	71	1.44729e-07	71	2.03843e-09	2.03846e-09
	8.91	1	72	0	72	0	72	0	0	8.91	1	72	7.33836e-08	72	1.46767e-07	72	2.03843e-09	2.03846e-09
	8.86	1	73	0	73	0	73	0	0	8.86	1	73	7.44028e-08	73	1.48806e-07	73	2.03843e-09	2.03846e-09
	8.83	1	74	0	74	0	74	0	0	8.83	1	74	7.5422e-08	74	1.50844e-07	74	2.03843e-09	2.03846e-09
	8.76	1	75	0	75	0	75	0	0	8.76	1	75	7.64413e-08	75	1.52883e-07	75	2.03843e-09	2.03846e-09
	8.64	1	76	0	76	0	76	0	0	8.64	1	76	7.74605e-08	76	1.54921e-07	76	2.03843e-09	2.03846e-09
	8.59	1	77	0	77	0	77	0	0	8.59	1	77	7.84797e-08	77	1.56959e-07	77	2.03843e-09	2.03847e-09
	8.54	1	78	0	78	0	78	0	0	8.54	1	78	7.9499e-08	78	1.58998e-07	78	2.03843e-09	2.03847e-09
	8.5	1	79	0	79	0	79	0	0	8.5	1	79	8.05182e-08	79	1.61036e-07	79	2.03844e-09	2.03847e-09
	8.43	1	80	0	80	0	80	0	0	8.43	1	80	8.15374e-08	80	1.63075e-07	80	2.03844e-09	2.03848e-09
	8.4	1	81	0	81	0	81	0	0	8.4	1	81	8.25567e-08	81	1.65113e-07	81	2.03844e-09	2.03848e-09
	8.32	1	82	0	82	0	82	0	0	8.32	1	82	8.35759e-08	82	1.67152e-07	82	2.03844e-09	2.03849e-09
	8.26	1	83	0	83	0	83	0	0	8.26	1	83	8.45952e-08	83	1.6919e-07	83	2.03844e-09	2.0385e-09
	8.24	1	84	0	84	0	84	0	0	8.24	1	84	8.56144e-08	84	1.71229e-07	84	2.03844e-09	2.03851e-09
	8.19	1	85	0	85	0	85	0	0	8.19	1	85	8.66337e-08	85	1.73267e-07	85	2.03844e-09	2.03853e-09
	8.18	1	86	0	86	0	86	0	0	8.18	1	86	8.7653e-08	86	1.75306e-07	86	2.03844e-09	2.03856e-09
	8.15	1	87	0	87	0	87	0	0	8.15	1	87	8.86723e-08	87	1.77345e-07	87	2.03844e-09	2.03861e-09
	8.04	1	88	0	88	0	88	0	0	8.04	1	88	8.96916e-08	88	1.79383e-07	88	2.03845e-09	2.03866e-09
	8.03	1	89	0	89	0	89	0	0	8.03	1	89	9.0711e-08	89	1.81422e-07	89	2.03845e-09	2.03874e-09
	8	1	93	0	93	0	93	0	0	8	1	90	9.17304e-08	90	1.83461e-07	90	2.03845e-09	2.03909e-09
	7.85	1	94	0	94	0	94	0	0	8	1	91	9.27499e-08	91	1.855e-07	91	2.03846e-09	2.03909e-09
	7.83	1	95	0	95	0	95	0	0	8	1	92	9.37695e-08	92	1.87539e-07	92	2.03847e-09	2.03909e-09
	7.8	1	96	0	96	0	96	0	0	8	1	93	9.47892e-08	93	1.89578e-07	93	2.03848e-09	2.03909e-09
	7.72	1	97	0	97	0	97	0	0	7.85	1	94	9.58092e-08	94	1.91618e-07	94	2.03849e-09	2.03982e-09
	7.67	1	98	0	98	0	98	0	0	7.83	1	95	9.68293e-08	95	1.93659e-07	95	2.03851e-09	2.0403e-09
	7.64	1	99	0	99	0	99	0	0	7.8	1	96	9.78498e-08	96	1.957e-07	96	2.03854e-09	2.04093e-09
	7.6	1	100	0	100	0	100	0	0	7.72	1	97	9.88707e-08	97	1.97741e-07	97	2.03857e-09	2.04175e-09
	7.51	1	101	0	101	0	101	0	0	7.67	1	98	9.98921e-08	98	1.99784e-07	98	2.03861e-09	2.04282e-09
	7.48	1	102	0	102	0	102	0	0	7.64	1	99	1.00914e-07	99	2.01828e-07	99	2.03867e-09	2.0442e-09
	7.43	1	103	0	103	0	103	0	0	7.6	1	100	1.01937e-07	100	2.03874e-07	100	2.03874e-09	2.04599e-09
	7.39	1	104	0	104	0	104	0	0	7.51	1	101	1.02961e-07	101	2.05923e-07	101	2.03884e-09	2.04828e-09
	7.32	1	105	0	105	0	105	0	0	7.48	1	102	1.03987e-07	102	2.07974e-07	102	2.03896e-09	2.0512e-09
	7.3	1	106	0	106	0	106	0	0	7.43	1	103	1.05014e-07	103	2.10029e-07	103	2.03912e-09	2.05491e-09
	7.24	1	107	0	107	0	107	0	0	7.39	1	104	1.06044e-07	104	2.12089e-07	104	2.03931e-09	2.05959e-09
	7.21	1	108	0	108	0	108	0	0	7.32	1	105	1.07077e-07	105	2.14154e-07	105	2.03956e-09	2.06547e-09
	7.19	1	109	0	109	0	109	0	0	7.3	1	106	1.08113e-07	106	2.16227e-07	106	2.03988e-09	2.07283e-09
	7.01	1	110	0	110	0	110	0	0	7.24	1	107	1.09155e-07	107	2.18309e-07	107	2.04027e-09	2.08199e-09
	6.99	1	111	0	111	0	111	0	0	7.21	1	108	1.10201e-07	108	2.20402e-07	108	2.04076e-09	2.09334e-09
	6.98	1	112	0	112	0	112	0	0	7.19	1	109	1.11255e-07	109	2.2251e-07	109	2.04138e-09	2.10736e-09
	6.93	1	113	0	113	0	113	0	0	7.01	1	110	1.12317e-07	110	2.24635e-07	110	2.04213e-09	2.1246e-09
	6.91	1	114	0	114	0	114	0	0	6.99	1	111	1.1339e-07	111	2.26781e-07	111	2.04307e-09	2.1457e-09
	6.88	1	115	0	115	0	115	0	0	6.98	1	112	1.14476e-07	112	2.28952e-07	112	2.04422e-09	2.17145e-09
	6.85	1	116	0	116	0	116	0	0	6.93	1	113	1.15578e-07	113	2.31155e-07	113	2.04562e-09	2.20274e-09
	6.84	1	118	0	118	0	118	0	0	6.91	1	114	1.16698e-07	114	2.33396e-07	114	2.04734e-09	2.24062e-09
	6.83	1	119	0	119	0	119	0	0	6.88	1	115	1.17841e-07	115	2.35683e-07	115	2.04942e-09	2.28631e-09
	6.73	1	120	0	120	0	120	0	0	6.85	1	116	1.19012e-07	116	2.38025e-07	116	2.05194e-09	2.34125e-09
	6.72	1	121	0	121	0	121	0	0	6.84	1	117	1.20216e-07	117	2.40432e-07	117	2.05498e-09	2.44464e-09
	6.56	1	122	0	122	0	122	0	0	6.84	1	118	1.21459e-07	118	2.42919e-07	118	2.05863e-09	2.44464e-09
	6.55	1	123	0	123	0	123	0	0	6.83	1	119	1.22749e-07	119	2.45499e-07	119	2.06301e-09	2.57923e-09
	6.53	1	124	0	124	0	124	0	0	6.73	1	120	1.24095e-07	120	2.4819e-07	120	2.06825e-09	2.69024e-09
	6.46	1	125	0	125	0	125	0	0	6.72	1	121	1.25506e-07	121	2.51012e-07	121	2.07448e-09	2.82156e-09
	6.43	1	126	0	126	0	126	0	0	6.56	1	122	1.26995e-07	122	2.5399e-07	122	2.08188e-09	2.97645e-09
	6.29	0.999999	127	0	127	0	127	0	0	6.55	1	123	1.28575e-07	123	2.5715e-07	123	2.09065e-09	3.1586e-09
	6.25	0.999999	128	0	128	0	128	0	0	6.53	1	124	1.30262e-07	124	2.60523e-07	124	2.10099e-09	3.3722e-09
	6.2	0.999999	129	0	129	0	129	0	0	6.46	1	125	1.32074e-07	125	2.64147e-07	125	2.11318e-09	3.622e-09
	6.19	0.999999	132	0	132	0	132	0	0	6.43	1	126	1.34031e-07	126	2.68062e-07	126	2.12748e-09	3.91333e-09
	6.18	0.999999	133	0	133	0	133	0	0	6.29	0.999999	127	1.36158e-07	127	2.72317e-07	127	2.14423e-09	4.25221e-09
	6.15	0.999999	135	0	135	0	135	0	0	6.25	0.999999	128	1.38482e-07	128	2.76965e-07	128	2.16379e-09	4.6454e-09
	6.12	0.999999	136	0	136	0	136	0	0	6.2	0.999999	129	1.41034e-07	129	2.82068e-07	129	2.18658e-09	5.10046e-09
	6.11	0.999999	138	0	138	0	138	0	0	6.19	0.999999	130	1.43849e-07	130	2.87697e-07	130	2.21306e-09	6.23091e-09
	6.1	0.999999	139	0	139	0	139	0	0	6.19	0.999999	131	1.46966e-07	131	2.93932e-07	131	2.24376e-09	6.23091e-09
	6.06	0.999999	140	0	140	0	140	0	0	6.19	0.999999	132	1.50431e-07	132	3.00862e-07	132	2.27926e-09	6.23091e-09
	6.03	0.999999	141	0	141	0	141	0	0	6.18	0.999999	133	1.54295e-07	133	3.08591e-07	133	2.32023e-09	7.72333e-09
	6.02	0.999999	143	0	143	0	143	0	0	6.15	0.999999	134	1.58616e-07	134	3.17231e-07	134	2.3674e-09	9.13849e-09
	6.01	0.999999	145	0	145	0	145	0	0	6.15	0.999999	135	1.63457e-07	135	3.26913e-07	135	2.42158e-09	9.13849e-09
	6	0.999999	147	0	147	0	147	0	0	6.12	0.999999	136	1.68891e-07	136	3.37781e-07	136	2.48369e-09	1.08614e-08
	5.96	0.999999	149	0	149	0	149	0	0	6.11	0.999999	137	1.74999e-07	137	3.49998e-07	137	2.55473e-09	1.29492e-08
	5.85	0.999999	150	0	150	0	150	0	0	6.11	0.999999	138	1.81872e-07	138	3.63743e-07	138	2.63582e-09	1.29492e-08
	5.74	0.999998	151	0	151	0	151	0	0	6.1	0.999999	139	1.8961e-07	139	3.7922e-07	139	2.7282e-09	1.54676e-08
	5.72	0.999998	152	0	152	0	152	0	0	6.06	0.999999	140	1.98327e-07	140	3.96653e-07	140	2.83324e-09	1.74227e-08
	5.69	0.999998	154	0	154	0	154	0	0	6.03	0.999999	141	2.08146e-07	141	4.16293e-07	141	2.95243e-09	1.96275e-08
	5.66	0.999998	155	0	155	0	155	0	0	6.02	0.999999	142	2.19207e-07	142	4.38415e-07	142	3.08743e-09	2.34635e-08
	5.65	0.999998	157	0	157	0	157	0	0	6.02	0.999999	143	2.31663e-07	143	4.63327e-07	143	3.24005e-09	2.34635e-08
	5.63	0.999998	158	0	158	0	158	0	0	6.01	0.999999	144	2.45684e-07	144	4.91368e-07	144	3.41228e-09	2.97278e-08
	5.51	0.999997	159	0	159	0	159	0	0	6.01	0.999999	145	2.61457e-07	145	5.22914e-07	145	3.6063e-09	2.97278e-08
	5.44	0.999996	160	0	160	0	160	0	0	6	0.999999	146	2.79187e-07	146	5.58375e-07	146	3.82449e-09	3.75672e-08
	5.42	0.999996	161	0	161	0	161	0	0	6	0.999999	147	2.99103e-07	147	5.98206e-07	147	4.06943e-09	3.75672e-08
	5.28	0.999995	162	0	162	0	162	0	0	5.96	0.999999	148	3.21453e-07	148	6.42906e-07	148	4.34396e-09	4.73123e-08
	5.24	0.999994	163	0	163	0	163	0	0	5.96	0.999999	149	3.46511e-07	149	6.93022e-07	149	4.65115e-09	4.73123e-08
	5.23	0.999994	164	0	164	0	164	0	0	5.85	0.999999	150	3.74575e-07	150	7.49151e-07	150	4.99434e-09	5.61018e-08
	5.12	0.999992	165	0	165	0	165	0	0	5.74	0.999998	151	4.05974e-07	151	8.11948e-07	151	5.37714e-09	6.27678e-08
	5.1	0.999992	166	0	166	0	166	0	0	5.72	0.999998	152	4.41065e-07	152	8.82129e-07	152	5.80348e-09	7.01484e-08
	5.09	0.999992	167	0	167	0	167	0	0	5.69	0.999998	153	4.80236e-07	153	9.60473e-07	153	6.2776e-09	8.27018e-08
	5.01	0.99999	168	0	168	0	168	0	0	5.69	0.999998	154	5.23914e-07	154	1.04783e-06	154	6.80408e-09	8.27018e-08
	5	0.99999	169	0	169	0	169	0	0	5.66	0.999998	155	5.72558e-07	155	1.14512e-06	155	7.38785e-09	9.72474e-08
	4.98	0.99999	170	0	170	0	170	0	0	5.65	0.999998	156	6.26671e-07	156	1.25334e-06	156	8.03425e-09	1.14049e-07
	4.92	0.999988	171	0	171	0	171	0	0	5.65	0.999998	157	6.86796e-07	157	1.37359e-06	157	8.74899e-09	1.14049e-07
	4.91	0.999988	172	0	172	0	172	0	0	5.63	0.999998	158	7.53521e-07	158	1.50704e-06	158	9.53824e-09	1.33397e-07
	4.87	0.999987	173	0	173	0	173	0	0	5.51	0.999997	159	8.27484e-07	159	1.65497e-06	159	1.04086e-08	1.47868e-07
	4.84	0.999986	175	0	175	0	175	0	0	5.44	0.999996	160	9.09372e-07	160	1.81874e-06	160	1.13672e-08	1.63715e-07
	4.81	0.999985	176	0	176	0	176	0	0	5.42	0.999996	161	9.9993e-07	161	1.99986e-06	161	1.24215e-08	1.81048e-07
	4.79	0.999984	177	0	177	0	177	0	0	5.28	0.999995	162	1.09996e-06	162	2.19991e-06	162	1.35797e-08	1.99983e-07
	4.77	0.999983	178	0	178	0	178	0	0	5.24	0.999994	163	1.21032e-06	163	2.42063e-06	163	1.48505e-08	2.20642e-07
	4.75	0.999982	179	0	179	0	179	0	0	5.23	0.999994	164	1.33194e-06	164	2.66387e-06	164	1.62431e-08	2.43156e-07
	4.74	0.999982	180	0	180	0	180	0	0	5.12	0.999992	165	1.46581e-06	165	2.93163e-06	165	1.77674e-08	2.67663e-07
	4.71	0.999981	182	0	182	0	182	0	0	5.1	0.999992	166	1.61302e-06	166	3.22603e-06	166	1.94339e-08	2.9431e-07
	4.67	0.999979	183	0	183	0	183	0	0	5.09	0.999992	167	1.77469e-06	167	3.54938e-06	167	2.12538e-08	3.2325e-07
	4.66	0.999978	184	0	184	0	184	0	0	5.01	0.99999	168	1.95207e-06	168	3.90414e-06	168	2.32389e-08	3.54647e-07
	4.55	0.999972	185	0	185	0	185	0	0	5	0.99999	169	2.14647e-06	169	4.29293e-06	169	2.5402e-08	3.88673e-07
	4.54	0.999971	186	0	186	0	186	0	0	4.98	0.99999	170	2.35928e-06	170	4.71856e-06	170	2.77563e-08	4.25508e-07
	4.45	0.999965	187	0	187	0	187	0	0	4.92	0.999988	171	2.59202e-06	171	5.18404e-06	171	3.0316e-08	4.65343e-07
	4.43	0.999963	188	0	188	0	188	0	0	4.91	0.999988	172	2.84628e-06	172	5.69256e-06	172	3.30963e-08	5.08379e-07
	4.41	0.999961	189	0	189	0	189	0	0	4.87	0.999987	173	3.12377e-06	173	6.24754e-06	173	3.61129e-08	5.54827e-07
	4.38	0.999958	190	0	190	0	190	0	0	4.84	0.999986	174	3.4263e-06	174	6.85261e-06	174	3.93828e-08	6.31381e-07
	4.37	0.999957	192	0	192	0	192	0	0	4.84	0.999986	175	3.75581e-06	175	7.51163e-06	175	4.29236e-08	6.31381e-07
	4.31	0.999951	193	0	193	0	193	0	0	4.81	0.999985	176	4.11436e-06	176	8.22872e-06	176	4.67541e-08	7.16904e-07
	4.28	0.999948	194	0	194	0	194	0	0	4.79	0.999984	177	4.50411e-06	177	9.00823e-06	177	5.08939e-08	7.79319e-07
	4.23	0.999941	195	0	195	0	195	0	0	4.77	0.999983	178	4.9274e-06	178	9.8548e-06	178	5.5364e-08	8.46363e-07
	4.21	0.999938	196	0	196	0	196	0	0	4.75	0.999982	179	5.38666e-06	179	1.07733e-05	179	6.01862e-08	9.18315e-07
	4.2	0.999937	197	0	197	0	197	0	0	4.74	0.999982	180	5.88451e-06	180	1.1769e-05	180	6.53835e-08	9.95465e-07
	4.16	0.999931	198	0	198	0	198	0	0	4.71	0.999981	181	6.42369e-06	181	1.28474e-05	181	7.098e-08	1.12161e-06
	4.15	0.999929	199	0	199	0	199	0	0	4.71	0.999981	182	7.00711e-06	182	1.40142e-05	182	7.70012e-08	1.12161e-06
	4.14	0.999928	200	0	200	0	200	0	0	4.67	0.999979	183	7.63785e-06	183	1.52757e-05	183	8.34738e-08	1.26121e-06
	4.12	0.999924	201	0	201	0	201	0	0	4.66	0.999978	184	8.31916e-06	184	1.66383e-05	184	9.04257e-08	1.36233e-06
	4.1	0.999921	203	0	203	0	203	0	0	4.55	0.999972	185	9.05446e-06	185	1.81089e-05	185	9.7886e-08	1.47029e-06
	4.09	0.999919	204	0	204	0	204	0	0	4.54	0.999971	186	9.84736e-06	186	1.96947e-05	186	1.05886e-07	1.58549e-06
	4.08	0.999917	205	0	205	0	205	0	0	4.45	0.999965	187	1.07017e-05	187	2.14033e-05	187	1.14456e-07	1.70829e-06
	4.06	0.999913	206	0	206	0	206	0	0	4.43	0.999963	188	1.16214e-05	188	2.32428e-05	188	1.23632e-07	1.83911e-06
	4.04	0.999909	207	0	207	0	207	0	0	4.41	0.999961	189	1.26108e-05	189	2.52215e-05	189	1.33447e-07	1.97835e-06
	4.03	0.999907	208	0	208	0	208	0	0	4.38	0.999958	190	1.36742e-05	190	2.73484e-05	190	1.43939e-07	2.12647e-06
	4.02	0.999905	211	0	211	0	211	0	0	4.37	0.999957	191	1.48163e-05	191	2.96327e-05	191	1.55145e-07	2.36624e-06
	4.01	0.999902	213	0	213	0	213	0	0	4.37	0.999957	192	1.60421e-05	192	3.20842e-05	192	1.67105e-07	2.36624e-06
	4	0.9999	230	0	230	0	230	0	0	4.31	0.999951	193	1.73566e-05	193	3.47132e-05	193	1.79861e-07	2.62856e-06
	3.82	0.999849	232	0	232	0	232	0	0	4.28	0.999948	194	1.87652e-05	194	3.75304e-05	194	1.93456e-07	2.81678e-06
	3.8	0.999842	233	0	233	0	233	0	0	4.23	0.999941	195	2.02736e-05	195	4.05472e-05	195	2.07934e-07	3.01627e-06
	3.79	0.999838	234	0	234	0	234	0	0	4.21	0.999938	196	2.18876e-05	196	4.37753e-05	196	2.23343e-07	3.22756e-06
	3.77	0.99983	235	0	235	0	235	0	0	4.2	0.999937	197	2.36135e-05	197	4.7227e-05	197	2.39731e-07	3.45122e-06
	3.74	0.999818	236	0	236	0	236	0	0	4.16	0.999931	198	2.54577e-05	198	5.09154e-05	198	2.57148e-07	3.68779e-06
	3.66	0.999781	237	0	237	0	237	0	0	4.15	0.999929	199	2.74269e-05	199	5.48538e-05	199	2.75647e-07	3.93787e-06
	3.63	0.999766	238	0	238	0	238	0	0	4.14	0.999928	200	2.95283e-05	200	5.90565e-05	200	2.95283e-07	4.20206e-06
	3.62	0.99976	239	0	239	0	239	0	0	4.12	0.999924	201	3.17691e-05	201	6.35381e-05	201	3.1611e-07	4.48099e-06
	3.55	0.999718	240	0	240	0	240	0	0	4.1	0.999921	202	3.41571e-05	202	6.83141e-05	202	3.38189e-07	4.92841e-06
	3.52	0.999698	242	0	242	0	242	0	0	4.1	0.999921	203	3.67002e-05	203	7.34004e-05	203	3.61578e-07	4.92841e-06
	3.5	0.999684	243	0	243	0	243	0	0	4.09	0.999919	204	3.94069e-05	204	7.88138e-05	204	3.86342e-07	5.41267e-06
	3.47	0.999661	246	0	246	0	246	0	0	4.08	0.999917	205	4.22859e-05	205	8.45717e-05	205	4.12545e-07	5.75713e-06
	3.43	0.999628	247	0	247	0	247	0	0	4.06	0.999913	206	4.53461e-05	206	9.06922e-05	206	4.40253e-07	6.11971e-06
	3.41	0.999611	248	0	248	0	248	0	0	4.04	0.999909	207	4.85971e-05	207	9.71942e-05	207	4.69537e-07	6.50117e-06
	3.4	0.999602	250	0	250	0	250	0	0	4.03	0.999907	208	5.20486e-05	208	0.000104097	208	5.00468e-07	6.90224e-06
	3.38	0.999583	251	0	251	0	251	0	0	4.02	0.999905	209	5.57109e-05	209	0.000111422	209	5.33119e-07	7.76638e-06
	3.37	0.999573	254	0	254	0	254	0	0	4.02	0.999905	210	5.95946e-05	210	0.000119189	210	5.67567e-07	7.76638e-06
	3.36	0.999563	255	0	255	0	255	0	0	4.02	0.999905	211	6.37106e-05	211	0.000127421	211	6.03892e-07	7.76638e-06
	3.33	0.999532	257	0	257	0	257	0	0	4.01	0.999902	212	6.80704e-05	212	0.000136141	212	6.42173e-07	8.9712e-06
	3.28	0.999475	259	0	259	0	259	0	0	4.01	0.999902	213	7.26858e-05	213	0.000145372	213	6.82496e-07	8.9712e-06
	3.27	0.999463	261	0	261	0	261	0	0	4	0.9999	214	7.75692e-05	214	0.000155138	214	7.24946e-07	1.50498e-05
	3.22	0.999397	262	0	262	0	262	0	0	4	0.9999	215	8.27332e-05	215	0.000165466	215	7.69612e-07	1.50498e-05
	3.1	0.999206	263	0	263	0	263	0	0	4	0.9999	216	8.81912e-05	216	0.000176382	216	8.16585e-07	1.50498e-05
	3.09	0.999187	264	0	264	0	264	0	0	4	0.9999	217	9.39567e-05	217	0.000187913	217	8.6596e-07	1.50498e-05
	3.07	0.999149	265	0	265	0	265	0	0	4	0.9999	218	0.000100044	218	0.000200088	218	9.17834e-07	1.50498e-05
	3.06	0.999129	267	0	267	0	267	0	0	4	0.9999	219	0.000106467	219	0.000212935	219	9.72305e-07	1.50498e-05
	3.05	0.999109	269	0	269	0	269	0	0	4	0.9999	220	0.000113243	220	0.000226485	220	1.02948e-06	1.50498e-05
	3.01	0.999023	271	0	271	0	271	0	0	4	0.9999	221	0.000120385	221	0.00024077	221	1.08945e-06	1.50498e-05
	2.99	0.998977	272	0	272	0	272	0	0	4	0.9999	222	0.00012791	222	0.000255821	222	1.15235e-06	1.50498e-05
	2.97	0.998928	274	0	274	0	274	0	0	4	0.9999	223	0.000135836	223	0.000271672	223	1.21826e-06	1.50498e-05
	2.95	0.998878	275	0	275	0	275	0	0	4	0.9999	224	0.000144179	224	0.000288358	224	1.28731e-06	1.50498e-05
	2.92	0.998798	277	0	277	0	277	0	0	4	0.9999	225	0.000152957	225	0.000305915	225	1.35962e-06	1.50498e-05
	2.91	0.99877	278	0	278	0	278	0	0	4	0.9999	226	0.000162189	226	0.000324378	226	1.4353e-06	1.50498e-05
	2.87	0.998651	280	0	280	0	280	0	0	4	0.9999	227	0.000171893	227	0.000343787	227	1.51448e-06	1.50498e-05
	2.84	0.998555	281	0	281	0	281	0	0	4	0.9999	228	0.00018209	228	0.000364179	228	1.59728e-06	1.50498e-05
	2.83	0.998521	282	0	282	0	282	0	0	4	0.9999	229	0.000192798	229	0.000385596	229	1.68383e-06	1.50498e-05
	2.82	0.998486	283	0	283	0	283	0	0	4	0.9999	230	0.00020404	230	0.000408079	230	1.77426e-06	1.50498e-05
	2.78	0.99834	284	0	284	0	284	0	0	3.82	0.999849	231	0.000215835	231	0.000431671	231	1.86871e-06	2.41605e-05
	2.76	0.998262	287	0	287	0	287	0	0	3.82	0.999849	232	0.000228208	232	0.000456415	232	1.96731e-06	2.41605e-05
	2.74	0.99818	289	0	289	0	289	0	0	3.8	0.999842	233	0.000241179	233	0.000482357	233	2.0702e-06	2.59403e-05
	2.71	0.99805	290	0	290	0	290	0	0	3.79	0.999838	234	0.000254772	233.999	0.000509544	234	2.17754e-06	2.71848e-05
	2.68	0.997911	293	0	293	0	293	0	0	3.77	0.99983	235	0.000269012	234.999	0.000538023	235	2.28946e-06	2.84771e-05
	2.66	0.997812	295	0	295	0	295	0	0	3.74	0.999818	236	0.000283922	235.999	0.000567844	236	2.40612e-06	2.98187e-05
	2.65	0.997761	297	0	297	0	297	0	0	3.66	0.999781	237	0.000299529	236.999	0.000599057	237	2.52767e-06	3.1211e-05
	2.62	0.997601	298	0	298	0	298	0	0	3.63	0.999766	238	0.000315857	237.999	0.000631715	238	2.65426e-06	3.26552e-05
	2.61	0.997545	299	0	299	0	299	0	0	3.62	0.99976	239	0.000332935	238.999	0.00066587	239	2.78607e-06	3.41528e-05
	2.6	0.997488	300	0	300	0	300	0	0	3.55	0.999718	240	0.000350789	239.999	0.000701577	240	2.92324e-06	3.57052e-05
	2.58	0.99737	301	0	301	0	301	0	0	3.52	0.999698	241	0.000369447	240.999	0.000738893	241	3.06595e-06	3.81397e-05
	2.56	0.997246	302	0	302	0	302	0	0	3.52	0.999698	242	0.000388938	241.999	0.000777876	242	3.21436e-06	3.81397e-05
	2.53	0.997049	304	0	304	0	304	0	0	3.5	0.999684	243	0.000409292	242.999	0.000818584	243	3.36866e-06	4.07058e-05
	2.51	0.99691	305	0	305	0	305	0	0	3.47	0.999661	244	0.00043054	243.999	0.000861079	244	3.52901e-06	4.43406e-05
	2.49	0.996764	306	0	306	0	306	0	0	3.47	0.999661	245	0.000452711	244.999	0.000905422	245	3.6956e-06	4.43406e-05
	2.48	0.996689	309	0	309	0	309	0	0	3.47	0.999661	246	0.000475839	245.999	0.000951678	246	3.86861e-06	4.43406e-05
	2.47	0.996612	311	0	311	0	311	0	0	3.43	0.999628	247	0.000499956	246.999	0.000999911	247	4.04822e-06	4.82305e-05
	2.46	0.996533	312	0	312	0	312	0	0	3.41	0.999611	247.999	0.000525094	247.999	0.00105019	248	4.23463e-06	5.0275e-05
	2.45	0.996452	313	0	313	0	313	0	0	3.4	0.999602	248.999	0.00055129	248.999	0.00110258	249	4.42803e-06	5.34707e-05
	2.44	0.996369	315	0	315	0	315	0	0	3.4	0.999602	249.999	0.000578577	249.999	0.00115715	250	4.62862e-06	5.34707e-05
	2.43	0.996285	316	0	316	0	316	0	0	3.38	0.999583	250.999	0.000606992	250.999	0.00121398	251	4.83659e-06	5.6826e-05
	2.41	0.99611	318	0	318	0	318	0	0	3.37	0.999573	251.999	0.00063657	251.999	0.00127314	252	5.05215e-06	6.15577e-05
	2.4	0.996019	319	0	319	0	319	0	0	3.37	0.999573	252.999	0.000667351	252.999	0.0013347	253	5.2755e-06	6.15577e-05
	2.37	0.995734	320	0	320	0	320	0	0	3.37	0.999573	253.999	0.000699371	253.999	0.00139874	254	5.50686e-06	6.15577e-05
	2.36	0.995635	321	0	321	0	321	0	0	3.36	0.999563	254.999	0.000732671	254.999	0.00146534	255	5.74644e-06	6.65965e-05
	2.34	0.995429	322	0	322	0	322	0	0	3.33	0.999532	255.999	0.000767291	255.998	0.00153458	256	5.99446e-06	7.05854e-05
	2.32	0.995214	323	0	323	0	323	0	0	3.33	0.999532	256.999	0.00080327	256.998	0.00160654	257	6.25113e-06	7.05854e-05
	2.29	0.994871	326	0	326	0	326	0	0	3.28	0.999475	257.999	0.000840653	257.998	0.00168131	258	6.51669e-06	7.61948e-05
	2.28	0.994752	327	0	327	0	327	0	0	3.28	0.999475	258.999	0.00087948	258.998	0.00175896	259	6.79135e-06	7.61948e-05
	2.27	0.99463	329	0	329	0	329	0	0	3.27	0.999463	259.999	0.000919795	259.998	0.00183959	260	7.07535e-06	8.21497e-05
	2.26	0.994505	330	0	330	0	330	0	0	3.27	0.999463	260.999	0.000961644	260.998	0.00192329	261	7.36892e-06	8.21497e-05
	2.25	0.994377	332	0	332	0	332	0	0	3.22	0.999397	261.999	0.00100507	261.998	0.00201014	262	7.67231e-06	8.68514e-05
	2.24	0.994246	333	0	333	0	333	0	0	3.1	0.999206	262.999	0.00105012	262.998	0.00210025	263	7.98574e-06	9.01013e-05
	2.23	0.994112	335	0	335	0	335	0	0	3.09	0.999187	263.999	0.00109685	263.998	0.0021937	264	8.30947e-06	9.34459e-05
	2.22	0.993974	336	0	336	0	336	0	0	3.07	0.999149	264.999	0.0011453	264.998	0.00229059	265	8.64374e-06	9.68869e-05
	2.21	0.993834	338	0	338	0	338	0	0	3.06	0.999129	265.999	0.00119551	265.998	0.00239102	266	8.9888e-06	0.000102233
	2.2	0.99369	339	0	339	0	339	0	0	3.06	0.999129	266.999	0.00124755	266.998	0.00249509	267	9.34491e-06	0.000102233
	2.19	0.993543	342	0	342	0	342	0	0	3.05	0.999109	267.999	0.00130145	267.997	0.0026029	268	9.71232e-06	0.000109717
	2.18	0.993393	343	0	343	0	343	0	0	3.05	0.999109	268.999	0.00135728	268.997	0.00271456	269	1.00913e-05	0.000109717
	2.17	0.993239	346	0	346	0	346	0	0	3.01	0.999023	269.999	0.00141509	269.997	0.00283017	270	1.04821e-05	0.000117622
	2.16	0.993082	349	0	349	0	349	0	0	3.01	0.999023	270.999	0.00147492	270.997	0.00294984	271	1.0885e-05	0.000117622
	2.15	0.992921	352	0	352	0	352	0	0	2.99	0.998977	271.998	0.00153684	271.997	0.00307368	272	1.13003e-05	0.000123835
	2.14	0.992756	353	0	353	0	353	0	0	2.97	0.998928	272.998	0.0016009	272.997	0.0032018	273	1.17282e-05	0.000130301
	2.13	0.992587	355	0	355	0	355	0	0	2.97	0.998928	273.998	0.00166716	273.997	0.00333432	274	1.21691e-05	0.000130301
	2.12	0.992414	356	0	356	0	356	0	0	2.95	0.998878	274.998	0.00173568	274.997	0.00347135	275	1.26231e-05	0.000137025
	2.11	0.992238	358	0	358	0	358	0	0	2.92	0.998798	275.998	0.0018065	275.996	0.00361301	276	1.30906e-05	0.000144014
	2.1	0.992057	359	0	359	0	359	0	0	2.92	0.998798	276.998	0.00187971	276.996	0.00375942	277	1.35719e-05	0.000144014
	2.09	0.991872	361	0	361	0	361	0	0	2.91	0.99877	277.998	0.00195535	277.996	0.0039107	278	1.40673e-05	0.000151276
	2.08	0.991682	366	0	366	0	366	0	0	2.87	0.998651	278.998	0.00203349	278.996	0.00406698	279	1.4577e-05	0.000158818
	2.07	0.991489	370	0	370	0	370	0	0	2.87	0.998651	279.998	0.00211419	279.996	0.00422838	280	1.51014e-05	0.000158818
	2.06	0.99129	371	0	371	0	371	0	0	2.84	0.998555	280.998	0.00219751	280.996	0.00439503	281	1.56407e-05	0.000166645
	2.05	0.991087	378	0	378	0	378	0	0	2.83	0.998521	281.998	0.00228353	281.995	0.00456706	282	1.61952e-05	0.000172026
	2.04	0.99088	383	0	383	0	383	0	0	2.82	0.998486	282.998	0.0023723	282.995	0.00474461	283	1.67654e-05	0.000177539
	2.03	0.990667	391	0	391	0	391	0	0	2.78	0.99834	283.998	0.0024639	283.995	0.0049278	284	1.73514e-05	0.000183187
	2.02	0.99045	404	0	404	0	404	0	0	2.76	0.998262	284.997	0.00255839	284.995	0.00511678	285	1.79536e-05	0.000194896
	2.01	0.990228	418	0	418	0	418	0	0	2.76	0.998262	285.997	0.00265584	285.995	0.00531168	286	1.85723e-05	0.000194896
	2	0.99	532	1	531	2	533	0.00375235	0.0031746	2.76	0.998262	286.997	0.00275632	286.994	0.00551264	287	1.92078e-05	0.000194896
	1.92	0.987977	534	1	533	2	535	0.00373832	0.0031746	2.74	0.99818	287.997	0.00285991	287.994	0.00571982	288	1.98605e-05	0.000210327
	1.86	0.986196	535	1	534	2	536	0.00373134	0.0031746	2.74	0.99818	288.997	0.00296667	288.994	0.00593335	289	2.05306e-05	0.000210327
	1.83	0.985209	536	1	535	2	537	0.00372439	0.0031746	2.71	0.99805	289.997	0.00307669	289.994	0.00615337	290	2.12185e-05	0.000220022
	1.82	0.984864	539	1	538	2	540	0.0037037	0.0031746	2.68	0.997911	290.997	0.00319003	290.994	0.00638005	291	2.19246e-05	0.000233475
	1.78	0.983404	540	1	539	2	541	0.00369686	0.0031746	2.68	0.997911	291.997	0.00330677	291.993	0.00661354	292	2.26491e-05	0.000233475
	1.77	0.983018	542	1	541	2	543	0.00368324	0.0031746	2.68	0.997911	292.997	0.00342699	292.993	0.00685397	293	2.33924e-05	0.000233475
	1.75	0.982217	544	1	543	2	545	0.00366972	0.0031746	2.66	0.997812	293.996	0.00355076	293.993	0.00710152	294	2.41548e-05	0.00025116
	1.74	0.981803	545	1	544	2	546	0.003663	0.0031746	2.66	0.997812	294.996	0.00367817	294.993	0.00735635	295	2.49368e-05	0.00025116
	1.72	0.980945	547	1	546	2	548	0.00364964	0.0031746	2.65	0.997761	295.996	0.0038093	295.992	0.0076186	296	2.57385e-05	0.000266026
	1.71	0.980502	548	1	547	2	549	0.00364299	0.0031746	2.65	0.997761	296.996	0.00394423	296.992	0.00788845	297	2.65604e-05	0.000266026
	1.7	0.980047	550	1	549	2	551	0.00362976	0.0031746	2.62	0.997601	297.996	0.00408303	297.992	0.00816606	298	2.74029e-05	0.000277604
	1.67	0.97862	551	1	550	2	552	0.00362319	0.0031746	2.61	0.997545	298.996	0.0042258	298.992	0.0084516	299	2.82662e-05	0.000285533
	1.66	0.978122	552	1	551	2	553	0.00361664	0.0031746	2.6	0.997488	299.996	0.00437262	299.991	0.00874524	300	2.91508e-05	0.000293631
	1.65	0.977613	553	1	552	2	554	0.00361011	0.0031746	2.58	0.99737	300.995	0.00452358	300.991	0.00904715	301	3.0057e-05	0.000301901
	1.64	0.977091	555	1	554	2	556	0.00359712	0.0031746	2.56	0.997246	301.995	0.00467875	301.991	0.0093575	302	3.09851e-05	0.000310345
	1.62	0.976012	557	1	556	2	558	0.00358423	0.0031746	2.53	0.997049	302.995	0.00483824	302.99	0.00967648	303	3.19356e-05	0.000323344
	1.61	0.975453	559	1	558	2	560	0.00357143	0.0031746	2.53	0.997049	303.995	0.00500213	303.99	0.0100043	304	3.29087e-05	0.000323344
	1.6	0.974881	561	1	560	2	562	0.00355872	0.0031746	2.51	0.99691	304.995	0.0051705	304.99	0.010341	305	3.39049e-05	0.000336749
	1.59	0.974296	562	1	561	2	563	0.0035524	0.0031746	2.49	0.996764	305.995	0.00534346	305.989	0.0106869	306	3.49246e-05	0.000345914
	1.58	0.973697	563	1	562	2	564	0.0035461	0.0031746	2.48	0.996689	306.994	0.0055211	306.989	0.0110422	307	3.59681e-05	0.000364804
	1.57	0.973085	565	1	564	2	566	0.00353357	0.0031746	2.48	0.996689	307.994	0.00570351	307.989	0.011407	308	3.70358e-05	0.000364804
	1.55	0.971816	567	1	566	2	568	0.00352113	0.0031746	2.48	0.996689	308.994	0.00589078	308.988	0.0117816	309	3.8128e-05	0.000364804
	1.54	0.97116	568	1	567	2	569	0.00351494	0.0031746	2.47	0.996612	309.994	0.00608301	309.988	0.012166	310	3.92452e-05	0.000389492
	1.51	0.969097	569	1	568	2	570	0.00350877	0.0031746	2.47	0.996612	310.994	0.0062803	310.987	0.0125606	311	4.03878e-05	0.000389492
	1.49	0.967641	570	1	569	2	571	0.00350263	0.0031746	2.46	0.996533	311.994	0.00648275	311.987	0.0129655	312	4.15561e-05	0.000404892
	1.48	0.966887	571	1	570	2	572	0.0034965	0.0031746	2.45	0.996452	312.993	0.00669046	312.987	0.0133809	313	4.27505e-05	0.000415408
	1.47	0.966116	572	1	571	2	573	0.0034904	0.0031746	2.44	0.996369	313.993	0.00690353	313.986	0.0138071	314	4.39715e-05	0.000431562
	1.46	0.965326	573	1	572	2	574	0.00348432	0.0031746	2.44	0.996369	314.993	0.00712206	314.986	0.0142441	315	4.52194e-05	0.000431562
	1.43	0.962846	574	1	573	2	575	0.00347826	0.0031746	2.43	0.996285	315.993	0.00734615	315.985	0.0146923	316	4.64946e-05	0.00044818
	1.42	0.961981	575	1	574	2	576	0.00347222	0.0031746	2.41	0.99611	316.992	0.00757592	316.985	0.0151518	317	4.77976e-05	0.00046527
	1.41	0.961095	576	1	575	2	577	0.0034662	0.0031746	2.41	0.99611	317.992	0.00781146	317.984	0.0156229	318	4.91287e-05	0.00046527
	1.4	0.960189	578	1	577	2	579	0.00345423	0.0031746	2.4	0.996019	318.992	0.00805288	318.984	0.0161058	319	5.04883e-05	0.000482839
	1.39	0.959262	579	1	578	2	580	0.00344828	0.0031746	2.37	0.995734	319.992	0.0083003	319.983	0.0166006	320	5.18769e-05	0.000494822
	1.38	0.958313	581	1	580	2	582	0.00343643	0.0031746	2.36	0.995635	320.991	0.00855381	320.983	0.0171076	321	5.32948e-05	0.000507025
	1.36	0.956348	583	1	582	2	584	0.00342466	0.0031746	2.34	0.995429	321.991	0.00881354	321.982	0.0176271	322	5.47425e-05	0.000519449
	1.35	0.955332	584	1	583	2	585	0.0034188	0.0031746	2.32	0.995214	322.991	0.0090796	322.982	0.0181592	323	5.62204e-05	0.000532098
	1.33	0.953226	586	1	585	2	587	0.00340716	0.0031746	2.29	0.994871	323.991	0.00935209	323.981	0.0187042	324	5.77289e-05	0.000558078
	1.32	0.952137	587	1	586	2	588	0.00340136	0.0031746	2.29	0.994871	324.99	0.00963113	324.981	0.0192623	325	5.92685e-05	0.000558078
	1.31	0.951022	588	1	587	2	589	0.00339559	0.0031746	2.29	0.994871	325.99	0.00991684	325.98	0.0198337	326	6.08395e-05	0.000558078
	1.3	0.949881	590	1	589	2	591	0.00338409	0.0031746	2.28	0.994752	326.99	0.0102093	326.98	0.0204187	327	6.24424e-05	0.000584983
	1.29	0.948714	591	1	590	2	592	0.00337838	0.0031746	2.27	0.99463	327.989	0.0105087	327.979	0.0210175	328	6.40777e-05	0.000605783
	1.28	0.947519	592	1	591	2	593	0.00337268	0.0031746	2.27	0.99463	328.989	0.0108152	328.978	0.0216303	329	6.57457e-05	0.000605783
	1.26	0.945046	594	1	593	2	595	0.00336134	0.0031746	2.26	0.994505	329.989	0.0111287	329.978	0.0222575	330	6.74468e-05	0.000627122
	1.25	0.943766	597	1	596	2	598	0.00334448	0.0031746	2.25	0.994377	330.989	0.0114496	330.977	0.0228991	331	6.91816e-05	0.000649011
	1.24	0.942456	599	1	598	2	600	0.00333333	0.0031746	2.25	0.994377	331.988	0.0117778	331.976	0.0235556	332	7.09505e-05	0.000649011
	1.23	0.941116	600	1	599	2	601	0.00332779	0.0031746	2.24	0.994246	332.988	0.0121135	332.976	0.024227	333	7.27539e-05	0.000671458
	1.22	0.939744	602	1	601	2	603	0.00331675	0.0031746	2.23	0.994112	333.988	0.0124569	333.975	0.0249138	334	7.45922e-05	0.000694471
	1.19	0.935435	604	1	603	2	605	0.00330579	0.0031746	2.23	0.994112	334.987	0.012808	334.974	0.0256161	335	7.64658e-05	0.000694471
	1.18	0.933931	605	1	604	2	606	0.00330033	0.0031746	2.22	0.993974	335.987	0.0131671	335.974	0.0263341	336	7.83754e-05	0.000718058
	1.15	0.929205	606	1	605	2	607	0.00329489	0.0031746	2.21	0.993834	336.986	0.0135341	336.973	0.0270682	337	8.03212e-05	0.000742229
	1.14	0.927556	610	1	609	2	611	0.00327332	0.0031746	2.21	0.993834	337.986	0.0139093	337.972	0.0278187	338	8.23038e-05	0.000742229
	1.13	0.925869	611	1	610	2	612	0.00326797	0.0031746	2.2	0.99369	338.986	0.0142928	338.971	0.0285857	339	8.43235e-05	0.000766993
	1.12	0.924142	613	1	612	2	614	0.00325733	0.0031746	2.19	0.993543	339.985	0.0146848	339.971	0.0293695	340	8.6381e-05	0.000800947
	1.11	0.922375	616	1	615	2	617	0.00324149	0.0031746	2.19	0.993543	340.985	0.0150852	340.97	0.0301705	341	8.84765e-05	0.000800947
	1.1	0.920567	618	1	617	2	619	0.00323102	0.0031746	2.19	0.993543	341.985	0.0154944	341.969	0.0309888	342	9.06106e-05	0.000800947
	1.09	0.918717	620	1	619	2	621	0.00322061	0.0031746	2.18	0.993393	342.984	0.0159124	342.968	0.0318248	343	9.27838e-05	0.000835991
	1.08	0.916824	622	1	621	2	623	0.00321027	0.0031746	2.17	0.993239	343.984	0.0163394	343.967	0.0326788	344	9.49964e-05	0.000872145
	1.07	0.914886	623	1	622	2	624	0.00320513	0.0031746	2.17	0.993239	344.983	0.0167755	344.966	0.0335509	345	9.72491e-05	0.000872145
	1.06	0.912904	625	1	624	2	626	0.00319489	0.0031746	2.17	0.993239	345.983	0.0172208	345.966	0.0344416	346	9.95421e-05	0.000872145
	1.04	0.908799	627	1	626	2	628	0.00318471	0.0031746	2.16	0.993082	346.982	0.0176755	346.965	0.035351	347	0.000101876	0.000928506
	1.02	0.904501	629	1	628	2	630	0.0031746	0.0031746	2.16	0.993082	347.982	0.0181398	347.964	0.0362795	348	0.000104252	0.000928506
	1.01	0.902276	629	2	627	4	631	0.00633914	0.00625	2.16	0.993082	348.981	0.0186137	348.963	0.0372274	349	0.000106669	0.000928506
	1	0.9	630	2	628	4	632	0.00632911	0.00625	2.15	0.992921	349.981	0.0190975	349.962	0.038195	350	0.000109128	0.000987487
	0.99	0.897671	632	2	630	4	634	0.00630915	0.00625	2.15	0.992921	350.98	0.0195912	350.961	0.0391825	351	0.000111631	0.000987487
	0.98	0.895287	633	2	631	4	635	0.00629921	0.00625	2.15	0.992921	351.98	0.0200951	351.96	0.0401902	352	0.000114177	0.000987487
	0.97	0.892848	634	2	632	4	636	0.00628931	0.00625	2.14	0.992756	352.979	0.0206093	352.959	0.0412185	353	0.000116766	0.0010283
	0.96	0.890352	636	2	634	4	638	0.00626959	0.00625	2.13	0.992587	353.979	0.0211339	353.958	0.0422677	354	0.0001194	0.00105971
	0.95	0.887798	637	2	635	4	639	0.00625978	0.00625	2.13	0.992587	354.978	0.021669	354.957	0.0433381	355	0.000122079	0.00105971
	0.94	0.885185	638	2	636	4	640	0.00625	0.00625	2.12	0.992414	355.978	0.0222149	355.956	0.0444299	356	0.000124803	0.00109181
	0.93	0.88251	640	3	637	6	643	0.00933126	0.00895522	2.11	0.992238	356.977	0.0227718	356.954	0.0455435	357	0.000127573	0.00112462
	0.92	0.879774	642	3	639	6	645	0.00930233	0.00895522	2.11	0.992238	357.977	0.0233396	357.953	0.0466792	358	0.000130389	0.00112462
	0.91	0.876973	644	3	641	6	647	0.00927357	0.00895522	2.1	0.992057	358.976	0.0239187	358.952	0.0478374	359	0.000133252	0.00115815
	0.9	0.874107	645	3	642	6	648	0.00925926	0.00895522	2.09	0.991872	359.975	0.0245092	359.951	0.0490183	360	0.000136162	0.0011924
	0.89	0.871175	647	3	644	6	650	0.00923077	0.00895522	2.09	0.991872	360.975	0.0251112	360.95	0.0502223	361	0.00013912	0.0011924
	0.87	0.865104	649	3	646	6	652	0.00920245	0.00895522	2.08	0.991682	361.974	0.0257249	361.949	0.0514497	362	0.000142126	0.00127519
	0.86	0.861962	650	3	647	6	653	0.00918836	0.00895522	2.08	0.991682	362.974	0.0263504	362.947	0.0527008	363	0.000145181	0.00127519
	0.85	0.858746	654	3	651	6	657	0.00913242	0.00895522	2.08	0.991682	363.973	0.026988	363.946	0.053976	364	0.000148286	0.00127519
	0.84	0.855456	656	3	653	6	659	0.0091047	0.00895522	2.08	0.991682	364.972	0.0276378	364.945	0.0552756	365	0.00015144	0.00127519
	0.83	0.852089	660	3	657	6	663	0.00904977	0.00895522	2.08	0.991682	365.972	0.0283	365.943	0.0566	366	0.000154645	0.00127519
	0.82	0.848644	663	3	660	6	666	0.00900901	0.00895522	2.07	0.991489	366.971	0.0289747	366.942	0.0579494	367	0.0001579	0.00138771
	0.81	0.845118	664	3	661	6	667	0.0089955	0.00895522	2.07	0.991489	367.97	0.0296622	367.941	0.0593243	368	0.000161207	0.00138771
	0.8	0.841511	665	3	662	6	668	0.00898204	0.00895522	2.07	0.991489	368.97	0.0303625	368.939	0.060725	369	0.000164566	0.00138771
	0.79	0.837819	666	3	663	6	669	0.00896861	0.00895522	2.07	0.991489	369.969	0.0310759	369.938	0.0621518	370	0.000167978	0.00138771
	0.78	0.834041	667	3	664	6	670	0.00895522	0.00895522	2.06	0.99129	370.968	0.0318025	370.936	0.0636051	371	0.000171442	0.00145328
	0.77	0.830176	670	4	666	8	674	0.0118694	0.0115607	2.05	0.991087	371.967	0.0325426	371.935	0.0650852	372	0.00017496	0.00156287
	0.76	0.82622	671	4	667	8	675	0.0118519	0.0115607	2.05	0.991087	372.967	0.0332963	372.933	0.0665926	373	0.000178532	0.00156287
	0.75	0.822172	672	4	668	8	676	0.0118343	0.0115607	2.05	0.991087	373.966	0.0340638	373.932	0.0681275	374	0.000182159	0.00156287
	0.74	0.81803	676	4	672	8	680	0.0117647	0.0115607	2.05	0.991087	374.965	0.0348452	374.93	0.0696904	375	0.000185841	0.00156287
	0.73	0.813791	678	4	674	8	682	0.0117302	0.0115607	2.05	0.991087	375.964	0.0356408	375.929	0.0712816	376	0.000189579	0.00156287
	0.72	0.809454	679	4	675	8	683	0.011713	0.0115607	2.05	0.991087	376.964	0.0364508	376.927	0.0729015	377	0.000193373	0.00156287
	0.71	0.805016	682	4	678	8	686	0.0116618	0.0115607	2.05	0.991087	377.963	0.0372752	377.925	0.0745505	378	0.000197223	0.00156287
	0.7	0.800474	684	4	680	8	688	0.0116279	0.0115607	2.04	0.99088	378.962	0.0381144	378.924	0.0762289	379	0.000201132	0.00173847
	0.69	0.795826	687	4	683	8	691	0.0115774	0.0115607	2.04	0.99088	379.961	0.0389686	379.922	0.0779371	380	0.000205098	0.00173847
	0.68	0.79107	688	4	684	8	692	0.0115607	0.0115607	2.04	0.99088	380.96	0.0398378	380.92	0.0796756	381	0.000209122	0.00173847
	0.67	0.786204	688	5	683	10	693	0.01443	0.0143472	2.04	0.99088	381.959	0.0407224	381.919	0.0814447	382	0.000213206	0.00173847
	0.66	0.781224	692	5	687	10	697	0.0143472	0.0143472	2.04	0.99088	382.958	0.0416224	382.917	0.0832448	383	0.000217349	0.00173847
	0.65	0.776128	693	6	687	12	699	0.0171674	0.0168067	2.03	0.990667	383.957	0.0425382	383.915	0.0850764	384	0.000221553	0.00194465
	0.64	0.770913	697	6	691	12	703	0.0170697	0.0168067	2.03	0.990667	384.957	0.0434699	384.913	0.0869397	385	0.000225817	0.00194465
	0.63	0.765577	699	6	693	12	705	0.0170213	0.0168067	2.03	0.990667	385.956	0.0444176	385.911	0.0888353	386	0.000230143	0.00194465
	0.62	0.760117	701	6	695	12	707	0.0169731	0.0168067	2.03	0.990667	386.955	0.0453817	386.909	0.0907635	387	0.000234531	0.00194465
	0.61	0.754529	703	6	697	12	709	0.0169252	0.0168067	2.03	0.990667	387.954	0.0463624	387.907	0.0927247	388	0.000238981	0.00194465
	0.6	0.748811	704	6	698	12	710	0.0169014	0.0168067	2.03	0.990667	388.953	0.0473597	388.905	0.0947194	389	0.000243495	0.00194465
	0.59	0.74296	706	6	700	12	712	0.0168539	0.0168067	2.03	0.990667	389.952	0.048374	389.903	0.096748	390	0.000248072	0.00194465
	0.57	0.730847	708	6	702	12	714	0.0168067	0.0168067	2.03	0.990667	390.951	0.0494054	390.901	0.0988109	391	0.000252713	0.00194465
	0.56	0.724577	709	7	702	14	716	0.0195531	0.0191518	2.02	0.99045	391.95	0.0504543	391.899	0.100909	392	0.00025742	0.00231526
	0.55	0.718162	710	7	703	14	717	0.0195258	0.0191518	2.02	0.99045	392.948	0.0515207	392.897	0.103041	393	0.000262192	0.00231526
	0.54	0.711597	712	7	705	14	719	0.0194715	0.0191518	2.02	0.99045	393.947	0.0526049	393.895	0.10521	394	0.00026703	0.00231526
	0.53	0.704879	715	7	708	14	722	0.0193906	0.0191518	2.02	0.99045	394.946	0.0537071	394.893	0.107414	395	0.000271935	0.00231526
	0.52	0.698005	720	7	713	14	727	0.0192572	0.0191518	2.02	0.99045	395.945	0.0548276	395.89	0.109655	396	0.000276907	0.00231526
	0.51	0.69097	723	7	716	14	730	0.0191781	0.0191518	2.02	0.99045	396.944	0.0559665	396.888	0.111933	397	0.000281947	0.00231526
	0.5	0.683772	724	7	717	14	731	0.0191518	0.0191518	2.02	0.99045	397.943	0.0571241	397.886	0.114248	398	0.000287056	0.00231526
	0.49	0.676406	727	8	719	16	735	0.0217687	0.0216802	2.02	0.99045	398.942	0.0583007	398.883	0.116601	399	0.000292234	0.00231526
	0.48	0.668869	729	8	721	16	737	0.0217096	0.0216802	2.02	0.99045	399.941	0.0594964	399.881	0.118993	400	0.000297482	0.00231526
	0.47	0.661156	730	8	722	16	738	0.0216802	0.0216802	2.02	0.99045	400.939	0.0607115	400.879	0.121423	401	0.000302801	0.00231526
	0.46	0.653263	733	9	724	18	742	0.0242588	0.0242588	2.02	0.99045	401.938	0.0619463	401.876	0.123893	402	0.00030819	0.00231526
	0.45	0.645187	735	10	725	20	745	0.0268456	0.0261438	2.02	0.99045	402.937	0.0632009	402.874	0.126402	403	0.000313652	0.00231526
	0.44	0.636922	737	10	727	20	747	0.0267738	0.0261438	2.02	0.99045	403.936	0.0644756	403.871	0.128951	404	0.000319186	0.00231526
	0.43	0.628465	740	10	730	20	750	0.0266667	0.0261438	2.01	0.990228	404.934	0.0657706	404.868	0.131541	405	0.000324793	0.00286658
	0.42	0.619811	744	10	734	20	754	0.0265252	0.0261438	2.01	0.990228	405.933	0.0670862	405.866	0.134172	406	0.000330474	0.00286658
	0.41	0.610955	746	10	736	20	756	0.026455	0.0261438	2.01	0.990228	406.932	0.0684227	406.863	0.136845	407	0.000336229	0.00286658
	0.4	0.601893	748	10	738	20	758	0.0263852	0.0261438	2.01	0.990228	407.93	0.0697802	407.86	0.13956	408	0.00034206	0.00286658
	0.39	0.59262	751	10	741	20	761	0.0262812	0.0261438	2.01	0.990228	408.929	0.071159	408.858	0.142318	409	0.000347966	0.00286658
	0.38	0.583131	754	10	744	20	764	0.026178	0.0261438	2.01	0.990228	409.927	0.0725595	409.855	0.145119	410	0.000353949	0.00286658
	0.37	0.57342	755	10	745	20	765	0.0261438	0.0261438	2.01	0.990228	410.926	0.0739818	410.852	0.147964	411	0.000360009	0.00286658
	0.36	0.563484	755	11	744	22	766	0.0287206	0.0287206	2.01	0.990228	411.925	0.0754262	411.849	0.150852	412	0.000366146	0.00286658
	0.35	0.553316	758	12	746	24	770	0.0311688	0.0310479	2.01	0.990228	412.923	0.0768929	412.846	0.153786	413	0.000372363	0.00286658
	0.34	0.542912	761	12	749	24	773	0.0310479	0.0310479	2.01	0.990228	413.922	0.0783823	413.843	0.156765	414	0.000378658	0.00286658
	0.33	0.532265	763	13	750	26	776	0.0335052	0.0332481	2.01	0.990228	414.92	0.0798945	414.84	0.159789	415	0.000385034	0.00286658
	0.32	0.52137	765	13	752	26	778	0.033419	0.0332481	2.01	0.990228	415.919	0.0814299	415.837	0.16286	416	0.00039149	0.00286658
	0.31	0.510221	769	13	756	26	782	0.0332481	0.0332481	2.01	0.990228	416.917	0.0829887	416.834	0.165977	417	0.000398028	0.00286658
	0.3	0.498813	775	14	761	28	789	0.035488	0.0349127	2.01	0.990228	417.915	0.0845713	417.831	0.169143	418	0.000404647	0.00286658
	0.29	0.487139	778	14	764	28	792	0.0353535	0.0349127	2	0.99	418.914	0.0861778	418.828	0.172356	419	0.00041135	0.00707904
	0.28	0.475193	783	14	769	28	797	0.0351317	0.0349127	2	0.99	419.912	0.0878085	419.824	0.175617	420	0.000418136	0.00707904
	0.27	0.462968	788	14	774	28	802	0.0349127	0.0349127	2	0.99	420.911	0.0894638	420.821	0.178928	421	0.000425006	0.00707904
	0.26	0.450459	791	16	775	32	807	0.039653	0.039653	2	0.99	421.909	0.091144	421.818	0.182288	422	0.000431962	0.00707904
	0.25	0.437659	799	17	782	34	816	0.0416667	0.0416667	2	0.99	422.907	0.0928492	422.814	0.185698	423	0.000439003	0.00707904
	0.24	0.42456	803	18	785	36	821	0.043849	0.0432692	2	0.99	423.905	0.0945798	423.811	0.18916	424	0.000446131	0.00707904
	0.23	0.411156	809	18	791	36	827	0.0435308	0.0432692	2	0.99	424.904	0.0963361	424.807	0.192672	425	0.000453346	0.00707904
	0.22	0.39744	814	18	796	36	832	0.0432692	0.0432692	2	0.99	425.902	0.0981184	425.804	0.196237	426	0.00046065	0.00707904
	0.21	0.383405	820	20	800	40	840	0.047619	0.047619	2	0.99	426.9	0.099927	426.8	0.199854	427	0.000468042	0.00707904
	0.2	0.369043	825	22	803	44	847	0.0519481	0.0519481	2	0.99	427.898	0.101762	427.796	0.203524	428	0.000475524	0.00707904
	0.19	0.354346	832	23	809	46	855	0.0538012	0.0538012	2	0.99	428.896	0.103624	428.793	0.207249	429	0.000483097	0.00707904
	0.18	0.339307	838	24	814	48	862	0.0556845	0.0556845	2	0.99	429.894	0.105514	429.789	0.211027	430	0.000490761	0.00707904
	0.17	0.323917	845	25	820	50	870	0.0574713	0.0574713	2	0.99	430.893	0.10743	430.785	0.214861	431	0.000498517	0.00707904
	0.16	0.308169	850	27	823	54	877	0.0615735	0.0615735	2	0.99	431.891	0.109375	431.781	0.21875	432	0.000506366	0.00707904
	0.15	0.292054	857	28	829	56	885	0.0632768	0.0632768	2	0.99	432.889	0.111348	432.777	0.222696	433	0.000514308	0.00707904
	0.14	0.275564	864	29	835	58	893	0.0649496	0.0649496	2	0.99	433.887	0.113349	433.773	0.226698	434	0.000522346	0.00707904
	0.13	0.25869	872	31	841	62	903	0.06866	0.06866	2	0.99	434.885	0.115379	434.769	0.230758	435	0.000530479	0.00707904
	0.12	0.241422	884	32	852	64	916	0.069869	0.069869	2	0.99	435.883	0.117438	435.765	0.234876	436	0.000538708	0.00707904
	0.11	0.223753	892	36	856	72	928	0.0775862	0.0775862	2	0.99	436.88	0.119527	436.761	0.239054	437	0.000547034	0.00707904
	0.1	0.205672	906	40	866	80	946	0.0845666	0.0845666	2	0.99	437.878	0.121645	437.757	0.243291	438	0.000555458	0.00707904
	0.09	0.187169	927	44	883	88	971	0.0906282	0.0906282	2	0.99	438.876	0.123794	438.752	0.247588	439	0.000563981	0.00707904
	0.08	0.168236	942	53	889	106	995	0.106533	0.106533	2	0.99	439.874	0.125973	439.748	0.251946	440	0.000572604	0.00707904
	0.07	0.148862	964	60	904	120	1024	0.117188	0.117188	2	0.99	440.872	0.128183	440.744	0.256365	441	0.000581327	0.00707904
	0.06	0.129036	990	74	916	148	1064	0.139098	0.139098	2	0.99	441.87	0.130424	441.739	0.260847	442	0.000590152	0.00707904
	0.05	0.108749	1024	89	935	178	1113	0.159928	0.159928	2	0.99	442.867	0.132696	442.735	0.265392	443	0.00059908	0.00707904
										2	0.99	443.865	0.135001	443.73	0.270001	444	0.000608111	0.00707904
										2	0.99	444.863	0.137337	444.725	0.274674	445	0.000617246	0.00707904
										2	0.99	445.86	0.139706	445.721	0.279413	446	0.000626486	0.00707904
										2	0.99	446.858	0.142109	446.716	0.284217	447	0.000635833	0.00707904
										2	0.99	447.855	0.144544	447.711	0.289088	448	0.000645287	0.00707904
										2	0.99	448.853	0.147014	448.706	0.294027	449	0.000654849	0.00707904
										2	0.99	449.85	0.149517	449.701	0.299034	450	0.00066452	0.00707904
										2	0.99	450.848	0.152055	450.696	0.30411	451	0.000674301	0.00707904
										2	0.99	451.845	0.154628	451.691	0.309255	452	0.000684193	0.00707904
										2	0.99	452.843	0.157236	452.686	0.314471	453	0.000694197	0.00707904
										2	0.99	453.84	0.159879	453.68	0.319759	454	0.000704314	0.00707904
										2	0.99	454.837	0.162559	454.675	0.325118	455	0.000714546	0.00707904
										2	0.99	455.835	0.165275	455.669	0.330551	456	0.000724893	0.00707904
										2	0.99	456.832	0.168029	456.664	0.336057	457	0.000735355	0.00707904
										2	0.99	457.829	0.170819	457.658	0.341638	458	0.000745936	0.00707904
										2	0.99	458.826	0.173648	458.653	0.347295	459	0.000756634	0.00707904
										2	0.99	459.823	0.176514	459.647	0.353028	460	0.000767452	0.00707904
										2	0.99	460.821	0.179419	460.641	0.358838	461	0.00077839	0.00707904
										2	0.99	461.818	0.182363	461.635	0.364726	462	0.00078945	0.00707904
										2	0.99	462.815	0.185347	462.629	0.370693	463	0.000800633	0.00707904
										2	0.99	463.812	0.18837	463.623	0.37674	464	0.00081194	0.00707904
										2	0.99	464.809	0.191434	464.617	0.382868	465	0.000823372	0.00707904
										2	0.99	465.805	0.194539	465.611	0.389077	466	0.00083493	0.00707904
										2	0.99	466.802	0.197685	466.605	0.395369	467	0.000846616	0.00707904
										2	0.99	467.799	0.200873	467.598	0.401745	468	0.00085843	0.00707904
										2	0.99	468.796	0.204103	468.592	0.408205	469	0.000870373	0.00707904
										2	0.99	469.793	0.207375	469.585	0.414751	470	0.000882448	0.00707904
										2	0.99	470.789	0.210691	470.579	0.421383	471	0.000894655	0.00707904
										2	0.99	471.786	0.214051	471.572	0.428102	472	0.000906996	0.00707904
										2	0.99	472.783	0.217455	472.565	0.43491	473	0.000919471	0.00707904
										2	0.99	473.779	0.220903	473.558	0.441807	474	0.000932082	0.00707904
										2	0.99	474.776	0.224397	474.551	0.448795	475	0.000944831	0.00707904
										2	0.99	475.772	0.227937	475.544	0.455874	476	0.000957718	0.00707904
										2	0.99	476.768	0.231523	476.537	0.463045	477	0.000970745	0.00707904
										2	0.99	477.765	0.235155	477.53	0.47031	478	0.000983913	0.00707904
										2	0.99	478.761	0.238835	478.522	0.47767	479	0.000997224	0.00707904
										2	0.99	479.757	0.242563	479.515	0.485126	480	0.00101068	0.00707904
										2	0.99	480.754	0.246339	480.507	0.492678	481	0.00102428	0.00707904
										2	0.99	481.75	0.250164	481.5	0.500328	482	0.00103803	0.00707904
										2	0.99	482.746	0.254039	482.492	0.508078	483	0.00105192	0.00707904
										2	0.99	483.742	0.257964	483.484	0.515927	484	0.00106597	0.00707904
										2	0.99	484.738	0.261939	484.476	0.523878	485	0.00108016	0.00707904
										2	0.99	485.734	0.265966	485.468	0.531931	486	0.00109451	0.00707904
										2	0.99	486.73	0.270044	486.46	0.540088	487	0.00110901	0.00707904
										2	0.99	487.726	0.274175	487.452	0.54835	488	0.00112367	0.00707904
										2	0.99	488.722	0.278359	488.443	0.556718	489	0.00113848	0.00707904
										2	0.99	489.717	0.282597	489.435	0.565193	490	0.00115346	0.00707904
										2	0.99	490.713	0.286889	490.426	0.573777	491	0.00116859	0.00707904
										2	0.99	491.709	0.291236	491.418	0.582471	492	0.00118388	0.00707904
										2	0.99	492.704	0.295638	492.409	0.591276	493	0.00119934	0.00707904
										2	0.99	493.7	0.300096	493.4	0.600193	494	0.00121497	0.00707904
										2	0.99	494.695	0.304612	494.391	0.609224	495	0.00123075	0.00707904
										2	0.99	495.691	0.309185	495.382	0.61837	496	0.00124671	0.00707904
										2	0.99	496.686	0.313816	496.372	0.627632	497	0.00126284	0.00707904
										2	0.99	497.681	0.318506	497.363	0.637012	498	0.00127914	0.00707904
										2	0.99	498.677	0.323255	498.353	0.64651	499	0.00129561	0.00707904
										2	0.99	499.672	0.328065	499.344	0.65613	500	0.00131226	0.00707904
										2	0.99	500.667	0.332936	500.334	0.665871	501	0.00132908	0.00707904
										2	0.99	501.662	0.337868	501.324	0.675736	502	0.00134609	0.00707904
										2	0.99	502.657	0.342862	502.314	0.685725	503	0.00136327	0.00707904
										2	0.99	503.652	0.34792	503.304	0.69584	504	0.00138064	0.00707904
										2	0.99	504.647	0.353042	504.294	0.706083	505	0.00139819	0.00707904
										2	0.99	505.642	0.358228	505.284	0.716456	506	0.00141592	0.00707904
										2	0.99	506.637	0.363479	506.273	0.726959	507	0.00143384	0.00707904
										2	0.99	507.631	0.368797	507.262	0.737594	508	0.00145196	0.00707904
										2	0.99	508.626	0.374182	508.252	0.748363	509	0.00147026	0.00707904
										2	0.99	509.62	0.379634	509.241	0.759268	510	0.00148876	0.00707904
										2	0.99	510.615	0.385155	510.23	0.770309	511	0.00150745	0.00707904
										2	0.99	511.609	0.390745	511.219	0.781489	512	0.00152635	0.00707904
										2	0.99	512.604	0.396405	512.207	0.79281	513	0.00154544	0.00707904
										2	0.99	513.598	0.402136	513.196	0.804272	514	0.00156473	0.00707904
										2	0.99	514.592	0.407939	514.184	0.815878	515	0.00158423	0.00707904
										2	0.99	515.586	0.413815	515.172	0.827629	516	0.00160393	0.00707904
										2	0.99	516.58	0.419764	516.16	0.839528	517	0.00162384	0.00707904
										2	0.99	517.574	0.425787	517.148	0.851575	518	0.00164397	0.00707904
										2	0.99	518.568	0.431886	518.136	0.863773	519	0.0016643	0.00707904
										2	0.99	519.562	0.438061	519.124	0.876123	520	0.00168485	0.00707904
										2	0.99	520.556	0.444314	520.111	0.888627	521	0.00170562	0.00707904
										2	0.99	521.549	0.450644	521.099	0.901288	522	0.0017266	0.00707904
										2	0.99	522.543	0.457053	522.086	0.914106	523	0.00174781	0.00707904
										2	0.99	523.536	0.463542	523.073	0.927084	524	0.00176925	0.00707904
										2	0.99	524.53	0.470112	524.06	0.940224	525	0.0017909	0.00707904
										2	0.99	525.523	0.476764	525.046	0.953528	526	0.00181279	0.00707904
										2	0.99	526.517	0.483499	526.033	0.966998	527	0.00183491	0.00707904
										2	0.99	527.51	0.490318	527.019	0.980635	528	0.00185726	0.00707904
										2	0.99	528.503	0.497221	528.006	0.994442	529	0.00187985	0.00707904
										2	0.99	529.496	0.50421	528.992	1.00842	530	0.00190268	0.00707904
										2	0.99	530.489	0.511287	529.977	1.02257	531	0.00192575	0.00707904
										2	0.99	531.482	0.518451	530.963	1.0369	532	0.00194906	0.00707904
										2	0.99	532.474	0.525704	531.949	1.05141	533	0.00197262	0.00707904
										1.92	0.987977	533.467	0.533048	532.934	1.0661	534	0.00199643	0.014778
										1.92	0.987977	534.46	0.540483	533.919	1.08097	535	0.0020205	0.014778
										1.86	0.986196	535.452	0.54801	534.904	1.09602	536	0.00204481	0.0150543
										1.83	0.985209	536.444	0.555631	535.889	1.11126	537	0.00206939	0.0152413
										1.82	0.984864	537.437	0.563346	536.873	1.12669	538	0.00209422	0.0156222
										1.82	0.984864	538.429	0.571157	537.858	1.14231	539	0.00211932	0.0156222
										1.82	0.984864	539.421	0.579065	538.842	1.15813	540	0.00214469	0.0156222
										1.78	0.983404	540.413	0.587072	539.826	1.17414	541	0.00217032	0.0160124
										1.77	0.983018	541.405	0.595177	540.81	1.19035	542	0.00219623	0.0163115
										1.77	0.983018	542.397	0.603383	541.793	1.20677	543	0.00222241	0.0163115
										1.75	0.982217	543.388	0.611692	542.777	1.22338	544	0.00224887	0.0167188
										1.75	0.982217	544.38	0.620103	543.76	1.24021	545	0.00227561	0.0167188
										1.74	0.981803	545.371	0.628618	544.743	1.25724	546	0.00230263	0.017031
										1.72	0.980945	546.363	0.637239	545.726	1.27448	547	0.00232994	0.0173489
										1.72	0.980945	547.354	0.645968	546.708	1.29194	548	0.00235755	0.0173489
										1.71	0.980502	548.345	0.654804	547.69	1.30961	549	0.00238544	0.0176728
										1.7	0.980047	549.336	0.66375	548.672	1.3275	550	0.00241364	0.0180027
										1.7	0.980047	550.327	0.672807	549.654	1.34561	551	0.00244213	0.0180027
										1.67	0.97862	551.318	0.681977	550.636	1.36395	552	0.00247093	0.0183388
										1.66	0.978122	552.309	0.69126	551.617	1.38252	553	0.00250004	0.0185663
										1.65	0.977613	553.299	0.700658	552.599	1.40132	554	0.00252945	0.0187967
										1.64	0.977091	554.29	0.710173	553.58	1.42035	555	0.00255918	0.0191477
										1.64	0.977091	555.28	0.719806	554.56	1.43961	556	0.00258923	0.0191477
										1.62	0.976012	556.27	0.729559	555.541	1.45912	557	0.0026196	0.0196259
										1.62	0.976012	557.261	0.739433	556.521	1.47887	558	0.0026503	0.0196259
										1.61	0.975453	558.251	0.749429	557.501	1.49886	559	0.00268132	0.0201161
										1.61	0.975453	559.24	0.759549	558.481	1.5191	560	0.00271268	0.0201161
										1.6	0.974881	560.23	0.769795	559.46	1.53959	561	0.00274437	0.0206187
										1.6	0.974881	561.22	0.780169	560.44	1.56034	562	0.0027764	0.0206187
										1.59	0.974296	562.209	0.790671	561.419	1.58134	563	0.00280878	0.0210039
										1.58	0.973697	563.199	0.801303	562.397	1.60261	564	0.0028415	0.0212647
										1.57	0.973085	564.188	0.812068	563.376	1.62414	565	0.00287458	0.0216622
										1.57	0.973085	565.177	0.822966	564.354	1.64593	566	0.00290801	0.0216622
										1.55	0.971816	566.166	0.833999	565.332	1.668	567	0.0029418	0.0222038
										1.55	0.971816	567.155	0.84517	566.31	1.69034	568	0.00297595	0.0222038
										1.54	0.97116	568.144	0.85648	567.287	1.71296	569	0.00301047	0.0226191
										1.51	0.969097	569.132	0.86793	568.264	1.73586	570	0.00304537	0.0229002
										1.49	0.967641	570.12	0.879523	569.241	1.75905	571	0.00308064	0.023185
										1.48	0.966887	571.109	0.891259	570.217	1.78252	572	0.00311629	0.0234733
										1.47	0.966116	572.097	0.903142	571.194	1.80628	573	0.00315233	0.0237652
										1.46	0.965326	573.085	0.915173	572.17	1.83035	574	0.00318875	0.0240609
										1.43	0.962846	574.073	0.927353	573.145	1.85471	575	0.00322557	0.0243602
										1.42	0.961981	575.06	0.939684	574.121	1.87937	576	0.00326279	0.0246634
										1.41	0.961095	576.048	0.95217	575.096	1.90434	577	0.00330042	0.0249704
										1.4	0.960189	577.035	0.96481	576.07	1.92962	578	0.00333844	0.0254382
										1.4	0.960189	578.022	0.977609	577.045	1.95522	579	0.00337689	0.0254382
										1.39	0.959262	579.009	0.990566	578.019	1.98113	580	0.00341575	0.0259149
										1.38	0.958313	579.996	1.00369	578.993	2.00737	581	0.00345503	0.0264006
										1.38	0.958313	580.983	1.01697	579.966	2.03393	582	0.00349473	0.0264006
										1.36	0.956348	581.97	1.03042	580.939	2.06083	583	0.00353487	0.0270628
										1.36	0.956348	582.956	1.04403	581.912	2.08806	584	0.00357545	0.0270628
										1.35	0.955332	583.942	1.05782	582.884	2.11563	585	0.00361647	0.0275704
										1.33	0.953226	584.928	1.07177	583.856	2.14355	586	0.00365793	0.0280878
										1.33	0.953226	585.914	1.0859	584.828	2.17181	587	0.00369985	0.0280878
										1.32	0.952137	586.9	1.10021	585.8	2.20042	588	0.00374222	0.028615
										1.31	0.951022	587.885	1.1147	586.771	2.2294	589	0.00378505	0.028972
										1.3	0.949881	588.871	1.12937	587.741	2.25873	590	0.00382836	0.0295161
										1.3	0.949881	589.856	1.14422	588.712	2.28843	591	0.00387213	0.0295161
										1.29	0.948714	590.841	1.15925	589.681	2.3185	592	0.00391639	0.0300705
										1.28	0.947519	591.826	1.17447	590.651	2.34895	593	0.00396113	0.030446
										1.26	0.945046	592.81	1.18989	591.62	2.37977	594	0.00400635	0.0310181
										1.26	0.945046	593.795	1.20549	592.589	2.41099	595	0.00405208	0.0310181
										1.25	0.943766	594.779	1.22129	593.557	2.44259	596	0.0040983	0.0319961
										1.25	0.943766	595.763	1.23729	594.525	2.47458	597	0.00414503	0.0319961
										1.25	0.943766	596.747	1.25349	595.493	2.50698	598	0.00419227	0.0319961
										1.24	0.942456	597.73	1.26989	596.46	2.53978	599	0.00424003	0.0330052
										1.24	0.942456	598.714	1.2865	597.427	2.57299	600	0.00428832	0.0330052
										1.23	0.941116	599.697	1.30331	598.393	2.60662	601	0.00433713	0.0336261
										1.22	0.939744	600.68	1.32033	599.359	2.64066	602	0.00438649	0.0342587
										1.22	0.939744	601.662	1.33757	600.325	2.67514	603	0.00443638	0.0342587
										1.19	0.935435	602.645	1.35502	601.29	2.71004	604	0.00448682	0.035121
										1.19	0.935435	603.627	1.37269	602.255	2.74538	605	0.00453782	0.035121
										1.18	0.933931	604.609	1.39058	603.219	2.78116	606	0.00458938	0.0357821
										1.15	0.929205	605.591	1.4087	604.183	2.81739	607	0.0046415	0.0362297
										1.14	0.927556	606.573	1.42704	605.146	2.85408	608	0.0046942	0.0373736
										1.14	0.927556	607.554	1.44561	606.109	2.89122	609	0.00474748	0.0373736
										1.14	0.927556	608.536	1.46441	607.071	2.92883	610	0.00480135	0.0373736
										1.14	0.927556	609.517	1.48345	608.033	2.9669	611	0.00485581	0.0373736
										1.13	0.925869	610.497	1.50273	608.995	3.00546	612	0.00491088	0.0385537
										1.12	0.924142	611.478	1.52225	609.956	3.04449	613	0.00496655	0.0392796
										1.12	0.924142	612.458	1.54201	610.916	3.08402	614	0.00502283	0.0392796
										1.11	0.922375	613.438	1.56202	611.876	3.12404	615	0.00507974	0.0405198
										1.11	0.922375	614.418	1.58228	612.835	3.16456	616	0.00513727	0.0405198
										1.11	0.922375	615.397	1.60279	613.794	3.20558	617	0.00519544	0.0405198
										1.1	0.920567	616.376	1.62356	614.753	3.24712	618	0.00525425	0.0417991
										1.1	0.920567	617.355	1.64459	615.711	3.28918	619	0.00531371	0.0417991
										1.09	0.918717	618.334	1.66589	616.668	3.33177	620	0.00537382	0.0428513
										1.09	0.918717	619.313	1.68744	617.625	3.37489	621	0.0054346	0.0428513
										1.08	0.916824	620.291	1.70927	618.581	3.41855	622	0.00549606	0.0439297
										1.08	0.916824	621.269	1.73138	619.537	3.46275	623	0.00555819	0.0439297
										1.07	0.914886	622.246	1.75375	620.492	3.50751	624	0.005621	0.044756
										1.06	0.912904	623.224	1.77641	621.447	3.55282	625	0.00568452	0.0455977
										1.06	0.912904	624.201	1.79935	622.401	3.5987	626	0.00574873	0.0455977
										1.04	0.908799	625.177	1.82258	623.355	3.64516	627	0.00581365	0.0467441
										1.04	0.908799	626.154	1.8461	624.308	3.6922	628	0.00587929	0.0467441
										1.02	0.904501	627.13	1.86991	625.26	3.73982	629	0.00594566	0.0479187
										1.02	0.904501	628.106	1.89402	626.212	3.78804	630	0.00601275	0.0479187
										1.01	0.902276	629.082	1.91843	627.163	3.83685	631	0.00608059	0.0488185
										1	0.9	630.057	1.94314	628.114	3.88628	632	0.00614918	0.0494275
										0.99	0.897671	631.032	1.96816	629.064	3.93633	633	0.00621852	0.0503548
										0.99	0.897671	632.007	1.9935	630.013	3.98699	634	0.00628863	0.0503548
										0.98	0.895287	632.981	2.01915	630.962	4.03829	635	0.00635952	0.051299
										0.97	0.892848	633.955	2.04512	631.91	4.09023	636	0.00643118	0.0519379
										0.96	0.890352	634.929	2.07141	632.857	4.14282	637	0.00650364	0.0529107
										0.96	0.890352	635.902	2.09803	633.804	4.19606	638	0.00657689	0.0529107
										0.95	0.887798	636.875	2.12498	634.75	4.24996	639	0.00665095	0.0539009
										0.94	0.885185	637.848	2.15226	635.695	4.30453	640	0.00672582	0.0545709
										0.93	0.88251	638.82	2.17989	636.64	4.35978	641	0.00680152	0.0559347
										0.93	0.88251	639.792	2.20786	637.584	4.41571	642	0.00687806	0.0559347
										0.93	0.88251	640.764	2.23617	638.528	4.47234	643	0.00695543	0.0559347
										0.92	0.879774	641.735	2.26484	639.47	4.52967	644	0.00703365	0.057685
										0.92	0.879774	642.706	2.29386	640.412	4.58771	645	0.00711273	0.057685
										0.91	0.876973	643.677	2.32324	641.354	4.64647	646	0.00719268	0.0591224
										0.91	0.876973	644.647	2.35298	642.294	4.70596	647	0.00727351	0.0591224
										0.9	0.874107	645.617	2.38309	643.234	4.76618	648	0.00735522	0.0602224
										0.89	0.871175	646.586	2.41358	644.173	4.82715	649	0.00743783	0.0613415
										0.89	0.871175	647.556	2.44443	645.111	4.88887	650	0.00752134	0.0613415
										0.87	0.865104	648.524	2.47568	646.049	4.95135	651	0.00760576	0.0628637
										0.87	0.865104	649.493	2.5073	646.985	5.0146	652	0.0076911	0.0628637
										0.86	0.861962	650.461	2.53931	647.921	5.07863	653	0.00777738	0.0640283
										0.85	0.858746	651.428	2.57172	648.857	5.14344	654	0.00786459	0.0660134
										0.85	0.858746	652.395	2.60453	649.791	5.20906	655	0.00795276	0.0660134
										0.85	0.858746	653.362	2.63774	650.725	5.27547	656	0.00804188	0.0660134
										0.85	0.858746	654.329	2.67135	651.657	5.34271	657	0.00813197	0.0660134
										0.84	0.855456	655.295	2.70538	652.589	5.41076	658	0.00822304	0.0684696
										0.84	0.855456	656.26	2.73982	653.52	5.47965	659	0.0083151	0.0684696
										0.83	0.852089	657.225	2.77469	654.451	5.54938	660	0.00840815	0.0710081
										0.83	0.852089	658.19	2.80998	655.38	5.61996	661	0.0085022	0.0710081
										0.83	0.852089	659.154	2.8457	656.309	5.6914	662	0.00859728	0.0710081
										0.83	0.852089	660.118	2.88185	657.236	5.76371	663	0.00869337	0.0710081
										0.82	0.848644	661.082	2.91845	658.163	5.83689	664	0.0087905	0.0740757
										0.82	0.848644	662.045	2.95548	659.089	5.91097	665	0.00888868	0.0740757
										0.82	0.848644	663.007	2.99297	660.014	5.98594	666	0.0089879	0.0740757
										0.81	0.845118	663.969	3.03091	660.938	6.06182	667	0.00908819	0.0758807
										0.8	0.841511	664.931	3.06931	661.861	6.13862	668	0.00918955	0.0767975
										0.79	0.837819	665.892	3.10817	662.784	6.21635	669	0.009292	0.077724
										0.78	0.834041	666.852	3.1475	663.705	6.29501	670	0.00939553	0.0786602
										0.77	0.830176	667.813	3.18731	664.625	6.37461	671	0.00950017	0.0810432
										0.77	0.830176	668.772	3.22759	665.545	6.45518	672	0.00960592	0.0810432
										0.77	0.830176	669.732	3.26835	666.463	6.5367	673	0.00971278	0.0810432
										0.77	0.830176	670.69	3.3096	667.381	6.61921	674	0.00982078	0.0810432
										0.76	0.82622	671.649	3.35135	668.297	6.70269	675	0.00992992	0.0834875
										0.75	0.822172	672.606	3.39359	669.213	6.78718	676	0.0100402	0.0844826
										0.74	0.81803	673.564	3.43633	670.127	6.87266	677	0.0101516	0.0870136
										0.74	0.81803	674.52	3.47958	671.041	6.95917	678	0.0102643	0.0870136
										0.74	0.81803	675.477	3.52335	671.953	7.0467	679	0.010378	0.0870136
										0.74	0.81803	676.432	3.56763	672.865	7.13526	680	0.010493	0.0870136
										0.73	0.813791	677.388	3.61243	673.775	7.22487	681	0.0106092	0.0901334
										0.73	0.813791	678.342	3.65776	674.684	7.31553	682	0.0107266	0.0901334
										0.72	0.809454	679.296	3.70363	675.593	7.40726	683	0.0108452	0.0917272
										0.71	0.805016	680.25	3.75003	676.5	7.50006	684	0.010965	0.0938875
										0.71	0.805016	681.203	3.79697	677.406	7.59395	685	0.0110861	0.0938875
										0.71	0.805016	682.156	3.84446	678.311	7.68893	686	0.0112084	0.0938875
										0.7	0.800474	683.107	3.89251	679.215	7.78502	687	0.0113319	0.0966447
										0.7	0.800474	684.059	3.94111	680.118	7.88222	688	0.0114567	0.0966447
										0.69	0.795826	685.01	3.99028	681.019	7.98055	689	0.0115828	0.0994651
										0.69	0.795826	685.96	4.04001	681.92	8.08002	690	0.0117102	0.0994651
										0.69	0.795826	686.91	4.09031	682.819	8.18063	691	0.0118388	0.0994651
										0.68	0.79107	687.859	4.1412	683.718	8.2824	692	0.0119688	0.101767
										0.67	0.786204	688.807	4.19266	684.615	8.38533	693	0.0121	0.102933
										0.66	0.781224	689.755	4.24472	685.511	8.48944	694	0.0122326	0.105892
										0.66	0.781224	690.703	4.29737	686.405	8.59473	695	0.0123665	0.105892
										0.66	0.781224	691.649	4.35061	687.299	8.70123	696	0.0125018	0.105892
										0.66	0.781224	692.596	4.40446	688.191	8.80892	697	0.0126383	0.105892
										0.65	0.776128	693.541	4.45892	689.082	8.91784	698	0.0127763	0.109525
										0.65	0.776128	694.486	4.51399	689.972	9.02798	699	0.0129156	0.109525
										0.64	0.770913	695.43	4.56968	690.861	9.13935	700	0.0130562	0.113248
										0.64	0.770913	696.374	4.62599	691.748	9.25198	701	0.0131983	0.113248
										0.64	0.770913	697.317	4.68293	692.634	9.36585	702	0.0133417	0.113248
										0.64	0.770913	698.26	4.7405	693.519	9.481	703	0.0134865	0.113248
										0.63	0.765577	699.201	4.79871	694.403	9.59742	704	0.0136327	0.11706
										0.63	0.765577	700.142	4.85756	695.285	9.71512	705	0.0137803	0.11706
										0.62	0.760117	701.083	4.91706	696.166	9.83412	706	0.0139293	0.119649
										0.62	0.760117	702.023	4.97721	697.046	9.95442	707	0.0140798	0.119649
										0.61	0.754529	702.962	5.03802	697.924	10.076	708	0.0142317	0.122277
										0.61	0.754529	703.901	5.09949	698.801	10.199	709	0.014385	0.122277
										0.6	0.748811	704.838	5.16163	699.677	10.3233	710	0.0145398	0.124273
										0.59	0.74296	705.776	5.22443	700.551	10.4489	711	0.014696	0.12629
										0.59	0.74296	706.712	5.28792	701.424	10.5758	712	0.0148537	0.12629
										0.57	0.730847	707.648	5.35208	702.296	10.7042	713	0.0150128	0.129011
										0.57	0.730847	708.583	5.41693	703.166	10.8339	714	0.0151735	0.129011
										0.56	0.724577	709.518	5.48247	704.035	10.9649	715	0.0153356	0.131769
										0.56	0.724577	710.451	5.5487	704.903	11.0974	716	0.0154992	0.131769
										0.55	0.718162	711.384	5.61563	705.769	11.2313	717	0.0156642	0.13386
										0.54	0.711597	712.317	5.68326	706.633	11.3665	718	0.0158308	0.135972
										0.54	0.711597	713.248	5.7516	707.497	11.5032	719	0.0159989	0.135972
										0.53	0.704879	714.179	5.82065	708.359	11.6413	720	0.0161685	0.139534
										0.53	0.704879	715.11	5.89042	709.219	11.7808	721	0.0163396	0.139534
										0.53	0.704879	716.039	5.96091	710.078	11.9218	722	0.0165122	0.139534
										0.52	0.698005	716.968	6.03212	710.936	12.0642	723	0.0166864	0.145342
										0.52	0.698005	717.896	6.10406	711.792	12.2081	724	0.016862	0.145342
										0.52	0.698005	718.823	6.17673	712.647	12.3535	725	0.0170393	0.145342
										0.52	0.698005	719.75	6.25014	713.5	12.5003	726	0.017218	0.145342
										0.52	0.698005	720.676	6.32428	714.351	12.6486	727	0.0173983	0.145342
										0.51	0.69097	721.601	6.39917	715.202	12.7983	728	0.0175801	0.151276
										0.51	0.69097	722.525	6.47481	716.05	12.9496	729	0.0177635	0.151276
										0.51	0.69097	723.449	6.5512	716.898	13.1024	730	0.0179485	0.151276
										0.5	0.683772	724.372	6.62835	717.743	13.2567	731	0.018135	0.154288
										0.49	0.676406	725.294	6.70625	718.588	13.4125	732	0.0183231	0.158093
										0.49	0.676406	726.215	6.78491	719.43	13.5698	733	0.0185127	0.158093
										0.49	0.676406	727.136	6.86434	720.271	13.7287	734	0.0187039	0.158093
										0.49	0.676406	728.055	6.94454	721.111	13.8891	735	0.0188967	0.158093
										0.48	0.668869	728.974	7.02551	721.949	14.051	736	0.0190911	0.162715
										0.48	0.668869	729.893	7.10726	722.785	14.2145	737	0.019287	0.162715
										0.47	0.661156	730.81	7.18978	723.62	14.3796	738	0.0194845	0.165048
										0.46	0.653263	731.727	7.27309	724.454	14.5462	739	0.0196836	0.168966
										0.46	0.653263	732.643	7.35718	725.286	14.7144	740	0.0198843	0.168966
										0.46	0.653263	733.558	7.44205	726.116	14.8841	741	0.0200865	0.168966
										0.46	0.653263	734.472	7.52772	726.945	15.0554	742	0.0202904	0.168966
										0.45	0.645187	735.386	7.61418	727.772	15.2284	743	0.0204958	0.174511
										0.45	0.645187	736.299	7.70144	728.597	15.4029	744	0.0207028	0.174511
										0.45	0.645187	737.211	7.78949	729.421	15.579	745	0.0209114	0.174511
										0.44	0.636922	738.122	7.87834	730.243	15.7567	746	0.0211216	0.178511
										0.44	0.636922	739.032	7.968	731.064	15.936	747	0.0213333	0.178511
										0.43	0.628465	739.942	8.05846	731.883	16.1169	748	0.0215467	0.18254
										0.43	0.628465	740.85	8.14973	732.701	16.2995	749	0.0217616	0.18254
										0.43	0.628465	741.758	8.24181	733.516	16.4836	750	0.0219782	0.18254
										0.42	0.619811	742.665	8.33471	734.331	16.6694	751	0.0221963	0.188226
										0.42	0.619811	743.572	8.42841	735.143	16.8568	752	0.022416	0.188226
										0.42	0.619811	744.477	8.52293	735.954	17.0459	753	0.0226373	0.188226
										0.42	0.619811	745.382	8.61827	736.763	17.2365	754	0.0228601	0.188226
										0.41	0.610955	746.286	8.71443	737.571	17.4289	755	0.0230846	0.193135
										0.41	0.610955	747.189	8.81141	738.377	17.6228	756	0.0233106	0.193135
										0.4	0.601893	748.091	8.90921	739.182	17.8184	757	0.0235382	0.196424
										0.4	0.601893	748.992	9.00783	739.984	18.0157	758	0.0237674	0.196424
										0.39	0.59262	749.893	9.10728	740.785	18.2146	759	0.0239981	0.200551
										0.39	0.59262	750.792	9.20756	741.585	18.4151	760	0.0242304	0.200551
										0.39	0.59262	751.691	9.30866	742.383	18.6173	761	0.0244643	0.200551
										0.38	0.583131	752.589	9.41059	743.179	18.8212	762	0.0246997	0.205522
										0.38	0.583131	753.487	9.51335	743.973	19.0267	763	0.0249367	0.205522
										0.38	0.583131	754.383	9.61694	744.766	19.2339	764	0.0251752	0.205522
										0.37	0.57342	755.279	9.72137	745.557	19.4427	765	0.0254153	0.208846
										0.36	0.563484	756.173	9.82662	746.347	19.6532	766	0.025657	0.21051
										0.35	0.553316	757.067	9.93271	747.135	19.8654	767	0.0259002	0.214675
										0.35	0.553316	757.96	10.0396	747.921	20.0793	768	0.0261449	0.214675
										0.35	0.553316	758.853	10.1474	748.705	20.2948	769	0.0263911	0.214675
										0.35	0.553316	759.744	10.256	749.488	20.5119	770	0.0266389	0.214675
										0.34	0.542912	760.635	10.3654	750.269	20.7308	771	0.0268882	0.220515
										0.34	0.542912	761.524	10.4757	751.049	20.9513	772	0.027139	0.220515
										0.34	0.542912	762.413	10.5867	751.827	21.1735	773	0.0273913	0.220515
										0.33	0.532265	763.301	10.6987	752.603	21.3973	774	0.0276451	0.225523
										0.33	0.532265	764.189	10.8114	753.377	21.6229	775	0.0279005	0.225523
										0.33	0.532265	765.075	10.925	754.15	21.8501	776	0.0281573	0.225523
										0.32	0.52137	765.961	11.0395	754.921	22.0789	777	0.0284156	0.229695
										0.32	0.52137	766.845	11.1547	755.691	22.3094	778	0.0286754	0.229695
										0.31	0.510221	767.729	11.2708	756.458	22.5416	779	0.0289366	0.234696
										0.31	0.510221	768.612	11.3878	757.224	22.7755	780	0.0291994	0.234696
										0.31	0.510221	769.494	11.5055	757.989	23.011	781	0.0294636	0.234696
										0.31	0.510221	770.376	11.6241	758.752	23.2482	782	0.0297292	0.234696
										0.3	0.498813	771.256	11.7435	759.513	23.4871	783	0.0299963	0.243834
										0.3	0.498813	772.136	11.8638	760.272	23.7276	784	0.0302648	0.243834
										0.3	0.498813	773.015	11.9849	761.03	23.9698	785	0.0305347	0.243834
										0.3	0.498813	773.893	12.1068	761.786	24.2136	786	0.0308061	0.243834
										0.3	0.498813	774.77	12.2295	762.541	24.4591	787	0.0310789	0.243834
										0.3	0.498813	775.647	12.3531	763.294	24.7062	788	0.0313531	0.243834
										0.3	0.498813	776.522	12.4775	764.045	24.955	789	0.0316287	0.243834
										0.29	0.487139	777.397	12.6027	764.795	25.2055	790	0.0319057	0.252092
										0.29	0.487139	778.271	12.7288	765.542	25.4576	791	0.032184	0.252092
										0.29	0.487139	779.144	12.8557	766.289	25.7113	792	0.0324638	0.252092
										0.28	0.475193	780.017	12.9833	767.033	25.9667	793	0.0327449	0.258653
										0.28	0.475193	780.888	13.1119	767.776	26.2237	794	0.0330273	0.258653
										0.28	0.475193	781.759	13.2412	768.518	26.4824	795	0.0333111	0.258653
										0.28	0.475193	782.629	13.3713	769.257	26.7426	796	0.0335963	0.258653
										0.28	0.475193	783.498	13.5023	769.995	27.0046	797	0.0338828	0.258653
										0.27	0.462968	784.366	13.6341	770.732	27.2681	798	0.0341706	0.266784
										0.27	0.462968	785.233	13.7666	771.467	27.5333	799	0.0344597	0.266784
										0.27	0.462968	786.1	13.9	772.2	27.8	800	0.0347501	0.266784
										0.27	0.462968	786.966	14.0342	772.932	28.0684	801	0.0350418	0.266784
										0.27	0.462968	787.831	14.1692	773.662	28.3385	802	0.0353347	0.266784
										0.26	0.450459	788.695	14.305	774.39	28.6101	803	0.035629	0.274825
										0.26	0.450459	789.558	14.4417	775.117	28.8833	804	0.0359245	0.274825
										0.26	0.450459	790.421	14.5791	775.842	29.1581	805	0.0362213	0.274825
										0.26	0.450459	791.283	14.7173	776.565	29.4346	806	0.0365193	0.274825
										0.26	0.450459	792.144	14.8563	777.287	29.7126	807	0.0368185	0.274825
										0.25	0.437659	793.004	14.9961	778.008	29.9922	808	0.037119	0.285911
										0.25	0.437659	793.863	15.1367	778.727	30.2734	809	0.0374207	0.285911
										0.25	0.437659	794.722	15.2781	779.444	30.5561	810	0.0377236	0.285911
										0.25	0.437659	795.58	15.4202	780.16	30.8405	811	0.0380277	0.285911
										0.25	0.437659	796.437	15.5632	780.874	31.1264	812	0.038333	0.285911
										0.25	0.437659	797.293	15.7069	781.586	31.4138	813	0.0386394	0.285911
										0.25	0.437659	798.149	15.8514	782.297	31.7029	814	0.038947	0.285911
										0.25	0.437659	799.003	15.9967	783.007	31.9935	815	0.0392558	0.285911
										0.25	0.437659	799.857	16.1428	783.714	32.2856	816	0.0395657	0.285911
										0.24	0.42456	800.71	16.2897	784.421	32.5793	817	0.0398768	0.296775
										0.24	0.42456	801.563	16.4373	785.125	32.8746	818	0.0401889	0.296775
										0.24	0.42456	802.414	16.5857	785.829	33.1713	819	0.0405022	0.296775
										0.24	0.42456	803.265	16.7348	786.53	33.4696	820	0.0408166	0.296775
										0.24	0.42456	804.115	16.8847	787.231	33.7695	821	0.0411321	0.296775
										0.23	0.411156	804.965	17.0354	787.929	34.0708	822	0.0414487	0.305144
										0.23	0.411156	805.813	17.1869	788.626	34.3737	823	0.0417664	0.305144
										0.23	0.411156	806.661	17.3391	789.322	34.6781	824	0.0420851	0.305144
										0.23	0.411156	807.508	17.492	790.016	34.984	825	0.0424049	0.305144
										0.23	0.411156	808.354	17.6457	790.709	35.2914	826	0.0427257	0.305144
										0.23	0.411156	809.2	17.8002	791.4	35.6003	827	0.0430475	0.305144
										0.22	0.39744	810.045	17.9553	792.089	35.9107	828	0.0433704	0.313361
										0.22	0.39744	810.889	18.1113	792.777	36.2226	829	0.0436943	0.313361
										0.22	0.39744	811.732	18.268	793.464	36.5359	830	0.0440192	0.313361
										0.22	0.39744	812.575	18.4254	794.149	36.8508	831	0.0443451	0.313361
										0.22	0.39744	813.416	18.5835	794.833	37.1671	832	0.044672	0.313361
										0.21	0.383405	814.258	18.7424	795.515	37.4849	833	0.0449998	0.322871
										0.21	0.383405	815.098	18.902	796.196	37.8041	834	0.0453287	0.322871
										0.21	0.383405	815.938	19.0624	796.875	38.1248	835	0.0456584	0.322871
										0.21	0.383405	816.777	19.2235	797.553	38.4469	836	0.0459892	0.322871
										0.21	0.383405	817.615	19.3853	798.229	38.7705	837	0.0463208	0.322871
										0.21	0.383405	818.452	19.5478	798.904	39.0956	838	0.0466534	0.322871
										0.21	0.383405	819.289	19.711	799.578	39.422	839	0.0469869	0.322871
										0.21	0.383405	820.125	19.875	800.25	39.7499	840	0.0473214	0.322871
										0.2	0.369043	820.96	20.0396	800.921	40.0793	841	0.0476567	0.333575
										0.2	0.369043	821.795	20.205	801.59	40.41	842	0.0479929	0.333575
										0.2	0.369043	822.629	20.3711	802.258	40.7422	843	0.04833	0.333575
										0.2	0.369043	823.462	20.5379	802.924	41.0758	844	0.048668	0.333575
										0.2	0.369043	824.295	20.7054	803.589	41.4107	845	0.0490068	0.333575
										0.2	0.369043	825.126	20.8736	804.253	41.7471	846	0.0493465	0.333575
										0.2	0.369043	825.958	21.0424	804.915	42.0849	847	0.049687	0.333575
										0.19	0.354346	826.788	21.212	805.576	42.4241	848	0.0500284	0.343994
										0.19	0.354346	827.618	21.3823	806.235	42.7646	849	0.0503706	0.343994
										0.19	0.354346	828.447	21.5533	806.893	43.1065	850	0.0507136	0.343994
										0.19	0.354346	829.275	21.7249	807.55	43.4498	851	0.0510574	0.343994
										0.19	0.354346	830.103	21.8973	808.205	43.7945	852	0.051402	0.343994
										0.19	0.354346	830.93	22.0703	808.859	44.1406	853	0.0517474	0.343994
										0.19	0.354346	831.756	22.244	809.512	44.488	854	0.0520937	0.343994
										0.19	0.354346	832.582	22.4184	810.163	44.8367	855	0.0524406	0.343994
										0.18	0.339307	833.407	22.5934	810.813	45.1869	856	0.0527884	0.354141
										0.18	0.339307	834.231	22.7692	811.462	45.5383	857	0.0531369	0.354141
										0.18	0.339307	835.054	22.9456	812.109	45.8911	858	0.0534862	0.354141
										0.18	0.339307	835.877	23.1226	812.755	46.2453	859	0.0538362	0.354141
										0.18	0.339307	836.7	23.3004	813.399	46.6007	860	0.0541869	0.354141
										0.18	0.339307	837.521	23.4788	814.042	46.9575	861	0.0545384	0.354141
										0.18	0.339307	838.342	23.6578	814.684	47.3157	862	0.0548906	0.354141
										0.17	0.323917	839.162	23.8376	815.325	47.6751	863	0.0552435	0.364029
										0.17	0.323917	839.982	24.0179	815.964	48.0359	864	0.0555971	0.364029
										0.17	0.323917	840.801	24.199	816.602	48.3979	865	0.0559514	0.364029
										0.17	0.323917	841.619	24.3807	817.239	48.7613	866	0.0563064	0.364029
										0.17	0.323917	842.437	24.563	817.874	49.126	867	0.056662	0.364029
										0.17	0.323917	843.254	24.746	818.508	49.492	868	0.0570184	0.364029
										0.17	0.323917	844.07	24.9296	819.141	49.8592	869	0.0573754	0.364029
										0.17	0.323917	844.886	25.1139	819.772	50.2278	870	0.0577331	0.364029
										0.16	0.308169	845.701	25.2988	820.402	50.5976	871	0.0580914	0.373675
										0.16	0.308169	846.516	25.4844	821.031	50.9688	872	0.0584504	0.373675
										0.16	0.308169	847.329	25.6706	821.659	51.3412	873	0.05881	0.373675
										0.16	0.308169	848.143	25.8574	822.285	51.7148	874	0.0591703	0.373675
										0.16	0.308169	848.955	26.0449	822.91	52.0898	875	0.0595312	0.373675
										0.16	0.308169	849.767	26.233	823.534	52.466	876	0.0598927	0.373675
										0.16	0.308169	850.578	26.4217	824.157	52.8435	877	0.0602548	0.373675
										0.15	0.292054	851.389	26.6111	824.778	53.2222	878	0.0606175	0.383099
										0.15	0.292054	852.199	26.8011	825.398	53.6022	879	0.0609809	0.383099
										0.15	0.292054	853.008	26.9917	826.017	53.9834	880	0.0613448	0.383099
										0.15	0.292054	853.817	27.1829	826.634	54.3659	881	0.0617093	0.383099
										0.15	0.292054	854.625	27.3748	827.25	54.7496	882	0.0620744	0.383099
										0.15	0.292054	855.433	27.5673	827.865	55.1346	883	0.0624401	0.383099
										0.15	0.292054	856.24	27.7604	828.479	55.5208	884	0.0628063	0.383099
										0.15	0.292054	857.046	27.9541	829.092	55.9082	885	0.0631731	0.383099
										0.14	0.275564	857.852	28.1484	829.703	56.2968	886	0.0635405	0.392929
										0.14	0.275564	858.657	28.3434	830.313	56.6867	887	0.0639084	0.392929
										0.14	0.275564	859.461	28.5389	830.922	57.0778	888	0.0642768	0.392929
										0.14	0.275564	860.265	28.7351	831.53	57.4701	889	0.0646458	0.392929
										0.14	0.275564	861.068	28.9318	832.136	57.8637	890	0.0650154	0.392929
										0.14	0.275564	861.871	29.1292	832.742	58.2584	891	0.0653854	0.392929
										0.14	0.275564	862.673	29.3272	833.346	58.6544	892	0.065756	0.392929
										0.14	0.275564	863.474	29.5258	833.948	59.0516	893	0.0661272	0.392929
										0.13	0.25869	864.275	29.725	834.55	59.4499	894	0.0664988	0.403743
										0.13	0.25869	865.075	29.9247	835.151	59.8495	895	0.0668709	0.403743
										0.13	0.25869	865.875	30.1251	835.75	60.2502	896	0.0672436	0.403743
										0.13	0.25869	866.674	30.3261	836.348	60.6522	897	0.0676167	0.403743
										0.13	0.25869	867.472	30.5277	836.945	61.0554	898	0.0679904	0.403743
										0.13	0.25869	868.27	30.7298	837.54	61.4597	899	0.0683645	0.403743
										0.13	0.25869	869.067	30.9326	838.135	61.8652	900	0.0687391	0.403743
										0.13	0.25869	869.864	31.136	838.728	62.2719	901	0.0691142	0.403743
										0.13	0.25869	870.66	31.3399	839.32	62.6798	902	0.0694898	0.403743
										0.13	0.25869	871.456	31.5444	839.911	63.0889	903	0.0698658	0.403743
										0.12	0.241422	872.25	31.7495	840.501	63.4991	904	0.0702424	0.417233
										0.12	0.241422	873.045	31.9553	841.089	63.9105	905	0.0706193	0.417233
										0.12	0.241422	873.838	32.1615	841.677	64.3231	906	0.0709968	0.417233
										0.12	0.241422	874.632	32.3684	842.263	64.7368	907	0.0713747	0.417233
										0.12	0.241422	875.424	32.5759	842.848	65.1517	908	0.071753	0.417233
										0.12	0.241422	876.216	32.7839	843.432	65.5678	909	0.0721318	0.417233
										0.12	0.241422	877.007	32.9925	844.015	65.985	910	0.072511	0.417233
										0.12	0.241422	877.798	33.2017	844.597	66.4034	911	0.0728907	0.417233
										0.12	0.241422	878.589	33.4115	845.177	66.823	912	0.0732708	0.417233
										0.12	0.241422	879.378	33.6218	845.756	67.2437	913	0.0736513	0.417233
										0.12	0.241422	880.167	33.8328	846.334	67.6655	914	0.0740323	0.417233
										0.12	0.241422	880.956	34.0443	846.911	68.0885	915	0.0744137	0.417233
										0.12	0.241422	881.744	34.2563	847.487	68.5127	916	0.0747955	0.417233
										0.11	0.223753	882.531	34.469	848.062	68.938	917	0.0751777	0.431548
										0.11	0.223753	883.318	34.6822	848.636	69.3644	918	0.0755603	0.431548
										0.11	0.223753	884.104	34.896	849.208	69.792	919	0.0759434	0.431548
										0.11	0.223753	884.89	35.1103	849.779	70.2207	920	0.0763268	0.431548
										0.11	0.223753	885.675	35.3253	850.349	70.6505	921	0.0767107	0.431548
										0.11	0.223753	886.459	35.5408	850.918	71.0815	922	0.0770949	0.431548
										0.11	0.223753	887.243	35.7568	851.486	71.5136	923	0.0774795	0.431548
										0.11	0.223753	888.027	35.9734	852.053	71.9469	924	0.0778646	0.431548
										0.11	0.223753	888.809	36.1906	852.619	72.3812	925	0.07825	0.431548
										0.11	0.223753	889.592	36.4084	853.183	72.8167	926	0.0786358	0.431548
										0.11	0.223753	890.373	36.6267	853.747	73.2534	927	0.079022	0.431548
										0.11	0.223753	891.154	36.8456	854.309	73.6911	928	0.0794085	0.431548
										0.1	0.205672	891.935	37.065	854.87	74.13	929	0.0797955	0.448347
										0.1	0.205672	892.715	37.285	855.43	74.57	930	0.0801828	0.448347
										0.1	0.205672	893.494	37.5055	855.989	75.0111	931	0.0805705	0.448347
										0.1	0.205672	894.273	37.7267	856.547	75.4533	932	0.0809585	0.448347
										0.1	0.205672	895.052	37.9483	857.103	75.8967	933	0.0813469	0.448347
										0.1	0.205672	895.829	38.1706	857.659	76.3411	934	0.0817357	0.448347
										0.1	0.205672	896.607	38.3934	858.213	76.7867	935	0.0821248	0.448347
										0.1	0.205672	897.383	38.6167	858.767	77.2334	936	0.0825143	0.448347
										0.1	0.205672	898.159	38.8406	859.319	77.6812	937	0.0829041	0.448347
										0.1	0.205672	898.935	39.065	859.87	78.1301	938	0.0832943	0.448347
										0.1	0.205672	899.71	39.29	860.42	78.5801	939	0.0836849	0.448347
										0.1	0.205672	900.484	39.5156	860.969	79.0312	940	0.0840757	0.448347
										0.1	0.205672	901.258	39.7417	861.517	79.4834	941	0.084467	0.448347
										0.1	0.205672	902.032	39.9684	862.063	79.9367	942	0.0848585	0.448347
										0.1	0.205672	902.804	40.1956	862.609	80.3912	943	0.0852504	0.448347
										0.1	0.205672	903.577	40.4233	863.153	80.8467	944	0.0856427	0.448347
										0.1	0.205672	904.348	40.6516	863.697	81.3033	945	0.0860352	0.448347
										0.1	0.205672	905.119	40.8805	864.239	81.761	946	0.0864281	0.448347
										0.09	0.187169	905.89	41.1099	864.78	82.2198	947	0.0868214	0.471886
										0.09	0.187169	906.66	41.3399	865.32	82.6797	948	0.0872149	0.471886
										0.09	0.187169	907.43	41.5704	865.859	83.1407	949	0.0876088	0.471886
										0.09	0.187169	908.199	41.8014	866.397	83.6028	950	0.088003	0.471886
										0.09	0.187169	908.967	42.033	866.934	84.066	951	0.0883975	0.471886
										0.09	0.187169	909.735	42.2652	867.47	84.5303	952	0.0887923	0.471886
										0.09	0.187169	910.502	42.4978	868.004	84.9957	953	0.0891875	0.471886
										0.09	0.187169	911.269	42.7311	868.538	85.4621	954	0.089583	0.471886
										0.09	0.187169	912.035	42.9648	869.07	85.9297	955	0.0899787	0.471886
										0.09	0.187169	912.801	43.1992	869.602	86.3983	956	0.0903748	0.471886
										0.09	0.187169	913.566	43.434	870.132	86.868	957	0.0907712	0.471886
										0.09	0.187169	914.331	43.6694	870.661	87.3388	958	0.0911679	0.471886
										0.09	0.187169	915.095	43.9054	871.189	87.8107	959	0.0915649	0.471886
										0.09	0.187169	915.858	44.1418	871.716	88.2837	960	0.0919622	0.471886
										0.09	0.187169	916.621	44.3789	872.242	88.7577	961	0.0923598	0.471886
										0.09	0.187169	917.384	44.6164	872.767	89.2329	962	0.0927577	0.471886
										0.09	0.187169	918.145	44.8545	873.291	89.7091	963	0.0931559	0.471886
										0.09	0.187169	918.907	45.0932	873.814	90.1864	964	0.0935543	0.471886
										0.09	0.187169	919.668	45.3324	874.335	90.6647	965	0.0939531	0.471886
										0.09	0.187169	920.428	45.5721	874.856	91.1442	966	0.0943522	0.471886
										0.09	0.187169	921.188	45.8124	875.375	91.6247	967	0.0947515	0.471886
										0.09	0.187169	921.947	46.0532	875.894	92.1063	968	0.0951511	0.471886
										0.09	0.187169	922.706	46.2945	876.411	92.589	969	0.0955511	0.471886
										0.09	0.187169	923.464	46.5364	876.927	93.0727	970	0.0959513	0.471886
										0.09	0.187169	924.221	46.7788	877.442	93.5576	971	0.0963518	0.471886
										0.08	0.168236	924.978	47.0217	877.957	94.0434	972	0.0967525	0.498173
										0.08	0.168236	925.735	47.2652	878.47	94.5304	973	0.0971536	0.498173
										0.08	0.168236	926.491	47.5092	878.982	95.0184	974	0.0975549	0.498173
										0.08	0.168236	927.246	47.7538	879.492	95.5075	975	0.0979565	0.498173
										0.08	0.168236	928.001	47.9989	880.002	95.9977	976	0.0983583	0.498173
										0.08	0.168236	928.756	48.2445	880.511	96.489	977	0.0987605	0.498173
										0.08	0.168236	929.509	48.4906	881.019	96.9813	978	0.0991629	0.498173
										0.08	0.168236	930.263	48.7373	881.525	97.4747	979	0.0995655	0.498173
										0.08	0.168236	931.015	48.9846	882.031	97.9691	980	0.0999685	0.498173
										0.08	0.168236	931.768	49.2323	882.535	98.4646	981	0.100372	0.498173
										0.08	0.168236	932.519	49.4806	883.039	98.9612	982	0.100775	0.498173
										0.08	0.168236	933.271	49.7294	883.541	99.4588	983	0.101179	0.498173
										0.08	0.168236	934.021	49.9788	884.042	99.9575	984	0.101583	0.498173
										0.08	0.168236	934.771	50.2287	884.543	100.457	985	0.101987	0.498173
										0.08	0.168236	935.521	50.4791	885.042	100.958	986	0.102392	0.498173
										0.08	0.168236	936.27	50.73	885.54	101.46	987	0.102796	0.498173
										0.08	0.168236	937.019	50.9815	886.037	101.963	988	0.103201	0.498173
										0.08	0.168236	937.767	51.2335	886.533	102.467	989	0.103607	0.498173
										0.08	0.168236	938.514	51.486	887.028	102.972	990	0.104012	0.498173
										0.08	0.168236	939.261	51.7391	887.522	103.478	991	0.104418	0.498173
										0.08	0.168236	940.007	51.9927	888.015	103.985	992	0.104824	0.498173
										0.08	0.168236	940.753	52.2468	888.506	104.494	993	0.10523	0.498173
										0.08	0.168236	941.499	52.5015	888.997	105.003	994	0.105637	0.498173
										0.08	0.168236	942.243	52.7567	889.487	105.513	995	0.106044	0.498173
										0.07	0.148862	942.988	53.0124	889.975	106.025	996	0.106451	0.526166
										0.07	0.148862	943.731	53.2686	890.463	106.537	997	0.106858	0.526166
										0.07	0.148862	944.475	53.5254	890.949	107.051	998	0.107265	0.526166
										0.07	0.148862	945.217	53.7827	891.435	107.565	999	0.107673	0.526166
										0.07	0.148862	945.959	54.0405	891.919	108.081	1000	0.108081	0.526166
										0.07	0.148862	946.701	54.2989	892.402	108.598	1001	0.108489	0.526166
										0.07	0.148862	947.442	54.5577	892.885	109.115	1002	0.108898	0.526166
										0.07	0.148862	948.183	54.8171	893.366	109.634	1003	0.109306	0.526166
										0.07	0.148862	948.923	55.0771	893.846	110.154	1004	0.109715	0.526166
										0.07	0.148862	949.662	55.3375	894.325	110.675	1005	0.110124	0.526166
										0.07	0.148862	950.401	55.5985	894.803	111.197	1006	0.110534	0.526166
										0.07	0.148862	951.14	55.86	895.28	111.72	1007	0.110943	0.526166
										0.07	0.148862	951.878	56.1221	895.756	112.244	1008	0.111353	0.526166
										0.07	0.148862	952.615	56.3846	896.231	112.769	1009	0.111763	0.526166
										0.07	0.148862	953.352	56.6477	896.705	113.295	1010	0.112174	0.526166
										0.07	0.148862	954.089	56.9113	897.177	113.823	1011	0.112584	0.526166
										0.07	0.148862	954.825	57.1754	897.649	114.351	1012	0.112995	0.526166
										0.07	0.148862	955.56	57.4401	898.12	114.88	1013	0.113406	0.526166
										0.07	0.148862	956.295	57.7053	898.589	115.411	1014	0.113817	0.526166
										0.07	0.148862	957.029	57.971	899.058	115.942	1015	0.114229	0.526166
										0.07	0.148862	957.763	58.2372	899.526	116.474	1016	0.11464	0.526166
										0.07	0.148862	958.496	58.504	899.992	117.008	1017	0.115052	0.526166
										0.07	0.148862	959.229	58.7712	900.458	117.542	1018	0.115464	0.526166
										0.07	0.148862	959.961	59.039	900.922	118.078	1019	0.115876	0.526166
										0.07	0.148862	960.693	59.3073	901.385	118.615	1020	0.116289	0.526166
										0.07	0.148862	961.424	59.5762	901.848	119.152	1021	0.116702	0.526166
										0.07	0.148862	962.154	59.8455	902.309	119.691	1022	0.117115	0.526166
										0.07	0.148862	962.885	60.1154	902.769	120.231	1023	0.117528	0.526166
										0.07	0.148862	963.614	60.3858	903.228	120.772	1024	0.117941	0.526166
										0.06	0.129036	964.343	60.6568	903.686	121.314	1025	0.118355	0.5621
										0.06	0.129036	965.072	60.9282	904.144	121.856	1026	0.118768	0.5621
										0.06	0.129036	965.8	61.2002	904.6	122.4	1027	0.119182	0.5621
										0.06	0.129036	966.527	61.4727	905.055	122.945	1028	0.119597	0.5621
										0.06	0.129036	967.254	61.7457	905.509	123.491	1029	0.120011	0.5621
										0.06	0.129036	967.981	62.0192	905.962	124.038	1030	0.120426	0.5621
										0.06	0.129036	968.707	62.2933	906.413	124.587	1031	0.12084	0.5621
										0.06	0.129036	969.432	62.5678	906.864	125.136	1032	0.121255	0.5621
										0.06	0.129036	970.157	62.8429	907.314	125.686	1033	0.121671	0.5621
										0.06	0.129036	970.881	63.1185	907.763	126.237	1034	0.122086	0.5621
										0.06	0.129036	971.605	63.3947	908.211	126.789	1035	0.122502	0.5621
										0.06	0.129036	972.329	63.6713	908.657	127.343	1036	0.122918	0.5621
										0.06	0.129036	973.052	63.9485	909.103	127.897	1037	0.123334	0.5621
										0.06	0.129036	973.774	64.2262	909.548	128.452	1038	0.12375	0.5621
										0.06	0.129036	974.496	64.5044	909.991	129.009	1039	0.124166	0.5621
										0.06	0.129036	975.217	64.7831	910.434	129.566	1040	0.124583	0.5621
										0.06	0.129036	975.938	65.0623	910.875	130.125	1041	0.125	0.5621
										0.06	0.129036	976.658	65.3421	911.316	130.684	1042	0.125417	0.5621
										0.06	0.129036	977.378	65.6223	911.755	131.245	1043	0.125834	0.5621
										0.06	0.129036	978.097	65.9031	912.194	131.806	1044	0.126251	0.5621
										0.06	0.129036	978.816	66.1844	912.631	132.369	1045	0.126669	0.5621
										0.06	0.129036	979.534	66.4663	913.067	132.933	1046	0.127087	0.5621
										0.06	0.129036	980.251	66.7486	913.503	133.497	1047	0.127505	0.5621
										0.06	0.129036	980.969	67.0315	913.937	134.063	1048	0.127923	0.5621
										0.06	0.129036	981.685	67.3148	914.37	134.63	1049	0.128341	0.5621
										0.06	0.129036	982.401	67.5987	914.803	135.197	1050	0.12876	0.5621
										0.06	0.129036	983.117	67.8831	915.234	135.766	1051	0.129178	0.5621
										0.06	0.129036	983.832	68.1681	915.664	136.336	1052	0.129597	0.5621
										0.06	0.129036	984.546	68.4535	916.093	136.907	1053	0.130016	0.5621
										0.06	0.129036	985.261	68.7395	916.521	137.479	1054	0.130435	0.5621
										0.06	0.129036	985.974	69.0259	916.948	138.052	1055	0.130855	0.5621
										0.06	0.129036	986.687	69.3129	917.374	138.626	1056	0.131274	0.5621
										0.06	0.129036	987.4	69.6004	917.799	139.201	1057	0.131694	0.5621
										0.06	0.129036	988.112	69.8884	918.223	139.777	1058	0.132114	0.5621
										0.06	0.129036	988.823	70.1769	918.646	140.354	1059	0.132534	0.5621
										0.06	0.129036	989.534	70.466	919.068	140.932	1060	0.132955	0.5621
										0.06	0.129036	990.244	70.7555	919.489	141.511	1061	0.133375	0.5621
										0.06	0.129036	990.954	71.0456	919.909	142.091	1062	0.133796	0.5621
										0.06	0.129036	991.664	71.3362	920.328	142.672	1063	0.134217	0.5621
										0.06	0.129036	992.373	71.6273	920.745	143.255	1064	0.134638	0.5621
										0.05	0.108749	993.081	71.9189	921.162	143.838	1065	0.135059	0.607692
										0.05	0.108749	993.789	72.211	921.578	144.422	1066	0.13548	0.607692
										0.05	0.108749	994.496	72.5036	921.993	145.007	1067	0.135902	0.607692
										0.05	0.108749	995.203	72.7968	922.406	145.594	1068	0.136324	0.607692
										0.05	0.108749	995.91	73.0904	922.819	146.181	1069	0.136745	0.607692
										0.05	0.108749	996.615	73.3846	923.231	146.769	1070	0.137167	0.607692
										0.05	0.108749	997.321	73.6792	923.642	147.358	1071	0.13759	0.607692
										0.05	0.108749	998.026	73.9744	924.051	147.949	1072	0.138012	0.607692
										0.05	0.108749	998.73	74.2701	924.46	148.54	1073	0.138435	0.607692
										0.05	0.108749	999.434	74.5663	924.867	149.133	1074	0.138857	0.607692
										0.05	0.108749	1000.14	74.8631	925.274	149.726	1075	0.13928	0.607692
										0.05	0.108749	1000.84	75.1603	925.679	150.321	1076	0.139703	0.607692
										0.05	0.108749	1001.54	75.458	926.084	150.916	1077	0.140126	0.607692
										0.05	0.108749	1002.24	75.7563	926.487	151.513	1078	0.14055	0.607692
										0.05	0.108749	1002.94	76.055	926.89	152.11	1079	0.140973	0.607692
										0.05	0.108749	1003.65	76.3543	927.291	152.709	1080	0.141397	0.607692
										0.05	0.108749	1004.35	76.6541	927.692	153.308	1081	0.141821	0.607692
										0.05	0.108749	1005.05	76.9544	928.091	153.909	1082	0.142245	0.607692
										0.05	0.108749	1005.74	77.2552	928.49	154.51	1083	0.142669	0.607692
										0.05	0.108749	1006.44	77.5565	928.887	155.113	1084	0.143093	0.607692
										0.05	0.108749	1007.14	77.8583	929.283	155.717	1085	0.143518	0.607692
										0.05	0.108749	1007.84	78.1606	929.679	156.321	1086	0.143942	0.607692
										0.05	0.108749	1008.54	78.4635	930.073	156.927	1087	0.144367	0.607692
										0.05	0.108749	1009.23	78.7668	930.466	157.534	1088	0.144792	0.607692
										0.05	0.108749	1009.93	79.0706	930.859	158.141	1089	0.145217	0.607692
										0.05	0.108749	1010.63	79.375	931.25	158.75	1090	0.145642	0.607692
										0.05	0.108749	1011.32	79.6799	931.64	159.36	1091	0.146068	0.607692
										0.05	0.108749	1012.01	79.9852	932.03	159.97	1092	0.146493	0.607692
										0.05	0.108749	1012.71	80.2911	932.418	160.582	1093	0.146919	0.607692
										0.05	0.108749	1013.4	80.5975	932.805	161.195	1094	0.147345	0.607692
										0.05	0.108749	1014.1	80.9044	933.191	161.809	1095	0.147771	0.607692
										0.05	0.108749	1014.79	81.2118	933.576	162.424	1096	0.148197	0.607692
										0.05	0.108749	1015.48	81.5197	933.961	163.039	1097	0.148623	0.607692
										0.05	0.108749	1016.17	81.8281	934.344	163.656	1098	0.149049	0.607692
										0.05	0.108749	1016.86	82.137	934.726	164.274	1099	0.149476	0.607692
										0.05	0.108749	1017.55	82.4464	935.107	164.893	1100	0.149903	0.607692
										0.05	0.108749	1018.24	82.7563	935.487	165.513	1101	0.150329	0.607692
										0.05	0.108749	1018.93	83.0667	935.867	166.133	1102	0.150756	0.607692
										0.05	0.108749	1019.62	83.3777	936.245	166.755	1103	0.151183	0.607692
										0.05	0.108749	1020.31	83.6891	936.622	167.378	1104	0.151611	0.607692
										0.05	0.108749	1021	84.001	936.998	168.002	1105	0.152038	0.607692
										0.05	0.108749	1021.69	84.3135	937.373	168.627	1106	0.152466	0.607692
										0.05	0.108749	1022.37	84.6264	937.747	169.253	1107	0.152893	0.607692
										0.05	0.108749	1023.06	84.9398	938.12	169.88	1108	0.153321	0.607692
										0.05	0.108749	1023.75	85.2538	938.492	170.508	1109	0.153749	0.607692
										0.05	0.108749	1024.43	85.5682	938.864	171.136	1110	0.154177	0.607692
										0.05	0.108749	1025.12	85.8832	939.234	171.766	1111	0.154605	0.607692
										0.05	0.108749	1025.8	86.1987	939.603	172.397	1112	0.155034	0.607692
										0.05	0.108749	1026.49	86.5146	939.971	173.029	1113	0.155462	0.607692

## Sheet: Distinct Peptide Level Data
Distinct Peptide Level Data		Confidence Threshold	Forward	Reverse	Correct	Incorrect	Total	Global FDR	q-value		Fit Confidence Threshold	Fit Forward	Fit Reverse	Fit Correct	Fit Incorrect	Fit Total	Fit Global FDR	Fit Local FDR
		1	553	0	553	0	553	0	0		1	1	1.61668e-08	1	3.23336e-08	1	3.23336e-08	3.2401e-08
		0.9999	713	0	713	0	713	0	0		1	2	3.23336e-08	2	6.46672e-08	2	3.23336e-08	3.2401e-08
		0.9998	816	0	816	0	816	0	0		1	3	4.85004e-08	3	9.70008e-08	3	3.23336e-08	3.2401e-08
		0.9997	878	0	878	0	878	0	0		1	4	6.46672e-08	4	1.29334e-07	4	3.23336e-08	3.2401e-08
		0.9996	906	0	906	0	906	0	0		1	5	8.0834e-08	5	1.61668e-07	5	3.23336e-08	3.2401e-08
		0.9995	980	0	980	0	980	0	0		1	6	9.70008e-08	6	1.94002e-07	6	3.23336e-08	3.2401e-08
		0.9994	1034	0	1034	0	1034	0	0		1	7	1.13168e-07	7	2.26335e-07	7	3.23336e-08	3.2401e-08
		0.9993	1051	0	1051	0	1051	0	0		1	8	1.29334e-07	8	2.58669e-07	8	3.23336e-08	3.2401e-08
		0.9992	1070	0	1070	0	1070	0	0		1	9	1.45501e-07	9	2.91002e-07	9	3.23336e-08	3.2401e-08
		0.9991	1087	0	1087	0	1087	0	0		1	10	1.61668e-07	10	3.23336e-07	10	3.23336e-08	3.2401e-08
		0.999	1101	0	1101	0	1101	0	0		1	11	1.77835e-07	11	3.5567e-07	11	3.23336e-08	3.2401e-08
		0.9989	1111	0	1111	0	1111	0	0		1	12	1.94002e-07	12	3.88003e-07	12	3.23336e-08	3.2401e-08
		0.9988	1125	0	1125	0	1125	0	0		1	13	2.10169e-07	13	4.20337e-07	13	3.23336e-08	3.2401e-08
		0.9987	1145	0	1145	0	1145	0	0		1	14	2.26335e-07	14	4.52671e-07	14	3.23336e-08	3.2401e-08
		0.9986	1164	0	1164	0	1164	0	0		1	15	2.42502e-07	15	4.85004e-07	15	3.23336e-08	3.2401e-08
		0.9985	1171	0	1171	0	1171	0	0		1	16	2.58669e-07	16	5.17338e-07	16	3.23336e-08	3.2401e-08
		0.9984	1189	0	1189	0	1189	0	0		1	17	2.74836e-07	17	5.49672e-07	17	3.23336e-08	3.2401e-08
		0.9983	1206	0	1206	0	1206	0	0		1	18	2.91003e-07	18	5.82005e-07	18	3.23336e-08	3.2401e-08
		0.9982	1216	0	1216	0	1216	0	0		1	19	3.0717e-07	19	6.14339e-07	19	3.23336e-08	3.2401e-08
		0.9981	1230	0	1230	0	1230	0	0		1	20	3.23336e-07	20	6.46673e-07	20	3.23336e-08	3.2401e-08
		0.998	1246	0	1246	0	1246	0	0		1	21	3.39503e-07	21	6.79006e-07	21	3.23336e-08	3.2401e-08
		0.9979	1258	0	1258	0	1258	0	0		1	22	3.5567e-07	22	7.1134e-07	22	3.23336e-08	3.2401e-08
		0.9978	1267	0	1267	0	1267	0	0		1	23	3.71837e-07	23	7.43674e-07	23	3.23336e-08	3.2401e-08
		0.9977	1274	0	1274	0	1274	0	0		1	24	3.88004e-07	24	7.76008e-07	24	3.23337e-08	3.2401e-08
		0.9976	1285	0	1285	0	1285	0	0		1	25	4.04171e-07	25	8.08341e-07	25	3.23337e-08	3.2401e-08
		0.9975	1292	0	1292	0	1292	0	0		1	26	4.20338e-07	26	8.40675e-07	26	3.23337e-08	3.2401e-08
		0.9974	1299	0	1299	0	1299	0	0		1	27	4.36504e-07	27	8.73009e-07	27	3.23337e-08	3.2401e-08
		0.9973	1311	0	1311	0	1311	0	0		1	28	4.52671e-07	28	9.05343e-07	28	3.23337e-08	3.2401e-08
		0.9972	1321	0	1321	0	1321	0	0		1	29	4.68838e-07	29	9.37676e-07	29	3.23337e-08	3.2401e-08
		0.9971	1347	0	1347	0	1347	0	0		1	30	4.85005e-07	30	9.7001e-07	30	3.23337e-08	3.2401e-08
		0.997	1361	0	1361	0	1361	0	0		1	31	5.01172e-07	31	1.00234e-06	31	3.23337e-08	3.2401e-08
		0.9969	1374	0	1374	0	1374	0	0		1	32	5.17339e-07	32	1.03468e-06	32	3.23337e-08	3.2401e-08
		0.9968	1382	0	1382	0	1382	0	0		1	33	5.33506e-07	33	1.06701e-06	33	3.23337e-08	3.2401e-08
		0.9967	1404	0	1404	0	1404	0	0		1	34	5.49673e-07	34	1.09935e-06	34	3.23337e-08	3.2401e-08
		0.9966	1415	0	1415	0	1415	0	0		1	35	5.65839e-07	35	1.13168e-06	35	3.23337e-08	3.2401e-08
		0.9965	1421	0	1421	0	1421	0	0		1	36	5.82006e-07	36	1.16401e-06	36	3.23337e-08	3.2401e-08
		0.9964	1428	0	1428	0	1428	0	0		1	37	5.98173e-07	37	1.19635e-06	37	3.23337e-08	3.2401e-08
		0.9963	1436	0	1436	0	1436	0	0		1	38	6.1434e-07	38	1.22868e-06	38	3.23337e-08	3.2401e-08
		0.9962	1441	0	1441	0	1441	0	0		1	39	6.30507e-07	39	1.26101e-06	39	3.23337e-08	3.2401e-08
		0.9961	1452	0	1452	0	1452	0	0		1	40	6.46674e-07	40	1.29335e-06	40	3.23337e-08	3.2401e-08
		0.996	1459	0	1459	0	1459	0	0		1	41	6.62841e-07	41	1.32568e-06	41	3.23337e-08	3.2401e-08
		0.9959	1470	0	1470	0	1470	0	0		1	42	6.79008e-07	42	1.35802e-06	42	3.23337e-08	3.2401e-08
		0.9958	1476	0	1476	0	1476	0	0		1	43	6.95175e-07	43	1.39035e-06	43	3.23337e-08	3.2401e-08
		0.9957	1486	0	1486	0	1486	0	0		1	44	7.11342e-07	44	1.42268e-06	44	3.23337e-08	3.2401e-08
		0.9956	1491	0	1491	0	1491	0	0		1	45	7.27508e-07	45	1.45502e-06	45	3.23337e-08	3.2401e-08
		0.9955	1501	0	1501	0	1501	0	0		1	46	7.43675e-07	46	1.48735e-06	46	3.23337e-08	3.2401e-08
		0.9954	1511	0	1511	0	1511	0	0		1	47	7.59842e-07	47	1.51968e-06	47	3.23337e-08	3.2401e-08
		0.9953	1515	0	1515	0	1515	0	0		1	48	7.76009e-07	48	1.55202e-06	48	3.23337e-08	3.2401e-08
		0.9952	1522	0	1522	0	1522	0	0		1	49	7.92176e-07	49	1.58435e-06	49	3.23337e-08	3.2401e-08
		0.9951	1527	0	1527	0	1527	0	0		1	50	8.08343e-07	50	1.61669e-06	50	3.23337e-08	3.2401e-08
		0.995	1531	0	1531	0	1531	0	0		1	51	8.2451e-07	51	1.64902e-06	51	3.23337e-08	3.2401e-08
		0.9949	1539	0	1539	0	1539	0	0		1	52	8.40677e-07	52	1.68135e-06	52	3.23337e-08	3.2401e-08
		0.9948	1545	0	1545	0	1545	0	0		1	53	8.56844e-07	53	1.71369e-06	53	3.23337e-08	3.2401e-08
		0.9947	1551	0	1551	0	1551	0	0		1	54	8.73011e-07	54	1.74602e-06	54	3.23337e-08	3.2401e-08
		0.9946	1555	0	1555	0	1555	0	0		1	55	8.89178e-07	55	1.77836e-06	55	3.23337e-08	3.2401e-08
		0.9945	1560	0	1560	0	1560	0	0		1	56	9.05345e-07	56	1.81069e-06	56	3.23337e-08	3.2401e-08
		0.9944	1565	0	1565	0	1565	0	0		1	57	9.21512e-07	57	1.84302e-06	57	3.23337e-08	3.2401e-08
		0.9943	1571	0	1571	0	1571	0	0		1	58	9.37679e-07	58	1.87536e-06	58	3.23337e-08	3.2401e-08
		0.9942	1578	0	1578	0	1578	0	0		1	59	9.53846e-07	59	1.90769e-06	59	3.23338e-08	3.2401e-08
		0.9941	1583	0	1583	0	1583	0	0		1	60	9.70013e-07	60	1.94003e-06	60	3.23338e-08	3.2401e-08
		0.994	1603	0	1603	0	1603	0	0		1	61	9.8618e-07	61	1.97236e-06	61	3.23338e-08	3.2401e-08
		0.9939	1605	0	1605	0	1605	0	0		1	62	1.00235e-06	62	2.00469e-06	62	3.23338e-08	3.2401e-08
		0.9938	1614	0	1614	0	1614	0	0		1	63	1.01851e-06	63	2.03703e-06	63	3.23338e-08	3.2401e-08
		0.9937	1618	0	1618	0	1618	0	0		1	64	1.03468e-06	64	2.06936e-06	64	3.23338e-08	3.2401e-08
		0.9936	1623	0	1623	0	1623	0	0		1	65	1.05085e-06	65	2.10169e-06	65	3.23338e-08	3.2401e-08
		0.9935	1636	0	1636	0	1636	0	0		1	66	1.06701e-06	66	2.13403e-06	66	3.23338e-08	3.2401e-08
		0.9934	1644	0	1644	0	1644	0	0		1	67	1.08318e-06	67	2.16636e-06	67	3.23338e-08	3.2401e-08
		0.9933	1655	0	1655	0	1655	0	0		1	68	1.09935e-06	68	2.1987e-06	68	3.23338e-08	3.2401e-08
		0.9932	1657	0	1657	0	1657	0	0		1	69	1.11552e-06	69	2.23103e-06	69	3.23338e-08	3.2401e-08
		0.9931	1665	0	1665	0	1665	0	0		1	70	1.13168e-06	70	2.26336e-06	70	3.23338e-08	3.2401e-08
		0.993	1669	0	1669	0	1669	0	0		1	71	1.14785e-06	71	2.2957e-06	71	3.23338e-08	3.2401e-08
		0.9929	1675	0	1675	0	1675	0	0		1	72	1.16402e-06	72	2.32803e-06	72	3.23338e-08	3.2401e-08
		0.9928	1686	0	1686	0	1686	0	0		1	73	1.18018e-06	73	2.36037e-06	73	3.23338e-08	3.2401e-08
		0.9927	1692	0	1692	0	1692	0	0		1	74	1.19635e-06	74	2.3927e-06	74	3.23338e-08	3.2401e-08
		0.9926	1695	0	1695	0	1695	0	0		1	75	1.21252e-06	75	2.42503e-06	75	3.23338e-08	3.2401e-08
		0.9925	1704	0	1704	0	1704	0	0		1	76	1.22868e-06	76	2.45737e-06	76	3.23338e-08	3.2401e-08
		0.9924	1705	0	1705	0	1705	0	0		1	77	1.24485e-06	77	2.4897e-06	77	3.23338e-08	3.2401e-08
		0.9923	1712	0	1712	0	1712	0	0		1	78	1.26102e-06	78	2.52204e-06	78	3.23338e-08	3.2401e-08
		0.9922	1714	0	1714	0	1714	0	0		1	79	1.27719e-06	79	2.55437e-06	79	3.23338e-08	3.2401e-08
		0.9921	1717	0	1717	0	1717	0	0		1	80	1.29335e-06	80	2.5867e-06	80	3.23338e-08	3.2401e-08
		0.992	1726	0	1726	0	1726	0	0		1	81	1.30952e-06	81	2.61904e-06	81	3.23338e-08	3.2401e-08
		0.9919	1731	0	1731	0	1731	0	0		1	82	1.32569e-06	82	2.65137e-06	82	3.23338e-08	3.2401e-08
		0.9918	1740	0	1740	0	1740	0	0		1	83	1.34185e-06	83	2.68371e-06	83	3.23338e-08	3.2401e-08
		0.9917	1747	0	1747	0	1747	0	0		1	84	1.35802e-06	84	2.71604e-06	84	3.23338e-08	3.2401e-08
		0.9916	1752	0	1752	0	1752	0	0		1	85	1.37419e-06	85	2.74838e-06	85	3.23338e-08	3.2401e-08
		0.9915	1762	0	1762	0	1762	0	0		1	86	1.39035e-06	86	2.78071e-06	86	3.23338e-08	3.2401e-08
		0.9914	1765	0	1765	0	1765	0	0		1	87	1.40652e-06	87	2.81304e-06	87	3.23338e-08	3.2401e-08
		0.9913	1769	0	1769	0	1769	0	0		1	88	1.42269e-06	88	2.84538e-06	88	3.23338e-08	3.2401e-08
		0.9912	1777	0	1777	0	1777	0	0		1	89	1.43886e-06	89	2.87771e-06	89	3.23338e-08	3.2401e-08
		0.9911	1781	0	1781	0	1781	0	0		1	90	1.45502e-06	90	2.91005e-06	90	3.23338e-08	3.2401e-08
		0.991	1787	0	1787	0	1787	0	0		1	91	1.47119e-06	91	2.94238e-06	91	3.23338e-08	3.2401e-08
		0.9909	1795	0	1795	0	1795	0	0		1	92	1.48736e-06	92	2.97471e-06	92	3.23338e-08	3.2401e-08
		0.9908	1798	0	1798	0	1798	0	0		1	93	1.50352e-06	93	3.00705e-06	93	3.23338e-08	3.2401e-08
		0.9907	1800	0	1800	0	1800	0	0		1	94	1.51969e-06	94	3.03938e-06	94	3.23339e-08	3.2401e-08
		0.9906	1806	0	1806	0	1806	0	0		1	95	1.53586e-06	95	3.07172e-06	95	3.23339e-08	3.2401e-08
		0.9905	1812	0	1812	0	1812	0	0		1	96	1.55203e-06	96	3.10405e-06	96	3.23339e-08	3.2401e-08
		0.9904	1814	0	1814	0	1814	0	0		1	97	1.56819e-06	97	3.13638e-06	97	3.23339e-08	3.2401e-08
		0.9903	1818	0	1818	0	1818	0	0		1	98	1.58436e-06	98	3.16872e-06	98	3.23339e-08	3.2401e-08
		0.9902	1821	0	1821	0	1821	0	0		1	99	1.60053e-06	99	3.20105e-06	99	3.23339e-08	3.2401e-08
		0.9901	1826	0	1826	0	1826	0	0		1	100	1.61669e-06	100	3.23339e-06	100	3.23339e-08	3.2401e-08
		0.99	1831	0	1831	0	1831	0	0		1	101	1.63286e-06	101	3.26572e-06	101	3.23339e-08	3.2401e-08
		0.9899	1834	0	1834	0	1834	0	0		1	102	1.64903e-06	102	3.29806e-06	102	3.23339e-08	3.2401e-08
		0.9898	1841	0	1841	0	1841	0	0		1	103	1.66519e-06	103	3.33039e-06	103	3.23339e-08	3.2401e-08
		0.9897	1848	0	1848	0	1848	0	0		1	104	1.68136e-06	104	3.36272e-06	104	3.23339e-08	3.2401e-08
		0.9896	1852	0	1852	0	1852	0	0		1	105	1.69753e-06	105	3.39506e-06	105	3.23339e-08	3.2401e-08
		0.9895	1855	0	1855	0	1855	0	0		1	106	1.7137e-06	106	3.42739e-06	106	3.23339e-08	3.2401e-08
		0.9894	1857	0	1857	0	1857	0	0		1	107	1.72986e-06	107	3.45973e-06	107	3.23339e-08	3.2401e-08
		0.9893	1860	0	1860	0	1860	0	0		1	108	1.74603e-06	108	3.49206e-06	108	3.23339e-08	3.2401e-08
		0.9892	1865	0	1865	0	1865	0	0		1	109	1.7622e-06	109	3.52439e-06	109	3.23339e-08	3.2401e-08
		0.9891	1866	0	1866	0	1866	0	0		1	110	1.77836e-06	110	3.55673e-06	110	3.23339e-08	3.2401e-08
		0.9889	1871	0	1871	0	1871	0	0		1	111	1.79453e-06	111	3.58906e-06	111	3.23339e-08	3.2401e-08
		0.9888	1874	0	1874	0	1874	0	0		1	112	1.8107e-06	112	3.6214e-06	112	3.23339e-08	3.2401e-08
		0.9887	1881	0	1881	0	1881	0	0		1	113	1.82687e-06	113	3.65373e-06	113	3.23339e-08	3.2401e-08
		0.9886	1882	0	1882	0	1882	0	0		1	114	1.84303e-06	114	3.68607e-06	114	3.23339e-08	3.2401e-08
		0.9885	1887	0	1887	0	1887	0	0		1	115	1.8592e-06	115	3.7184e-06	115	3.23339e-08	3.2401e-08
		0.9883	1889	0	1889	0	1889	0	0		1	116	1.87537e-06	116	3.75073e-06	116	3.23339e-08	3.2401e-08
		0.9882	1891	0	1891	0	1891	0	0		1	117	1.89153e-06	117	3.78307e-06	117	3.23339e-08	3.2401e-08
		0.9881	1894	0	1894	0	1894	0	0		1	118	1.9077e-06	118	3.8154e-06	118	3.23339e-08	3.2401e-08
		0.988	1895	0	1895	0	1895	0	0		1	119	1.92387e-06	119	3.84774e-06	119	3.23339e-08	3.2401e-08
		0.9879	1898	0	1898	0	1898	0	0		1	120	1.94004e-06	120	3.88007e-06	120	3.23339e-08	3.2401e-08
		0.9878	1901	0	1901	0	1901	0	0		1	121	1.9562e-06	121	3.91241e-06	121	3.23339e-08	3.2401e-08
		0.9877	1903	0	1903	0	1903	0	0		1	122	1.97237e-06	122	3.94474e-06	122	3.23339e-08	3.2401e-08
		0.9876	1905	1	1904	2	1906	0.00104932	0.00103896		1	123	1.98854e-06	123	3.97707e-06	123	3.23339e-08	3.2401e-08
		0.9875	1906	1	1905	2	1907	0.00104877	0.00103896		1	124	2.0047e-06	124	4.00941e-06	124	3.23339e-08	3.2401e-08
		0.9874	1912	1	1911	2	1913	0.00104548	0.00103896		1	125	2.02087e-06	125	4.04174e-06	125	3.23339e-08	3.2401e-08
		0.9873	1915	1	1914	2	1916	0.00104384	0.00103896		1	126	2.03704e-06	126	4.07408e-06	126	3.23339e-08	3.2401e-08
		0.9871	1916	1	1915	2	1917	0.0010433	0.00103896		1	127	2.05321e-06	127	4.10641e-06	127	3.23339e-08	3.2401e-08
		0.987	1919	1	1918	2	1920	0.00104167	0.00103896		1	128	2.06937e-06	128	4.13875e-06	128	3.2334e-08	3.2401e-08
		0.9869	1922	1	1921	2	1923	0.00104004	0.00103896		1	129	2.08554e-06	129	4.17108e-06	129	3.2334e-08	3.2401e-08
		0.9868	1924	1	1923	2	1925	0.00103896	0.00103896		1	130	2.10171e-06	130	4.20341e-06	130	3.2334e-08	3.2401e-08
		0.9867	1925	2	1923	4	1927	0.00207577	0.00205761		1	131	2.11787e-06	131	4.23575e-06	131	3.2334e-08	3.2401e-08
		0.9865	1926	2	1924	4	1928	0.00207469	0.00205761		1	132	2.13404e-06	132	4.26808e-06	132	3.2334e-08	3.2401e-08
		0.9864	1929	2	1927	4	1931	0.00207147	0.00205761		1	133	2.15021e-06	133	4.30042e-06	133	3.2334e-08	3.2401e-08
		0.9863	1930	2	1928	4	1932	0.00207039	0.00205761		1	134	2.16638e-06	134	4.33275e-06	134	3.2334e-08	3.2401e-08
		0.9862	1934	2	1932	4	1936	0.00206612	0.00205761		1	135	2.18254e-06	135	4.36509e-06	135	3.2334e-08	3.2401e-08
		0.9861	1935	2	1933	4	1937	0.00206505	0.00205761		1	136	2.19871e-06	136	4.39742e-06	136	3.2334e-08	3.2401e-08
		0.986	1937	2	1935	4	1939	0.00206292	0.00205761		1	137	2.21488e-06	137	4.42975e-06	137	3.2334e-08	3.2401e-08
		0.9859	1938	2	1936	4	1940	0.00206186	0.00205761		1	138	2.23104e-06	138	4.46209e-06	138	3.2334e-08	3.2401e-08
		0.9858	1940	2	1938	4	1942	0.00205973	0.00205761		1	139	2.24721e-06	139	4.49442e-06	139	3.2334e-08	3.2401e-08
		0.9857	1942	2	1940	4	1944	0.00205761	0.00205761		1	140	2.26338e-06	140	4.52676e-06	140	3.2334e-08	3.2401e-08
		0.9856	1945	3	1942	6	1948	0.00308008	0.00287494		1	141	2.27955e-06	141	4.55909e-06	141	3.2334e-08	3.2401e-08
		0.9855	1947	3	1944	6	1950	0.00307692	0.00287494		1	142	2.29571e-06	142	4.59143e-06	142	3.2334e-08	3.2401e-08
		0.9854	1948	3	1945	6	1951	0.00307535	0.00287494		1	143	2.31188e-06	143	4.62376e-06	143	3.2334e-08	3.2401e-08
		0.9853	1950	3	1947	6	1953	0.0030722	0.00287494		1	144	2.32805e-06	144	4.6561e-06	144	3.2334e-08	3.2401e-08
		0.9852	1952	3	1949	6	1955	0.00306905	0.00287494		1	145	2.34422e-06	145	4.68843e-06	145	3.2334e-08	3.2401e-08
		0.9851	1955	3	1952	6	1958	0.00306435	0.00287494		1	146	2.36038e-06	146	4.72076e-06	146	3.2334e-08	3.2401e-08
		0.985	1956	3	1953	6	1959	0.00306279	0.00287494		1	147	2.37655e-06	147	4.7531e-06	147	3.2334e-08	3.2401e-08
		0.9849	1959	3	1956	6	1962	0.0030581	0.00287494		1	148	2.39272e-06	148	4.78543e-06	148	3.2334e-08	3.2401e-08
		0.9848	1962	3	1959	6	1965	0.00305344	0.00287494		1	149	2.40888e-06	149	4.81777e-06	149	3.2334e-08	3.2401e-08
		0.9847	1963	3	1960	6	1966	0.00305188	0.00287494		1	150	2.42505e-06	150	4.8501e-06	150	3.2334e-08	3.2401e-08
		0.9846	1968	3	1965	6	1971	0.00304414	0.00287494		1	151	2.44122e-06	151	4.88244e-06	151	3.2334e-08	3.2401e-08
		0.9845	1971	3	1968	6	1974	0.00303951	0.00287494		1	152	2.45739e-06	152	4.91477e-06	152	3.2334e-08	3.2401e-08
		0.9844	1974	3	1971	6	1977	0.0030349	0.00287494		1	153	2.47355e-06	153	4.94711e-06	153	3.2334e-08	3.2401e-08
		0.9843	1975	3	1972	6	1978	0.00303337	0.00287494		1	154	2.48972e-06	154	4.97944e-06	154	3.2334e-08	3.2401e-08
		0.9842	1977	3	1974	6	1980	0.0030303	0.00287494		1	155	2.50589e-06	155	5.01177e-06	155	3.2334e-08	3.2401e-08
		0.9841	1980	3	1977	6	1983	0.00302572	0.00287494		1	156	2.52205e-06	156	5.04411e-06	156	3.2334e-08	3.2401e-08
		0.984	1982	3	1979	6	1985	0.00302267	0.00287494		1	157	2.53822e-06	157	5.07644e-06	157	3.2334e-08	3.2401e-08
		0.9838	1983	3	1980	6	1986	0.00302115	0.00287494		1	158	2.55439e-06	158	5.10878e-06	158	3.2334e-08	3.2401e-08
		0.9837	1985	3	1982	6	1988	0.00301811	0.00287494		1	159	2.57056e-06	159	5.14111e-06	159	3.2334e-08	3.2401e-08
		0.9836	1989	3	1986	6	1992	0.00301205	0.00287494		1	160	2.58672e-06	160	5.17345e-06	160	3.2334e-08	3.2401e-08
		0.9835	1990	3	1987	6	1993	0.00301054	0.00287494		1	161	2.60289e-06	161	5.20578e-06	161	3.2334e-08	3.2401e-08
		0.9834	1991	3	1988	6	1994	0.00300903	0.00287494		1	162	2.61906e-06	162	5.23812e-06	162	3.2334e-08	3.2401e-08
		0.9833	1996	3	1993	6	1999	0.0030015	0.00287494		1	163	2.63523e-06	163	5.27045e-06	163	3.23341e-08	3.2401e-08
		0.9832	1997	3	1994	6	2000	0.003	0.00287494		1	164	2.65139e-06	164	5.30279e-06	164	3.23341e-08	3.2401e-08
		0.9831	1998	3	1995	6	2001	0.0029985	0.00287494		1	165	2.66756e-06	165	5.33512e-06	165	3.23341e-08	3.2401e-08
		0.9829	2000	3	1997	6	2003	0.00299551	0.00287494		1	166	2.68373e-06	166	5.36745e-06	166	3.23341e-08	3.2401e-08
		0.9828	2002	3	1999	6	2005	0.00299252	0.00287494		1	167	2.69989e-06	167	5.39979e-06	167	3.23341e-08	3.2401e-08
		0.9827	2004	3	2001	6	2007	0.00298954	0.00287494		1	168	2.71606e-06	168	5.43212e-06	168	3.23341e-08	3.2401e-08
		0.9826	2005	3	2002	6	2008	0.00298805	0.00287494		1	169	2.73223e-06	169	5.46446e-06	169	3.23341e-08	3.2401e-08
		0.9825	2006	3	2003	6	2009	0.00298656	0.00287494		1	170	2.7484e-06	170	5.49679e-06	170	3.23341e-08	3.2401e-08
		0.9824	2007	3	2004	6	2010	0.00298507	0.00287494		1	171	2.76456e-06	171	5.52913e-06	171	3.23341e-08	3.2401e-08
		0.9823	2008	3	2005	6	2011	0.00298359	0.00287494		1	172	2.78073e-06	172	5.56146e-06	172	3.23341e-08	3.2401e-08
		0.9822	2012	3	2009	6	2015	0.00297767	0.00287494		1	173	2.7969e-06	173	5.5938e-06	173	3.23341e-08	3.2401e-08
		0.9821	2014	3	2011	6	2017	0.00297471	0.00287494		1	174	2.81307e-06	174	5.62613e-06	174	3.23341e-08	3.2401e-08
		0.982	2018	3	2015	6	2021	0.00296883	0.00287494		1	175	2.82923e-06	175	5.65847e-06	175	3.23341e-08	3.2401e-08
		0.9818	2020	3	2017	6	2023	0.00296589	0.00287494		1	176	2.8454e-06	176	5.6908e-06	176	3.23341e-08	3.2401e-08
		0.9817	2022	3	2019	6	2025	0.00296296	0.00287494		1	177	2.86157e-06	177	5.72313e-06	177	3.23341e-08	3.2401e-08
		0.9814	2024	3	2021	6	2027	0.00296004	0.00287494		1	178	2.87773e-06	178	5.75547e-06	178	3.23341e-08	3.2401e-08
		0.9813	2028	3	2025	6	2031	0.00295421	0.00287494		1	179	2.8939e-06	179	5.7878e-06	179	3.23341e-08	3.2401e-08
		0.9812	2029	3	2026	6	2032	0.00295276	0.00287494		1	180	2.91007e-06	180	5.82014e-06	180	3.23341e-08	3.2401e-08
		0.9811	2031	3	2028	6	2034	0.00294985	0.00287494		1	181	2.92624e-06	181	5.85247e-06	181	3.23341e-08	3.2401e-08
		0.981	2036	3	2033	6	2039	0.00294262	0.00287494		1	182	2.9424e-06	182	5.88481e-06	182	3.23341e-08	3.2401e-08
		0.9809	2037	3	2034	6	2040	0.00294118	0.00287494		1	183	2.95857e-06	183	5.91714e-06	183	3.23341e-08	3.2401e-08
		0.9808	2038	3	2035	6	2041	0.00293974	0.00287494		1	184	2.97474e-06	184	5.94948e-06	184	3.23341e-08	3.2401e-08
		0.9807	2039	3	2036	6	2042	0.0029383	0.00287494		1	185	2.99091e-06	185	5.98181e-06	185	3.23341e-08	3.2401e-08
		0.9806	2041	3	2038	6	2044	0.00293542	0.00287494		1	186	3.00707e-06	186	6.01415e-06	186	3.23341e-08	3.2401e-08
		0.9805	2043	3	2040	6	2046	0.00293255	0.00287494		1	187	3.02324e-06	187	6.04648e-06	187	3.23341e-08	3.2401e-08
		0.9803	2045	3	2042	6	2048	0.00292969	0.00287494		1	188	3.03941e-06	188	6.07882e-06	188	3.23341e-08	3.2401e-08
		0.9802	2048	3	2045	6	2051	0.0029254	0.00287494		1	189	3.05558e-06	189	6.11115e-06	189	3.23341e-08	3.2401e-08
		0.9801	2049	3	2046	6	2052	0.00292398	0.00287494		1	190	3.07174e-06	190	6.14348e-06	190	3.23341e-08	3.2401e-08
		0.98	2050	3	2047	6	2053	0.00292255	0.00287494		1	191	3.08791e-06	191	6.17582e-06	191	3.23341e-08	3.2401e-08
		0.9799	2055	3	2052	6	2058	0.00291545	0.00287494		1	192	3.10408e-06	192	6.20815e-06	192	3.23341e-08	3.2401e-08
		0.9798	2056	3	2053	6	2059	0.00291404	0.00287494		1	193	3.12024e-06	193	6.24049e-06	193	3.23341e-08	3.2401e-08
		0.9797	2059	3	2056	6	2062	0.0029098	0.00287494		1	194	3.13641e-06	194	6.27282e-06	194	3.23341e-08	3.2401e-08
		0.9796	2060	3	2057	6	2063	0.00290839	0.00287494		1	195	3.15258e-06	195	6.30516e-06	195	3.23341e-08	3.2401e-08
		0.9795	2062	3	2059	6	2065	0.00290557	0.00287494		1	196	3.16875e-06	196	6.33749e-06	196	3.23341e-08	3.2401e-08
		0.9794	2063	3	2060	6	2066	0.00290416	0.00287494		1	197	3.18491e-06	197	6.36983e-06	197	3.23342e-08	3.2401e-08
		0.9793	2065	3	2062	6	2068	0.00290135	0.00287494		1	198	3.20108e-06	198	6.40216e-06	198	3.23342e-08	3.2401e-08
		0.9791	2068	3	2065	6	2071	0.00289715	0.00287494		1	199	3.21725e-06	199	6.4345e-06	199	3.23342e-08	3.2401e-08
		0.979	2070	3	2067	6	2073	0.00289436	0.00287494		1	200	3.23342e-06	200	6.46683e-06	200	3.23342e-08	3.2401e-08
		0.9788	2071	3	2068	6	2074	0.00289296	0.00287494		1	201	3.24958e-06	201	6.49917e-06	201	3.23342e-08	3.2401e-08
		0.9786	2073	3	2070	6	2076	0.00289017	0.00287494		1	202	3.26575e-06	202	6.5315e-06	202	3.23342e-08	3.2401e-08
		0.9785	2074	3	2071	6	2077	0.00288878	0.00287494		1	203	3.28192e-06	203	6.56384e-06	203	3.23342e-08	3.2401e-08
		0.9784	2076	3	2073	6	2079	0.002886	0.00287494		1	204	3.29809e-06	204	6.59617e-06	204	3.23342e-08	3.2401e-08
		0.9783	2077	3	2074	6	2080	0.00288462	0.00287494		1	205	3.31425e-06	205	6.62851e-06	205	3.23342e-08	3.2401e-08
		0.9782	2079	3	2076	6	2082	0.00288184	0.00287494		1	206	3.33042e-06	206	6.66084e-06	206	3.23342e-08	3.2401e-08
		0.9781	2082	3	2079	6	2085	0.0028777	0.00287494		1	207	3.34659e-06	207	6.69318e-06	207	3.23342e-08	3.2401e-08
		0.978	2083	3	2080	6	2086	0.00287632	0.00287494		1	208	3.36276e-06	208	6.72551e-06	208	3.23342e-08	3.2401e-08
		0.9777	2084	3	2081	6	2087	0.00287494	0.00287494		1	209	3.37892e-06	209	6.75785e-06	209	3.23342e-08	3.2401e-08
		0.9775	2085	4	2081	8	2089	0.00382958	0.00368664		1	210	3.39509e-06	210	6.79018e-06	210	3.23342e-08	3.2401e-08
		0.9774	2088	4	2084	8	2092	0.00382409	0.00368664		1	211	3.41126e-06	211	6.82251e-06	211	3.23342e-08	3.2401e-08
		0.9773	2089	4	2085	8	2093	0.00382226	0.00368664		1	212	3.42742e-06	212	6.85485e-06	212	3.23342e-08	3.2401e-08
		0.9771	2090	4	2086	8	2094	0.00382044	0.00368664		1	213	3.44359e-06	213	6.88718e-06	213	3.23342e-08	3.2401e-08
		0.977	2092	4	2088	8	2096	0.00381679	0.00368664		1	214	3.45976e-06	214	6.91952e-06	214	3.23342e-08	3.2401e-08
		0.9769	2096	4	2092	8	2100	0.00380952	0.00368664		1	215	3.47593e-06	215	6.95185e-06	215	3.23342e-08	3.2401e-08
		0.9768	2097	4	2093	8	2101	0.00380771	0.00368664		1	216	3.49209e-06	216	6.98419e-06	216	3.23342e-08	3.2401e-08
		0.9765	2098	4	2094	8	2102	0.0038059	0.00368664		1	217	3.50826e-06	217	7.01652e-06	217	3.23342e-08	3.2401e-08
		0.9764	2100	4	2096	8	2104	0.00380228	0.00368664		1	218	3.52443e-06	218	7.04886e-06	218	3.23342e-08	3.2401e-08
		0.9763	2102	4	2098	8	2106	0.00379867	0.00368664		1	219	3.5406e-06	219	7.08119e-06	219	3.23342e-08	3.2401e-08
		0.9762	2104	4	2100	8	2108	0.00379507	0.00368664		1	220	3.55676e-06	220	7.11353e-06	220	3.23342e-08	3.2401e-08
		0.9759	2105	4	2101	8	2109	0.00379327	0.00368664		1	221	3.57293e-06	221	7.14586e-06	221	3.23342e-08	3.2401e-08
		0.9758	2108	4	2104	8	2112	0.00378788	0.00368664		1	222	3.5891e-06	222	7.1782e-06	222	3.23342e-08	3.2401e-08
		0.9756	2114	4	2110	8	2118	0.00377715	0.00368664		1	223	3.60527e-06	223	7.21053e-06	223	3.23342e-08	3.2401e-08
		0.9755	2116	4	2112	8	2120	0.00377358	0.00368664		1	224	3.62143e-06	224	7.24287e-06	224	3.23342e-08	3.2401e-08
		0.9754	2117	4	2113	8	2121	0.00377181	0.00368664		1	225	3.6376e-06	225	7.2752e-06	225	3.23342e-08	3.2401e-08
		0.9753	2120	4	2116	8	2124	0.00376648	0.00368664		1	226	3.65377e-06	226	7.30754e-06	226	3.23342e-08	3.2401e-08
		0.9752	2122	4	2118	8	2126	0.00376294	0.00368664		1	227	3.66994e-06	227	7.33987e-06	227	3.23343e-08	3.2401e-08
		0.9751	2124	4	2120	8	2128	0.0037594	0.00368664		1	228	3.68611e-06	228	7.37221e-06	228	3.23343e-08	3.2401e-08
		0.975	2125	4	2121	8	2129	0.00375763	0.00368664		1	229	3.70227e-06	229	7.40455e-06	229	3.23343e-08	3.2401e-08
		0.9748	2128	4	2124	8	2132	0.00375235	0.00368664		1	230	3.71844e-06	230	7.43688e-06	230	3.23343e-08	3.2401e-08
		0.9746	2129	4	2125	8	2133	0.00375059	0.00368664		1	231	3.73461e-06	231	7.46922e-06	231	3.23343e-08	3.2401e-08
		0.9745	2130	4	2126	8	2134	0.00374883	0.00368664		1	232	3.75078e-06	232	7.50155e-06	232	3.23343e-08	3.2401e-08
		0.9743	2132	4	2128	8	2136	0.00374532	0.00368664		1	233	3.76694e-06	233	7.53389e-06	233	3.23343e-08	3.2401e-08
		0.9742	2133	4	2129	8	2137	0.00374357	0.00368664		1	234	3.78311e-06	234	7.56622e-06	234	3.23343e-08	3.2401e-08
		0.9741	2134	4	2130	8	2138	0.00374181	0.00368664		1	235	3.79928e-06	235	7.59856e-06	235	3.23343e-08	3.2401e-08
		0.974	2135	4	2131	8	2139	0.00374007	0.00368664		1	236	3.81545e-06	236	7.6309e-06	236	3.23343e-08	3.2401e-08
		0.9737	2136	4	2132	8	2140	0.00373832	0.00368664		1	237	3.83162e-06	237	7.66323e-06	237	3.23343e-08	3.2401e-08
		0.9736	2137	4	2133	8	2141	0.00373657	0.00368664		1	238	3.84778e-06	238	7.69557e-06	238	3.23343e-08	3.2401e-08
		0.9735	2138	4	2134	8	2142	0.00373483	0.00368664		1	239	3.86395e-06	239	7.7279e-06	239	3.23343e-08	3.2401e-08
		0.9732	2139	4	2135	8	2143	0.00373308	0.00368664		1	240	3.88012e-06	240	7.76024e-06	240	3.23343e-08	3.2401e-08
		0.973	2143	4	2139	8	2147	0.00372613	0.00368664		1	241	3.89629e-06	241	7.79258e-06	241	3.23343e-08	3.2401e-08
		0.9729	2144	4	2140	8	2148	0.00372439	0.00368664		1	242	3.91246e-06	242	7.82491e-06	242	3.23344e-08	3.2401e-08
		0.9727	2147	4	2143	8	2151	0.0037192	0.00368664		1	243	3.92863e-06	243	7.85725e-06	243	3.23344e-08	3.2401e-08
		0.9726	2148	4	2144	8	2152	0.00371747	0.00368664		1	244	3.94479e-06	244	7.88959e-06	244	3.23344e-08	3.2401e-08
		0.9725	2149	4	2145	8	2153	0.00371575	0.00368664		1	245	3.96096e-06	245	7.92193e-06	245	3.23344e-08	3.2401e-08
		0.9723	2151	4	2147	8	2155	0.0037123	0.00368664		1	246	3.97713e-06	246	7.95427e-06	246	3.23344e-08	3.2401e-08
		0.9721	2152	4	2148	8	2156	0.00371058	0.00368664		1	247	3.9933e-06	247	7.9866e-06	247	3.23344e-08	3.2401e-08
		0.972	2153	4	2149	8	2157	0.00370885	0.00368664		1	248	4.00947e-06	248	8.01894e-06	248	3.23345e-08	3.2401e-08
		0.9719	2154	4	2150	8	2158	0.00370714	0.00368664		1	249	4.02564e-06	249	8.05128e-06	249	3.23345e-08	3.2401e-08
		0.9718	2155	4	2151	8	2159	0.00370542	0.00368664		1	250	4.04181e-06	250	8.08362e-06	250	3.23345e-08	3.2401e-08
		0.9717	2156	4	2152	8	2160	0.0037037	0.00368664		1	251	4.05798e-06	251	8.11596e-06	251	3.23345e-08	3.2401e-08
		0.9716	2157	4	2153	8	2161	0.00370199	0.00368664		1	252	4.07415e-06	252	8.14831e-06	252	3.23345e-08	3.2401e-08
		0.9715	2162	4	2158	8	2166	0.00369344	0.00368664		1	253	4.09032e-06	253	8.18065e-06	253	3.23346e-08	3.2401e-08
		0.9714	2163	4	2159	8	2167	0.00369174	0.00368664		1	254	4.1065e-06	254	8.21299e-06	254	3.23346e-08	3.2401e-08
		0.9712	2165	4	2161	8	2169	0.00368834	0.00368664		1	255	4.12267e-06	255	8.24533e-06	255	3.23346e-08	3.2401e-08
		0.9711	2166	4	2162	8	2170	0.00368664	0.00368664		1	256	4.13884e-06	256	8.27768e-06	256	3.23347e-08	3.2401e-08
		0.9709	2167	5	2162	10	2172	0.00460405	0.00460405		1	257	4.15501e-06	257	8.31002e-06	257	3.23347e-08	3.2401e-08
		0.9708	2170	6	2164	12	2176	0.00551471	0.00550206		1	258	4.17118e-06	258	8.34237e-06	258	3.23348e-08	3.2401e-08
		0.9707	2172	6	2166	12	2178	0.00550964	0.00550206		1	259	4.18736e-06	259	8.37472e-06	259	3.23348e-08	3.2401e-08
		0.9705	2173	6	2167	12	2179	0.00550711	0.00550206		1	260	4.20353e-06	260	8.40707e-06	260	3.23349e-08	3.2401e-08
		0.9703	2174	6	2168	12	2180	0.00550459	0.00550206		1	261	4.21971e-06	261	8.43942e-06	261	3.23349e-08	3.2401e-08
		0.9701	2175	6	2169	12	2181	0.00550206	0.00550206		1	262	4.23588e-06	262	8.47177e-06	262	3.2335e-08	3.2401e-08
		0.97	2175	7	2168	14	2182	0.00641613	0.0063234		1	263	4.25206e-06	263	8.50412e-06	263	3.23351e-08	3.2401e-08
		0.9698	2177	7	2170	14	2184	0.00641026	0.0063234		1	264	4.26824e-06	264	8.53648e-06	264	3.23351e-08	3.2401e-08
		0.9697	2178	7	2171	14	2185	0.00640732	0.0063234		1	265	4.28442e-06	265	8.56884e-06	265	3.23352e-08	3.2401e-08
		0.9693	2182	7	2175	14	2189	0.00639561	0.0063234		1	266	4.3006e-06	266	8.6012e-06	266	3.23353e-08	3.2401e-08
		0.9691	2186	7	2179	14	2193	0.00638395	0.0063234		1	267	4.31678e-06	267	8.63356e-06	267	3.23354e-08	3.2401e-08
		0.969	2188	7	2181	14	2195	0.00637813	0.0063234		1	268	4.33296e-06	268	8.66592e-06	268	3.23355e-08	3.2401e-08
		0.9688	2189	7	2182	14	2196	0.00637523	0.0063234		1	269	4.34915e-06	269	8.69829e-06	269	3.23357e-08	3.2401e-08
		0.9686	2190	7	2183	14	2197	0.00637233	0.0063234		1	270	4.36533e-06	270	8.73066e-06	270	3.23358e-08	3.2401e-08
		0.9685	2191	7	2184	14	2198	0.00636943	0.0063234		1	271	4.38152e-06	271	8.76304e-06	271	3.23359e-08	3.2401e-08
		0.9684	2193	7	2186	14	2200	0.00636364	0.0063234		1	272	4.39771e-06	272	8.79541e-06	272	3.23361e-08	3.2401e-08
		0.9682	2198	7	2191	14	2205	0.00634921	0.0063234		1	273	4.4139e-06	273	8.8278e-06	273	3.23362e-08	3.2401e-08
		0.9681	2199	7	2192	14	2206	0.00634633	0.0063234		1	274	4.43009e-06	274	8.86018e-06	274	3.23364e-08	3.2401e-08
		0.968	2201	7	2194	14	2208	0.00634058	0.0063234		1	275	4.44629e-06	275	8.89257e-06	275	3.23366e-08	3.2401e-08
		0.9679	2203	7	2196	14	2210	0.00633484	0.0063234		1	276	4.46248e-06	276	8.92497e-06	276	3.23368e-08	3.2401e-08
		0.9677	2204	7	2197	14	2211	0.00633198	0.0063234		1	277	4.47868e-06	277	8.95737e-06	277	3.23371e-08	3.2401e-08
		0.9674	2205	7	2198	14	2212	0.00632911	0.0063234		1	278	4.49489e-06	278	8.98978e-06	278	3.23373e-08	3.2401e-08
		0.9673	2206	7	2199	14	2213	0.00632625	0.0063234		1	279	4.51109e-06	279	9.02219e-06	279	3.23376e-08	3.2401e-08
		0.9672	2207	7	2200	14	2214	0.0063234	0.0063234		1	280	4.5273e-06	280	9.05461e-06	280	3.23379e-08	3.2401e-08
		0.967	2209	8	2201	16	2217	0.00721696	0.00716204		1	281	4.54352e-06	281	9.08704e-06	281	3.23382e-08	3.2401e-08
		0.9669	2211	8	2203	16	2219	0.00721046	0.00716204		1	282	4.55974e-06	282	9.11947e-06	282	3.23386e-08	3.2401e-08
		0.9662	2212	8	2204	16	2220	0.00720721	0.00716204		1	283	4.57596e-06	283	9.15192e-06	283	3.23389e-08	3.2401e-08
		0.9661	2215	8	2207	16	2223	0.00719748	0.00716204		1	284	4.59218e-06	284	9.18437e-06	284	3.23393e-08	3.2401e-08
		0.966	2216	8	2208	16	2224	0.00719424	0.00716204		1	285	4.60842e-06	285	9.21683e-06	285	3.23398e-08	3.2401e-08
		0.9659	2217	8	2209	16	2225	0.00719101	0.00716204		1	286	4.62465e-06	286	9.24931e-06	286	3.23402e-08	3.2401e-08
		0.9658	2218	8	2210	16	2226	0.00718778	0.00716204		1	287	4.6409e-06	287	9.28179e-06	287	3.23407e-08	3.2401e-08
		0.9656	2220	8	2212	16	2228	0.00718133	0.00716204		1	288	4.65715e-06	288	9.31429e-06	288	3.23413e-08	3.2401e-08
		0.9654	2221	8	2213	16	2229	0.00717811	0.00716204		1	289	4.6734e-06	289	9.3468e-06	289	3.23419e-08	3.2401e-08
		0.9653	2222	8	2214	16	2230	0.00717489	0.00716204		1	290	4.68966e-06	290	9.37933e-06	290	3.23425e-08	3.2401e-08
		0.9652	2223	8	2215	16	2231	0.00717167	0.00716204		1	291	4.70593e-06	291	9.41187e-06	291	3.23432e-08	3.2401e-08
		0.9651	2225	8	2217	16	2233	0.00716525	0.00716204		1	292	4.72221e-06	292	9.44443e-06	292	3.23439e-08	3.2401e-08
		0.965	2226	8	2218	16	2234	0.00716204	0.00716204		1	293	4.7385e-06	293	9.477e-06	293	3.23447e-08	3.2401e-08
		0.9649	2227	9	2218	18	2236	0.00805009	0.0079858		1	294	4.7548e-06	294	9.5096e-06	294	3.23456e-08	3.2401e-08
		0.9648	2228	9	2219	18	2237	0.00804649	0.0079858		1	295	4.77111e-06	295	9.54221e-06	295	3.23465e-08	3.2401e-08
		0.9644	2229	9	2220	18	2238	0.0080429	0.0079858		1	296	4.78742e-06	296	9.57485e-06	296	3.23475e-08	3.2401e-08
		0.9641	2231	9	2222	18	2240	0.00803571	0.0079858		1	297	4.80375e-06	297	9.60751e-06	297	3.23485e-08	3.2401e-08
		0.964	2232	9	2223	18	2241	0.00803213	0.0079858		1	298	4.8201e-06	298	9.64019e-06	298	3.23496e-08	3.2401e-08
		0.9638	2233	9	2224	18	2242	0.00802855	0.0079858		1	299	4.83645e-06	299	9.6729e-06	299	3.23508e-08	3.2401e-08
		0.9636	2234	9	2225	18	2243	0.00802497	0.0079858		1	300	4.85282e-06	300	9.70564e-06	300	3.23521e-08	3.2401e-08
		0.9634	2235	9	2226	18	2244	0.00802139	0.0079858		1	301	4.86921e-06	301	9.73841e-06	301	3.23535e-08	3.2401e-08
		0.9632	2236	9	2227	18	2245	0.00801782	0.0079858		1	302	4.88561e-06	302	9.77122e-06	302	3.2355e-08	3.2401e-08
		0.9631	2238	9	2229	18	2247	0.00801068	0.0079858		1	303	4.90203e-06	303	9.80405e-06	303	3.23566e-08	3.2401e-08
		0.963	2241	9	2232	18	2250	0.008	0.0079858		1	304	4.91846e-06	304	9.83693e-06	304	3.23583e-08	3.2401e-08
		0.9627	2243	9	2234	18	2252	0.0079929	0.0079858		1	305	4.93492e-06	305	9.86984e-06	305	3.23601e-08	3.2401e-08
		0.9626	2244	9	2235	18	2253	0.00798935	0.0079858		1	306	4.9514e-06	306	9.9028e-06	306	3.23621e-08	3.2401e-08
		0.9625	2245	9	2236	18	2254	0.0079858	0.0079858		1	307	4.9679e-06	307	9.9358e-06	307	3.23642e-08	3.2401e-08
		0.9621	2246	10	2236	20	2256	0.00886525	0.00879894		1	308	4.98442e-06	308	9.96885e-06	308	3.23664e-08	3.2401e-08
		0.9619	2247	10	2237	20	2257	0.00886132	0.00879894		1	309	5.00097e-06	309	1.00019e-05	309	3.23688e-08	3.2401e-08
		0.9618	2248	10	2238	20	2258	0.0088574	0.00879894		1	310	5.01755e-06	310	1.00351e-05	310	3.23713e-08	3.2401e-08
		0.9617	2250	10	2240	20	2260	0.00884956	0.00879894		1	311	5.03415e-06	311	1.00683e-05	311	3.2374e-08	3.2401e-08
		0.9615	2251	10	2241	20	2261	0.00884564	0.00879894		1	312	5.05079e-06	312	1.01016e-05	312	3.23769e-08	3.2401e-08
		0.9613	2252	10	2242	20	2262	0.00884173	0.00879894		1	313	5.06746e-06	313	1.01349e-05	313	3.23799e-08	3.2401e-08
		0.9611	2253	10	2243	20	2263	0.00883783	0.00879894		1	314	5.08416e-06	314	1.01683e-05	314	3.23832e-08	3.2401e-08
		0.9609	2254	10	2244	20	2264	0.00883392	0.00879894		1	315	5.1009e-06	315	1.02018e-05	315	3.23867e-08	3.2401e-08
		0.9608	2255	10	2245	20	2265	0.00883002	0.00879894		1	316	5.11768e-06	316	1.02354e-05	316	3.23903e-08	3.2401e-08
		0.9606	2256	10	2246	20	2266	0.00882613	0.00879894		1	317	5.13449e-06	317	1.0269e-05	317	3.23943e-08	3.2401e-08
		0.9604	2257	10	2247	20	2267	0.00882223	0.00879894		1	318	5.15136e-06	318	1.03027e-05	318	3.23985e-08	3.2401e-08
		0.9603	2258	10	2248	20	2268	0.00881834	0.00879894		1	319	5.16826e-06	319	1.03365e-05	319	3.24029e-08	3.2401e-08
		0.9602	2260	10	2250	20	2270	0.00881057	0.00879894		1	320	5.18522e-06	320	1.03704e-05	320	3.24076e-08	3.2401e-08
		0.9601	2261	10	2251	20	2271	0.00880669	0.00879894		1	321	5.20223e-06	321	1.04045e-05	321	3.24126e-08	3.2401e-08
		0.9599	2262	10	2252	20	2272	0.00880282	0.00879894		1	322	5.21929e-06	322	1.04386e-05	322	3.2418e-08	3.2401e-08
		0.9598	2263	10	2253	20	2273	0.00879894	0.00879894		1	323	5.23641e-06	323	1.04728e-05	323	3.24236e-08	3.2401e-08
		0.9596	2264	11	2253	22	2275	0.00967033	0.00959442		1	324	5.2536e-06	324	1.05072e-05	324	3.24296e-08	3.2401e-08
		0.9594	2267	11	2256	22	2278	0.00965759	0.00959442		1	325	5.27085e-06	325	1.05417e-05	325	3.2436e-08	3.2401e-08
		0.9593	2268	11	2257	22	2279	0.00965336	0.00959442		1	326	5.28816e-06	326	1.05763e-05	326	3.24427e-08	3.2401e-08
		0.9592	2269	11	2258	22	2280	0.00964912	0.00959442		1	327	5.30555e-06	327	1.06111e-05	327	3.24499e-08	3.2401e-08
		0.9591	2270	11	2259	22	2281	0.00964489	0.00959442		1	328	5.32302e-06	328	1.0646e-05	328	3.24574e-08	3.2401e-08
		0.9589	2272	11	2261	22	2283	0.00963644	0.00959442		1	329	5.34056e-06	329	1.06811e-05	329	3.24654e-08	3.2401e-08
		0.9588	2273	11	2262	22	2284	0.00963222	0.00959442		1	330	5.35819e-06	330	1.07164e-05	330	3.24739e-08	3.2401e-08
		0.9586	2274	11	2263	22	2285	0.00962801	0.00959442		1	331	5.37591e-06	331	1.07518e-05	331	3.24829e-08	3.2401e-08
		0.9583	2280	11	2269	22	2291	0.00960279	0.00959442		1	332	5.39373e-06	332	1.07875e-05	332	3.24924e-08	3.2401e-08
		0.9582	2281	11	2270	22	2292	0.0095986	0.00959442		1	333	5.41165e-06	333	1.08233e-05	333	3.25024e-08	3.2401e-08
		0.958	2282	11	2271	22	2293	0.00959442	0.00959442		1	334	5.42967e-06	334	1.08593e-05	334	3.2513e-08	3.2401e-08
		0.9579	2283	12	2271	24	2295	0.0104575	0.0103538		1	335	5.4478e-06	335	1.08956e-05	335	3.25242e-08	3.2401e-08
		0.9576	2284	12	2272	24	2296	0.010453	0.0103538		1	336	5.46605e-06	336	1.09321e-05	336	3.2536e-08	3.2401e-08
		0.9574	2285	12	2273	24	2297	0.0104484	0.0103538		1	337	5.48442e-06	337	1.09688e-05	337	3.25485e-08	3.2401e-08
		0.9573	2286	12	2274	24	2298	0.0104439	0.0103538		1	338	5.50293e-06	338	1.10059e-05	338	3.25617e-08	3.2401e-08
		0.9571	2287	12	2275	24	2299	0.0104393	0.0103538		1	339	5.52157e-06	339	1.10431e-05	339	3.25756e-08	3.2401e-08
		0.9568	2288	12	2276	24	2300	0.0104348	0.0103538		1	340	5.54035e-06	340	1.10807e-05	340	3.25903e-08	3.2401e-08
		0.9567	2290	12	2278	24	2302	0.0104257	0.0103538		1	341	5.55928e-06	341	1.11186e-05	341	3.26058e-08	3.2401e-08
		0.9565	2291	12	2279	24	2303	0.0104212	0.0103538		1	342	5.57837e-06	342	1.11567e-05	342	3.26221e-08	3.2401e-08
		0.9564	2292	12	2280	24	2304	0.0104167	0.0103538		1	343	5.59763e-06	343	1.11953e-05	343	3.26393e-08	3.2401e-08
		0.9562	2293	12	2281	24	2305	0.0104121	0.0103538		1	344	5.61707e-06	344	1.12341e-05	344	3.26574e-08	3.2401e-08
		0.9559	2294	12	2282	24	2306	0.0104076	0.0103538		1	345	5.63668e-06	345	1.12734e-05	345	3.26764e-08	3.2401e-08
		0.9558	2295	12	2283	24	2307	0.0104031	0.0103538		1	346	5.6565e-06	346	1.1313e-05	346	3.26965e-08	3.2401e-08
		0.9556	2296	12	2284	24	2308	0.0103986	0.0103538		1	347	5.67651e-06	347	1.1353e-05	347	3.27176e-08	3.2401e-08
		0.9555	2297	12	2285	24	2309	0.0103941	0.0103538		1	348	5.69674e-06	348	1.13935e-05	348	3.27399e-08	3.2401e-08
		0.9553	2298	12	2286	24	2310	0.0103896	0.0103538		1	349	5.71719e-06	349	1.14344e-05	349	3.27632e-08	3.2401e-08
		0.9552	2300	12	2288	24	2312	0.0103806	0.0103538		1	350	5.73787e-06	350	1.14757e-05	350	3.27878e-08	3.2401e-08
		0.9551	2302	12	2290	24	2314	0.0103717	0.0103538		1	351	5.7588e-06	351	1.15176e-05	351	3.28137e-08	3.2401e-08
		0.9549	2303	12	2291	24	2315	0.0103672	0.0103538		1	352	5.77998e-06	352	1.156e-05	352	3.28408e-08	3.2401e-08
		0.9547	2304	12	2292	24	2316	0.0103627	0.0103538		1	353	5.80144e-06	353	1.16029e-05	353	3.28693e-08	3.2401e-08
		0.9546	2305	12	2293	24	2317	0.0103582	0.0103538		1	354	5.82317e-06	354	1.16463e-05	354	3.28993e-08	3.2401e-08
		0.9545	2306	12	2294	24	2318	0.0103538	0.0103538		1	355	5.84521e-06	355	1.16904e-05	355	3.29307e-08	3.2401e-08
		0.9544	2308	13	2295	26	2321	0.0112021	0.0111924		1	356	5.86755e-06	356	1.17351e-05	356	3.29637e-08	3.2401e-08
		0.9543	2309	13	2296	26	2322	0.0111972	0.0111924		1	357	5.89021e-06	357	1.17804e-05	357	3.29984e-08	3.2401e-08
		0.9541	2310	13	2297	26	2323	0.0111924	0.0111924		1	358	5.91321e-06	358	1.18264e-05	358	3.30347e-08	3.2401e-08
		0.9539	2310	14	2296	28	2324	0.0120482	0.0118846		1	359	5.93657e-06	359	1.18731e-05	359	3.30728e-08	3.2401e-08
		0.9538	2311	14	2297	28	2325	0.012043	0.0118846		1	360	5.9603e-06	360	1.19206e-05	360	3.31128e-08	3.2401e-08
		0.9536	2312	14	2298	28	2326	0.0120378	0.0118846		1	361	5.98441e-06	361	1.19688e-05	361	3.31546e-08	3.2401e-08
		0.9533	2313	14	2299	28	2327	0.0120327	0.0118846		1	362	6.00893e-06	362	1.20179e-05	362	3.31985e-08	3.2401e-08
		0.9532	2316	14	2302	28	2330	0.0120172	0.0118846		1	363	6.03387e-06	363	1.20677e-05	363	3.32445e-08	3.2401e-08
		0.9531	2317	14	2303	28	2331	0.012012	0.0118846		1	364	6.05925e-06	364	1.21185e-05	364	3.32926e-08	3.2401e-08
		0.9529	2318	14	2304	28	2332	0.0120069	0.0118846		1	365	6.08509e-06	365	1.21702e-05	365	3.3343e-08	3.2401e-08
		0.9525	2320	14	2306	28	2334	0.0119966	0.0118846		1	366	6.11142e-06	366	1.22228e-05	366	3.33957e-08	3.2401e-08
		0.9522	2321	14	2307	28	2335	0.0119914	0.0118846		1	367	6.13824e-06	367	1.22765e-05	367	3.34509e-08	3.2401e-08
		0.9521	2324	14	2310	28	2338	0.011976	0.0118846		1	368	6.16559e-06	368	1.23312e-05	368	3.35087e-08	3.2401e-08
		0.9519	2325	14	2311	28	2339	0.0119709	0.0118846		1	369	6.19349e-06	369	1.2387e-05	369	3.3569e-08	3.2401e-08
		0.9517	2326	14	2312	28	2340	0.0119658	0.0118846		1	370	6.22195e-06	370	1.24439e-05	370	3.36322e-08	3.2401e-08
		0.9515	2327	14	2313	28	2341	0.0119607	0.0118846		1	371	6.25101e-06	371	1.2502e-05	371	3.36982e-08	3.2401e-08
		0.9513	2328	14	2314	28	2342	0.0119556	0.0118846		1	372	6.28069e-06	372	1.25614e-05	372	3.37672e-08	3.2401e-08
		0.951	2329	14	2315	28	2343	0.0119505	0.0118846		1	373	6.31102e-06	373	1.2622e-05	373	3.38392e-08	3.2401e-08
		0.9505	2330	14	2316	28	2344	0.0119454	0.0118846		1	374	6.34201e-06	374	1.2684e-05	374	3.39145e-08	3.2401e-08
		0.9503	2331	14	2317	28	2345	0.0119403	0.0118846		1	375	6.37371e-06	375	1.27474e-05	375	3.39931e-08	3.2401e-08
		0.9502	2332	14	2318	28	2346	0.0119352	0.0118846		1	376	6.40614e-06	376	1.28123e-05	376	3.40752e-08	3.2401e-08
		0.95	2334	14	2320	28	2348	0.011925	0.0118846		1	377	6.43932e-06	377	1.28786e-05	377	3.41609e-08	3.2401e-08
		0.9499	2335	14	2321	28	2349	0.01192	0.0118846		1	378	6.4733e-06	378	1.29466e-05	378	3.42503e-08	3.2401e-08
		0.9496	2336	14	2322	28	2350	0.0119149	0.0118846		1	379	6.5081e-06	379	1.30162e-05	379	3.43435e-08	3.2401e-08
		0.9491	2339	14	2325	28	2353	0.0118997	0.0118846		1	380	6.54375e-06	380	1.30875e-05	380	3.44408e-08	3.2401e-08
		0.949	2340	14	2326	28	2354	0.0118946	0.0118846		1	381	6.5803e-06	381	1.31606e-05	381	3.45423e-08	3.2401e-08
		0.9489	2341	14	2327	28	2355	0.0118896	0.0118846		1	382	6.61777e-06	382	1.32355e-05	382	3.4648e-08	3.2401e-08
		0.9487	2342	14	2328	28	2356	0.0118846	0.0118846		1	383	6.6562e-06	383	1.33124e-05	383	3.47582e-08	3.2401e-08
		0.9485	2342	15	2327	30	2357	0.012728	0.0124533		1	384	6.69564e-06	384	1.33913e-05	384	3.48731e-08	3.2401e-08
		0.9484	2343	15	2328	30	2358	0.0127226	0.0124533		1	385	6.73611e-06	385	1.34722e-05	385	3.49928e-08	3.2401e-08
		0.948	2346	15	2331	30	2361	0.0127065	0.0124533		1	386	6.77767e-06	386	1.35553e-05	386	3.51174e-08	3.2401e-08
		0.9477	2347	15	2332	30	2362	0.0127011	0.0124533		1	387	6.82034e-06	387	1.36407e-05	387	3.52473e-08	3.2401e-08
		0.9474	2349	15	2334	30	2364	0.0126904	0.0124533		1	388	6.86419e-06	388	1.37284e-05	388	3.53824e-08	3.2401e-08
		0.9473	2350	15	2335	30	2365	0.012685	0.0124533		1	389	6.90924e-06	389	1.38185e-05	389	3.55231e-08	3.2401e-08
		0.9472	2352	15	2337	30	2367	0.0126743	0.0124533		1	390	6.95555e-06	390	1.39111e-05	390	3.56695e-08	3.2401e-08
		0.9469	2353	15	2338	30	2368	0.0126689	0.0124533		1	391	7.00316e-06	391	1.40063e-05	391	3.58218e-08	3.2401e-08
		0.9468	2354	15	2339	30	2369	0.0126636	0.0124533		1	392	7.05213e-06	392	1.41043e-05	392	3.59802e-08	3.2401e-08
		0.9466	2355	15	2340	30	2370	0.0126582	0.0124533		1	393	7.1025e-06	393	1.4205e-05	393	3.6145e-08	3.2401e-08
		0.9465	2357	15	2342	30	2372	0.0126476	0.0124533		1	394	7.15432e-06	394	1.43086e-05	394	3.63164e-08	3.2401e-08
		0.9464	2358	15	2343	30	2373	0.0126422	0.0124533		1	395	7.20766e-06	395	1.44153e-05	395	3.64945e-08	3.2401e-08
		0.946	2359	15	2344	30	2374	0.0126369	0.0124533		1	396	7.26256e-06	396	1.45251e-05	396	3.66796e-08	3.2401e-08
		0.9459	2360	15	2345	30	2375	0.0126316	0.0124533		1	397	7.31908e-06	397	1.46382e-05	397	3.6872e-08	3.2401e-08
		0.9457	2361	15	2346	30	2376	0.0126263	0.0124533		1	398	7.37729e-06	398	1.47546e-05	398	3.70718e-08	3.2401e-08
		0.9454	2362	15	2347	30	2377	0.012621	0.0124533		1	399	7.43724e-06	399	1.48745e-05	399	3.72794e-08	3.2401e-08
		0.9453	2364	15	2349	30	2379	0.0126103	0.0124533		1	400	7.49899e-06	400	1.4998e-05	400	3.7495e-08	3.2401e-08
		0.9452	2365	15	2350	30	2380	0.012605	0.0124533		1	401	7.56261e-06	401	1.51252e-05	401	3.77188e-08	3.2401e-08
		0.9449	2366	15	2351	30	2381	0.0125997	0.0124533		1	402	7.62817e-06	402	1.52563e-05	402	3.79511e-08	3.2401e-08
		0.9448	2368	15	2353	30	2383	0.0125892	0.0124533		1	403	7.69574e-06	403	1.53915e-05	403	3.81923e-08	3.2401e-08
		0.9447	2369	15	2354	30	2384	0.0125839	0.0124533		1	404	7.76538e-06	404	1.55308e-05	404	3.84425e-08	3.2401e-08
		0.9446	2370	15	2355	30	2385	0.0125786	0.0124533		1	405	7.83717e-06	405	1.56743e-05	405	3.87021e-08	3.2401e-08
		0.9439	2372	15	2357	30	2387	0.0125681	0.0124533		1	406	7.91118e-06	406	1.58224e-05	406	3.89714e-08	3.2401e-08
		0.9435	2374	15	2359	30	2389	0.0125576	0.0124533		1	407	7.9875e-06	407	1.5975e-05	407	3.92506e-08	3.2401e-08
		0.9433	2375	15	2360	30	2390	0.0125523	0.0124533		1	408	8.06619e-06	408	1.61324e-05	408	3.95401e-08	3.2401e-08
		0.9432	2378	15	2363	30	2393	0.0125366	0.0124533		1	409	8.14734e-06	409	1.62947e-05	409	3.98403e-08	3.2401e-08
		0.943	2379	15	2364	30	2394	0.0125313	0.0124533		1	410	8.23104e-06	410	1.64621e-05	410	4.01514e-08	3.2401e-08
		0.9429	2381	15	2366	30	2396	0.0125209	0.0124533		1	411	8.31737e-06	411	1.66347e-05	411	4.04738e-08	3.2401e-08
		0.9426	2383	15	2368	30	2398	0.0125104	0.0124533		1	412	8.40641e-06	412	1.68128e-05	412	4.08078e-08	3.2401e-08
		0.9419	2384	15	2369	30	2399	0.0125052	0.0124533		1	413	8.49827e-06	413	1.69965e-05	413	4.11539e-08	3.2401e-08
		0.9414	2386	15	2371	30	2401	0.0124948	0.0124533		1	414	8.59303e-06	414	1.71861e-05	414	4.15122e-08	3.2401e-08
		0.9412	2390	15	2375	30	2405	0.012474	0.0124533		1	415	8.69079e-06	415	1.73816e-05	415	4.18833e-08	3.2401e-08
		0.9407	2391	15	2376	30	2406	0.0124688	0.0124533		1	416	8.79165e-06	416	1.75833e-05	416	4.22676e-08	3.2401e-08
		0.9406	2392	15	2377	30	2407	0.0124636	0.0124533		1	417	8.89571e-06	417	1.77914e-05	417	4.26653e-08	3.2401e-08
		0.9399	2393	15	2378	30	2408	0.0124585	0.0124533		1	418	9.00307e-06	418	1.80061e-05	418	4.30769e-08	3.2401e-08
		0.9394	2394	15	2379	30	2409	0.0124533	0.0124533		1	419	9.11385e-06	419	1.82277e-05	419	4.35029e-08	3.2401e-08
		0.9393	2394	16	2378	32	2410	0.013278	0.013104		1	420	9.22814e-06	420	1.84563e-05	420	4.39435e-08	3.2401e-08
		0.939	2395	16	2379	32	2411	0.0132725	0.013104		1	421	9.34607e-06	421	1.86921e-05	421	4.43994e-08	3.2401e-08
		0.9384	2396	16	2380	32	2412	0.013267	0.013104		1	422	9.46775e-06	422	1.89355e-05	422	4.48709e-08	3.2401e-08
		0.9383	2398	16	2382	32	2414	0.013256	0.013104		1	423	9.5933e-06	423	1.91866e-05	423	4.53584e-08	3.2401e-08
		0.9379	2399	16	2383	32	2415	0.0132505	0.013104		1	424	9.72284e-06	424	1.94457e-05	424	4.58625e-08	3.2401e-08
		0.9376	2400	16	2384	32	2416	0.013245	0.013104		1	425	9.8565e-06	425	1.9713e-05	425	4.63835e-08	3.2401e-08
		0.9371	2401	16	2385	32	2417	0.0132396	0.013104		1	426	9.9944e-06	426	1.99888e-05	426	4.69221e-08	3.2401e-08
		0.9369	2402	16	2386	32	2418	0.0132341	0.013104		1	427	1.01367e-05	427	2.02733e-05	427	4.74786e-08	3.2401e-08
		0.9367	2403	16	2387	32	2419	0.0132286	0.013104		1	428	1.02835e-05	428	2.05669e-05	428	4.80536e-08	3.2401e-08
		0.9361	2405	16	2389	32	2421	0.0132177	0.013104		1	429	1.04349e-05	429	2.08698e-05	429	4.86476e-08	3.2401e-08
		0.9359	2407	16	2391	32	2423	0.0132068	0.013104		1	430	1.05911e-05	430	2.11823e-05	430	4.92611e-08	3.2401e-08
		0.9354	2408	16	2392	32	2424	0.0132013	0.013104		1	431	1.07523e-05	431	2.15046e-05	431	4.98947e-08	3.2401e-08
		0.9351	2409	16	2393	32	2425	0.0131959	0.013104		1	432	1.09186e-05	432	2.18371e-05	432	5.05489e-08	3.2401e-08
		0.935	2411	16	2395	32	2427	0.013185	0.013104		1	433	1.109e-05	433	2.21801e-05	433	5.12242e-08	3.2401e-08
		0.9345	2413	16	2397	32	2429	0.0131741	0.013104		1	434	1.12669e-05	434	2.25339e-05	434	5.19214e-08	3.2401e-08
		0.934	2414	16	2398	32	2430	0.0131687	0.013104		1	435	1.14494e-05	435	2.28988e-05	435	5.26409e-08	3.2401e-08
		0.9336	2415	16	2399	32	2431	0.0131633	0.013104		1	436	1.16376e-05	436	2.32751e-05	436	5.33833e-08	3.2401e-08
		0.9335	2416	16	2400	32	2432	0.0131579	0.013104		1	437	1.18316e-05	437	2.36632e-05	437	5.41493e-08	3.2401e-08
		0.9334	2418	16	2402	32	2434	0.0131471	0.013104		1	438	1.20317e-05	438	2.40635e-05	438	5.49395e-08	3.2401e-08
		0.933	2424	16	2408	32	2440	0.0131148	0.013104		1	439	1.22381e-05	439	2.44762e-05	439	5.57545e-08	3.2401e-08
		0.9329	2425	16	2409	32	2441	0.0131094	0.013104		1	440	1.24509e-05	440	2.49018e-05	440	5.65949e-08	3.2401e-08
		0.9327	2426	16	2410	32	2442	0.013104	0.013104		1	441	1.26703e-05	441	2.53405e-05	441	5.74615e-08	3.2401e-08
		0.932	2427	17	2410	34	2444	0.0139116	0.013838		1	442	1.28965e-05	442	2.57929e-05	442	5.8355e-08	3.2401e-08
		0.9316	2428	17	2411	34	2445	0.0139059	0.013838		1	443	1.31296e-05	443	2.62592e-05	443	5.9276e-08	3.2401e-08
		0.9315	2429	17	2412	34	2446	0.0139002	0.013838		1	444	1.337e-05	444	2.674e-05	444	6.02251e-08	3.2401e-08
		0.9313	2430	17	2413	34	2447	0.0138946	0.013838		1	445	1.36177e-05	445	2.72355e-05	445	6.12033e-08	3.2401e-08
		0.931	2432	17	2415	34	2449	0.0138832	0.013838		1	446	1.38731e-05	446	2.77462e-05	446	6.22111e-08	3.2401e-08
		0.9308	2433	17	2416	34	2450	0.0138776	0.013838		1	447	1.41362e-05	447	2.82725e-05	447	6.32494e-08	3.2401e-08
		0.9305	2435	17	2418	34	2452	0.0138662	0.013838		1	448	1.44074e-05	448	2.88148e-05	448	6.43188e-08	3.2401e-08
		0.9303	2436	17	2419	34	2453	0.0138606	0.013838		1	449	1.46869e-05	449	2.93737e-05	449	6.54203e-08	3.2401e-08
		0.9301	2437	17	2420	34	2454	0.0138549	0.013838		1	450	1.49748e-05	450	2.99495e-05	450	6.65545e-08	3.2401e-08
		0.9299	2438	17	2421	34	2455	0.0138493	0.013838		1	451	1.52714e-05	451	3.05428e-05	451	6.77223e-08	3.2401e-08
		0.9297	2439	17	2422	34	2456	0.0138436	0.013838		1	452	1.5577e-05	452	3.11539e-05	452	6.89246e-08	3.2401e-08
		0.9291	2440	17	2423	34	2457	0.013838	0.013838		1	453	1.58917e-05	453	3.17834e-05	453	7.01621e-08	3.2401e-08
		0.929	2440	18	2422	36	2458	0.0146461	0.0145337		1	454	1.62159e-05	454	3.24318e-05	454	7.14357e-08	3.2401e-08
		0.9281	2441	18	2423	36	2459	0.0146401	0.0145337		1	455	1.65498e-05	455	3.30996e-05	455	7.27464e-08	3.2401e-08
		0.928	2443	18	2425	36	2461	0.0146282	0.0145337		1	456	1.68936e-05	456	3.37873e-05	456	7.40949e-08	3.2401e-08
		0.9278	2446	18	2428	36	2464	0.0146104	0.0145337		1	457	1.72477e-05	457	3.44954e-05	457	7.54822e-08	3.2401e-08
		0.9275	2447	18	2429	36	2465	0.0146045	0.0145337		1	458	1.76122e-05	458	3.52245e-05	458	7.69093e-08	3.2401e-08
		0.9263	2448	18	2430	36	2466	0.0145985	0.0145337		1	459	1.79875e-05	459	3.5975e-05	459	7.8377e-08	3.2401e-08
		0.9258	2450	18	2432	36	2468	0.0145867	0.0145337		1	460	1.83739e-05	460	3.67477e-05	460	7.98864e-08	3.2401e-08
		0.9256	2452	18	2434	36	2470	0.0145749	0.0145337		1	461	1.87715e-05	461	3.75431e-05	461	8.14383e-08	3.2401e-08
		0.9253	2454	18	2436	36	2472	0.0145631	0.0145337		1	462	1.91808e-05	462	3.83617e-05	462	8.30339e-08	3.2401e-08
		0.9252	2455	18	2437	36	2473	0.0145572	0.0145337		1	463	1.9602e-05	463	3.92041e-05	463	8.46741e-08	3.2401e-08
		0.9249	2456	18	2438	36	2474	0.0145513	0.0145337		1	464	2.00355e-05	464	4.0071e-05	464	8.63599e-08	3.2401e-08
		0.9245	2458	18	2440	36	2476	0.0145396	0.0145337		1	465	2.04815e-05	465	4.0963e-05	465	8.80924e-08	3.2401e-08
		0.9241	2459	18	2441	36	2477	0.0145337	0.0145337		1	466	2.09403e-05	466	4.18807e-05	466	8.98727e-08	3.2401e-08
		0.924	2459	19	2440	38	2478	0.0153349	0.0153164		1	467	2.14124e-05	467	4.28248e-05	467	9.17019e-08	3.2401e-08
		0.9236	2461	19	2442	38	2480	0.0153226	0.0153164		1	468	2.18979e-05	468	4.37959e-05	468	9.3581e-08	3.2401e-08
		0.9234	2462	19	2443	38	2481	0.0153164	0.0153164		1	469	2.23974e-05	469	4.47947e-05	469	9.55111e-08	3.2401e-08
		0.9232	2462	20	2442	40	2482	0.016116	0.0160449		1	470	2.2911e-05	470	4.5822e-05	470	9.74936e-08	3.2401e-08
		0.9231	2463	20	2443	40	2483	0.0161095	0.0160449		1	471	2.34392e-05	471	4.68783e-05	471	9.95294e-08	3.2401e-08
		0.9227	2464	20	2444	40	2484	0.0161031	0.0160449		1	472	2.39823e-05	472	4.79645e-05	472	1.0162e-07	3.2401e-08
		0.9224	2465	20	2445	40	2485	0.0160966	0.0160449		1	473	2.45406e-05	473	4.90813e-05	473	1.03766e-07	3.2401e-08
		0.9223	2466	20	2446	40	2486	0.0160901	0.0160449		1	474	2.51147e-05	474	5.02293e-05	474	1.05969e-07	3.2401e-08
		0.9218	2467	20	2447	40	2487	0.0160836	0.0160449		1	475	2.57047e-05	475	5.14094e-05	475	1.0823e-07	3.2401e-08
		0.9212	2470	20	2450	40	2490	0.0160643	0.0160449		1	476	2.63112e-05	476	5.26224e-05	476	1.10551e-07	3.2401e-08
		0.9209	2471	20	2451	40	2491	0.0160578	0.0160449		1	477	2.69345e-05	477	5.3869e-05	477	1.12933e-07	3.2401e-08
		0.9205	2472	20	2452	40	2492	0.0160514	0.0160449		1	478	2.75751e-05	478	5.51501e-05	478	1.15377e-07	3.2401e-08
		0.92	2473	20	2453	40	2493	0.0160449	0.0160449		1	479	2.82332e-05	479	5.64664e-05	479	1.17884e-07	3.2401e-08
		0.9195	2473	21	2452	42	2494	0.0168404	0.0164577		1	480	2.89094e-05	480	5.78189e-05	480	1.20456e-07	3.2401e-08
		0.9194	2475	21	2454	42	2496	0.0168269	0.0164577		1	481	2.96041e-05	481	5.92083e-05	481	1.23094e-07	3.2401e-08
		0.9193	2478	21	2457	42	2499	0.0168067	0.0164577		1	482	3.03178e-05	482	6.06355e-05	482	1.258e-07	3.2401e-08
		0.9191	2479	21	2458	42	2500	0.0168	0.0164577		1	483	3.10507e-05	483	6.21015e-05	483	1.28574e-07	3.2401e-08
		0.919	2482	21	2461	42	2503	0.0167799	0.0164577		1	484	3.18035e-05	484	6.3607e-05	484	1.31419e-07	3.2401e-08
		0.9189	2483	21	2462	42	2504	0.0167732	0.0164577		1	485	3.25766e-05	485	6.51531e-05	485	1.34336e-07	3.2401e-08
		0.9188	2484	21	2463	42	2505	0.0167665	0.0164577		1	486	3.33704e-05	486	6.67407e-05	486	1.37327e-07	3.2401e-08
		0.9187	2486	21	2465	42	2507	0.0167531	0.0164577		1	487	3.41854e-05	487	6.83707e-05	487	1.40392e-07	3.2401e-08
		0.9175	2487	21	2466	42	2508	0.0167464	0.0164577		1	488	3.50221e-05	488	7.00441e-05	488	1.43533e-07	3.2401e-08
		0.9174	2488	21	2467	42	2509	0.0167397	0.0164577		1	489	3.58809e-05	489	7.17619e-05	489	1.46752e-07	3.2401e-08
		0.9173	2489	21	2468	42	2510	0.0167331	0.0164577		1	490	3.67625e-05	490	7.35251e-05	490	1.50051e-07	3.2401e-08
		0.9172	2492	21	2471	42	2513	0.0167131	0.0164577		1	491	3.76673e-05	491	7.53346e-05	491	1.53431e-07	3.2401e-08
		0.9171	2493	21	2472	42	2514	0.0167064	0.0164577		1	492	3.85958e-05	492	7.71917e-05	492	1.56894e-07	3.2401e-08
		0.9168	2494	21	2473	42	2515	0.0166998	0.0164577		1	493	3.95486e-05	493	7.90972e-05	493	1.60441e-07	3.2401e-08
		0.9164	2499	21	2478	42	2520	0.0166667	0.0164577		1	494	4.05262e-05	494	8.10524e-05	494	1.64074e-07	3.2401e-08
		0.9162	2500	21	2479	42	2521	0.0166601	0.0164577		1	495	4.15291e-05	495	8.30582e-05	495	1.67794e-07	3.2401e-08
		0.9161	2501	21	2480	42	2522	0.0166534	0.0164577		1	496	4.25579e-05	496	8.51158e-05	496	1.71605e-07	3.2401e-08
		0.9156	2503	21	2482	42	2524	0.0166403	0.0164577		1	497	4.36132e-05	497	8.72264e-05	497	1.75506e-07	3.2401e-08
		0.9153	2505	21	2484	42	2526	0.0166271	0.0164577		1	498	4.46955e-05	498	8.93911e-05	498	1.795e-07	3.2401e-08
		0.9152	2506	21	2485	42	2527	0.0166205	0.0164577		1	499	4.58055e-05	499	9.1611e-05	499	1.83589e-07	3.2401e-08
		0.915	2508	21	2487	42	2529	0.0166074	0.0164577		1	500	4.69437e-05	500	9.38874e-05	500	1.87775e-07	3.2401e-08
		0.9149	2509	21	2488	42	2530	0.0166008	0.0164577		1	501	4.81108e-05	501	9.62215e-05	501	1.92059e-07	3.2401e-08
		0.9144	2510	21	2489	42	2531	0.0165942	0.0164577		1	502	4.93073e-05	502	9.86145e-05	502	1.96443e-07	3.2401e-08
		0.9141	2512	21	2491	42	2533	0.0165811	0.0164577		1	503	5.05339e-05	503	0.000101068	503	2.0093e-07	3.2401e-08
		0.9138	2515	21	2494	42	2536	0.0165615	0.0164577		1	504	5.17912e-05	504	0.000103582	504	2.05521e-07	3.2401e-08
		0.9132	2516	21	2495	42	2537	0.016555	0.0164577		1	505	5.30799e-05	505	0.00010616	505	2.10217e-07	3.2401e-08
		0.913	2517	21	2496	42	2538	0.0165485	0.0164577		1	506	5.44006e-05	506	0.000108801	506	2.15022e-07	3.2401e-08
		0.9129	2518	21	2497	42	2539	0.0165419	0.0164577		1	507	5.5754e-05	507	0.000111508	507	2.19937e-07	3.2401e-08
		0.9127	2519	21	2498	42	2540	0.0165354	0.0164577		1	508	5.71408e-05	508	0.000114282	508	2.24964e-07	3.2401e-08
		0.9122	2520	21	2499	42	2541	0.0165289	0.0164577		1	509	5.85617e-05	509	0.000117123	509	2.30105e-07	3.2401e-08
		0.9114	2521	21	2500	42	2542	0.0165224	0.0164577		1	510	6.00174e-05	510	0.000120035	510	2.35362e-07	3.2401e-08
		0.9112	2523	21	2502	42	2544	0.0165094	0.0164577		1	511	6.15086e-05	511	0.000123017	511	2.40738e-07	3.2401e-08
		0.9111	2524	21	2503	42	2545	0.0165029	0.0164577		1	512	6.3036e-05	512	0.000126072	512	2.46234e-07	3.2401e-08
		0.9108	2525	21	2504	42	2546	0.0164965	0.0164577		1	513	6.46003e-05	513	0.000129201	513	2.51853e-07	3.2401e-08
		0.9104	2526	21	2505	42	2547	0.01649	0.0164577		1	514	6.62024e-05	514	0.000132405	514	2.57597e-07	3.2401e-08
		0.9099	2527	21	2506	42	2548	0.0164835	0.0164577		1	515	6.78429e-05	515	0.000135686	515	2.63468e-07	3.2401e-08
		0.9096	2528	21	2507	42	2549	0.016477	0.0164577		1	516	6.95227e-05	516	0.000139045	516	2.69468e-07	3.2401e-08
		0.9094	2529	21	2508	42	2550	0.0164706	0.0164577		1	517	7.12425e-05	517	0.000142485	517	2.756e-07	3.2401e-08
		0.9089	2531	21	2510	42	2552	0.0164577	0.0164577		1	518	7.30032e-05	518	0.000146006	518	2.81865e-07	3.2401e-08
		0.9088	2531	22	2509	44	2553	0.0172346	0.0169231		1	519	7.48054e-05	519	0.000149611	519	2.88268e-07	3.2401e-08
		0.9086	2532	22	2510	44	2554	0.0172279	0.0169231		1	520	7.66502e-05	520	0.0001533	520	2.94808e-07	3.2401e-08
		0.9085	2533	22	2511	44	2555	0.0172211	0.0169231		1	521	7.85382e-05	521	0.000157076	521	3.0149e-07	3.2401e-08
		0.9081	2534	22	2512	44	2556	0.0172144	0.0169231		1	522	8.04704e-05	522	0.000160941	522	3.08316e-07	3.2401e-08
		0.9076	2535	22	2513	44	2557	0.0172077	0.0169231		1	523	8.24476e-05	523	0.000164895	523	3.15287e-07	3.2401e-08
		0.907	2536	22	2514	44	2558	0.0172009	0.0169231		1	524	8.44706e-05	524	0.000168941	524	3.22407e-07	3.2401e-08
		0.9068	2538	22	2516	44	2560	0.0171875	0.0169231		1	525	8.65404e-05	525	0.000173081	525	3.29678e-07	3.2401e-08
		0.9067	2539	22	2517	44	2561	0.0171808	0.0169231		1	526	8.86579e-05	526	0.000177316	526	3.37102e-07	3.2401e-08
		0.9062	2540	22	2518	44	2562	0.0171741	0.0169231		1	527	9.08239e-05	527	0.000181648	527	3.44683e-07	3.2401e-08
		0.9058	2542	22	2520	44	2564	0.0171607	0.0169231		1	528	9.30395e-05	528	0.000186079	528	3.52422e-07	3.2401e-08
		0.9057	2543	22	2521	44	2565	0.017154	0.0169231		1	529	9.53054e-05	529	0.000190611	529	3.60323e-07	3.2401e-08
		0.9053	2544	22	2522	44	2566	0.0171473	0.0169231		1	530	9.76228e-05	530	0.000195246	530	3.68388e-07	3.2401e-08
		0.9049	2545	22	2523	44	2567	0.0171406	0.0169231		1	531	9.99925e-05	531	0.000199985	531	3.7662e-07	3.2401e-08
		0.9048	2546	22	2524	44	2568	0.017134	0.0169231		1	532	0.000102416	532	0.000204831	532	3.85021e-07	3.2401e-08
		0.9047	2547	22	2525	44	2569	0.0171273	0.0169231		1	533	0.000104893	533	0.000209786	533	3.93594e-07	3.2401e-08
		0.9041	2548	22	2526	44	2570	0.0171206	0.0169231		1	534	0.000107426	534	0.000214851	534	4.02343e-07	3.2401e-08
		0.9035	2549	22	2527	44	2571	0.017114	0.0169231		1	535	0.000110015	535	0.000220029	535	4.1127e-07	3.2401e-08
		0.9033	2550	22	2528	44	2572	0.0171073	0.0169231		1	536	0.000112661	536	0.000225322	536	4.20377e-07	3.2401e-08
		0.903	2553	22	2531	44	2575	0.0170874	0.0169231		1	537	0.000115366	537	0.000230732	537	4.29668e-07	3.2401e-08
		0.9026	2554	22	2532	44	2576	0.0170807	0.0169231		1	538	0.00011813	538	0.000236261	538	4.39146e-07	3.2401e-08
		0.9025	2555	22	2533	44	2577	0.0170741	0.0169231		1	539	0.000120955	539	0.000241911	539	4.48814e-07	3.2401e-08
		0.902	2556	22	2534	44	2578	0.0170675	0.0169231		1	540	0.000123842	540	0.000247684	540	4.58674e-07	3.2401e-08
		0.9018	2557	22	2535	44	2579	0.0170609	0.0169231		1	541	0.000126791	541	0.000253583	541	4.6873e-07	3.2401e-08
		0.9017	2558	22	2536	44	2580	0.0170543	0.0169231		1	542	0.000129805	542	0.00025961	542	4.78985e-07	3.2401e-08
		0.9008	2559	22	2537	44	2581	0.0170477	0.0169231		1	543	0.000132883	543	0.000265767	543	4.89441e-07	3.2401e-08
		0.9005	2560	22	2538	44	2582	0.0170411	0.0169231		1	544	0.000136028	544	0.000272056	544	5.00103e-07	3.2401e-08
		0.9004	2561	22	2539	44	2583	0.0170345	0.0169231		1	545	0.00013924	545	0.00027848	545	5.10972e-07	3.2401e-08
		0.9003	2562	22	2540	44	2584	0.0170279	0.0169231		1	546	0.000142521	546	0.000285041	546	5.22054e-07	3.2401e-08
		0.9002	2563	22	2541	44	2585	0.0170213	0.0169231		1	547	0.000145871	547	0.000291742	547	5.33349e-07	3.2401e-08
		0.9001	2564	22	2542	44	2586	0.0170147	0.0169231		1	548	0.000149292	548	0.000298585	548	5.44863e-07	3.2401e-08
		0.8995	2565	22	2543	44	2587	0.0170081	0.0169231		1	549	0.000152786	549	0.000305572	549	5.56598e-07	3.2401e-08
		0.8992	2568	22	2546	44	2590	0.0169884	0.0169231		1	550	0.000156353	550	0.000312706	550	5.68557e-07	3.2401e-08
		0.8989	2569	22	2547	44	2591	0.0169819	0.0169231		1	551	0.000159995	551	0.00031999	551	5.80744e-07	3.2401e-08
		0.8987	2572	22	2550	44	2594	0.0169622	0.0169231		1	552	0.000163713	552	0.000327426	552	5.93163e-07	3.2401e-08
		0.8981	2575	22	2553	44	2597	0.0169426	0.0169231		1	553	0.000167508	553	0.000335016	553	6.05816e-07	3.2401e-08
		0.8974	2576	22	2554	44	2598	0.0169361	0.0169231		0.9999	554	0.000171382	554	0.000342764	554	6.18708e-07	3.20142e-05
		0.8972	2577	22	2555	44	2599	0.0169296	0.0169231		0.9999	555	0.000175336	555	0.000350672	555	6.31841e-07	3.20142e-05
		0.897	2578	22	2556	44	2600	0.0169231	0.0169231		0.9999	556	0.000179371	556	0.000358742	556	6.4522e-07	3.20142e-05
		0.8958	2578	23	2555	46	2601	0.0176855	0.0176719		0.9999	557	0.000183489	557	0.000366978	557	6.58848e-07	3.20142e-05
		0.8957	2580	23	2557	46	2603	0.0176719	0.0176719		0.9999	558	0.000187691	558	0.000375382	558	6.72728e-07	3.20142e-05
		0.8954	2580	24	2556	48	2604	0.0184332	0.0183556		0.9999	559	0.000191979	559	0.000383957	559	6.86864e-07	3.20142e-05
		0.8953	2581	24	2557	48	2605	0.0184261	0.0183556		0.9999	560	0.000196353	560	0.000392706	560	7.0126e-07	3.20142e-05
		0.8952	2583	24	2559	48	2607	0.018412	0.0183556		0.9999	561	0.000200816	561	0.000401631	561	7.1592e-07	3.20142e-05
		0.895	2584	24	2560	48	2608	0.0184049	0.0183556		0.9999	562	0.000205368	562	0.000410736	562	7.30847e-07	3.20142e-05
		0.8945	2585	24	2561	48	2609	0.0183979	0.0183556		0.9999	563	0.000210012	563	0.000420024	563	7.46046e-07	3.20142e-05
		0.8944	2586	24	2562	48	2610	0.0183908	0.0183556		0.9999	564	0.000214748	564	0.000429497	564	7.61519e-07	3.20142e-05
		0.8942	2587	24	2563	48	2611	0.0183838	0.0183556		0.9999	565	0.000219579	565	0.000439159	565	7.77272e-07	3.20142e-05
		0.8941	2588	24	2564	48	2612	0.0183767	0.0183556		0.9999	566	0.000224506	566	0.000449012	566	7.93307e-07	3.20142e-05
		0.8935	2589	24	2565	48	2613	0.0183697	0.0183556		0.9999	567	0.00022953	567	0.00045906	567	8.09629e-07	3.20142e-05
		0.8933	2590	24	2566	48	2614	0.0183627	0.0183556		0.9999	568	0.000234653	568	0.000469305	568	8.26242e-07	3.20142e-05
		0.8931	2591	24	2567	48	2615	0.0183556	0.0183556		0.9999	569	0.000239876	569	0.000479752	569	8.43149e-07	3.20142e-05
		0.8929	2591	25	2566	50	2616	0.0191131	0.0189394		0.9999	570	0.000245201	570	0.000490403	570	8.60356e-07	3.20142e-05
		0.8925	2592	25	2567	50	2617	0.0191058	0.0189394		0.9999	571	0.000250631	570.999	0.000501261	571	8.77865e-07	3.20142e-05
		0.8921	2593	25	2568	50	2618	0.0190985	0.0189394		0.9999	572	0.000256165	571.999	0.00051233	572	8.95682e-07	3.20142e-05
		0.8914	2594	25	2569	50	2619	0.0190913	0.0189394		0.9999	573	0.000261806	572.999	0.000523613	573	9.1381e-07	3.20142e-05
		0.8911	2596	25	2571	50	2621	0.0190767	0.0189394		0.9999	574	0.000267557	573.999	0.000535113	574	9.32253e-07	3.20142e-05
		0.891	2598	25	2573	50	2623	0.0190621	0.0189394		0.9999	575	0.000273417	574.999	0.000546834	575	9.51016e-07	3.20142e-05
		0.8909	2599	25	2574	50	2624	0.0190549	0.0189394		0.9999	576	0.00027939	575.999	0.000558779	576	9.70103e-07	3.20142e-05
		0.8905	2600	25	2575	50	2625	0.0190476	0.0189394		0.9999	577	0.000285476	576.999	0.000570952	577	9.89518e-07	3.20142e-05
		0.8899	2602	25	2577	50	2627	0.0190331	0.0189394		0.9999	578	0.000291678	577.999	0.000583356	578	1.00927e-06	3.20142e-05
		0.8895	2603	25	2578	50	2628	0.0190259	0.0189394		0.9999	579	0.000297997	578.999	0.000595994	579	1.02935e-06	3.20142e-05
		0.8894	2608	25	2583	50	2633	0.0189897	0.0189394		0.9999	580	0.000304436	579.999	0.000608871	580	1.04978e-06	3.20142e-05
		0.8886	2609	25	2584	50	2634	0.0189825	0.0189394		0.9999	581	0.000310995	580.999	0.00062199	581	1.07055e-06	3.20142e-05
		0.8884	2610	25	2585	50	2635	0.0189753	0.0189394		0.9999	582	0.000317677	581.999	0.000635354	582	1.09167e-06	3.20142e-05
		0.8878	2611	25	2586	50	2636	0.0189681	0.0189394		0.9999	583	0.000324484	582.999	0.000648968	583	1.11315e-06	3.20142e-05
		0.8875	2612	25	2587	50	2637	0.0189609	0.0189394		0.9999	584	0.000331417	583.999	0.000662834	584	1.13499e-06	3.20142e-05
		0.887	2613	25	2588	50	2638	0.0189538	0.0189394		0.9999	585	0.000338479	584.999	0.000676957	585	1.15719e-06	3.20142e-05
		0.8863	2614	25	2589	50	2639	0.0189466	0.0189394		0.9999	586	0.000345671	585.999	0.000691341	586	1.17976e-06	3.20142e-05
		0.8862	2615	25	2590	50	2640	0.0189394	0.0189394		0.9999	587	0.000352995	586.999	0.00070599	587	1.20271e-06	3.20142e-05
		0.8851	2615	26	2589	52	2641	0.0196895	0.0196746		0.9999	588	0.000360453	587.999	0.000720907	588	1.22603e-06	3.20142e-05
		0.8849	2616	26	2590	52	2642	0.0196821	0.0196746		0.9999	589	0.000368048	588.999	0.000736096	589	1.24974e-06	3.20142e-05
		0.8847	2617	26	2591	52	2643	0.0196746	0.0196746		0.9999	590	0.000375781	589.999	0.000751562	590	1.27383e-06	3.20142e-05
		0.8846	2618	27	2591	54	2645	0.0204159	0.020362		0.9999	591	0.000383654	590.999	0.000767308	591	1.29832e-06	3.20142e-05
		0.8845	2619	27	2592	54	2646	0.0204082	0.020362		0.9999	592	0.000391669	591.999	0.000783338	592	1.32321e-06	3.20142e-05
		0.8843	2620	27	2593	54	2647	0.0204005	0.020362		0.9999	593	0.000399829	592.999	0.000799657	593	1.34849e-06	3.20142e-05
		0.8838	2621	27	2594	54	2648	0.0203927	0.020362		0.9999	594	0.000408135	593.999	0.000816269	594	1.37419e-06	3.20142e-05
		0.8834	2622	27	2595	54	2649	0.0203851	0.020362		0.9999	595	0.000416589	594.999	0.000833178	595	1.4003e-06	3.20142e-05
		0.8832	2623	27	2596	54	2650	0.0203774	0.020362		0.9999	596	0.000425194	595.999	0.000850388	596	1.42683e-06	3.20142e-05
		0.8824	2624	27	2597	54	2651	0.0203697	0.020362		0.9999	597	0.000433952	596.999	0.000867904	597	1.45378e-06	3.20142e-05
		0.8823	2625	27	2598	54	2652	0.020362	0.020362		0.9999	598	0.000442865	597.999	0.00088573	598	1.48115e-06	3.20142e-05
		0.8815	2625	28	2597	56	2653	0.0211082	0.0210685		0.9999	599	0.000451935	598.999	0.000903869	599	1.50896e-06	3.20142e-05
		0.8814	2627	28	2599	56	2655	0.0210923	0.0210685		0.9999	600	0.000461164	599.999	0.000922328	600	1.53721e-06	3.20142e-05
		0.8813	2628	28	2600	56	2656	0.0210843	0.0210685		0.9999	601	0.000470555	600.999	0.00094111	601	1.56591e-06	3.20142e-05
		0.8812	2630	28	2602	56	2658	0.0210685	0.0210685		0.9999	602	0.00048011	601.999	0.000960219	602	1.59505e-06	3.20142e-05
		0.8811	2630	29	2601	58	2659	0.0218127	0.0217963		0.9999	603	0.000489831	602.999	0.000979661	603	1.62465e-06	3.20142e-05
		0.8807	2631	29	2602	58	2660	0.0218045	0.0217963		0.9999	604	0.00049972	603.999	0.00099944	604	1.6547e-06	3.20142e-05
		0.8806	2632	29	2603	58	2661	0.0217963	0.0217963		0.9999	604.999	0.00050978	604.999	0.00101956	605	1.68522e-06	3.20142e-05
		0.8803	2632	30	2602	60	2662	0.0225394	0.0224972		0.9999	605.999	0.000520013	605.999	0.00104003	606	1.71622e-06	3.20142e-05
		0.8795	2633	30	2603	60	2663	0.022531	0.0224972		0.9999	606.999	0.000530422	606.999	0.00106084	607	1.74768e-06	3.20142e-05
		0.8791	2634	30	2604	60	2664	0.0225225	0.0224972		0.9999	607.999	0.000541008	607.999	0.00108202	608	1.77963e-06	3.20142e-05
		0.8786	2635	30	2605	60	2665	0.0225141	0.0224972		0.9999	608.999	0.000551775	608.999	0.00110355	609	1.81207e-06	3.20142e-05
		0.8785	2636	30	2606	60	2666	0.0225056	0.0224972		0.9999	609.999	0.000562725	609.999	0.00112545	610	1.845e-06	3.20142e-05
		0.8784	2637	30	2607	60	2667	0.0224972	0.0224972		0.9999	610.999	0.00057386	610.999	0.00114772	611	1.87843e-06	3.20142e-05
		0.8781	2637	31	2606	62	2668	0.0232384	0.0231689		0.9999	611.999	0.000585183	611.999	0.00117037	612	1.91236e-06	3.20142e-05
		0.8778	2638	31	2607	62	2669	0.0232297	0.0231689		0.9999	612.999	0.000596696	612.999	0.00119339	613	1.9468e-06	3.20142e-05
		0.8777	2639	31	2608	62	2670	0.023221	0.0231689		0.9999	613.999	0.000608401	613.999	0.0012168	614	1.98176e-06	3.20142e-05
		0.8766	2641	31	2610	62	2672	0.0232036	0.0231689		0.9999	614.999	0.000620302	614.999	0.0012406	615	2.01724e-06	3.20142e-05
		0.876	2642	31	2611	62	2673	0.0231949	0.0231689		0.9999	615.999	0.000632401	615.999	0.0012648	616	2.05325e-06	3.20142e-05
		0.8754	2643	31	2612	62	2674	0.0231862	0.0231689		0.9999	616.999	0.000644701	616.999	0.0012894	617	2.08979e-06	3.20142e-05
		0.8744	2644	31	2613	62	2675	0.0231776	0.0231689		0.9999	617.999	0.000657203	617.999	0.00131441	618	2.12687e-06	3.20142e-05
		0.8742	2645	31	2614	62	2676	0.0231689	0.0231689		0.9999	618.999	0.000669912	618.999	0.00133982	619	2.1645e-06	3.20142e-05
		0.8739	2645	32	2613	64	2677	0.0239074	0.0237301		0.9999	619.999	0.000682829	619.999	0.00136566	620	2.20267e-06	3.20142e-05
		0.8738	2646	32	2614	64	2678	0.0238984	0.0237301		0.9999	620.999	0.000695957	620.999	0.00139191	621	2.24141e-06	3.20142e-05
		0.8733	2647	32	2615	64	2679	0.0238895	0.0237301		0.9999	621.999	0.000709299	621.999	0.0014186	622	2.2807e-06	3.20142e-05
		0.8723	2648	32	2616	64	2680	0.0238806	0.0237301		0.9999	622.999	0.000722858	622.999	0.00144572	623	2.32057e-06	3.20142e-05
		0.872	2649	32	2617	64	2681	0.0238717	0.0237301		0.9999	623.999	0.000736636	623.999	0.00147327	624	2.36101e-06	3.20142e-05
		0.8714	2650	32	2618	64	2682	0.0238628	0.0237301		0.9999	624.999	0.000750637	624.998	0.00150127	625	2.40204e-06	3.20142e-05
		0.871	2651	32	2619	64	2683	0.0238539	0.0237301		0.9999	625.999	0.000764863	625.998	0.00152973	626	2.44365e-06	3.20142e-05
		0.8707	2652	32	2620	64	2684	0.023845	0.0237301		0.9999	626.999	0.000779317	626.998	0.00155863	627	2.48586e-06	3.20142e-05
		0.8706	2656	32	2624	64	2688	0.0238095	0.0237301		0.9999	627.999	0.000794001	627.998	0.001588	628	2.52867e-06	3.20142e-05
		0.8701	2657	32	2625	64	2689	0.0238007	0.0237301		0.9999	628.999	0.00080892	628.998	0.00161784	629	2.57208e-06	3.20142e-05
		0.8698	2659	32	2627	64	2691	0.023783	0.0237301		0.9999	629.999	0.000824075	629.998	0.00164815	630	2.61611e-06	3.20142e-05
		0.8689	2660	32	2628	64	2692	0.0237741	0.0237301		0.9999	630.999	0.00083947	630.998	0.00167894	631	2.66076e-06	3.20142e-05
		0.8684	2661	32	2629	64	2693	0.0237653	0.0237301		0.9999	631.999	0.000855108	631.998	0.00171022	632	2.70604e-06	3.20142e-05
		0.8678	2662	32	2630	64	2694	0.0237565	0.0237301		0.9999	632.999	0.000870991	632.998	0.00174198	633	2.75195e-06	3.20142e-05
		0.867	2663	32	2631	64	2695	0.0237477	0.0237301		0.9999	633.999	0.000887123	633.998	0.00177425	634	2.79849e-06	3.20142e-05
		0.8669	2664	32	2632	64	2696	0.0237389	0.0237301		0.9999	634.999	0.000903506	634.998	0.00180701	635	2.84569e-06	3.20142e-05
		0.865	2665	32	2633	64	2697	0.0237301	0.0237301		0.9999	635.999	0.000920145	635.998	0.00184029	636	2.89354e-06	3.20142e-05
		0.8648	2666	33	2633	66	2699	0.0244535	0.0244535		0.9999	636.999	0.000937042	636.998	0.00187408	637	2.94205e-06	3.20142e-05
		0.8644	2667	34	2633	68	2701	0.0251759	0.025		0.9999	637.999	0.000954199	637.998	0.0019084	638	2.99122e-06	3.20142e-05
		0.8641	2668	34	2634	68	2702	0.0251665	0.025		0.9999	638.999	0.000971621	638.998	0.00194324	639	3.04107e-06	3.20142e-05
		0.8639	2669	34	2635	68	2703	0.0251572	0.025		0.9999	639.999	0.000989311	639.998	0.00197862	640	3.0916e-06	3.20142e-05
		0.8636	2670	34	2636	68	2704	0.0251479	0.025		0.9999	640.999	0.00100727	640.998	0.00201454	641	3.14281e-06	3.20142e-05
		0.8632	2672	34	2638	68	2706	0.0251293	0.025		0.9999	641.999	0.00102551	641.998	0.00205101	642	3.19472e-06	3.20142e-05
		0.8631	2674	34	2640	68	2708	0.0251108	0.025		0.9999	642.999	0.00104402	642.998	0.00208803	643	3.24733e-06	3.20142e-05
		0.8622	2675	34	2641	68	2709	0.0251015	0.025		0.9999	643.999	0.00106281	643.998	0.00212562	644	3.30065e-06	3.20142e-05
		0.862	2676	34	2642	68	2710	0.0250923	0.025		0.9999	644.999	0.00108188	644.998	0.00216377	645	3.35468e-06	3.20142e-05
		0.8618	2677	34	2643	68	2711	0.025083	0.025		0.9999	645.999	0.00110125	645.998	0.00220249	646	3.40943e-06	3.20142e-05
		0.8611	2681	34	2647	68	2715	0.025046	0.025		0.9999	646.999	0.0011209	646.998	0.0022418	647	3.46492e-06	3.20142e-05
		0.8595	2682	34	2648	68	2716	0.0250368	0.025		0.9999	647.999	0.00114085	647.998	0.0022817	648	3.52114e-06	3.20142e-05
		0.8593	2683	34	2649	68	2717	0.0250276	0.025		0.9999	648.999	0.00116109	648.998	0.00232219	649	3.5781e-06	3.20142e-05
		0.8592	2684	34	2650	68	2718	0.0250184	0.025		0.9999	649.999	0.00118164	649.998	0.00236328	650	3.63581e-06	3.20142e-05
		0.8587	2686	34	2652	68	2720	0.025	0.025		0.9999	650.999	0.00120249	650.998	0.00240498	651	3.69428e-06	3.20142e-05
		0.8581	2686	35	2651	70	2721	0.0257258	0.0256881		0.9999	651.999	0.00122365	651.998	0.00244729	652	3.75352e-06	3.20142e-05
		0.8579	2687	35	2652	70	2722	0.0257164	0.0256881		0.9999	652.999	0.00124512	652.998	0.00249023	653	3.81353e-06	3.20142e-05
		0.8566	2688	35	2653	70	2723	0.0257069	0.0256881		0.9999	653.999	0.0012669	653.997	0.0025338	654	3.87432e-06	3.20142e-05
		0.8563	2689	35	2654	70	2724	0.0256975	0.0256881		0.9999	654.999	0.001289	654.997	0.00257801	655	3.93589e-06	3.20142e-05
		0.8553	2690	35	2655	70	2725	0.0256881	0.0256881		0.9999	655.999	0.00131143	655.997	0.00262286	656	3.99826e-06	3.20142e-05
		0.8552	2690	36	2654	72	2726	0.0264123	0.0262009		0.9999	656.999	0.00133418	656.997	0.00266836	657	4.06143e-06	3.20142e-05
		0.8545	2691	36	2655	72	2727	0.0264026	0.0262009		0.9999	657.999	0.00135726	657.997	0.00271452	658	4.12542e-06	3.20142e-05
		0.8533	2692	36	2656	72	2728	0.026393	0.0262009		0.9999	658.999	0.00138068	658.997	0.00276135	659	4.19022e-06	3.20142e-05
		0.8532	2694	36	2658	72	2730	0.0263736	0.0262009		0.9999	659.999	0.00140443	659.997	0.00280885	660	4.25584e-06	3.20142e-05
		0.8522	2695	36	2659	72	2731	0.026364	0.0262009		0.9999	660.999	0.00142852	660.997	0.00285704	661	4.3223e-06	3.20142e-05
		0.8518	2697	36	2661	72	2733	0.0263447	0.0262009		0.9999	661.999	0.00145296	661.997	0.00290591	662	4.38959e-06	3.20142e-05
		0.8514	2698	36	2662	72	2734	0.026335	0.0262009		0.9999	662.999	0.00147774	662.997	0.00295548	663	4.45774e-06	3.20142e-05
		0.8511	2699	36	2663	72	2735	0.0263254	0.0262009		0.9999	663.998	0.00150288	663.997	0.00300576	664	4.52674e-06	3.20142e-05
		0.8507	2700	36	2664	72	2736	0.0263158	0.0262009		0.9999	664.998	0.00152837	664.997	0.00305674	665	4.59661e-06	3.20142e-05
		0.8503	2701	36	2665	72	2737	0.0263062	0.0262009		0.9999	665.998	0.00155422	665.997	0.00310845	666	4.66734e-06	3.20142e-05
		0.8493	2702	36	2666	72	2738	0.0262966	0.0262009		0.9999	666.998	0.00158044	666.997	0.00316088	667	4.73896e-06	3.20142e-05
		0.849	2705	36	2669	72	2741	0.0262678	0.0262009		0.9999	667.998	0.00160703	667.997	0.00321406	668	4.81146e-06	3.20142e-05
		0.8488	2706	36	2670	72	2742	0.0262582	0.0262009		0.9999	668.998	0.00163398	668.997	0.00326797	669	4.88486e-06	3.20142e-05
		0.8484	2708	36	2672	72	2744	0.0262391	0.0262009		0.9999	669.998	0.00166132	669.997	0.00332264	670	4.95916e-06	3.20142e-05
		0.848	2710	36	2674	72	2746	0.02622	0.0262009		0.9999	670.998	0.00168903	670.997	0.00337806	671	5.03437e-06	3.20142e-05
		0.8473	2711	36	2675	72	2747	0.0262104	0.0262009		0.9999	671.998	0.00171713	671.997	0.00343426	672	5.1105e-06	3.20142e-05
		0.8472	2712	36	2676	72	2748	0.0262009	0.0262009		0.9999	672.998	0.00174561	672.997	0.00349123	673	5.18756e-06	3.20142e-05
		0.8469	2712	37	2675	74	2749	0.0269189	0.0265518		0.9999	673.998	0.00177449	673.996	0.00354899	674	5.26556e-06	3.20142e-05
		0.8458	2713	37	2676	74	2750	0.0269091	0.0265518		0.9999	674.998	0.00180377	674.996	0.00360753	675	5.3445e-06	3.20142e-05
		0.8456	2714	37	2677	74	2751	0.0268993	0.0265518		0.9999	675.998	0.00183344	675.996	0.00366688	676	5.42439e-06	3.20142e-05
		0.8441	2715	37	2678	74	2752	0.0268895	0.0265518		0.9999	676.998	0.00186352	676.996	0.00372705	677	5.50524e-06	3.20142e-05
		0.844	2717	37	2680	74	2754	0.02687	0.0265518		0.9999	677.998	0.00189401	677.996	0.00378802	678	5.58706e-06	3.20142e-05
		0.8439	2718	37	2681	74	2755	0.0268603	0.0265518		0.9999	678.998	0.00192491	678.996	0.00384983	679	5.66985e-06	3.20142e-05
		0.843	2719	37	2682	74	2756	0.0268505	0.0265518		0.9999	679.998	0.00195624	679.996	0.00391247	680	5.75363e-06	3.20142e-05
		0.8427	2720	37	2683	74	2757	0.0268408	0.0265518		0.9999	680.998	0.00198798	680.996	0.00397596	681	5.83841e-06	3.20142e-05
		0.8425	2722	37	2685	74	2759	0.0268213	0.0265518		0.9999	681.998	0.00202015	681.996	0.0040403	682	5.92419e-06	3.20142e-05
		0.8424	2723	37	2686	74	2760	0.0268116	0.0265518		0.9999	682.998	0.00205275	682.996	0.0041055	683	6.01097e-06	3.20142e-05
		0.8409	2724	37	2687	74	2761	0.0268019	0.0265518		0.9999	683.998	0.00208578	683.996	0.00417157	684	6.09878e-06	3.20142e-05
		0.8408	2725	37	2688	74	2762	0.0267922	0.0265518		0.9999	684.998	0.00211926	684.996	0.00423852	685	6.18762e-06	3.20142e-05
		0.8407	2726	37	2689	74	2763	0.0267825	0.0265518		0.9999	685.998	0.00215318	685.996	0.00430636	686	6.27749e-06	3.20142e-05
		0.8404	2727	37	2690	74	2764	0.0267728	0.0265518		0.9999	686.998	0.00218755	686.996	0.00437509	687	6.36841e-06	3.20142e-05
		0.8391	2729	37	2692	74	2766	0.0267534	0.0265518		0.9999	687.998	0.00222237	687.996	0.00444474	688	6.46038e-06	3.20142e-05
		0.8388	2731	37	2694	74	2768	0.0267341	0.0265518		0.9999	688.998	0.00225765	688.995	0.0045153	689	6.55341e-06	3.20142e-05
		0.8384	2732	37	2695	74	2769	0.0267244	0.0265518		0.9999	689.998	0.00229339	689.995	0.00458678	690	6.64751e-06	3.20142e-05
		0.8383	2733	37	2696	74	2770	0.0267148	0.0265518		0.9999	690.998	0.0023296	690.995	0.0046592	691	6.7427e-06	3.20142e-05
		0.8377	2734	37	2697	74	2771	0.0267052	0.0265518		0.9999	691.998	0.00236628	691.995	0.00473257	692	6.83897e-06	3.20142e-05
		0.8375	2736	37	2699	74	2773	0.0266859	0.0265518		0.9999	692.998	0.00240344	692.995	0.00480688	693	6.93634e-06	3.20142e-05
		0.8374	2737	37	2700	74	2774	0.0266763	0.0265518		0.9999	693.998	0.00244108	693.995	0.00488216	694	7.03481e-06	3.20142e-05
		0.8369	2738	37	2701	74	2775	0.0266667	0.0265518		0.9999	694.998	0.00247921	694.995	0.00495841	695	7.13441e-06	3.20142e-05
		0.8363	2739	37	2702	74	2776	0.0266571	0.0265518		0.9999	695.997	0.00251782	695.995	0.00503564	696	7.23512e-06	3.20142e-05
		0.8358	2740	37	2703	74	2777	0.0266475	0.0265518		0.9999	696.997	0.00255693	696.995	0.00511387	697	7.33697e-06	3.20142e-05
		0.8357	2743	37	2706	74	2780	0.0266187	0.0265518		0.9999	697.997	0.00259655	697.995	0.00519309	698	7.43996e-06	3.20142e-05
		0.8355	2744	37	2707	74	2781	0.0266091	0.0265518		0.9999	698.997	0.00263667	698.995	0.00527333	699	7.54411e-06	3.20142e-05
		0.8345	2745	37	2708	74	2782	0.0265996	0.0265518		0.9999	699.997	0.00267729	699.995	0.00535459	700	7.64941e-06	3.20142e-05
		0.834	2746	37	2709	74	2783	0.02659	0.0265518		0.9999	700.997	0.00271844	700.995	0.00543687	701	7.75588e-06	3.20142e-05
		0.8338	2749	37	2712	74	2786	0.0265614	0.0265518		0.9999	701.997	0.0027601	701.994	0.0055202	702	7.86354e-06	3.20142e-05
		0.8328	2750	37	2713	74	2787	0.0265518	0.0265518		0.9999	702.997	0.00280229	702.994	0.00560458	703	7.97238e-06	3.20142e-05
		0.8325	2750	38	2712	76	2788	0.0272597	0.0272206		0.9999	703.997	0.00284501	703.994	0.00569002	704	8.08241e-06	3.20142e-05
		0.8324	2751	38	2713	76	2789	0.0272499	0.0272206		0.9999	704.997	0.00288826	704.994	0.00577653	705	8.19366e-06	3.20142e-05
		0.8313	2752	38	2714	76	2790	0.0272401	0.0272206		0.9999	705.997	0.00293206	705.994	0.00586412	706	8.30612e-06	3.20142e-05
		0.8312	2753	38	2715	76	2791	0.0272304	0.0272206		0.9999	706.997	0.0029764	706.994	0.0059528	707	8.41981e-06	3.20142e-05
		0.8307	2754	38	2716	76	2792	0.0272206	0.0272206		0.9999	707.997	0.00302129	707.994	0.00604259	708	8.53473e-06	3.20142e-05
		0.8305	2755	39	2716	78	2794	0.027917	0.027758		0.9999	708.997	0.00306674	708.994	0.00613348	709	8.65089e-06	3.20142e-05
		0.8304	2756	39	2717	78	2795	0.027907	0.027758		0.9999	709.997	0.00311275	709.994	0.0062255	710	8.76831e-06	3.20142e-05
		0.8302	2758	39	2719	78	2797	0.027887	0.027758		0.9999	710.997	0.00315932	710.994	0.00631865	711	8.88699e-06	3.20142e-05
		0.83	2759	39	2720	78	2798	0.0278771	0.027758		0.9999	711.997	0.00320647	711.994	0.00641294	712	9.00694e-06	3.20142e-05
		0.8293	2760	39	2721	78	2799	0.0278671	0.027758		0.9999	712.997	0.00325419	712.993	0.00650839	713	9.12818e-06	3.20142e-05
		0.8291	2761	39	2722	78	2800	0.0278571	0.027758		0.9998	713.997	0.0033025	713.993	0.006605	714	9.2507e-06	0.00017164
		0.829	2762	39	2723	78	2801	0.0278472	0.027758		0.9998	714.997	0.00335139	714.993	0.00670279	715	9.37453e-06	0.00017164
		0.8278	2763	39	2724	78	2802	0.0278373	0.027758		0.9998	715.997	0.00340088	715.993	0.00680176	716	9.49967e-06	0.00017164
		0.8273	2764	39	2725	78	2803	0.0278273	0.027758		0.9998	716.997	0.00345097	716.993	0.00690193	717	9.62613e-06	0.00017164
		0.827	2765	39	2726	78	2804	0.0278174	0.027758		0.9998	717.996	0.00350166	717.993	0.00700331	718	9.75392e-06	0.00017164
		0.8262	2766	39	2727	78	2805	0.0278075	0.027758		0.9998	718.996	0.00355296	718.993	0.00710591	719	9.88305e-06	0.00017164
		0.8256	2767	39	2728	78	2806	0.0277976	0.027758		0.9998	719.996	0.00360487	719.993	0.00720974	720	1.00135e-05	0.00017164
		0.8248	2768	39	2729	78	2807	0.0277877	0.027758		0.9998	720.996	0.0036574	720.993	0.00731481	721	1.01454e-05	0.00017164
		0.8246	2769	39	2730	78	2808	0.0277778	0.027758		0.9998	721.996	0.00371057	721.993	0.00742113	722	1.02786e-05	0.00017164
		0.8245	2770	39	2731	78	2809	0.0277679	0.027758		0.9998	722.996	0.00376436	722.992	0.00752872	723	1.04132e-05	0.00017164
		0.8229	2771	39	2732	78	2810	0.027758	0.027758		0.9998	723.996	0.00381879	723.992	0.00763758	724	1.05491e-05	0.00017164
		0.8226	2771	40	2731	80	2811	0.0284596	0.0284192		0.9998	724.996	0.00387386	724.992	0.00774772	725	1.06865e-05	0.00017164
		0.8221	2772	40	2732	80	2812	0.0284495	0.0284192		0.9998	725.996	0.00392958	725.992	0.00785917	726	1.08253e-05	0.00017164
		0.822	2773	40	2733	80	2813	0.0284394	0.0284192		0.9998	726.996	0.00398596	726.992	0.00797192	727	1.09655e-05	0.00017164
		0.8212	2774	40	2734	80	2814	0.0284293	0.0284192		0.9998	727.996	0.004043	727.992	0.008086	728	1.11071e-05	0.00017164
		0.8211	2775	40	2735	80	2815	0.0284192	0.0284192		0.9998	728.996	0.0041007	728.992	0.0082014	729	1.12502e-05	0.00017164
		0.821	2777	41	2736	82	2818	0.0290987	0.0286413		0.9998	729.996	0.00415908	729.992	0.00831815	730	1.13947e-05	0.00017164
		0.8209	2778	41	2737	82	2819	0.0290883	0.0286413		0.9998	730.996	0.00421813	730.992	0.00843626	731	1.15407e-05	0.00017164
		0.8199	2779	41	2738	82	2820	0.029078	0.0286413		0.9998	731.996	0.00427787	731.991	0.00855573	732	1.16882e-05	0.00017164
		0.8188	2780	41	2739	82	2821	0.0290677	0.0286413		0.9998	732.996	0.00433829	732.991	0.00867659	733	1.18371e-05	0.00017164
		0.8187	2781	41	2740	82	2822	0.0290574	0.0286413		0.9998	733.996	0.00439942	733.991	0.00879883	734	1.19875e-05	0.00017164
		0.8185	2782	41	2741	82	2823	0.0290471	0.0286413		0.9998	734.996	0.00446124	734.991	0.00892248	735	1.21394e-05	0.00017164
		0.8181	2783	41	2742	82	2824	0.0290368	0.0286413		0.9998	735.995	0.00452377	735.991	0.00904754	736	1.22929e-05	0.00017164
		0.8178	2784	41	2743	82	2825	0.0290265	0.0286413		0.9998	736.995	0.00458702	736.991	0.00917404	737	1.24478e-05	0.00017164
		0.8176	2785	41	2744	82	2826	0.0290163	0.0286413		0.9998	737.995	0.00465098	737.991	0.00930197	738	1.26043e-05	0.00017164
		0.8174	2786	41	2745	82	2827	0.029006	0.0286413		0.9998	738.995	0.00471568	738.991	0.00943135	739	1.27623e-05	0.00017164
		0.8167	2787	41	2746	82	2828	0.0289958	0.0286413		0.9998	739.995	0.0047811	739.99	0.0095622	740	1.29219e-05	0.00017164
		0.8164	2788	41	2747	82	2829	0.0289855	0.0286413		0.9998	740.995	0.00484726	740.99	0.00969452	741	1.3083e-05	0.00017164
		0.8159	2791	41	2750	82	2832	0.0289548	0.0286413		0.9998	741.995	0.00491417	741.99	0.00982834	742	1.32457e-05	0.00017164
		0.8152	2792	41	2751	82	2833	0.0289446	0.0286413		0.9998	742.995	0.00498183	742.99	0.00996365	743	1.341e-05	0.00017164
		0.815	2793	41	2752	82	2834	0.0289344	0.0286413		0.9998	743.995	0.00505024	743.99	0.0101005	744	1.35759e-05	0.00017164
		0.8149	2794	41	2753	82	2835	0.0289242	0.0286413		0.9998	744.995	0.00511942	744.99	0.0102388	745	1.37434e-05	0.00017164
		0.8148	2795	41	2754	82	2836	0.028914	0.0286413		0.9998	745.995	0.00518937	745.99	0.0103787	746	1.39125e-05	0.00017164
		0.8147	2796	41	2755	82	2837	0.0289038	0.0286413		0.9998	746.995	0.00526009	746.989	0.0105202	747	1.40832e-05	0.00017164
		0.8144	2797	41	2756	82	2838	0.0288936	0.0286413		0.9998	747.995	0.0053316	747.989	0.0106632	748	1.42556e-05	0.00017164
		0.8143	2798	41	2757	82	2839	0.0288834	0.0286413		0.9998	748.995	0.00540389	748.989	0.0108078	749	1.44296e-05	0.00017164
		0.8141	2799	41	2758	82	2840	0.0288732	0.0286413		0.9998	749.995	0.00547698	749.989	0.010954	750	1.46053e-05	0.00017164
		0.8136	2800	41	2759	82	2841	0.0288631	0.0286413		0.9998	750.994	0.00555088	750.989	0.0111018	751	1.47826e-05	0.00017164
		0.8134	2801	41	2760	82	2842	0.0288529	0.0286413		0.9998	751.994	0.00562558	751.989	0.0112512	752	1.49616e-05	0.00017164
		0.8131	2802	41	2761	82	2843	0.0288428	0.0286413		0.9998	752.994	0.00570109	752.989	0.0114022	753	1.51424e-05	0.00017164
		0.8129	2803	41	2762	82	2844	0.0288326	0.0286413		0.9998	753.994	0.00577743	753.988	0.0115549	754	1.53248e-05	0.00017164
		0.8117	2804	41	2763	82	2845	0.0288225	0.0286413		0.9998	754.994	0.0058546	754.988	0.0117092	755	1.55089e-05	0.00017164
		0.8115	2805	41	2764	82	2846	0.0288124	0.0286413		0.9998	755.994	0.0059326	755.988	0.0118652	756	1.56947e-05	0.00017164
		0.8113	2806	41	2765	82	2847	0.0288022	0.0286413		0.9998	756.994	0.00601144	756.988	0.0120229	757	1.58823e-05	0.00017164
		0.8112	2807	41	2766	82	2848	0.0287921	0.0286413		0.9998	757.994	0.00609113	757.988	0.0121823	758	1.60716e-05	0.00017164
		0.8105	2808	41	2767	82	2849	0.028782	0.0286413		0.9998	758.994	0.00617168	758.988	0.0123434	759	1.62627e-05	0.00017164
		0.8102	2809	41	2768	82	2850	0.0287719	0.0286413		0.9998	759.994	0.00625309	759.987	0.0125062	760	1.64555e-05	0.00017164
		0.8097	2810	41	2769	82	2851	0.0287618	0.0286413		0.9998	760.994	0.00633537	760.987	0.0126707	761	1.66501e-05	0.00017164
		0.8092	2811	41	2770	82	2852	0.0287518	0.0286413		0.9998	761.994	0.00641852	761.987	0.012837	762	1.68465e-05	0.00017164
		0.809	2812	41	2771	82	2853	0.0287417	0.0286413		0.9998	762.993	0.00650255	762.987	0.0130051	763	1.70447e-05	0.00017164
		0.8076	2814	41	2773	82	2855	0.0287215	0.0286413		0.9998	763.993	0.00658748	763.987	0.013175	764	1.72447e-05	0.00017164
		0.807	2816	41	2775	82	2857	0.0287014	0.0286413		0.9998	764.993	0.0066733	764.987	0.0133466	765	1.74465e-05	0.00017164
		0.8067	2817	41	2776	82	2858	0.0286914	0.0286413		0.9998	765.993	0.00676002	765.986	0.01352	766	1.76502e-05	0.00017164
		0.8059	2819	41	2778	82	2860	0.0286713	0.0286413		0.9998	766.993	0.00684765	766.986	0.0136953	767	1.78557e-05	0.00017164
		0.8056	2820	41	2779	82	2861	0.0286613	0.0286413		0.9998	767.993	0.00693621	767.986	0.0138724	768	1.8063e-05	0.00017164
		0.8054	2821	41	2780	82	2862	0.0286513	0.0286413		0.9998	768.993	0.00702568	768.986	0.0140514	769	1.82723e-05	0.00017164
		0.8051	2822	41	2781	82	2863	0.0286413	0.0286413		0.9998	769.993	0.00711609	769.986	0.0142322	770	1.84833e-05	0.00017164
		0.8049	2822	42	2780	84	2864	0.0293296	0.0293296		0.9998	770.993	0.00720743	770.986	0.0144149	771	1.86963e-05	0.00017164
		0.8047	2822	43	2779	86	2865	0.0300175	0.0299339		0.9998	771.993	0.00729972	771.985	0.0145994	772	1.89112e-05	0.00017164
		0.8039	2823	43	2780	86	2866	0.030007	0.0299339		0.9998	772.993	0.00739297	772.985	0.0147859	773	1.9128e-05	0.00017164
		0.802	2824	43	2781	86	2867	0.0299965	0.0299339		0.9998	773.993	0.00748717	773.985	0.0149743	774	1.93467e-05	0.00017164
		0.8018	2825	43	2782	86	2868	0.0299861	0.0299339		0.9998	774.992	0.00758234	774.985	0.0151647	775	1.95673e-05	0.00017164
		0.8006	2826	43	2783	86	2869	0.0299756	0.0299339		0.9998	775.992	0.00767849	775.985	0.015357	776	1.97899e-05	0.00017164
		0.8001	2827	43	2784	86	2870	0.0299652	0.0299339		0.9998	776.992	0.00777562	776.984	0.0155512	777	2.00145e-05	0.00017164
		0.8	2828	43	2785	86	2871	0.0299547	0.0299339		0.9998	777.992	0.00787373	777.984	0.0157475	778	2.0241e-05	0.00017164
		0.7997	2830	43	2787	86	2873	0.0299339	0.0299339		0.9998	778.992	0.00797285	778.984	0.0159457	779	2.04694e-05	0.00017164
		0.7991	2830	44	2786	88	2874	0.0306193	0.0304815		0.9998	779.992	0.00807297	779.984	0.0161459	780	2.06999e-05	0.00017164
		0.7984	2831	44	2787	88	2875	0.0306087	0.0304815		0.9998	780.992	0.0081741	780.984	0.0163482	781	2.09324e-05	0.00017164
		0.7979	2832	44	2788	88	2876	0.0305981	0.0304815		0.9998	781.992	0.00827625	781.983	0.0165525	782	2.11669e-05	0.00017164
		0.7971	2833	44	2789	88	2877	0.0305874	0.0304815		0.9998	782.992	0.00837942	782.983	0.0167588	783	2.14034e-05	0.00017164
		0.7963	2834	44	2790	88	2878	0.0305768	0.0304815		0.9998	783.992	0.00848363	783.983	0.0169673	784	2.16419e-05	0.00017164
		0.7962	2835	44	2791	88	2879	0.0305662	0.0304815		0.9998	784.991	0.00858888	784.983	0.0171778	785	2.18825e-05	0.00017164
		0.796	2836	44	2792	88	2880	0.0305556	0.0304815		0.9998	785.991	0.00869518	785.983	0.0173904	786	2.21251e-05	0.00017164
		0.7957	2837	44	2793	88	2881	0.0305449	0.0304815		0.9998	786.991	0.00880254	786.982	0.0176051	787	2.23699e-05	0.00017164
		0.7951	2838	44	2794	88	2882	0.0305344	0.0304815		0.9998	787.991	0.00891096	787.982	0.0178219	788	2.26167e-05	0.00017164
		0.795	2839	44	2795	88	2883	0.0305238	0.0304815		0.9998	788.991	0.00902046	788.982	0.0180409	789	2.28655e-05	0.00017164
		0.7944	2840	44	2796	88	2884	0.0305132	0.0304815		0.9998	789.991	0.00913103	789.982	0.0182621	790	2.31165e-05	0.00017164
		0.7936	2841	44	2797	88	2885	0.0305026	0.0304815		0.9998	790.991	0.00924269	790.982	0.0184854	791	2.33696e-05	0.00017164
		0.7923	2842	44	2798	88	2886	0.030492	0.0304815		0.9998	791.991	0.00935545	791.981	0.0187109	792	2.36249e-05	0.00017164
		0.7919	2843	44	2799	88	2887	0.0304815	0.0304815		0.9998	792.991	0.00946931	792.981	0.0189386	793	2.38822e-05	0.00017164
		0.7918	2844	45	2799	90	2889	0.0311526	0.0311096		0.9998	793.99	0.00958428	793.981	0.0191686	794	2.41418e-05	0.00017164
		0.7916	2845	45	2800	90	2890	0.0311419	0.0311096		0.9998	794.99	0.00970037	794.981	0.0194007	795	2.44035e-05	0.00017164
		0.791	2846	45	2801	90	2891	0.0311311	0.0311096		0.9998	795.99	0.00981759	795.98	0.0196352	796	2.46673e-05	0.00017164
		0.7899	2847	45	2802	90	2892	0.0311203	0.0311096		0.9998	796.99	0.00993594	796.98	0.0198719	797	2.49334e-05	0.00017164
		0.7898	2848	45	2803	90	2893	0.0311096	0.0311096		0.9998	797.99	0.0100554	797.98	0.0201109	798	2.52016e-05	0.00017164
		0.7897	2848	46	2802	92	2894	0.0317899	0.0316804		0.9998	798.99	0.0101761	798.98	0.0203522	799	2.54721e-05	0.00017164
		0.7894	2849	46	2803	92	2895	0.0317789	0.0316804		0.9998	799.99	0.0102979	799.979	0.0205958	800	2.57447e-05	0.00017164
		0.7886	2850	46	2804	92	2896	0.031768	0.0316804		0.9998	800.99	0.0104209	800.979	0.0208417	801	2.60196e-05	0.00017164
		0.7885	2852	46	2806	92	2898	0.031746	0.0316804		0.9998	801.989	0.010545	801.979	0.02109	802	2.62968e-05	0.00017164
		0.7881	2853	46	2807	92	2899	0.0317351	0.0316804		0.9998	802.989	0.0106703	802.979	0.0213407	803	2.65762e-05	0.00017164
		0.7876	2854	46	2808	92	2900	0.0317241	0.0316804		0.9998	803.989	0.0107969	803.978	0.0215937	804	2.68579e-05	0.00017164
		0.7875	2855	46	2809	92	2901	0.0317132	0.0316804		0.9998	804.989	0.0109246	804.978	0.0218492	805	2.71418e-05	0.00017164
		0.7871	2856	46	2810	92	2902	0.0317023	0.0316804		0.9998	805.989	0.0110535	805.978	0.022107	806	2.74281e-05	0.00017164
		0.7867	2857	46	2811	92	2903	0.0316914	0.0316804		0.9998	806.989	0.0111837	806.978	0.0223673	807	2.77166e-05	0.00017164
		0.7855	2858	46	2812	92	2904	0.0316804	0.0316804		0.9998	807.989	0.011315	807.977	0.02263	808	2.80075e-05	0.00017164
		0.7848	2858	47	2811	94	2905	0.032358	0.0323469		0.9998	808.989	0.0114476	808.977	0.0228953	809	2.83007e-05	0.00017164
		0.7847	2859	47	2812	94	2906	0.0323469	0.0323469		0.9998	809.988	0.0115815	809.977	0.0231629	810	2.85962e-05	0.00017164
		0.7846	2859	48	2811	96	2907	0.0330237	0.0328317		0.9998	810.988	0.0117166	810.977	0.0234331	811	2.88941e-05	0.00017164
		0.7844	2860	48	2812	96	2908	0.0330124	0.0328317		0.9998	811.988	0.0118529	811.976	0.0237058	812	2.91944e-05	0.00017164
		0.784	2861	48	2813	96	2909	0.033001	0.0328317		0.9998	812.988	0.0119905	812.976	0.023981	813	2.9497e-05	0.00017164
		0.7831	2862	48	2814	96	2910	0.0329897	0.0328317		0.9998	813.988	0.0121294	813.976	0.0242588	814	2.9802e-05	0.00017164
		0.783	2863	48	2815	96	2911	0.0329784	0.0328317		0.9998	814.988	0.0122696	814.975	0.0245392	815	3.01094e-05	0.00017164
		0.7829	2864	48	2816	96	2912	0.032967	0.0328317		0.9998	815.988	0.0124111	815.975	0.0248221	816	3.04192e-05	0.00017164
		0.7823	2865	48	2817	96	2913	0.0329557	0.0328317		0.9997	816.987	0.0125538	816.975	0.0251076	817	3.07315e-05	0.000373354
		0.782	2866	48	2818	96	2914	0.0329444	0.0328317		0.9997	817.987	0.0126979	817.975	0.0253958	818	3.10462e-05	0.000373354
		0.7817	2867	48	2819	96	2915	0.0329331	0.0328317		0.9997	818.987	0.0128433	818.974	0.0256866	819	3.13633e-05	0.000373354
		0.7816	2868	48	2820	96	2916	0.0329218	0.0328317		0.9997	819.987	0.01299	819.974	0.02598	820	3.16829e-05	0.000373354
		0.7809	2869	48	2821	96	2917	0.0329105	0.0328317		0.9997	820.987	0.013138	820.974	0.0262761	821	3.2005e-05	0.000373354
		0.7808	2870	48	2822	96	2918	0.0328992	0.0328317		0.9997	821.987	0.0132874	821.973	0.0265749	822	3.23295e-05	0.000373354
		0.7801	2871	48	2823	96	2919	0.032888	0.0328317		0.9997	822.987	0.0134382	822.973	0.0268764	823	3.26566e-05	0.000373354
		0.7787	2872	48	2824	96	2920	0.0328767	0.0328317		0.9997	823.986	0.0135903	823.973	0.0271806	824	3.29861e-05	0.000373354
		0.7785	2873	48	2825	96	2921	0.0328655	0.0328317		0.9997	824.986	0.0137438	824.973	0.0274875	825	3.33182e-05	0.000373354
		0.7775	2874	48	2826	96	2922	0.0328542	0.0328317		0.9997	825.986	0.0138986	825.972	0.0277972	826	3.36528e-05	0.000373354
[truncated: 6,972 more rows]

## Sheet: Spectral Level Data
Spectral Level Data		Confidence Threshold	Forward	Reverse	Correct	Incorrect	Total	Global FDR	q-value		Fit Confidence Threshold	Fit Forward	Fit Reverse	Fit Correct	Fit Incorrect	Fit Total	Fit Global FDR	Fit Local FDR
[truncated: 12,347 more rows]

[truncated: 3 more sheets: Single Results Table, PDST Controls, Peptide Summary]
