# Supplementary material for: Persulfidation of plant and bacteroid proteins is involved in legume nodule development and senescence
Source: J Exp Bot. 2023 Nov 11;75(10):3009–25. doi: 10.1093/jxb/erad436 (PMC11103110; doi:10.1093/jxb/erad436)
Supplement: erad436_suppl_Supplementary_Tables_S1-S9 [file erad436_suppl_supplementary_tables_s1-s9.xlsx]

## Sheet: Hoja1
Table S1. Plant proteins that were found to be persulfidated only at the ‘young’ developmental stage of nodules. 1 UniProtKB (https://www.uniprot.org/), 2 Phytozome (https://phytozome-next.jgi.doe.gov/).
Functional category	Uniprot1	Protein	Gene2	Arabidopsis best homolog	Subcellular location
Cellular respiration	V7BUW3	Phosphoenolpyruvate carboxylase	Phvul.005G095300	AT2G42600	Cytosol
	V7BBG0	Pyruvate kinase	Phvul.007G047600	AT3G22960	Plastid
	V7C8V3	Pyruvate dehydrogenase E1 component subunit	Phvul.003G056300	AT1G24180	Mitochondrion
	V7B6M8	Cytochrome c oxidase subunit-like	Phvul.008G176600	AT1G22450	Mitochondrion
	V7ADM5	NADH dehydrogenase ubiquinone 1 beta subcomplex subunit	Phvul.011G027800	AT1G76200	Mitochondrion
	V7BXP0	NADH dehydrogenase ubiquinone flavoprotein	Phvul.005G179400	AT4G02580	Mitochondrion
Carbohydrate metabolism	V7CCI0	Sucrose-phosphate synthase, probable	Phvul.003G170100	AT5G20280	Cytosol
	V7CP90	Fructose-1,6-bisphosphatase	Phvul.002G213400	AT5G64380	Plastid
	V7B1Q3	Glucose-6-phosphate 1-epimerase	Phvul.009G238300	AT5G57330	Cytosol
	V7B156	Glucose-6-phosphate 1-dehydrogenase	Phvul.008G016900	AT5G13110	Plastid
	V7C2F6	Glucose-6-phosphate 1-dehydrogenase	Phvul.004G0570001	AT5G40760	Cytosol
	V7AKI2	Aldo-keto reductase NADPH-dependent	Phvul.010G017000	AT2G37770	Plastid
	V7AZ19	Alpha-mannosidase	Phvul.009G161600	AT5G13980	Extracellular
Amino acid metabolism	V7BXR3	3-isopropylmalate dehydrogenase	Phvul.005G181600	AT1G80560	Plastid
	V7BHM8	3-Isopropylmalate dehydratase	Phvul.007G232000	AT4G13430	Plastid
	V7C171	Histidinol-phosphate aminotransferase	Phvul.004G083900	AT5G10330	Plastid
	V7BFR4	Methylcrotonoyl-CoA carboxylase subunit	Phvul.007G173900	AT1G03090	Mitochondrion
	V7ALN5	Homogentisate 1,2-dioxygenase	Phvul.011G148800	AT5G54080	Cytosol
	V7BN20	Tryptophan synthase	Phvul.006G040500	AT4G27070	Plastid
	V7BJP6	3-hydroxyisobutyryl-CoA hydrolase-like protein	Phvul.006G0225001	AT1G06550	Peroxisome
	V7BRM2	Fumarylacetoacetase	Phvul.006G143500	AT1G12050	Cytosol
Lipid metabolism	V7BP65	Malonyl CoA-acyl carrier protein transacylase	Phvul.006G073300	AT2G30200	Plastid
	V7ARE3	Acetyl-CoA carboxylase	Phvul.009G028700	AT1G36160	Cytosol
	V7AV68	Acyl-CoA-binding domain-containing protein	Phvul.009G050500	AT5G53470	Plasma membrane
	V7CUI4	Acetyl-CoA synthetase	Phvul.001G097800	AT5G36880	Plastid
	E2JFD6	Omega-6 fatty acid desaturase	Phvul.001G142100	AT3G12120	Endoplasmic reticulum
	V7BZF7	Lipoxygenase	Phvul.005G156900	AT1G55020	Golgi apparatus
	V7BSB6	Methyltransferase	Phvul.005G023700	AT5G13710	Golgi apparatus
Nucleotide metabolism	H6WQB3	Allantoinase	Phvul.006G186800	AT4G04955	Extracellular
Coenzyme metabolism	V7BMY7	Methylenetetrahydrofolate reductase	Phvul.007G281200	AT2G44160	Cytosol
	V7BGU5	Protoporphyrinogen oxidase	Phvul.007G208700	AT4G01690	Plastid
Secondary metabolism	V7BJP5	4-diphosphocytidyl-2-C-methyl-D-erythritol kinase	Phvul.006G019500	AT2G26930	Plastid
	V7BSM6	Farnesyl pyrophosphate synthase	Phvul.006G136300	AT5G47770	Cytosol
	V7ARX9	Geranylgeranyl transferase type-2 subunit	Phvul.009G036000	AT4G24490	Nucleus
	V7BTD6	Squalene monooxygenase	Phvul.006G197900	AT1G58440	Endoplasmic reticulum /Plasma membrane
Redox homeostasis	V7CL00	Thioredoxin reductase	Phvul.002G119000	AT2G17420	Peroxisome
	V7CT70	D-cysteine desulfhydrase, putative	Phvul.002G332800	AT1G48420	Mitochondrion/Plastid
Phytohormone action	V7CE11	Abscisic acid receptor PYR1-like	Phvul.003G285500	AT4G17870	Nucleus
Chromatin organization	V7C946	Histone H3	Phvul.002G269200	AT4G40030	Nucleus
	V7B2N9	Nucleosome assembly protein	Phvul.009G231400	AT5G56950	Nucleus
	V7CA32	Zinc finger BED domain-containing protein DAYSLEEPER-like	Phvul.003G168600	AT3G42170	Nucleus
Cell cycle organization	V7BIE7	Rho GTPase	Phvul.007G180300	AT5G27540	Mitochondrion
RNA biosynthesis	V7BG13	Nuclear transcription factor Y subunit	Phvul.007G181400	AT1G08970	Nucleus
	V7ALS0	CCR4-NOT transcription complex subunit	Phvul.010G056800	AT1G02080	Golgi apparatus
	V7BRW5	Ethylene-responsive transcription factor	Phvul.006G114100	AT1G01250	Plastid
	V7BML2	AT-hook motif protein	Phvul.007G271800	AT4G14465	Nucleus
	V7AR41	Topless-related protein	Phvul.010G157700	AT1G15750	Cytosol
RNA processing	V7BGQ1	Flowering locus K homology domain	Phvul.007G178400	AT3G04610	Nucleus
	V7B119	RNA-binding KH domain-containing protein	Phvul.008G037700	AT5G15270	Nucleus
	V7CBR8	RNA-binding KH domain-containing protein	Phvul.003G141100	AT4G26000	Nucleus
	V7BC82	U2 small nuclear ribonucleoprotein B	Phvul.008G251100	AT1G06960	Nucleus
	V7D0C8	Serine/Arginine-rich-splicing factor	Phvul.001G207100	AT1G02840	Nucleus
	V7BB20	Splicing factor 3A subunit, probable	Phvul.007G037600	AT1G14650	Nucleus
	V7BTH5	DExH-box ATP-dependent RNA helicase	Phvul.005G055300	AT1G20960	Nucleus
	V7CEX5	DEAD-box ATP-dependent RNA helicase	Phvul.003G204200	AT5G63120	Nucleus
	V7BYJ7	DEAD-box ATP-dependent RNA helicase	Phvul.004G011600	AT5G14610	Nucleus
	V7AW37	Polyadenylate-binding protein-interacting protein	Phvul.009G046100	AT4G10610	Cytosol
	V7CU42	Nuclear cap-binding protein subunit	Phvul.001G086100	AT2G13540	Cytosol
Protein biosynthesis	V7C7B8	60S acidic ribosomal protein P0	Phvul.003G020600	AT3G09200	Cytosol
	V7ASM3	60S ribosomal protein L5-like protein	Phvul.010G109200	AT5G39740	Cytosol
	V7CFR2	60S ribosomal protein L37a-like	Phvul.003G226400	AT3G10950	Cytosol
	V7CR14	60S ribosomal protein L38-like	Phvul.002G233500	AT3G59540	Cytosol
	V7BIH4	40S ribosomal protein S5	Phvul.007G264200	AT2G37270	Cytosol
	V7APP2	40S ribosomal protein S8	Phvul.010G024600	AT5G59240	Cytosol
	V7AR71	40S ribosomal protein S12	Phvul.010G160500	AT2G32060	Cytosol
	V7AML9	40S ribosomal protein S13-like	Phvul.010G082900	AT4G00100	Cytosol
	V7CVT9	40S ribosomal protein S20-2-like	Phvul.001G139900	AT3G47370	Cytosol
	V7BVM2	Ribosomal protein	Phvul.005G123700	AT1G08360	Cytosol
	V7D094	Ribosomal protein L19	Phvul.001G204300	AT3G16780	Cytosol
	V7ATC5	Eukaryotic translation initiation factor	Phvul.009G084000	AT5G27640	Cytosol
	V7BTF3	Eukaryotic translation initiation factor	Phvul.005G057300	AT1G04170	Cytosol
	V7B1G4	Eukaryotic translation initiation factor	Phvul.009G230600	AT3G13920	Cytosol
	D3TI64	Eukaryotic translation initiation factor	Phvul.007G270900	AT5G35620	Cytosol
	V7B7B8	Eukaryotic translation initiation factor	Phvul.008G139000	AT3G60240	Not assigned/Unknown
	V7B1T6	Eukaryotic translation initiation factor	Phvul.009G241200	AT3G19760	Nucleus
	V7AX88	Elongation factor 1-delta	Phvul.009G167000	AT2G18110	Cytosol
	V7ALE4	Tryptophan--tRNA ligase	Phvul.010G046300	AT3G04600	Cytosol
	V7CAM5	Phenylalanine--tRNA ligase beta subunit	Phvul.003G180700	AT1G72550	Cytosol
	V7BGS0	Glutamate--tRNA ligase	Phvul.007G206700	AT5G26710	Cytosol
	V7AE59	Nucleolar protein 5-2, probable	Phvul.011G042200	AT3G05060	Nucleus
	V7B0Y7	Protein-lysine N-methyltransferase	Phvul.008G009300	AT1G66680	Cytosol
Protein modification	V7B7M6	T-complex subunit	Phvul.008G208800	AT3G11830	Cytosol
	V7ADS1	Peptidyl-prolyl cis-trans isomerase	Phvul.011G034400	AT4G34960	Golgi apparatus
	V7B755	Peptidylprolyl isomerase	Phvul.008G133100	AT3G25230	Cytosol
	V7BW18	Protein disulfide-isomerase	Phvul.005G135600	AT5G60640	Endoplasmic reticulum
	V7B541	Prefoldin subunit, probable	Phvul.008G161600	AT3G22480	Nucleus
	V7ASE6	Chaperonin	Phvul.010G138700	AT3G13860	Mitochondrion
	V7BRV0	Ankyrin-repeat protein	Phvul.005G006400	AT2G17390	Nucleus
	V7C2Y8	Dolichyl-diphosphooligosaccharide-- glycosyltransferase subunit	Phvul.004G139400	AT1G34130	Endoplasmic reticulum
	V7CRM9	SUMO-activating enzyme subunit	Phvul.002G2859000	AT4G24940	Cytosol
	V7B1Y3	NEDD8 ultimate buster	Phvul.009G212100	AT2G12550	Peroxisome
	V7C506	Serine/Threonine-protein kinase, receptor like	Phvul.004G124400	AT2G45590	Plasma membrane
	V7B3U4	Serine/Threonine protein kinase, non-specific	Phvul.008G039400	AT3G01090	Cytosol
	V7ARQ8	Phosphatase 2C isoform, probable	Phvul.009G031400	AT1G34750	Plasma membrane
Protein homeostasis	V7CWB0	Plant UBX domain-containing protein	Phvul.001G081200	AT4G10790	Golgi apparatus
	V7ASH7	Ubiquitin carboxyl-terminal hydrolase	Phvul.010G141700	AT1G51710	Cytosol
	V7AVP0	E3 ubiquitin-protein ligase UPL1	Phvul.009G034900	AT1G55860	Cytosol
	V7B657	E3 ubiquitin-protein ligase UPL1	Phvul.008G183200	AT1G70320	Cytosol
	V7B315	Proteasome subunit alpha type	Phvul.008G093300	AT3G22110	Cytosol/Nucleus
	V7CI75	26S proteasome non-ATPase regulatory subunit	Phvul.002G107500	AT4G38630	Cytosol
	V7AVS9	Aspartic proteinase	Phvul.009G126200	AT1G44130	Extracellular
	V7D1I7	OTU domain-containing protein	Phvul.001G203400	AT3G62940	Nucleus
	V7C8Q4	Thiol protease aleurain	Phvul.003G130600	AT3G45310	Extracellular
	V7CEQ0	Subtilisin-like protease	Phvul.003G237300	AT5G67360	Extracellular
	V7BAE1	Regulatory protein NPR3-like	Phvul.008G195900	AT5G45110	Nucleus
Protein translocation	V7BHJ3	Nuclear pore complex protein NUP1	Phvul.007G233800	AT3G10650	Nucleus
	V7C1F1	Nuclear pore protein	Phvul.005G175500	AT2G41620	Nucleus
	V7CP49	Transport protein SEC1	Phvul.002G202700	AT2G17980	Plasma membrane
	V7D276	Transport protein SEC23	Phvul.001G264700	AT1G05520	Endoplasmic reticulum/Golgi apparatus
	V7ASE2	Importin subunit	Phvul.009G050600	AT5G53480	Cytosol/Nucleus/Plastid
	V7AN85	Vesicle-associated protein	Phvul.010G072400	AT2G45140	Endoplasmic reticulum
	V7BGG7	Ran-binding protein 1 homolog	Phvul.007G084300	AT1G07140	Cytosol
	V7BXU3	Signal peptidase	Phvul.005G176700	AT1G52600	Endoplasmic reticulum
	V7CGA9	Vacuolar-sorting receptor	Phvul.002G052000	AT2G14740	Vacuole
	V7CKR4	Vacuolar sorting-associated protein	Phvul.002G106500	AT2G17790	Golgi apparatus
	V7CLU0	Vacuolar sorting-associated protein	Phvul.002G134300	AT4G19003	Cytosol/Nucleus
	V7BZ79	Peroxisome biogenesis protein	Phvul.005G113600	AT3G21865	Plasma membrane
	V7AEN7	Synaptotagmin-2	Phvul.011G035100	AT1G20080	Plasma membrane
	V7CTT3	Mitochondrial import inner membrane translocase subunit, probable	Phvul.001G079900	AT4G00026	Mitochondrion
	V7CMT4	Secretory carrier membrane protein	Phvul.002G133200	AT1G32050	Plasma membrane
Vesicle trafficking	V7B8A7	Coatomer subunit protein	Phvul.008G255400	AT4G31480	Cytosol
	V7BCB6	Transmembrane emp24 domain-containing protein	Phvul.008G288000	AT3G07680	Endoplasmic reticulum
	V7AHW8	ADP-ribosylation factor GTPase-activating protein, putative	Phvul.011G154900	AT5G54310	Nucleus
	V7BJL3	Syntaxin-71	Phvul.007G221500	AT3G09740	Plasma membrane
	V7BP18	Clathrin heavy chain	Phvul.006G069700	AT3G11130	Plasma membrane
	V7BUC6	Trafficking protein particle complex II-specific subunit	Phvul.005G085200	AT5G54440	Golgi apparatus
	V7C940	Ras-related protein	Phvul.003G073500	AT5G60860	Golgi apparatus
Cytoskeleton organization	V7CMJ2	Dynamin-related protein	Phvul.002G164800	AT5G42080	Plasma membrane
	V7BMV1	Tubulin gamma chain	Phvul.006G110500	AT3G61650	Cytosol
	V7BDG6	Fimbrin-5	Phvul.008G287800	AT5G35700	Cytosol
	V7BX47	Profilin	Phvul.005G165300	AT5G56600	Cytosol
	V7CPW0	Kinesin-like protein	Phvul.002G296500	AT5G60930	Nucleus
	V7BR29	ROOT HAIR DEFECTIVE 3 homolog	Phvul.006G1308000	AT5G45160	Endoplasmic reticulum
	V7D0H0	CLIP-associated protein	Phvul.001G168400	AT2G20190	Cytosol
Cell wall organization	V7BWC0	UDP-glucuronic acid decarboxylase	Phvul.005G142500	AT3G46440	Cytosol
	V7D0G1	Cinnamoyl-CoA reductase 1-like	Phvul.L005700	AT5G19440	Cytosol
	V7BLV5	Beta-glucosidase	Phvul.007G250300	AT5G20950	Extracellular
	V7BN41	UDP-arabinose 4-epimerase	Phvul.006G122600	AT1G30620	Golgi apparatus
	V7C2J8	Peroxidase	Phvul.004G020100	AT3G28200	Extracellular
	V7B2S3	Peroxidase	Phvul.008G086900	AT5G05340	Extracellular
Solute transport	V7C9B6	Mitochondrial outer membrane protein porin	Phvul.003G146600	AT5G57490	Mitochondrion
	V7CCX9	Plasma membrane ATPase	Phvul.003G143800	AT2G18960	Plasma membrane
External stimuli response	V7C6V1	Serine/Threonine-protein phosphatase	Phvul.003G000700	AT1G50370	Cytosol
	V7BMT8	Serine/Threonine-protein phosphatase	Phvul.006G035200	AT2G42810	Cytosol/Nucleus
	V7C324	Chaperone protein ClpB3	Phvul.004G034000	AT5G15450	Plastid
	V7BJ46	Heat shock 70 kDa protein	Phvul.006G001600	AT4G16660	Endoplasmic reticulum
	V7CJW6	Heat shock protein 90-5	Phvul.002G083000	AT2G04030	Plastid
	V7CDD0	Temperature-induced lipocalin-1	Phvul.003G158100	AT5G58070	Endoplasmic reticulum
	V7BRM4	eIF-2-alpha kinase activator	Phvul.006G107000	AT1G64790	Golgi apparatus
	V7C125	NBS-LRR type putative disease resistance protein	Phvul.004G015800	AT3G14470	Plasma membrane
	V7BEJ1	BTR1	Phvul.007G141100	AT5G04430	Nucleus
	V7BHZ3	Glutathione S-transferase	Phvul.007G161900	AT5G02790	Cytosol
Multi-process regulation	V7BYQ9	14-3-3-like protein	Phvul.005G095500	AT2G42590	Cytosol
	V7CK73	Calcium-dependent protein kinase	Phvul.002G161200	AT4G23650	Cytosol
General function	V7CBL4	Alpha/Beta hydrolase domain-containing protein	Phvul.003G135900	AT1G29840	Cytosol
	V7BB11	Premnaspirodiene oxygenase-like	Phvul.008G248600	AT1G13080	Endoplasmic reticulum
	V7BXP5	Cytochrome P450-like	Phvul.005G063200	AT3G14690	Endoplasmic reticulum
	V7BWL1	Glucose-fructose oxidoreductase domain-containing protein	Phvul.005G150400	AT3G20790	Cytosol
	V7AEU9	Purple acid phosphatase	Phvul.011G008800	AT2G16430	Extracellular
	V7CWP7	Methyltransferase PMT3, probable	Phvul.001G161900	AT1G04430	Golgi apparatus
Not assigned/Unknown	V7CJ53	ATPase family AAA domain-containing protein	Phvul.002G031200	AT2G18330	Mitochondrion
	V7B5M3	Reticulon-like protein	Phvul.008G057300	AT2G46170	Endoplasmic reticulum
	V7C8T5	Ubiquinone biosynthesis protein	Phvul.003G129500	AT1G19140	Mitochondrion
	V7BY36	Pentatricopeptide repeat-containing protein, putative	Phvul.005G185300	AT1G16830	Mitochondrion
	V7C8S8	Pentatricopeptide repeat-containing protein	Phvul.003G063200	AT1G60770	Mitochondrion
	V7BTQ7	C2 domain-containing protein	Phvul.005G062600	AT1G53590	Vacuole
	V7AVV9	Stomatin-like protein	Phvul.009G039300	AT4G27585	Mitochondrion
	T2DNY0	Golgi to ER traffick protein	Phvul.007G091600	AT5G63220	Cytosol
	V7BVD4	Transmembrane 9 superfamily member	Phvul.006G216500	AT1G10950	Golgi apparatus
	V7CNA4	SLOW GREEN protein	Phvul.002G187000	AT3G18420	Plastid
	V7BE12	COBW domain-containing protein	Phvul.007G009700	AT1G80480	Plastid
	V7D0J5	Calcium-binding protein, probable	Phvul.L002000	AT1G18210	Plasma membrane
	V7C4F1	Uncharacterized protein	Phvul.004G113900	AT5G23890	Plastid
	V7CQF3	Uncharacterized protein	Phvul.002G212800	Not assigned	Not assigned/Unknown
	V7C3F8	Uncharacterized oxidoreductase	Phvul.004G087400	AT4G09670	Cytosol
	V7B2X7	Uncharacterized protein	Phvul.008G089700	AT3G08840	Plastid
	V7AJX9	Uncharacterized protein	Phvul.011G213800	AT5G48020	Cytosol
	V7BRE4	Uncharacterized protein	Phvul.006G218500	AT4G24330	Endoplasmic reticulum
	V7CWM7	Uncharacterized protein	Phvul.001G088000	AT3G26890	Nucleus
	V7B2K9	Uncharacterized protein	Phvul.008G003900	AT5G13390	Plastid
	V7CCP4	Uncharacterized protein	Phvul.003G243400	AT5G42930	Not assigned/Unknown

## Sheet: Hoja2
Table S2. Plant proteins that showed significant higher levels of persulfidation in ‘young’ than in ‘mature’ nodules. 1 UniProtKB (https://www.uniprot.org/), 2 Phytozome (https://phytozome-next.jgi.doe.gov/).
Functional category	Uniprot1	Protein	Gene2	Arabidopsis best homolog	Subcellular location	Fold young/mature
Cellular respiration	V7C3Y8	Pyruvate kinase	Phvul.004G101700	AT5G52920	Plastid	1.59829
	V7BTL8	Glyceraldehyde-3-phosphate dehydrogenase	Phvul.005G059200	AT1G16300	Plastid	1.6125
	V7CIB7	Aconitate hydratase	Phvul.002G105000	AT4G35830	Cytosol/Mitochondrion	1.69508
Carbohydrate metabolism	V7B9W6	Glucan endo-1,3-beta-glucosidase	Phvul.008G213400	AT2G05790	Extracellular	2.42981
	V7B832	2-hydroxyacyl-CoA lyase	Phvul.008G243200	AT5G17380	Peroxisome	1.5052
Amino acid metabolism	V7C0Q0	Threonine synthase	Phvul.005G156300	AT4G29840	Plastid	12.0999
	V7B9R3	Homoserine kinase	Phvul.008G292300	AT2G17265	Plastid	6.25047
	V7BUR4	Ketol-acid reductoisomerase	Phvul.005G095900	AT3G58610	Plastid	1.6352
Lipid metabolism	V7CVS5	Stearoyl-[acyl-carrier-protein] 9-desaturase	Phvul.001G064100	AT1G43800	Golgi apparatus	2.06071
	V7ALW0	Obtusifoliol 14-alpha demethylase	Phvul.010G053100	AT1G11680	Endoplasmic reticulum	1.75508
	V7AS39	Sterol methyltransferase	Phvul.009G020000	AT1G20330	Endoplasmic reticulum	2.43
Nucleotide metabolism	V7C6S0	Ectonucleotide pyrophosphatase/phosphodiesterase	Phvul.004G176900	AT4G29680	Extracellular	5.97751
	V7BQW2	Dihydropyrimidinase	Phvul.006G204400	AT5G12200	Endoplasmic reticulum	2.39493
Coenzyme metabolism	V7AVJ9	Glutamate-1-semialdehyde 2,1-aminomutase	Phvul.009G118500	AT3G48730	Plastid	1.76066
	V7CJ95	Porphobilinogen deaminase	Phvul.002G034500	AT5G08280	Plastid	1.61522
	V7BWY5	Gamma-glutamyl hydrolase precursor	Phvul.005G080600	AT1G78660	Vacuole	2.36641
	V7CC07	S-adenosylmethionine synthetase	Phvul.003G120000	AT1G02500	Cytosol	2.52977
	V7D144	S-adenosylmethionine synthase	Phvul.001G216700	AT1G02500	Cytosol	2.02439
Secondary metabolism	V7C8D2	2-hydroxyisoflavanone synthase	Phvul.003G051700	Not assigned	Not assigned/Unknown	1.63591
Redox homeostasis	V7BVH5	Thioredoxin-like protein Clot	Phvul.005G037200	AT5G42850	Cytosol	1.88373
	V7AQ95	Glutaredoxin	Phvul.010G153500	AT3G15660	Mitochondrion	1.53903
	V7B5F1	Gamma-glutamylcyclotransferase	Phvul.008G163900	AT1G44790	Peroxisome	1.70874
Phytohormone action	V7CFX4	12-oxophytodienoate reductase, putative	Phvul.002G042900	AT1G76690	Cytosol	1.94847
Chromatin organization	V7B2P5	WD-40 repeat-containing protein	Phvul.009G232200	AT2G19520	Nucleus	1.70925
Cell cycle organization	A1XCU7	Proliferating cell nuclear antigen	Phvul.006G137800	AT1G07370	Nucleus	1.84579
DNA damage response	V7BIT6	Ubiquitin E2 variant	Phvul.007G270100	AT3G52560	Cytosol	1.5319
RNA biosynthesis	V7CZY2	ESF1 homolog	Phvul.001G185100	AT3G10040	Nucleus	2.22545
	V7BP59	Transcription initiation factor TFIID subunit	Phvul.006G072900	AT5G58470	Nucleus	1.97914
RNA processing	V7CVB9	Serine/Arginine-rich splicing factor	Phvul.001G060500	AT4G31580	Nucleus	2.7307
	V7AHW3	Polyadenylate-binding protein	Phvul.011G159400	AT3G15010	Nucleus	3.1609
	V7D292	Glycine-rich RNA-binding protein	Phvul.001G267100	AT4G13850	Mitochondrion	3.78648
	V7CAS2	Glycine-rich RNA-binding protein	Phvul.003G184700	AT5G61030	Mitochondrion	3.12249
	V7AG63	Glycine-rich RNA-binding, abscisic acid-inducible protein	Phvul.011G045000	AT2G21660	Nucleus	2.36187
	V7AHY2	Cold shock protein	Phvul.011G033900	AT2G21060	Nucleus	3.70837
	V7B6L4	UBP1-associated protein	Phvul.008G206200	AT2G41060	Nucleus	1.88171
	V7C6H2	RNA-dependent RNA polymerase	Phvul.004G1764001	AT2G19910	Cytosol	3.98551
Protein biosynthesis	V7AP69	Nucleolin	Phvul.010G044700	AT2G44710	Nucleus	1.55166
	V7ARR0	60S ribosomal protein L5	Phvul.010G117700	AT3G25520	Cytosol	3.71886
	V7BS83	60S ribosomal protein L18a	Phvul.006G163400	AT2G34480	Cytosol	1.60165
	V7BES3	60S ribosomal protein L22-2-like	Phvul.007G146800	AT3G05560	Cytosol	1.76032
	V7D0Y0	60S ribosomal protein L24	Phvul.001G184700	AT2G36620	Cytosol	1.58062
	V7CL73	60S ribosomal protein L35a	Phvul.002G190400	AT1G74270	Cytosol	1.50414
	V7CXG5	60S acidic ribosomal protein P2-2	Phvul.001G1882000	AT2G27710	Cytosol	2.57215
	V7BUJ2	40S ribosomal protein S8	Phvul.005G089100	AT5G59240	Cytosol/Nucleus	1.7315
	V7CK26	Eukaryotic translation initiation factor	Phvul.002G090900	AT1G13950	Cytosol	2.24443
	Q94KS2	Eukaryotic translation initiation factor 3 subunit	Phvul.002G070400	AT2G46290	Cytosol	2.38007
	V7D042	Eukaryotic translation initiation factor 3 subunit	Phvul.001G200000	AT3G56150	Cytosol/Nucleus	1.86838
	V7CZ62	Eukaryotic translation initiation factor 3 subunit	Phvul.001G169900	AT4G11420	Cytosol/Nucleus	1.50638
	V7BU45	Elongation factor 1-gamma-like	Phvul.006G220100	AT1G09640	Cytosol	1.58678
	V7C0N5	Eukaryotic peptide chain release factor subunit	Phvul.004G067400	AT3G26618	Cytosol	1.50911
	V7C452	Arginine--tRNA ligase	Phvul.004G174900	AT4G26300	Plastid	1.88705
	V7CAJ8	Lysine--tRNA ligase	Phvul.003G107000	AT3G11710	Cytosol	1.8381
Protein modification	V7D1Z7	T-complex protein subunit epsilon	Phvul.001G256700	AT1G24510	Cytosol	2.45617
	V7CRU4	Peptidyl-prolyl cis-trans isomerase	Phvul.002G284200	AT3G56070	Mitochondrion	3.94289
	V7ADL7	Peptidyl-prolyl cis-trans isomerase	Phvul.011G026900	AT2G16600	Cytosol	2.00857
	V7AKW6	Peptidylprolyl isomerase	Phvul.010G024400	AT5G48580	Endoplasmic reticulum	2.76651
	V7AGV2	DnaJ protein homolog	Phvul.011G100000	AT3G44110	Nucleus	2.42851
	V7CSN5	Calnexin-like protein	Phvul.002G280300	AT5G61790	Endoplasmic reticulum	1.86837
	V7BGH4	Calreticulin	Phvul.007G200800	AT1G56340	Endoplasmic reticulum	2.71035
	V7CQ18	Luminal-binding protein	Phvul.002G301400	AT5G42020	Endoplasmic reticulum	1.51614
Protein homeostasis	V7BPK6	Small ubiquitin-related modifier	Phvul.006G047600	AT5G55160	Nucleus	1.66692
	V7BBB5	Ubiquitin receptor RAD23c-like	Phvul.007G026400	AT3G02540	Nucleus	1.85477
	V7B6S4	Ubiquitin carboxyl-terminal hydrolase	Phvul.008G210300	AT5G06600	Cytosol	1.64444
	V7AHS3	Proteasome subunit alpha	Phvul.011G155200	AT5G35590	Cytosol/Nucleus	1.50962
	V7C0X0	Proteasome subunit alpha type	Phvul.004G073800	AT2G27020	Cytosol/Nucleus	1.59778
	V7CL94	26S proteasome non-ATPase regulatory subunit	Phvul.002G197600	AT1G64520	Cytosol/Nucleus	1.50894
	V7AVK2	26S proteasome regulatory subunit	Phvul.009G060700	AT1G45000	Cytosol/Nucleus	1.8972
	V7AQB5	26S proteasome regulatory subunit	Phvul.010G164000	AT5G19990	Cytosol/Nucleus	1.53209
	V7AVI2	Aspartyl protease	Phvul.009G144100	AT1G09750	Extracellular	4.54724
	V7AEN1	Subtilisin-like protease	Phvul.011G034700	AT4G34980	Extracellular	1.95602
	V7BTC6	Aspartic proteinase/Nodulin 41	Phvul.005G050500	AT2G35615	Extracellular	2.23136
	V7AIM0	Metacaspase-5	Phvul.011G180300	AT1G79340	Cytosol	1.76545
	V7BGQ6	Aspartic acid protease	Phvul.007G205100	AT1G11910	Vacuole	1.67045
Protein translocation	V7CST2	Nuclear pore complex protein NUP155	Phvul.002G321200	AT1G14850	Nucleus	2.57261
	V7BW28	Transport protein SEC61 subunit beta	Phvul.005G136600	AT5G60460	Golgi apparatus	1.82453
	V7AYC1	GrpE homolog	Phvul.009G196500	AT5G55200	Mitochondrion	1.54937
Vesicle trafficking	V7AR07	FREE1 protein	Phvul.009G018000	AT1G20110	Nucleus	1.55125
	V7B788	Clathrin heavy chain	Phvul.008G222800	AT3G08530	Plasma membrane	2.09562
	V7CN34	Guanosine nucleotide diphosphate dissociation inhibitor	Phvul.002G248100	AT3G59920	Extracellular/Cytosol	1.81159
Cytoskeleton organization	V7AK75	Tubulin beta chain	Phvul.010G006400	AT2G29550	Cytosol	2.12103
	T2DNC9	Pollen-specific protein SF3-like	Phvul.001G239700	AT3G55770	Cytosol	4.05145
Cell wall organization	V7BWT5	Trifunctional dehydratase/epimerase/reductase	Phvul.005G076400	AT1G78570	Cytosol	2.99137
	V7B4K6	Polygalacturonase, probable	Phvul.008G059700	AT3G61490	Extracellular	2.15231
	V7C5L8	Alpha-xylosidase	Phvul.003G035400	AT1G68560	Extracellular	1.67919
	V7CNV0	Peroxidase	Phvul.002G166300	AT5G66390	Extracellular	2.07166
	V7BR14	Peroxidase	Phvul.006G129400	AT2G38390	Extracellular	2.03178
	V7BNF9	Peroxidase	Phvul.006G129600	AT5G06720	Extracellular	1.62369
Solute transport	V7B008	ABC transporter A family member	Phvul.009G189300	AT3G47780	Plasma membrane	1.69663
	V7D1B9	Protein NTR1/PTR family	Phvul.001G237500	AT2G37900	Vacuole	4.26266
External stimuli response	V7BTF5	Heat shock 70 kDa protein	Phvul.006G199800	AT5G09590	Mitochondrion	2.17946
	V7B9I0	Heat shock protein 90-6	Phvul.008G285400	AT3G07770	Mitochondrion	1.56153
	V7B0A5	Heat shock cognate 70 kDa protein	Phvul.008G013000	AT5G02500	Cytosol	1.53308
	V7AEV7	Osmotin-like protein	Phvul.011G065300	AT2G28790	Extracellular	11.1328
	V7C570	Kunitz family trypsin and protease inhibitor protein precursor	Phvul.004G137600	AT1G17860	Extracellular	2.51442
General function	V7BPM3	Epoxide hydrolase	Phvul.006G088400	AT3G05600	Cytosol	2.38503
	V7BM88	Glycosyltransferase	Phvul.006G017500	AT1G22360	Plasma membrane	1.65516
	V7BVY7	Sulfurtransferase	Phvul.005G050400	AT1G79230	Plastid/Mitochondrion	1.81071
	V7C0F6	Zinc finger protein	Phvul.005G1862000	AT5G22480	Cytosol	1.521
Not assigned/Unknown	V7BHM5	Ankyrin repeat domain-containing protein	Phvul.007G151800	AT3G09890	Cytosol	1.94223
	V7B9Q8	Niemann-Pick C1 protein-like	Phvul.008G291900	AT4G38350	Vacuole	2.14043
	V7AFS7	Nicalin	Phvul.011G096100	AT3G44330	Endoplasmic reticulum	1.69073
	V7B4E2	Protein FLX-like 2	Phvul.008G021400	AT1G67170	Nucleus	1.66875
	V7BYI2	MtN24-like protein	Phvul.004G0144000	Not assigned	Not assigned/Unknown	1.65614
	V7BBW3	Stem-specific protein	Phvul.007G062400	AT3G22850	Cytosol	3.56418
	T2DNM1	Hypothetical protein	Phvul.002G066300	AT1G07040	Plastid	3.50087
	V7CVZ3	Hypothetical protein	Phvul.001G079300	Not assigned	Not assigned/Unknown	3.10082
	V7CJD6	Uncharacterized protein	Phvul.002G067800	AT1G27090	Nucleus	1.62006
	V7CL02	Uncharacterized protein	Phvul.002G183300	Not assigned	Not assigned/Unknown	2.1709
	V7C0W5	Uncharacterized protein	Phvul.004G073300	AT3G02420	Golgi apparatus	1.80131
	V7CUN4	Uncharacterized protein	Phvul.001G034700	AT5G11810	Cytosol	1.72717

## Sheet: Hoja3
Table S3. Plant proteins that were found to be persulfidated only at the ‘mature’ developmental stage of nodules. 1 UniProtKB (https://www.uniprot.org/), 2 Phytozome (https://phytozome-next.jgi.doe.gov/).
Functional Category	UniProt1	Protein	Gene2	Arabidopsis best homolog	Subcellular location
Photosynthesis	V7CKQ5	(S)-2-hydroxy-acid oxidase GLO1-like	Phvul.002G180300	AT3G14420	Peroxisome
Cellular respiration	V7CH30	Pyruvate kinase	Phvul.002G0056001	AT1G32440	Plastid
	V7ATS6	ATP-dependent 6-phosphofructokinase	Phvul.010G143900	AT4G26270	Cytosol
	V7AXB8	ATP-dependent 6-phosphofructokinase	Phvul.009G112400	AT5G56630	Cytosol
	V7AWB2	Glyceraldehyde-3-dehydrogenase C subunit	Phvul.009G1684000	AT1G13440	Cytosol/Nucleus
	V7AQW9	Malic enzyme	Phvul.010G094700	AT4G00570	Mitochondrion
Carbohydrate metabolism	V7AE23	NADP-dependent D-sorbitol-6-phosphate dehydrogenase	Phvul.011G038400	AT2G21250	Cytosol
Amino acid metabolism	V7AF37	Isovaleryl-CoA dehydrogenase	Phvul.011G073500	AT3G45300	Mitochondrion
	V7BB76	ACT domain-containing protein	Phvul.007G0220000	AT5G04740	Plastid
	V7B2N6	Alanine--glyoxylate aminotransferase	Phvul.008G0876001	AT2G38400	Mitochondrion
	V7BQ33	Cysteine synthase	Phvul.006G099100	AT4G14880	Cytosol
	V7BF09	D-3-phosphoglycerate dehydrogenase	Phvul.007G040600	AT4G34200	Plastid
Lipid metabolism	V7CD81	Glycerophosphodiester phosphodiesterase	Phvul.003G184300	AT1G74210	Extracellular
	V7C6C0	Fatty acid beta-oxidation multifunctional protein	Phvul.004G164800	AT4G29010	Peroxisome
	V7B480	Enoyl-acyl-carrier-protein reductase [NADH]	Phvul.008G134300	AT2G05990	Plastid
	V7CUQ3	NADH-cytochrome b5 reductase	Phvul.001G107300	AT5G17770	Endoplasmic reticulum
	V7BNP6	Trigalactosyldiacyglycerol	Phvul.006G021000	AT3G20320	Plastid
Nucleotide metabolism	V7C4D6	Uridine nucleosidase, probable	Phvul.003G000600	AT1G05620	Cytosol
	V7AUK2	Adenine phosphoribosyltransferase	Phvul.009G092200	AT5G11160	Cytosol
	V7CRD0	Cyclic phosphodiesterase	Phvul.002G243100	AT4G18930	Cytosol
Coenzyme metabolism	V7C610	Serine hydroxymethyltransferase	Phvul.003G051100	AT4G13930	Cytosol
	V7BQY9	Fluorescent in blue light protein	Phvul.006G206500	AT3G14110	Plastid
	V7CTB2	D-amino-acid transaminase	Phvul.001G063600	AT5G57850	Plastid
Secondary metabolism	V7CUL7	4-coumarate--CoA ligase-like	Phvul.001G001300	AT1G20510	Peroxisome
	V7CMP0	2-C-methyl-D-erythritol 2,4-cyclodiphosphate synthase	Phvul.002G159900	AT1G63970	Plastid
	V7D1P7	Tropinone reductase homolog	Phvul.001G235700	AT5G06060	Cytosol
	V7CAQ7	Tropinone reductase-like	Phvul.003G082700	AT4G05530	Peroxisome
Redox homeostasis	V7ATU7	Thioredoxin h2	Phvul.009G012800	AT3G51030	Cytosol
	V7AYV4	Ascorbate peroxidase 6, probable	Phvul.009G1265000	AT1G77490	Plastid
	V7AL65	2-alkenal reductase NADP-dependent-like	Phvul.010G038200	AT5G16990	Cytosol
Phytohormone action	V7C8W2	12-oxophytodienoate reductase	Phvul.003G131600	AT2G06050	Peroxisome
	V7AWR7	Tryptophan aminotransferase-related protein	Phvul.009G175300	AT4G24670	Vacuole
Cell cycle organization	V7B288	Peroxisomal membrane protein	Phvul.008G071800	AT1G01820	Peroxisome
	V7ASD4	Mitogen-activated protein kinase	Phvul.010G102800	AT4G01370	Cytosol/Nucleus
	V7B0Y1	Alpha-N-acetylglucosaminidase	Phvul.009G182100	AT5G13690	Vacuole
RNA biosynthesis	V7CDZ8	Homeobox protein knotted-1-like	Phvul.003G174900	AT5G25220	Nucleus
	V7BP48	Heat stress transcription factor	Phvul.006G034200	AT4G13980	Nucleus
	V7CE04	AT-hook motif nuclear-localized protein	Phvul.003G216000	AT4G12080	Nucleus
	V7AGW1	TATA-binding protein-associated factor	Phvul.011G002900	AT3G54280	Nucleus
RNA processing	V7AJD8	PAT1 homolog	Phvul.011G174900	AT1G79090	Nucleus
	V7BY74	rRNA-processing protein	Phvul.005G117100	AT2G46230	Cytosol
Protein biosynthesis	T2DPJ8	40S ribosomal protein S6	Phvul.008G135700	AT4G31700	Cytosol
	V7CDF1	40S ribosomal protein S9-2	Phvul.003G191200	AT5G39850	Cytosol
	V7CGG5	40S ribosomal protein S29	Phvul.002G052200	AT4G33865	Cytosol/Nucleus
	V7B5Y7	60S ribosomal protein L10	Phvul.008G187000	AT1G26910	Cytosol
	V7CT62	Plectin/S10 domain-containing protein	Phvul.002G292500	AT5G52650	Cytosol
	V7ALD7	Glutamate--tRNA ligase	Phvul.010G038400	AT5G64050	Plastid/Mitochondrion
	V7APC7	Glycine--tRNA ligase	Phvul.010G049600	AT3G48110	Plastid
	V7ASB2	Malignant T-cell-amplified sequence	Phvul.009G047900	AT1G09150	Cytosol
Protein modification	V7BJC8	Serine/Threonine-protein kinase	Phvul.007G174200	AT3G63280	Cytosol
	V7CE13	Serine/Threonine protein phosphatase 2A regulatory subunit	Phvul.003G176100	AT5G25510	Plastid
	V7AM98	Protein phosphatase 2C, probable	Phvul.011G164900	AT3G15260	Cytosol
	V7BAX1	Phosphatidylinositol 3,4,5-trisphosphate 3-phosphatase and protein-tyrosine-phosphatase	Phvul.007G038300	AT3G19420	Cytosol
	V7ARM2	Dolichyl-diphosphooligosaccharide--protein glycosyltransferase subunit	Phvul.009G007200	AT1G76400	Endoplasmic reticulum
	V7AMJ4	Methionine aminopeptidase	Phvul.010G080500	AT2G45240	Cytosol
	V7C7V8	Prolyl 4-hydroxylase, probable	Phvul.003G098900	AT5G18900	Endoplasmic reticulum
	V7CFQ6	Peptidyl-prolyl cis-trans isomerase	Phvul.003G260800	AT2G18040	Cytosol
	V7D020	Deoxyhypusine hydroxylase	Phvul.001G159000	AT3G58180	Cytosol
Protein homeostasis	V7CGW4	Ubiquitin-40S ribosomal protein	Phvul.002G065000	AT2G47110	Cytosol
	V7BVU7	E3 ubiquitin-protein ligase	Phvul.005G046500	AT1G79380	Mitochondrion
	V7ASG0	E3 ubiquitin-protein ligase	Phvul.010G104100	AT4G01270	Nucleus
	V7CNL2	26S proteasome non-ATPase regulatory subunit	Phvul.002G267700	AT5G09900	Cytosol/Nucleus
	T2DN03	Proteasome subunit beta	Phvul.006G099000	AT1G56450	Cytosol/Nucleus
	V7CEM3	ATP-dependent Clp protease proteolytic subunit	Phvul.003G224900	AT4G17040	Plastid
	V7AL62	Carboxypeptidase	Phvul.010G032200	AT4G12910	Extracellular
Protein translocation	V7CDB5	Transportin MOS14	Phvul.003G195400	AT5G62600	Cytosol
	V7BQS9	TIC 40 protein	Phvul.006G083300	AT5G16620	Plastid
Vesicle trafficking	V7BW20	Vacuolar sorting-associated protein	Phvul.005G013000	AT4G27690	Golgi apparatus
	V7B0M2	Ras-related protein RABA5e	Phvul.008G001800	AT2G31680	Cytosol
	V7CR26	Ras-related protein Rab11A	Phvul.002G261400	AT5G65270	Golgi apparatus
	V7D1B8	GTP-binding protein	Phvul.001G225400	AT4G02080	Plasma membrane
	V7BNL7	Guanine nucleotide regulatory protein	Phvul.006G135400	AT4G17170	Vacuole
Cytoskeleton organization	V7CVJ1	Villin	Phvul.001G131700	AT2G41740	Cytosol
	V7C8U2	Myosin	Phvul.003G133500	AT5G20490	Golgi apparatus
Cell wall organization	V7CBI7	Bifunctional dTDP-4-dehydrorhamnose 3,5-epimerase/dTDP-4-dehydrorhamnose reductase	Phvul.003G213400	AT1G63000	Cytosol
	V7CLM4	Beta-xylosidase/alpha-L-arabinofuranosidase	Phvul.002G206800	AT5G64570	Extracellular
	V7B0Z5	UDP-glucose 6-dehydrogenase	Phvul.008G034900	AT5G15490	Extracellular
	V7BZE5	UDP-glucose 6-dehydrogenase	Phvul.004G034500	AT3G29360	Extracellular
	V7AGF3	Leucine-rich repeat extensin-like protein	Phvul.011G115300	AT4G28380	Extracellular
	V7CQF2	Aldehyde dehydrogenase family member	Phvul.002G314000	AT3G24503	Cytosol
Solute transport	V7BMZ2	ABC transporter F family member	Phvul.006G000500	AT1G64550	Cytosol
	V7C016	ABC transporter G family member	Phvul.005G173700	AT1G15520	Plasma membrane
	V7AJI3	Prolactin-inducible protein	Phvul.011G079300	AT5G60660	Plasma membrane
	V7BJQ9	Purine-uracil permease	Phvul.007G226300	AT5G03555	Plastid
	V7BCD9	Sugar transport protein	Phvul.007G055100	AT5G26340	Plasma membrane
	V7BXV4	Sodium/Calcium exchanger	Phvul.005G068100	AT1G53210	Plasma membrane
Nutrient uptake	V7CBZ3	Glutamate dehydrogenase	Phvul.003G225100	AT5G07440	Mitochondrion
External stimuli response	V7C145	Universal stress protein A-like	Phvul.004G012200	AT5G14680	Nucleus
	V7BMM9	Cryptochrome-1-like	Phvul.007G273300	AT1G04400	Cytosol/Nucleus
	V7BQ74	Protein NRT1/ PTR FAMILY	Phvul.006G065900	AT3G54140	Plasma membrane
Multi-process regulation	V7AVP7	14-3-3-like protein B	Phvul.009G143400	AT5G65430	Nucleus
	V7AWV1	COP9 signalosome complex subunit	Phvul.009G100700	AT1G71230	Cytosol
General function	V7C9V1	Acetyl-CoA acetyltransferase	Phvul.003G087600	AT5G47720	Peroxisome
	V7CX98	Glycosyltransferase	Phvul.001G182500	AT2G36800	Plasma membrane
	V7C477	Acid phosphatase 1-like	Phvul.004G174200	AT4G29260	Vacuole
	V7CXD0	Cytochrome P450	Phvul.001G118600	AT3G56630	Extracellular
	V7CQU4	Bifunctional epoxide hydrolase	Phvul.002G226600	AT3G51000	Cytosol
	V7C6I5	Amine oxidase	Phvul.003G064200	AT2G42490	Peroxisome
	V7B165	Aldo-keto reductase, probable	Phvul.008G017800	AT1G60690	Cytosol
Not assigned/Unknown	V7C2I4	Zinc-binding protein	Phvul.004G053100	AT3G56490	Peroxisome
	V7C0Y4	Nucleolar complex protein	Phvul.004G075200	AT3G55510	Nucleus
	V7CM60	Pentatricopeptide repeat-containing protein	Phvul.002G145400	AT5G65560	Mitochondrion
	V7CHK2	Pentatricopeptide repeat-containing protein	Phvul.002G087700	AT1G18900	Mitochondrion
	V7AUA9	NAD-dependent epimerase/dehydratase protein	Phvul.009G085100	AT5G10730	Mitochondrion
	V7AK61	Phosphatidylglycerol/phosphatidylinositol transfer protein, putative	Phvul.011G100100	AT3G44100	Extracellular
	V7BVK6	Clustered mitochondria protein homolog	Phvul.005G037000	AT3G52140	Cytosol
	V7BMM1	Reticulon-like protein	Phvul.006G028000	AT3G10260	Plasma membrane
	V7BT01	Pyridoxal phosphate homeostasis protein	Phvul.006G147100	AT1G11930	Cytosol
	V7BSB8	Uncharacterized protein	Phvul.006G166300	AT1G08220	Mitochondrion
	V7AFL8	Uncharacterized protein	Phvul.011G0910001	Not assigned
	V7CJT5	Uncharacterized protein	Phvul.002G154100	AT1G79390	Mitochondrion
	V7C8M9	Uncharacterized protein	Phvul.003G057800	AT4G18490	Nucleus
	V7BBU2	Uncharacterized protein	Phvul.008G272100	Not assigned
	V7CEF1	Uncharacterized protein	Phvul.003G187300	Not assigned
	V7BJ78	Uncharacterized protein	Phvul.007G170400	AT1G03210	Cytosol

## Sheet: Hoja4
Table S4. Plant proteins that showed significant higher levels of persulfidation in ‘mature’ than in ‘young’ nodules. 1 UniProtKB (https://www.uniprot.org/), 2 Phytozome (https://phytozome-next.jgi.doe.gov/).
Functional Category	UniProt1	Protein	Gene2	Arabidopsis best homolog	Subcellular location	Fold mature/young
Cellular respiration	V7CM34	Malate dehydrogenase	Phvul.002G216800	AT5G09660	Peroxisome	1.72178
	V7B3C0	Cytochrome c oxidase subunit	Phvul.009G252600	AT2G07695	Mitochondrion	1.57581
	V7AZR0	NADH dehydrogenase ubiquinone alpha subcomplex subunit	Phvul.009G181800	AT5G47890	Mitochondrion	1.73016
	V7AHB1	Electron transfer flavoprotein subunit alpha	Phvul.011G139600	AT1G50940	Mitochondrion	2.11107
	U5U060	ATP synthase subunit O	Phvul.005G021000	AT5G13450	Mitochondrion	2.5839
Carbohydrate metabolism	V7C611	Sorbitol dehydrogenase	Phvul.004G122700	AT5G51970	Cytosol	1.83281
	V7AW79	6-phosphogluconolactonase, probable	Phvul.009G049300	AT5G24400	Peroxisome/Plastid	1.52377
	V7B0B1	Glucan endo-1,3-beta-glucosidase	Phvul.009G256400	AT4G16260	Extracellular	1.91731
	V7CEH8	Phosphoacetylglucosamine mutase	Phvul.002G003600	AT5G18070	Plastid/Mitochondrion	1.61831
Amino acid metabolism	V7ARK4	Arginase	Phvul.010G081600	AT4G08900	Mitochondrion	1.523
	V7B1B4	Methylthioribose-1-phosphate isomerase	Phvul.009G226400	AT2G05830	Cytosol	1.60597
	V7CQV2	Bifunctional aspartate aminotransferase-glutamate/aspartate-prephenate aminotransferase	Phvul.002G262100	AT2G22250	Plastid	1.67945
	V7B5M1	Alanine--glyoxylate aminotransferase	Phvul.008G0876000	AT3G08860	Mitochondrion	1.70314
	V7CGU5	Methylcrotonoyl-CoA carboxylase beta chain	Phvul.003G291600	AT4G34030	Mitochondrion	2.01362
Lipid metabolism	V7AZ54	Acyl-CoA dehydrogenase, probable	Phvul.009G250700	AT3G06810	Peroxisome	1.96549
	V7ANB0	Acyl-CoA A oxidase	Phvul.010G076000	AT3G51840	Peroxisome	1.9845
	V7CNB4	Acyl-CoA A oxidase	Phvul.002G254200	AT5G65110	Peroxisome	3.09704
	V7CYP8	ATP-citrate synthase alpha chain	Phvul.001G222900	AT1G09430	Cytosol	2.19303
Nucleotide metabolism	V7CZP6	Uridine nucleosidase	Phvul.001G188700	AT2G36310	Cytosol	1.79782
Coenzyme metabolism	V7BAS7	Formate--tetrahydrofolate ligase	Phvul.007G006400	AT1G50480	Cytosol	1.74058
	V7D1L4	Bifunctional protein FolD	Phvul.001G205500	AT3G12290	Cytosol	1.91303
	V7B1G8	Heme oxygenase	Phvul.009G198100	AT2G26670	Plastid	1.95062
Secondary metabolism	V7B8Y1	Cinnamic acid 4-hydroxylase	Phvul.008G247400	AT2G30490	Endoplasmic reticulum	2.0963
DNA damage response	V7B3M1	Werner Syndrome-like exonuclease	Phvul.008G111200	AT4G13870	Nucleus	1.69901
RNA processing	V7CDA1	Pentatricopeptide repeat-containing protein	Phvul.003G194000	AT2G45350	Plastid	1.98191
Protein modification	V7AJT4	Calcium and calcium/calmodulin-dependent Ser/Thr-protein kinase	Phvul.011G186900	AT3G10660	Endoplasmic reticulum	1.93965
	V7CDH0	Serine/Threonine kinase receptor-associated protein	Phvul.003G160500	AT3G15610	Cytosol	1.67096
Protein homeostasis	V7ATN3	Serine protease inhibitor family protein	Phvul.009G062300	AT1G47710	Cytosol	1.69867
Cytoskeleton organization	V7CRX1	Annexin	Phvul.002G255700	AT5G10220	Cytosol	2.21881
Solute transport	V7CTR1	Outer envelope pore protein	Phvul.001G015300	AT1G45170	Mitochondrion	1.52562
	V7ASZ6	ADP, ATP carrier protein	Phvul.010G152900	AT1G80300	Plastid	1.75229
	V7BUX9	ADP, ATP carrier protein	Phvul.005G020700	AT5G13490	Mitochondrion	1.89669
	V7BV45	ADP, ATP carrier protein	Phvul.005G102000	AT4G28390	Mitochondrion	2.1064
	V7AEV2	V-Type proton ATPase subunit	Phvul.011G041500	AT4G39080	Vacuole	1.75876
	V7AT88	V-type proton ATPase subunit	Phvul.010G161000	AT3G58730	Golgi apparatus/Vacuole	1.87777
	V7CU47	Phosphate carrier protein	Phvul.001G086600	AT5G14040	Mitochondrion	1.84434
	V7CR73	2-oxoglutarate/malate carrier protein	Phvul.002G238100	AT5G19760	Mitochondrion	1.95102
	V7CL64	Adenine nucleotide carrier	Phvul.002G086400	AT3G05290	Peroxisome	2.67801
Nutrient uptake	V7BK01	Uricase	Phvul.007G234300	AT2G26230	Peroxisome	1.68731
	V7C6U3	Metal-nicotianamine transporter, probable	Phvul.003G006500	AT1G65730	Plasma membrane	1.56414
External stimuli response	V7BEM2	Universal stress protein PHOS34-like	Phvul.007G143000	AT2G47710	Cytosol	1.79087
	V7CAP1	Calcium permeable stress-gated cation channel	Phvul.003G081500	AT4G22120	Plasma membrane	1.94917
	V7CZA0	Ozone-responsive stress-like protein	Phvul.001G134700	AT1G01170	Mitochondrion	2.18528
	V7CAX0	Hypersensitive-induced response protein	Phvul.003G192700	AT5G62740	Plasma membrane	3.66999
General function	V7CLJ7	Glycosyltransferase	Phvul.002G096500	AT3G50740	Cytosol	2.52701
Not assigned/Unknown	V7BDB7	Armadillo repeat-containing protein	Phvul.008G283500	AT1G51350	Plastid	1.83465
	V7BGY8	Late embryogenesis abundant protein	Phvul.007G215400	AT3G62580	Endoplasmic reticulum	3.45798
	V7AFZ8	Apoptosis-inducing factor homolog	Phvul.011G098500	AT5G22140	Plasma membrane	1.77325

## Sheet: Hoja5
Table S5. Plant proteins that showed significant higher levels of persulfidation in ‘mature’ than in ‘senescent’ nodules. 1 UniProtKB (https://www.uniprot.org/), 2 Phytozome (https://phytozome-next.jgi.doe.gov/).
Functional category	UniProt1	Protein	Gene2	Arabidopsis best homolog	Subcellular location	Fold mature/senescent
Cellular respiration	V7BWG6	Phosphoenolpyruvate carboxylase	Phvul.005G066400	AT1G53310	Cytosol	5.36
	V7CZL3	Enolase	Phvul.001G186100	AT2G36530	Cytosol	8
	V7AZA2	Glyceraldehyde-3-phosphate dehydrogenase	Phvul.009G1685001	AT3G04120	Cytosol/Nucleus	4.72
	V7BTD0	Phosphoglycerate kinase	Phvul.005G050800	AT1G79550	Cytosol	6.95
	V7B2G6	Phosphoglycerate mutase, 2,3-bisphosphoglycerate-independent	Phvul.008G077900	AT3G08590	Cytosol	6.99
	V7C6Y0	Pyrophosphate--fructose 6-phosphate 1-phosphotransferase subunit alpha	Phvul.003G009600	AT1G76550	Cytosol	5.48
	V7C1T5	Pyruvate kinase	Phvul.004G000800	AT5G08570	Cytosol	2.68
	V7BKZ2	Pyruvate kinase	Phvul.007G224500	AT3G52990	Cytosol	1.88
	V7CI76	Pyruvate kinase	Phvul.002G101300	AT5G56350	Cytosol	8.75
	V7BHE5	Pyruvate kinase	Phvul.007G110900	AT3G22960	Plastid	1.99
	V7C3Y8	Pyruvate kinase	Phvul.004G101700	AT5G52920	Plastid	6.87
	V7D0U7	Triosephosphate isomerase	Phvul.001G181000	AT2G21170	Plastid	3.57
	V7C472	ATP-dependent 6-phosphofructokinase	Phvul.004G173900	AT4G26270	Cytosol	3.3
	V7C2R2	Glucose-6-phosphate isomerase	Phvul.004G023500	AT5G42740	Cytosol	6.91
	V7AZK1	Glucose-6-phosphate isomerase	Phvul.009G143500	AT4G24620	Plastid	14.9
	V7BGW7	Phosphoglucomutase	Phvul.007G094900	AT5G17530	Plastid	11.36
	V7CHA1	Pyruvate dehydrogenase E1 component subunit alpha	Phvul.002G077600	AT1G59900	Mitochondrion	4.5
	V7AZT1	Pyruvate dehydrogenase E1 component subunit beta	Phvul.008G000800	AT5G50850	Mitochondrion	3.26
	V7AK23	Malate dehydrogenase	Phvul.011G159000	AT1G53240	Mitochondrion	4.31
	V7BEI7	Malate dehydrogenase	Phvul.007G140600	AT5G58330	Plastid	13.3
	V7BLB9	Malate dehydrogenase	Phvul.007G273500	AT5G43330	Cytosol	2.14
	V7CM34	Malate dehydrogenase	Phvul.002G216800	AT5G09660	Peroxisome	8.78
	V7BVD2	Aconitate hydratase	Phvul.005G115100	AT2G05710	Mitochondrion	2.15
	V7BVQ3	Citrate synthase	Phvul.005G041600	AT2G44350	Mitochondrion	3.47
	V7BK56	Citrate synthase	Phvul.006G035500	AT3G58750	Peroxisome	2.62
	V7BHL0	Isocitrate dehydrogenase subunit	Phvul.007G150400	AT5G03290	Mitochondrion	3.76
	V7B462	2-oxoglutarate dehydrogenase	Phvul.008G014400	AT5G65750	Mitochondrion	2.091
	V7BBQ8	2-oxoglutarate dehydrogenase E2 component	Phvul.008G269300	AT4G26910	Mitochondrion	2.34
	V7BGA6	Succinate--CoA ligase [ADP-forming] subunit beta	Phvul.007G190800	AT2G20420	Mitochondrion	1.96
	V7BVW3	Succinate-semialdehyde dehydrogenase	Phvul.005G048300	AT1G79440	Mitochondrion	5.5
	V7AXQ4	Carbonic anhydrase	Phvul.009G178900	AT5G14740	Plastid	6.8
	V7CZ36	Carbonic anhydrase alpha	Phvul.001G129100	AT4G20990	Vacuole	3.34
	V7C7L0	Malic enzyme	Phvul.004G170800	AT1G79750	Plastid	4.74
	V7BAZ0	ATP synthase subunit beta	Phvul.007G034800	AT5G08680	Mitochondrion	5.44
	U5U060	ATP synthase subunit O	Phvul.005G021000	AT5G13450	Mitochondrion	12
	V7CRT5	Succinate dehydrogenase subunit	Phvul.001G020600	AT1G47420	Mitochondrion	11.98
	V7C6K2	Succinate-CoA ligase subunit alpha	Phvul.004G139300	AT5G23250	Mitochondrion	1.57567
	V7CZ21	NADH-ubiquinone dehydrogenase	Phvul.001G229000	AT5G37510	Mitochondrion	3.45
	V7AJJ4	NADH-ubiquinone dehydrogenase, alpha subcomplex subunit	Phvul.011G203300	AT3G12260	Mitochondrion	2.71
	V7AZR0	NADH-ubiquinone dehydrogenase, alpha subcomplex subunit	Phvul.009G181800	AT5G47890	Mitochondrion	4.47
	V7C1Y9	NADH-ubiquinone dehydrogenase, alpha subcomplex subunit	Phvul.004G105700	AT5G52840	Mitochondrion	5.83
	V7C3Q8	NADH-ubiquinone dehydrogenase, beta subcomplex subunit	Phvul.004G157200	AT3G18410	Mitochondrion	4.53
	V7CFN4	Gamma carbonic anhydrase	Phvul.002G032600	AT1G19580	Mitochondrion	3
	V7CSW9	Gamma carbonic anhydrase-like	Phvul.002G286100	AT3G48680	Mitochondrion	3.55
	V7CWE7	Cytochrome b-c1 complex subunit Rieske	Phvul.001G083900	AT5G13440	Mitochondrion	2.89
	V7B4A0	Cytochrome c	Phvul.008G050800	AT1G22840	Mitochondrion	5.67
	V7C3R3	Cytochrome c1	Phvul.004G056300	AT5G40810	Mitochondrion	1.77
	V7B3C0	Cytochrome c oxidase subunit	Phvul.009G252600	AT2G07695	Mitochondrion	7.66
	V7AHB1	Electron transfer flavoprotein subunit alpha	Phvul.011G139600	AT1G50940	Mitochondrion	1.50764
Carbohydrate metabolism	V7C8M2	Sucrose synthase	Phvul.003G127500	AT3G43190	Cytosol	8.87
	V7BME2	Sucrose-phosphatase	Phvul.007G265500	AT2G35840	Cytosol	1.51
	V7AIK8	Fructokinase-2-like	Phvul.011G053800	AT1G06030	Cytosol	3.37
	V7BWV9	Fructokinase-2-like	Phvul.005G153300	AT3G59480	Cytosol	4.59
	V7BGT9	Alkaline/Neutral invertase D, probable	Phvul.007G091300	AT4G09510	Cytosol	5.91
	V7B803	UTP--glucose-1-phosphate uridylyltransferase	Phvul.008G240600	AT5G17310	Extracellular	2.83
	V7C329	Alpha-1,4 glucan phosphorylase	Phvul.004G034400	AT3G29320	Plastid	1.96
	V7ATH2	Glucose-1-phosphate adenylyltransferase	Phvul.009G059800	AT1G27680	Plastid	5.26
	V7C6G2	Phosphotransferase	Phvul.004G175500	AT4G29130	Mitochondrion	2.31
	V7CSG8	Trehalase	Phvul.002G301500	AT4G24040	Not assigned/Unknown	1.63
	V7BXX4	Ribokinase	Phvul.005G070000	AT1G17160	Plastid	5.87
	V7AXD8	Xylulose kinase	Phvul.009G114000	AT5G49650	Cytosol	1.9
	V7AQU7	Inositol monophosphatase family protein	Phvul.009G005100	AT4G39120	Plastid	4.41
	V7B3B5	6-phosphogluconate dehydrogenase, decarboxylating	Phvul.008G023700	AT3G02360	Peroxisome	2.13
	V7AW79	6-phosphogluconolactonase, probable	Phvul.009G049300	AT5G24400	Peroxisome/Plastid	1.80703
	V7C855	Transketolase	Phvul.003G037400	AT2G45290	Plastid	1.89
	V7BRG8	Ribose-5-phosphate isomerase, probable	Phvul.006G100600	AT3G04790	Plastid	10.95
	V7CEH1	L-lactate dehydrogenase	Phvul.003G219400	AT4G17260	Cytosol	12.6
	V7BQ03	Pyruvate decarboxylase	Phvul.006G177600	AT5G54960	Cytosol	9.9
	T2DN95	UDP-glucuronic acid decarboxylase	Phvul.011G065700	AT2G28760	Peroxisome	1.55859
	V7CEH8	Phosphoacetylglucosamine mutase	Phvul.002G003600	AT5G18070	Plastid/Mitochondrion	1.94
	V7AQ56	Phosphoribosyltransferase family protein	Phvul.010G040300	AT2G44530	Plastid	1.72917
	V7CVL7	Glucan endo-1,3-beta-glucosidase	Phvul.001G128500	AT3G57270	Extracellular	2.087
	V7B0B1	Glucan endo-1,3-beta-glucosidase	Phvul.009G256400	AT4G16260	Extracellular	1.92898
Amino acid metabolism	V7C8C7	Adenosylhomocysteinase	Phvul.003G051200	AT4G13940	Cytosol	2.55
	V7AEY7	Bifunctional aspartokinase/homoserine dehydrogenase	Phvul.011G012000	AT4G19710	Plastid	3.73
	V7ARW9	Alanine aminotransferase	Phvul.010G123200	AT1G72330	Mitochondrion	1.72
	V7AX48	Aspartate aminotransferase	Phvul.009G106800	AT5G11520	Peroxisome	2.71
	V7CUU9	Aspartate aminotransferase	Phvul.001G0470000	AT4G31990	Plastid	3.64
	V7CM42	Phosphoserine aminotransferase	Phvul.002G115000	AT4G35630	Plastid	7.33
	V7CQB9	Acetolactate synthase, small subunit	Phvul.002G248000	AT2G31810	Plastid	2.12
	V7BUR4	Ketol-acid reductoisomerase	Phvul.005G095900	AT3G58610	Plastid	1.75
	V7BHN0	3-ketoacyl-CoA thiolase	Phvul.007G236600	AT2G33150	Peroxisome	14.84
	V7AUW3	Acetylglutamate kinase	Phvul.009G099600	AT3G57560	Plastid	1.54187
	V7AVS2	Argininosuccinate lyase	Phvul.009G036600	AT5G10920	Plastid	3.054
	V7BIJ9	Cysteine synthase	Phvul.007G185200	AT3G04940	Peroxisome	7.085
	V7CJP2	Cysteine synthase	Phvul.002G045200	AT4G14880	Cytosol	5.62
	V7CYK7	Tryptophan synthase alpha chain-like isoform	Phvul.001G156200	AT4G02610	Cytosol	4.58
	V7B740	Indole-3-glycerol phosphate synthase	Phvul.008G218200	AT5G48220	Plastid	2.76
	V7CGU5	Methylcrotonoyl-CoA carboxylase beta chain	Phvul.003G291600	AT4G34030	Mitochondrion	3.6
	V7B1B4	Methylthioribose-1-phosphate isomerase	Phvul.009G226400	AT2G05830	Cytosol	2.79
	V7C0M8	Aspartokinase	Phvul.004G070100	AT5G14060	Plastid	9.019
	V7C8E2	N-acetyl-gamma-glutamyl-phosphate reductase, probable	Phvul.003G012000	AT2G19940	Plastid	9.32
	V7CPC8	LL-diaminopimelate aminotransferase	Phvul.002G217100	AT4G33680	Plastid	5.32
	V7CXB5	Diaminopimelate decarboxylase	Phvul.001G177300	AT5G11880	Plastid	3.74
	V7C829	Bifunctional 3-dehydroquinate dehydratase/shikimate dehydrogenase	Phvul.003G0350000	AT3G06350	Plastid	2.14
	V7AHM0	Gamma aminobutyrate transaminase	Phvul.011G024300	AT3G22200	Mitochondrion	4.4
	V7CF38	Arginosuccinate synthase family protein	Phvul.003G209800	AT4G24830	Plastid	1.76
	V7B5M1	Alanine--glyoxylate aminotransferase	Phvul.008G0876000	AT3G08860	Mitochondrion	4.48
	V7CDG3	Aldehyde dehydrogenase, probable	Phvul.003G192100	AT5G62530	Mitochondrion	6.36
	V7BDR2	Methylthioribose kinase	Phvul.007G040800	AT1G49820	Cytosol	1.7
	V7BT19	Acetolactate synthase	Phvul.006G187400	AT3G48560	Plastid	2.76
	B0FNB2	Delta-1-pyrroline-5-carboxylate synthase	Phvul.008G230300	AT3G55610	Cytosol	2.84
	V7BZ95	Cysteine oxidase 2-like	Phvul.004G026900	AT5G39890	Nucleus	6.035
	V7BRV6	Dihydroxy-acid dehydratase	Phvul.006G152700	AT3G23940	Plastid	1.89
	V7BE65	Anthranilate synthase	Phvul.007G014800	AT2G29690	Plastid	2.2
	V7B9Y2	Serine acetyltransferase	Phvul.008G277800	AT3G13110	Mitochondrion	1.66
	V7CX50	Serine acetyltransferase	Phvul.001G170600	AT5G56760	Cytosol	8.43605
	V7AQV1	Hydroxyphenylpyruvate reductase-like isoform	Phvul.010G149000	AT1G79870	Cytosol	1.94
	V7C013	Aspartate aminotransferase	Phvul.005G173300	AT1G80360	Cytosol	2.19
	V7ASP4	Ornithine carbamoyltransferase	Phvul.009G059600	AT1G75330	Plastid	2.077
	V7AL77	3-hydroxyisobutyryl-CoA hydrolase 1 isoform	Phvul.010G033500	AT5G65940	Peroxisome	2.9
	V7BTA4	5-methyltetrahydropteroyltriglutamate--homocysteine methyltransferase	Phvul.005G048200	AT5G17920	Cytosol	4.19
	V7AUI4	5'-methylthioadenosine/S-adenosylhomocysteine nucleosidase	Phvul.009G000600	AT4G38800	Cytosol	1.89
	V7BCX4	Chorismate synthase	Phvul.007G094200	AT1G48850	Plastid	4.19
	V7CTL6	4-hydroxy-tetrahydrodipicolinate reductase	Phvul.001G003100	AT3G59890	Plastid	1.64
	V7AMX2	3-phosphoshikimate 1-carboxyvinyltransferase	Phvul.010G082200	AT2G45300	Plastid	3.93
	V7CH59	Acetylornithine deacetylase	Phvul.002G007200	AT4G17830	Cytosol	3.043
	V7B9Z8	2-isopropylmalate synthase	Phvul.007G004600	AT1G74040	Plastid	6.93
	V7BK03	Glycine cleavage system H protein	Phvul.007G233300	AT2G35120	Mitochondrion	2.64
	V7CUP6	Glycine cleavage system P protein	Phvul.001G035500	AT2G26080	Mitochondrion	4.059
	V7AT90	Omega-amidase	Phvul.009G081000	AT5G12040	Plastid	2.87
Lipid metabolism	V7C890	Acetate/Butyrate-CoA ligase	Phvul.003G111400	AT3G16910	Peroxisome	4.93
	V7CYP8	ATP-citrate lyase	Phvul.001G222900	AT1G09430	Cytosol	2.56
	V7CNB4	Acyl-CoA oxidase	Phvul.002G254200	AT5G65110	Peroxisome	6.7
	V7CAG9	Lipoamide dehydrogenase	Phvul.003G112300	AT3G16950	Plastid	1.78
	V7CPR5	3-oxoacyl-acyl-carrier-protein synthase	Phvul.002G194300	AT5G46290	Plastid	4.87
	V7CS94	Biotin carboxylase	Phvul.002G302900	AT5G35360	Plastid	3.27
	O24320	Lipoxygenase	Phvul.010G134900	AT1G55020	Golgi apparatus	2.85
	V7AS39	Sterol methyltransferase	Phvul.009G020000	AT1G20330	Endoplasmic reticulum	2.2
	V7ALW0	Obtusifoliol 14-alpha demethylase	Phvul.010G053100	AT1G11680	Endoplasmic reticulum	3.41
Nucleotide metabolism	V7ARI7	Phosphoribosylformylglycinamidine synthase	Phvul.009G004700	AT1G74260	Plastid/Mitochondrion	7.94
	V7BJT5	Phosphoribosylaminoimidazole carboxylase	Phvul.007G188800	AT2G37690	Plastid	1.73
	V7B8P9	Phosphoribosylaminoimidazole-succinocarboxamide synthase	Phvul.008G178500	AT3G21110	Plastid	1.91
	V7CRF7	Phosphoribosylformylglycinamidine cyclo-ligase	Phvul.002G273500	AT3G55010	Plastid	2.27
	V7CXI2	Phosphoribosylglycinamide formyltransferase	Phvul.001G115300	AT1G31220	Plastid	4.67
	V7BGW3	Phosphoribosylamine-glycine ligase	Phvul.007G182100	AT1G09830	Plastid	3.94
	V7AQR7	Amidophosphoribosyltransferase	Phvul.009G002200	AT2G16570	Plastid	4.56
	V7BTA8	Inosine-5'-monophosphate dehydrogenase	Phvul.005G048700	AT1G16350	Peroxisome	2.54
	V7B898	Adenylosuccinate lyase	Phvul.008G226900	AT1G36280	Plastid	3.38
	V7BUV5	Bifunctional purine biosynthesis protein PurH	Phvul.005G018700	AT2G35040	Plastid	1.68
	V7CEG0	Ribose-phosphate pyrophosphokinase	Phvul.003G228800	AT2G35390	Cytosol	2.21
	V7C6Z0	Dihydropyrimidine dehydrogenase	Phvul.004G148000	AT3G17810	Plastid	8.81
	V7BHX2	Ureidoglycolate hydrolase	Phvul.007G125700	AT5G43600	Extracellular	4.15
	V7CZP6	Uridine nucleosidase	Phvul.001G188700	AT2G36310	Cytosol	1.98
	V7BV82	Uridine 5'-monophosphate synthase-like	Phvul.005G029300	AT3G54470	Golgi apparatus	5.37
	V7CPV4	Cytidine deaminase 1-like	Phvul.002G304000	AT2G19570	Cytosol	3.21
	V7ASW7	Adenine phosphoribosyltransferase	Phvul.009G070900	AT1G27450	Cytosol	3.036
	V7BM98	Nudix hydrolase	Phvul.006G018900	AT1G79690	Cytosol	1.54483
	V7CBD1	Nucleoside diphosphate kinase	Phvul.003G208500	AT5G63310	Plastid	4.11
	V7CPX5	Nucleoside diphosphate kinase	Phvul.002G297900	AT4G23900	Mitochondrion	5.38
	V7CF33	Adenylate kinase	Phvul.003G209400	AT5G63400	Mitochondrion	1.72
	V7BEW3	Adenosine kinase	Phvul.007G150300	AT5G03300	Cytosol	5.28
	V7BNR6	Uridine kinase	Phvul.006G059500	AT4G26510	Cytosol	5.79
Coenzyme metabolism	V7D144	S-adenosylmethionine synthase	Phvul.001G216700	AT1G02500	Cytosol	16.68
	V7CM32	Riboflavin kinase/FMN hydrolase	Phvul.002G222300	AT4G21470	Not assigned/Unknown	2.81
	V7BL78	Phosphomethylpyrimidine synthase	Phvul.006G065300	AT2G29630	Plastid	3.6
	V7BSE7	Serine hydroxymethyltransferase	Phvul.006G168300	AT4G32520	Plastid	11.011
	V7D288	Serine hydroxymethyltransferase	Phvul.001G266600	AT4G13930	Cytosol	4.089
	V7B8V9	Serine hydroxymethyltransferase	Phvul.008G184200	AT5G26780	Mitochondrion	4.2
	V7B247	Bifunctional protein FolD 4	Phvul.008G068000	AT4G00620	Plastid	2.84
	V7BAC5	Coproporphyrinogen-III oxidase	Phvul.008G289900	AT1G03475	Plastid	9.77
	V7CJ95	Porphobilinogen deaminase	Phvul.002G034500	AT5G08280	Plastid	2.91
	V7AXU7	Delta-aminolevulinic acid dehydratase	Phvul.009G1271000	AT1G69740	Plastid	3.38
	V7AVJ9	Glutamate-1-semialdehyde 2,1-aminomutase	Phvul.009G118500	AT3G48730	Plastid	3.09
Polyamine metabolism	V7CYH0	Spermidine hydroxycinnamoyl transferase	Phvul.001G112800	AT2G19070	Cytosol	5.3
Secondary metabolism	V7D3U4	Isopentenyl-diphosphate delta-isomerase	Phvul.L002800	AT3G02780	Plastid	3.85
	V7BCC1	Acetyl-CoA acetyltransferase	Phvul.008G288400	AT5G48230	Peroxisome	5.81
	V7CGT0	Flavin-containing monooxygenase	Phvul.002G061500	AT1G63370	Plastid	4.23
	V7C8D2	Isoflavone synthase	Phvul.003G051700	Not assigned	Not assigned/Unknown	2.37
	V7BFG3	2-hydroxyisoflavanone dehydratase-like protein	Phvul.007G054300	AT1G47480	Cytosol	11.081
	V7AMB4	Dirigent protein	Phvul.010G063600	AT5G49040	Extracellular	1.71
	V7BN11	Cytochrome P450	Phvul.006G039800	AT4G31500	Endoplasmic reticulum	3.8
	V7D2K0	Tropinone reductase homolog	Phvul.001G235800	AT5G06060	Cytosol	15.92
	V7B8Y1	Cinnamate-4-hydroxylase	Phvul.008G247400	AT2G30490	Endoplasmic reticulum	1.74208
	V7AWY5	3-oxo-delta(4,5)-steroid 5-beta-reductase	Phvul.009G070100	AT4G24220	Cytosol	1.99
Redox homeostasis	T2DNR2	Ascorbate peroxidase	Phvul.011G071300	AT1G07890	Cytosol	2.84
	V7AFV3	Ascorbate peroxidase	Phvul.011G035000	AT4G35000	Peroxisome	2.61
	V7BHK9	Monodehydroascorbate reductase	Phvul.007G230300	AT3G52880	Peroxisome	2.68
	V7C3K9	Glutathione reductase	Phvul.004G083600	AT3G24170	Peroxisome	2.58
	V7C399	CuZn Superoxide dismutase	Phvul.004G081000	AT5G18100	Peroxisome	2.19
	V7AQS4	Catalase	Phvul.009G011100	AT4G35090	Peroxisome	1.96
	V7CM99	Glutathione peroxidase (Gpx2)	Phvul.002G157200	AT1G63460	Cytosol	4.063
	V7C659	Peroxiredoxin IIB	Phvul.004G166100	AT1G65980	Cytosol	9.14
	V7CXU2	2-Cys peroxiredoxin BAS1	Phvul.001G1941000	AT5G06290	Plastid	22.29
	V7AUB3	Hemoglobin-3	Phvul.009G104900	AT4G32690	Nucleus	3.31
	V7AQ95	Glutaredoxin	Phvul.010G153500	AT3G15660	Mitochondrion	7.48
	V7BXY8	Thioredoxin m4	Phvul.005G071200	AT3G15360	Plastid	2.61
	V7BVH5	Thioredoxin-like protein Clot	Phvul.005G037200	AT5G42850	Cytosol	1.64
	V7BH19	GDP-mannose 3,5-epimerase	Phvul.007G187300	AT5G28840	Cytosol	3.48
	V7BKI5	L-galactono-1,4-lactone dehydrogenase	Phvul.007G247900	AT3G47930	Mitochondrion	9.71
	V7C8Z4	Nucleoredoxin, probable	Phvul.003G061100	AT1G60420	Cytosol	2.75
	V7BHE2	Respiratory burst oxidase homolog protein B	Phvul.007G196800	AT1G09090	Plasma membrane	1.63
Phytohormone action	V7BNW7	1-aminocyclopropane-1-carboxylate oxidase	Phvul.006G144900	AT1G05010	Golgi apparatus	4.93
	V7CYL0	Indole-3-acetic acid-amido synthetase, probable	Phvul.001G147300	AT5G13320	Cytosol	4.12
	V7AZK8	Cytokinin dehydrogenase	Phvul.009G231800	AT2G19500	Endoplasmic reticulum	2.31
	V7CK57	Auxin efflux carrier component	Phvul.002G094000	AT1G70940	Plasma membrane	2.85
	V7AX90	Aminopeptidase	Phvul.009G079500	AT4G33090	Cytosol	3.57
	V7CFQ8	12-oxophytodienoate reductase	Phvul.003G264000	AT1G76690	Cytosol	3.88
Chromatin organization	V7CBA4	Nucleosome assembly protein	Phvul.003G135500	AT2G19480	Nucleus	1.73
	V7CK19	Histone deacetylase	Phvul.002G054700	AT4G38130	Nucleus	1.6
	V7CEB7	Ras GTPase-activating-binding protein	Phvul.003G184000	AT5G60980	Nucleus	3.64
	V7B2P5	Transducin family protein /WD-40 repeat family protein	Phvul.009G232200	AT2G19520	Nucleus	1.59
Cell cycle organization	V7BIL6	Cell division cycle protein	Phvul.007G149400	AT5G03340	Cytosol	2.83
	V7D3H8	Selenium binding protein	Phvul.001G265900	AT4G14040	Cytosol	10.4
	V7B2H6	Reticulata-related protein	Phvul.008G079300	AT3G08640	Plastid	3.1
DNA damage response	V7B3M1	Werner Syndrome-like exonuclease	Phvul.008G111200	AT4G13870	Nucleus	9.17
	V7BIT6	Ubiquitin E2 variant	Phvul.007G270100	AT3G52560	Cytosol	3.47
RNA biosynthesis	V7CKE0	Transcription factor Pur-alpha 1	Phvul.002G101600	AT2G32080	Nucleus	5.5
	V7BP59	Transcription initiation factor TFIID subunit	Phvul.006G072900	AT5G58470	Nucleus	3.44
RNA processing	V7CRE9	Ribonuclease	Phvul.002G280100	AT5G07350	Nucleus	2.54
	V7B6L4	UBP1-associated protein	Phvul.008G206200	AT2G41060	Nucleus	5.9
	V7CR29	DEAD-box ATP-dependent RNA helicase	Phvul.002G234900	AT2G42520	Nucleus	3.63
	V7AUN1	DEAD-box ATP-dependent RNA helicase	Phvul.009G093800	AT5G11170	Nucleus	4.86
	V7BZD8	DEAD-box ATP-dependent RNA helicase	Phvul.004G033700	AT3G53110	Cytosol/Nucleus	1.68
	V7AQF3	DEA(D/H)-box RNA helicase family protein	Phvul.010G139400	AT1G55150	Cytosol	2.57
	V7CRP8	Polyadenylate-binding protein	Phvul.001G023500	AT4G34110	Nucleus	2.47
	V7C877	Polyadenylate-binding protein	Phvul.003G0475001	AT1G49760	Cytosol	2.35
	V7AR96	Glycine-rich RNA-binding protein	Phvul.009G023700	AT4G39260	Nucleus	3.52
	V7AG63	Glycine-rich RNA-binding protein	Phvul.011G045000	AT2G21660	Nucleus	3.48
	V7D002	Flowering locus K homology domain-like	Phvul.001G157800	AT3G04610	Nucleus	2.4
	V7CDA1	Pentatricopeptide repeat-containing protein	Phvul.003G194000	AT2G45350	Plastid	9.21
	V7BP28	RNA-binding post-transcriptional regulator csx1-like	Phvul.006G150400	AT1G11650	Cytosol	4.31
	V7BAV6	Spliceosome-associated protein	Phvul.007G009600	AT3G55200	Nucleus	5.82
	V7ARF3	tRNA-dihydrouridine synthase	Phvul.009G002300	AT4G38890	Cytosol/Nucleus	3.24
	V7CL37	RNAse l inhibitor protein	Phvul.002G121800	AT4G19210	Cytosol	1.57
	V7AHY2	Cold shock protein	Phvul.011G033900	AT2G21060	Nucleus	1.91258
Protein biosynthesis	V7AP69	Nucleolin-like protein	Phvul.010G044700	AT2G44710	Nucleus	1.58
	V7AT41	40S ribosomal protein	Phvul.010G125100	AT3G04770	Cytosol	5.47
	V7BBU7	40S ribosomal protein S3a	Phvul.007G060700	AT3G04840	Cytosol	7.39
	V7B774	40S ribosomal protein S4	Phvul.008G221000	AT5G07090	Cytosol	5.28
	V7BV97	40S ribosomal protein S5-like	Phvul.005G107000	AT2G37270	Cytosol	3.96
	V7CMH4	40S ribosomal protein S6	Phvul.002G229900	AT5G10360	Cytosol	4.037
	V7BUJ2	40S ribosomal protein S8	Phvul.005G089100	AT5G59240	Cytosol/Nucleus	2.62
	V7AQU4	40S ribosomal protein S10-1-like	Phvul.009G004600	AT4G25740	Cytosol	8.42
	V7C8S3	40S ribosomal protein S15a-like	Phvul.003G132300	AT1G07770	Cytosol	5.53
	V7CJY7	40S ribosomal protein S20-2-like	Phvul.002G051100	AT3G47370	Cytosol	6.78
	V7CX13	40S ribosomal protein S23	Phvul.001G174900	AT5G02960	Cytosol	5.65
	V7BF75	60S ribosomal protein L3	Phvul.007G081800	AT1G43170	Cytosol	3.57
	V7CZM8	60S ribosomal protein L4	Phvul.001G174300	AT3G09630	Cytosol	2.47
	T2DLN4	60S ribosomal protein L9	Phvul.004G046700	AT1G33120	Cytosol	3.048
	V7AM91	60S ribosomal protein L10	Phvul.010G043500	AT1G26910	Cytosol	8.43
	V7D015	60S ribosomal protein L17	Phvul.001G261000	AT1G27400	Cytosol/Nucleus/Plastid	2.89
	V7BS83	60S ribosomal protein L18a	Phvul.006G163400	AT2G34480	Cytosol	2.83
	V7D0Y0	60S ribosomal protein L24	Phvul.001G184700	AT2G36620	Cytosol	10.8
	V7CL69	60S ribosomal protein L27	Phvul.002G190100	AT4G15000	Cytosol	2.26
	V7CL73	60S ribosomal protein L35a-3	Phvul.002G190400	AT1G74270	Cytosol	9.6
	V7BLC9	Ribosomal protein L7Ae/L30e/S12e/Gadd45 family	Phvul.007G274200	AT3G62870	Cytosol	1.6
	V7BH47	Ribosomal protein L14p/L23e family	Phvul.001G164200	AT2G33370	Cytosol/Nucleus	2.45
	V7BIX1	Ribosomal protein L18e/L15 superfamily	Phvul.007G197900	AT5G27850	Cytosol	1.84
	V7BES3	Ribosomal protein L22e	Phvul.007G146800	AT3G05560	Cytosol	1.57
	V7B174	Ribosomal protein S4	Phvul.009G188600	AT5G39850	Cytosol	1.74
	V7C643	Ribosomal protein S11	Phvul.004G125700	AT1G31817	Mitochondrion	3.41
	V7BS67	Ribosomal protein S11 family	Phvul.006G095400	AT3G52580	Cytosol	1.58
	V7BF61	Ribosomal protein S13/S18 family	Phvul.007G080500	AT1G22780	Cytosol	2.14
	V7CC59	Eukaryotic translation initiation factor	Phvul.003G154900	AT5G57870	Cytosol/Nucleus	2.24
	V7AQB6	Eukaryotic translation initiation factor	Phvul.010G136300	AT1G54270	Cytosol	6.69
	V7CZ62	Eukaryotic translation initiation factor subunit	Phvul.001G169900	AT4G11420	Cytosol/Nucleus	2.98
	V7D042	Eukaryotic translation initiation factor subunit	Phvul.001G200000	AT3G56150	Cytosol/Nucleus	5.33
	V7CB86	Eukaryotic translation initiation factor 3 subunit	Phvul.003G127300	AT4G33250	Cytosol	1.73
	V7AUD8	Eukaryotic translation initiation factor 3 subunit	Phvul.009G106900	AT5G25754	Cytosol	1.63
	V7C6C6	Eukaryotic translation initiation factor 3 subunit G	Phvul.003G054600	AT3G11400	Cytosol	3.73
	V7B160	Eukaryotic translation initiation factor 3 subunit H	Phvul.008G017300	AT1G10840	Cytosol	6.36
	V7CY37	Translation protein SH3-like family	Phvul.001G200900	AT1G09590	Cytosol	1.65
	V7BFQ4	Elongation factor 1-alpha	Phvul.007G092500	AT1G07940	Cytosol	12.9
	V7B9I8	Elongation factor 1-beta	Phvul.008G204800	AT5G12110	Cytosol	1.76
	V7C961	Elongation factor 1-gamma	Phvul.003G075200	AT1G09640	Cytosol	12.48
	V7BTG3	Elongation factor 2	Phvul.005G058100	AT1G56070	Cytosol	3.2
	V7CYM1	Elongation factor Tu	Phvul.001G148200	AT4G02930	Mitochondrion	4.54
	V7CQD4	Histidine--tRNA ligase	Phvul.002G320100	AT3G02760	Cytosol	2.93
	V7BEM4	Cysteine--tRNA ligase	Phvul.007G029400	AT5G38830	Cytosol	2.45
	V7B3U0	Glycine--tRNA ligase	Phvul.008G004200	AT1G29880	Cytosol	1.72
	V7CJK2	Threonine--tRNA ligase	Phvul.002G072800	AT5G26830	Plastid/Mitochondrion	1.63
	V7AHV6	Alanine--tRNA ligase	Phvul.011G031100	AT1G50200	Mitochondrion	1.5295
	V7CUH6	Aspartyl-tRNA synthetase	Phvul.001G030000	AT4G31180	Cytosol	2.29
	V7BJH6	Serine--tRNA ligase isoform	Phvul.007G180500	AT5G27470	Cytosol	1.51
	V7CAJ8	Lysine--tRNA ligase	Phvul.003G107000	AT3G11710	Cytosol	4.026
	V7CL39	Leucine--tRNA ligase	Phvul.002G085100	AT1G09620	Cytosol	5.23
	V7D221	Proline--tRNA ligase	Phvul.001G218300	AT3G62120	Cytosol	3.71
Protein modification	V7AFC8	Chaperonin-60 alpha	Phvul.011G082600	AT2G28000	Plastid	3.39
	V7BTD9	Chaperonin family protein TCP-1/Cpn60	Phvul.005G051700	AT3G13470	Plastid	1.76
	V7CQ18	Luminal-binding protein	Phvul.002G301400	AT5G42020	Endoplasmic reticulum	4.7
	V7CRB4	Endoplasmin homolog	Phvul.001G005200	AT4G24190	Endoplasmic reticulum	2.84
	V7CSN5	Calnexin-like protein	Phvul.002G280300	AT5G61790	Endoplasmic reticulum	3.43
	V7ADL7	Peptidyl-prolyl cis-trans isomerase	Phvul.011G026900	AT2G16600	Cytosol	8.7
	V7D0T8	Peptidyl-prolyl cis-trans isomerase	Phvul.001G219400	AT3G62030	Plastid	4.45
	V7CRU4	Peptidyl-prolyl cis-trans isomerase	Phvul.002G284200	AT3G56070	Mitochondrion	1.55468
	V7AKW6	Peptidylprolyl isomerase	Phvul.010G024400	AT5G48580	Endoplasmic reticulum	7.035
	V7BGZ2	Thioredoxin-like superfamily protein	Phvul.007G215900	AT2G47470	Endoplasmic reticulum	7.14
	V7BB47	Protein disulfide-isomerase like	Phvul.008G215100	AT1G04980	Endoplasmic reticulum	1.8
	V7C148	Protein disulfide isomerase-like 1-6	Phvul.005G168200	AT3G16110	Endoplasmic reticulum	2.73
	V7BGH4	Calreticulin	Phvul.007G200800	AT1G56340	Endoplasmic reticulum	1.74
	V7CUA5	T-complex subunit delta	Phvul.002G326300	AT3G18190	Cytosol	2.92
	V7C3G7	T-complex subunit theta	Phvul.004G079800	AT3G03960	Cytosol	3.016
	V7CE61	FAM10 family protein	Phvul.003G214200	AT4G22670	Cytosol	4.19
	V7CWI7	Dolichyl-diphosphooligosaccharide-glycosyltransferase subunit	Phvul.001G162000	AT4G21150	Endoplasmic reticulum	2
	V7AID0	Dolichyl-diphosphooligosaccharide-glycosyltransferase subunit	Phvul.011G047300	AT5G66680	Endoplasmic reticulum	2.11
	V7CW38	Casein kinase-like protein	Phvul.001G073500	AT4G28860	Cytosol	3.34
	V7CKB0	Serine/Threonine-protein kinase	Phvul.002G169100	AT1G14000	Golgi apparatus	1.91
	V7CDU3	SNF1-related protein kinase regulatory subunit gamma	Phvul.003G210600	AT3G48530	Cytosol	4.99
	V7C5Z4	Serine/threonine-protein phosphatase regulatory subunit A beta	Phvul.004G159000	AT3G25800	Cytosol	3.64
	V7CDH0	Serine/Threonine kinase receptor-associated protein	Phvul.003G160500	AT3G15610	Cytosol	1.76808
	V7BAX9	UBX domain-containing protein	Phvul.008G212000	AT4G15410	Nucleus	1.72
	V7CFM8	Protein phosphatase methylesterase	Phvul.002G036200	AT4G10050	Cytosol	2.86
	V7CGG3	NEDD8-conjugating enzyme Ubc12	Phvul.003G251600	AT4G36800	Cytosol	4.011
	Q71V71	Calmodulin	Phvul.004G076400	AT3G43810	Cytosol	3.25
Protein homeostasis	V7B1B8	Subtilisin-like protease	Phvul.009G226900	AT2G05920	Extracellular	11.99
	V7CBN8	Subtilisin-like protease	Phvul.003G214100	AT1G04110	Extracellular	2.36
	V7AS28	Subtilisin-like protease	Phvul.010G128600	AT3G14067	Extracellular	1.71
	V7BNM2	Cysteine proteinase inhibitor	Phvul.006G018600	AT3G12490	Cytosol	3.72
	V7CUY1	Papain family cysteine protease	Phvul.001G009900	AT4G39090	Nucleus/Vacuole	2.62241
	V7AIM0	Metacaspase-5	Phvul.011G180300	AT1G79340	Cytosol	1.82
	V7CM38	Oligopeptidase A, probable	Phvul.002G143600	AT5G65620	Plastid	2.75
	V7AXA0	Aspartyl aminopeptidase, probable	Phvul.009G167900	AT5G60160	Vacuole	2.5
	V7C9M2	Leucine aminopeptidase	Phvul.003G156100	AT4G30920	Plastid	1.97
	V7CV93	Carboxypeptidase	Phvul.001G120700	AT1G28110	Extracellular	1.64
	V7BTC6	Aspartic proteinase/ Nodulin 41	Phvul.005G050500	AT2G35615	Extracellular	7.16
	V7ANW3	Aspartic proteinase nepenthesin-1 precursor	Phvul.010G114700	AT1G01300	Extracellular	2.35
	V7CAM9	Aspartic acid protease	Phvul.003G0808001	AT1G11910	Vacuole	4.93
	V7AZ24	ATP-dependent Clp protease, ATP-binding subunit	Phvul.009G162100	AT5G50920	Plastid	2.17
	V7BC00	ATP-dependent Clp protease proteolytic subunit	Phvul.007G044600	AT1G49970	Plastid	1.53
	V7BQN7	Proline iminopeptidase	Phvul.006G198100	AT2G14260	Vacuole	2.59
	V7AHU8	Cysteine oxidase	Phvul.011G129000	AT3G58670	Cytosol	2.92
	V7CXW9	Insulin-degrading enzyme-like	Phvul.001G1332000	AT2G41790	Peroxisome	2.92699
	V7CIM3	Ubiquitin domain-containing protein	Phvul.002G115300	AT2G17200	Cytosol	3.26
	V7B6S4	Ubiquitin carboxyl-terminal hydrolase	Phvul.008G210300	AT5G06600	Cytosol	3.97
	V7BBF0	Ubiquitin activating enzyme	Phvul.008G258500	AT5G06460	Nucleus	1.7
	V7BAJ3	Ubiquitin receptor RAD23c-like	Phvul.007G026600	AT3G02540	Nucleus	4.19
	V7AZ40	Ubiquitin-conjugating enzyme E2	Phvul.009G163400	AT5G50870	Cytosol	3.67
	V7BTR5	Ubiquitin-conjugating enzyme E2	Phvul.005G066900	AT1G78870	Golgi apparatus	6.65
	V7ARA3	26S proteasome non-ATPase regulatory subunit	Phvul.009G019100	AT1G20200	Cytosol/Nucleus	1.55
	V7AGN7	26S proteasome non-ATPase regulatory subunit	Phvul.011G124300	AT2G20580	Cytosol/Nucleus	2.018
	V7CQI1	26S proteasome non-ATPase regulatory subunit	Phvul.002G324700	AT2G32730	Cytosol/Nucleus	1.96
	V7AUA3	26S proteasome non-ATPase regulatory subunit	Phvul.009G104000	AT1G29150	Cytosol/Nucleus	1.53
	V7CRL4	26S proteasome non-ATPase regulatory subunit	Phvul.001G020400	AT5G23540	Cytosol/Nucleus	5.18
	V7ARW1	26S proteasome regulatory subunit	Phvul.010G122200	AT1G53750	Cytosol/Nucleus	1.65
	V7BIW3	26S proteasome regulatory subunit	Phvul.007G197100	AT3G05530	Cytosol/Nucleus	2.71
	V7D0H3	26S proteasome regulatory subunit	Phvul.001G168800	AT4G29040	Cytosol/Nucleus	4.38
	V7CBH3	26S proteasome regulatory subunit Rpn7	Phvul.003G208200	AT4G24820	Cytosol/Nucleus	2.29
	V7AQB5	26S proteasome regulatory subunit homolog	Phvul.010G164000	AT5G19990	Cytosol/Nucleus	4.2
	V7BPD9	26S proteasome regulatory subunit homolog	Phvul.006G080300	AT5G58290	Cytosol/Nucleus	3.31
	V7BJF9	Proteasome subunit alpha	Phvul.007G215500	AT3G14290	Cytosol/Nucleus	2.6
	V7CFY6	Proteasome subunit alpha type	Phvul.003G264700	AT5G66140	Cytosol/Nucleus	2.78
	V7AHS3	Proteasome subunit alpha type	Phvul.011G155200	AT5G35590	Cytosol/Nucleus	4.73
	V7BDU7	Proteasome subunit beta	Phvul.007G004300	AT3G22630	Cytosol/Nucleus	5.81
	V7AZ89	Proteasome subunit beta type	Phvul.009G167300	AT3G26340	Cytosol/Nucleus	6.43
	V7CTE5	Proteasome subunit beta type	Phvul.001G072000	AT1G21720	Cytosol/Nucleus	2.41827
	V7ATN3	Serine protease inhibitor family protein	Phvul.009G062300	AT1G47710	Cytosol	2.78
Protein translocation	C8YZ71	Receptor for activated kinase C	Phvul.002G327500	AT3G18130	Cytosol	7
	V7B074	Importin subunit alpha	Phvul.009G253500	AT4G16143	Nucleus	7.057
	V7CS77	Importin subunit beta	Phvul.002G301300	AT5G53480	Cytosol/Nucleus/Plastid	7.71
	V7BQM6	Exportin-2	Phvul.006G114200	AT2G46520	Cytosol/Nucleus	3.75
	V7B8A8	Protein TIC110	Phvul.008G250000	AT1G06950	Plastid	2.38
	V7AHT7	Sec23/Sec24 transport family protein	Phvul.011G094800	AT2G27460	Endoplasmic reticulum/Golgi apparatus	2.15
	V7D0W7	Transport protein Sec24	Phvul.001G223000	AT3G07100	Endoplasmic reticulum	1.99
	V7ACY7	Transport protein Sec31 homolog	Phvul.011G010400	AT3G63460	Golgi apparatus	1.6
	V7CTN5	Vacuolar protein sorting-associated protein	Phvul.002G305900	AT2G19830	Golgi apparatus	1.98
	V7APB3	Ras 5	Phvul.010G048200	AT1G02130	Endoplasmic reticulum/Golgi apparatus	2.75
	V7APM5	Processing peptidase subunit alpha-like	Phvul.010G144000	AT1G51980	Mitochondrion	1.86
	V7B763	Processing peptidase subunit beta, probable	Phvul.008G133900	AT3G02090	Mitochondrion	2.36
	V7AYC1	GrpE protein homolog	Phvul.009G196500	AT5G55200	Mitochondrion	1.62
	V7AWN7	GTP-binding protein	Phvul.009G095400	AT5G55190	Cytosol	3.73
	V7AY71	DnaJ protein	Phvul.009G223000	AT1G79940	Endoplasmic reticulum	7.95
	V7BM68	Ca-dependent lipid-binding phosphoribosyltransferase family protein	Phvul.007G257800	AT3G57880	Endoplasmic reticulum	2.041
Vesicle trafficking	V7BD83	Coatomer subunit delta	Phvul.007G023200	AT5G05010	Golgi apparatus	3.24
	V7BQW5	Coatomer subunit epsilon	Phvul.006G122500	AT1G30630	Golgi apparatus	5.56
	V7CPN4	Vesicle-fusing ATPase	Phvul.002G228500	AT4G04910	Golgi apparatus	4.89
	V7CL42	AP-4 complex subunit epsilon	Phvul.002G122300	AT1G31730	Nucleus	3.75
	V7CXE7	Protein HLB1	Phvul.001G081700	AT5G41950	Golgi apparatus	1.63
	C9E9M0	RabA2	Phvul.011G061100	AT1G07410	Cytosol	1.79
	V7B9V4	TBC1 domain family member	Phvul.007G005500	AT3G55020	Cytosol	1.66
	V7CJ38	Clathrin adaptor complexes medium subunit family protein	Phvul.002G059300	AT1G60780	Golgi apparatus	2.7
	V7C8R2	ADP-ribosylation factor	Phvul.003G061400	AT5G14670	Golgi apparatus	12.84
	V7CWL6	TPLATE protein	Phvul.001G096100	AT3G01780	Cytosol	4.41
Cytoskeleton organization	V7CMK3	Tubulin alpha chain	Phvul.002G237400	AT5G19770	Cytosol	83.8
	V7CEI9	Tubulin alpha chain	Phvul.003G231500	AT1G04820	Cytosol	7.11
	V7AK75	Tubulin beta chain	Phvul.010G006400	AT2G29550	Cytosol	3.57
	V7BQX5	Tubulin beta chain	Phvul.006G126100	AT5G23860	Cytosol	2.034
	V7AEZ6	Adenylyl cyclase-associated protein	Phvul.011G045700	AT4G34490	Cytosol	2.21
	V7BR87	Actin-depolymerizing factor	Phvul.006G132700	AT5G59880	Cytosol	13.4
	V7AFE7	Myosin-4	Phvul.011G024500	AT2G32240	Endoplasmic reticulum	1.83
	V7BI54	Villin-3-like isoform	Phvul.007G252400	AT2G41740	Cytosol	2.71
	V7CQ93	Profilin	Phvul.002G307600	AT4G29350	Cytosol	5.87
	V7BCQ2	Tonneau 1b	Phvul.007G005800	AT3G55005	Cytosol	2.28
	V7CPY7	Dynamin-like protein	Phvul.002G298700	AT5G42080	Plasma membrane	2.49
	V7BTI1	Dynamin-related protein	Phvul.006G201400	AT4G33650	Mitochondrion	2.018
Cell wall organization	V7C7X4	Alpha-1,4-glucan synthase-like protein	Phvul.003G040000	AT3G08900	Golgi apparatus	6.4
	V7BFA7	Polygalacturonase, probable	Phvul.007G165300	AT3G61490	Extracellular	1.81
	V7CS98	Cinnamyl alcohol dehydrogenase	Phvul.002G268500	AT4G39330	Cytosol	1.53135
	V7BXX9	Caffeic acid 3-O-methyltransferase	Phvul.005G070300	AT3G53140	Cytosol	2.3
	V7BR52	Peroxidase	Phvul.006G129700	AT2G38380	Extracellular	2.81
	V7BY15	Peroxidase	Phvul.005G113800	AT4G11290	Extracellular	3.68
	V7AI71	Peroxidase	Phvul.011G105900	AT1G05260	Extracellular	3.44
	V7C983	Peroxidase	Phvul.003G143400	AT2G18980	Extracellular	2.46
	V7BNF9	Peroxidase	Phvul.006G129600	AT5G06720	Extracellular	3.038
	V7BC68	Peroxidase	Phvul.008G249700	AT5G05340	Extracellular	5.46
	V7CNV0	Peroxidase	Phvul.002G166300	AT5G66390	Extracellular	2.06
Solute transport	V7AUF4	V-type proton ATPase catalytic subunit	Phvul.010G163900	AT1G78900	Vacuole	1.62
	V7CF67	V-type proton ATPase subunit	Phvul.003G250900	AT3G42050	Golgi apparatus/Vacuole	1.93
	V7CWK4	V-type proton ATPase subunit	Phvul.001G086700	AT1G12840	Golgi apparatus/Vacuole	1.94
	V7AEV2	V-type proton ATPase subunit	Phvul.011G041500	AT4G39080	Vacuole	2.67
	V7BB35	ATPase, V1 complex, subunit B	Phvul.007G018000	AT1G20260	Vacuole	4.93
	V7CWZ0	ATPase, Ca-transporting	Phvul.001G172300	AT1G07670	Endoplasmic reticulum	4.68
	V7C1N4	ATPase	Phvul.004G025700	AT5G62670	Plasma membrane	8.26
	V7AZS8	ATPase	Phvul.009G239000	AT4G30190	Plasma membrane	6.56
	V7AQH7	Metal ion transporter	Phvul.010G160800	AT1G15960	Plasma membrane	1.59
	V7BUX9	ADP, ATP carrier protein	Phvul.005G020700	AT5G13490	Mitochondrion	6.28
	V7ASZ6	ADP, ATP carrier protein	Phvul.010G152900	AT1G80300	Plastid	7.11
	V7BV45	ADP, ATP carrier protein	Phvul.005G102000	AT4G28390	Mitochondrion	10.95
	V7AQM5	Adenine nucleotide transporter	Phvul.010G164500	AT3G20240	Mitochondrion	10.5
	V7ARI6	Adenine nucleotide transporter	Phvul.010G111300	AT4G01100	Mitochondrion	8.95
	V7CU47	Phosphate carrier protein	Phvul.001G086600	AT5G14040	Mitochondrion	5.14
	V7AXA9	ABC transporter A family member	Phvul.009G189400	AT3G47730	Plasma membrane	3.017
	V7AQP1	ABC transporter G family member	Phvul.010G145600	AT1G59870	Plasma membrane	3.52
	V7CTR1	Outer envelope pore protein	Phvul.001G015300	AT1G45170	Mitochondrion	1.71418
	V7CFJ4	Polyol transporter, probable	Phvul.002G028300	AT4G36670	Plasma membrane	40.5
	V7CPK0	Aquaporin, putative	Phvul.002G290400	AT4G00430	Plasma membrane	2.8
Nutrient uptake	V7C6U3	Metal-nicotianamine transporter, probable	Phvul.003G006500	AT1G65730	Plasma membrane	1.50507
	V7C687	Sulfate transporter	Phvul.004G1616000	AT5G19600	Plastid	26.8
	V7AE60	Sulfite reductase	Phvul.011G021800	AT5G04590	Plastid	2.51
	V7BK01	Uricase	Phvul.007G234300	AT2G26230	Peroxisome	5.48
	V7APY0	Uric acid degradation bifunctional protein isoform	Phvul.010G033700	AT5G58220	Peroxisome	2.46
	V7CX76	NADH glutamate synthase precursor	Phvul.001G076400	AT5G53460	Plastid	2.97
	V7B7Q6	Glutamine synthetase	Phvul.008G237400	AT5G16570	Cytosol	10.5
	V7BHN3	FluG-like protein	Phvul.007G152500	AT3G53180	Cytosol	5.14
Nitrogen fixation	V7C0C2	Nodulin 30	Phvul.005G1765000	Not assigned	Not assigned/Unknown	18.1526
	V7CTA4	Ubiquitin-like domain-containing protein CIP73	Phvul.001G0014001	AT5G42220	Nucleus	0.411758
	V7CBY7	Leghemoglobin reductase	Phvul.003G118800	AT1G48030	Mitochondrion	7.55
	V7C0B9	Nodulin-30	Phvul.005G176300	Not assigned	Not assigned/Unknown	21.56
External stimuli response	V7AR44	NRT1/ PTR family protein 5.2-like	Phvul.010G066200	AT5G46050	Vacuole	2.92
	V7B2L4	General regulatory factor	Phvul.008G004300	AT5G38480	Cytosol	3.15
	V7CC95	Brefeldin A-inhibited guanine nucleotide-exchange protein	Phvul.003G126000	AT3G43300	Golgi apparatus	1.74
	V7CK95	Hsp70-Hsp90 organizing protein	Phvul.002G060800	AT4G12400	Nucleus	2.66
	V7CM26	Heat shock protein 70	Phvul.002G215800	AT5G09590	Mitochondrion	2.85503
	V7BRD9	Heat shock protein 70	Phvul.006G219500	AT5G49910	Plastid	4.77
	V7BXL6	Heat shock protein 70	Phvul.005G171400	AT1G79930	Cytosol	3.65
	V7B0A5	Heat shock protein 70	Phvul.008G013000	AT5G02500	Cytosol	1.66
	V7BA18	Heat shock protein 80	Phvul.008G281300	AT5G56000	Cytosol	7.65
	V7B4W6	Chaperone ClpB3	Phvul.008G035600	AT5G15450	Plastid	2
	V7ADN3	BAG family molecular chaperone regulator	Phvul.011G006100	AT5G62390	Endoplasmic reticulum	6.088
	V7AGN9	Universal stress protein A	Phvul.011G060700	AT3G53990	Plasma membrane/Cytosol	2.74
	V7CQT2	Universal stress protein A-like	Phvul.002G333200	AT2G47710	Cytosol	8.58
	V7BWZ4	Pathogen-related protein	Phvul.005G081500	AT1G78780	Cytosol	5.2
	V7CAX0	Hypersensitive-induced response protein	Phvul.003G192700	AT5G62740	Plasma membrane	3.25
	V7C5E3	SGT1 homolog	Phvul.004G104600	AT4G11260	Cytosol	1.55
	V7C570	Kunitz family trypsin and protease inhibitor precursor	Phvul.004G137600	AT1G17860	Extracellular	2.25
	T2DNW6	Zinc finger protein, CHP-rich	Phvul.011G149900	AT1G11360	Nucleus	21.9
	V7BSM8	Annexin	Phvul.005G030100	AT5G12380	Cytosol	6.9
	V7CB01	Glutathione S-transferase zeta class-like	Phvul.003G089700	AT2G02380	Cytosol	19.5
	V7CEU1	Tobamovirus multiplication protein 2A	Phvul.002G005000	AT1G32400	Vacuole	3.12
	V7B4H9	Desiccation protectant protein Lea14 homolog	Phvul.008G057900	AT1G01470	Cytosol	14.4
	V7D0V3	Germin-like protein	Phvul.001G221200	AT1G09560	Extracellular	2.1
Multi-process regulation	T2DNK7	14-3-3 protein	Phvul.002G238300	AT2G42590	Cytosol	10.37
	T2DP01	14-3-3 protein	Phvul.009G032500	AT1G78300	Cytosol	2.52
	V7AQB2	Phospholipase D	Phvul.010G155000	AT3G15730	Cytosol	4.94
	V7CRY2	Calcium-dependent protein kinase	Phvul.002G294500	AT4G23650	Cytosol	2.11
	V7B376	Translationally-controlled tumor protein homolog	Phvul.009G248700	AT3G16640	Cytosol	4.36
	V7C9X1	Apoptosis inhibitor	Phvul.003G057200	AT2G34040	Cytosol	4.73
General function	V7C8F3	Aldehyde dehydrogenase family member	Phvul.003G052500	AT3G48000	Mitochondrion	4.15
	V7CRL2	Alcohol dehydrogenase	Phvul.002G277900	AT5G63620	Mitochondrion	10.4
	V7CX19	Short-chain type dehydrogenase/reductase-like	Phvul.001G109700	AT3G03980	Plastid	2.46
	V7CI54	Soluble inorganic pyrophosphatase	Phvul.002G032700	AT1G01050	Cytosol	4.99
	T2DNP1	Soluble inorganic pyrophosphatase-like	Phvul.001G170300	AT3G53620	Cytosol	4.97
	V7C4M5	1-aminocyclopropane-1-carboxylate oxidase homolog	Phvul.004G120700	AT1G06620	Cytosol	3.36
	V7C0F6	Zinc finger protein ZPR1	Phvul.005G1862000	AT5G22480	Cytosol	2.14
	V7AG22	Carboxylesterase, probable	Phvul.011G100800	AT5G06570	Cytosol	2.31
	V7D304	NADPH-dependent 1-acyldihydroxyacetone phosphate reductase	Phvul.001G249900	AT5G10050	Peroxisome	1.62
	V7CHS2	L-ascorbate oxidase homolog	Phvul.002G021900	AT5G66920	Extracellular	1.99
	V7CBP1	Cupredoxin superfamily protein	Phvul.003G217800	AT4G12420	Plasma membrane	2.1
	V7C0G6	Glycosyltransferase	Phvul.005G149900	AT5G12890	Plasma membrane	3.35
	V7C7X2	Aminoacylase-1 isoform	Phvul.003G001200	AT4G38220	Endoplasmic reticulum	2.25
	V7ACX0	Purple acid phosphatase	Phvul.011G008700	AT2G16430	Extracellular	2.34
	V7B4V0	UDP-glycosyltransferase	Phvul.008G034100	AT3G02100	Not assigned/Unknown	8.48
	T2DNF5	S-formylglutathione hydrolase	Phvul.007G250500	AT2G41530	Cytosol	5.81
	V7APB0	UPF0160 protein	Phvul.010G015700	AT5G41970	Mitochondrion	2.48
	V7C0X5	Carboxylesterase, probable	Phvul.004G074300	AT5G23530	Not assigned/Unknown	22.12
	V7BQ91	Aldo-keto reductase, probable	Phvul.006G103300	AT1G60710	Cytosol	5.84
Not assigned/Unknown	V7BNZ4	UBX domain-containing protein	Phvul.006G145700	AT4G04210	Nucleus	5.43
	V7CYT5	Transducin family protein /WD-40 repeat family protein	Phvul.001G220300	AT5G24710	Plasma membrane/Nucleus	2.35
	V7BGY8	Late embryogenesis abundant protein	Phvul.007G215400	AT3G62580	Endoplasmic reticulum	1.72693
	V7AWS5	CBS domain-containing protein	Phvul.009G152100	AT3G52950	Mitochondrion	4.05
	V7AV85	ER membrane protein complex subunit	Phvul.009G1078000	AT5G11560	Endoplasmic reticulum	2.64351
	V7AUJ1	ER membrane protein complex subunit	Phvul.009G091300	AT2G25310	Endoplasmic reticulum	8.44
	V7BPT0	Protein YIPF	Phvul.006G092500	AT5G27490	Golgi apparatus	2.54
	V7CPM2	Octicosapeptide/Phox/Bem1p domain-containing protein	Phvul.002G215900	AT5G64430	Nucleus	2.63
	V7BSC2	Obg-like ATPase	Phvul.006G127800	AT1G30580	Cytosol	2.55
	V7BVS3	ATPase family AAA domain-containing protein	Phvul.005G044000	AT3G03060	Mitochondrion	9.81
	V7BYI2	MtN24-like protein	Phvul.004G0144000	Not assigned	Not assigned/Unknown	3.31
	V7CWA3	AmmeMemoRadiSam system protein	Phvul.001G049700	AT2G25280	Cytosol	2.21
	V7CIQ7	Extensin isoform	Phvul.002G053900	AT4G34150	Cytosol	1.84
	V7C9R3	Mo25 family protein	Phvul.003G084400	AT5G47540	Cytosol	1.79
	V7CUT7	FMN binding protein	Phvul.001G111200	AT3G03890	Plastid	2.78
	V7BHM5	Ankyrin repeat domain-containing protein	Phvul.007G151800	AT3G09890	Cytosol	1.63
	V7BTW5	4-methyl-5(b-hydroxyethyl)-thiazole monophosphate biosynthesis protein	Phvul.005G067500	AT1G53280	Plastid	1.94
	V7AEM7	Uncharacterized protein	Phvul.011G057800	Not assigned	Not assigned/Unknown	1.66
	V7BB78	Uncharacterized protein	Phvul.008G254200	Not assigned	Not assigned/Unknown	3.52
	T2DNS9	Uncharacterized protein	Phvul.007G256600	AT3G57785	Mitochondrion	1.54
	V7BCE8	Uncharacterized protein	Phvul.007G056000	Not assigned	Not assigned/Unknown	3.9
	V7B2T5	Uncharacterized protein	Phvul.009G236500	AT4G29960	Plasma membrane	2.86
	V7CL02	Uncharacterized protein	Phvul.002G183300	Not assigned	Not assigned/Unknown	3.57
	V7ARL6	Uncharacterized protein	Phvul.009G006700	Not assigned	Not assigned/Unknown	3.54
	V7CMW4	Uncharacterized protein	Phvul.002G1737001	Not assigned	Not assigned/Unknown	2.21
	V7CCR3	Uncharacterized protein	Phvul.003G245800	Not assigned	Not assigned/Unknown	3.91
	V7CVZ3	Uncharacterized protein	Phvul.001G079300	Not assigned	Not assigned/Unknown	2.011

## Sheet: Hoja6
Table S6. Plant proteins that were found to be persulfidated only at the ‘senescent’ developmental stage of nodules. 1 UniProtKB (https://www.uniprot.org/), 2 Phytozome (https://phytozome-next.jgi.doe.gov/).
Functional category	UniProt1	Protein	Gene2	Arabidopsis best homolog	Subcellular location
Carbohydrate metabolism	V7B475	Beta-hexosaminidase	Phvul.008G015400	AT3G55260	Extracellular
Lipid metabolism	V7BIJ8	Phosphatidylglycerol/Phosphatidylinositol transfer protein, probable	Phvul.007G266700	AT3G11780	Extracellular
Nucleotide metabolism	V7BTU6	P-loop containing nucleoside triphosphate hydrolases superfamily	Phvul.005G069600	AT3G15120	Nucleus
Secondary metabolism	V7BW14	Isoprene synthase	Phvul.005G135200	AT4G16730	Cytosol
Redox	V7CT38	Glutathione peroxidase (Gpx3)	Phvul.002G322400	AT2G43350	Cytosol/ Endoplasmic reticulum
	V7BH27	Fe-superoxide dismutase	Phvul.007G135400	AT5G51100	Plastid
Chromatin organization	V7BDQ7	Histone H2A	Phvul.007G118400	AT5G02560	Nucleus
	V7CZU0	Histone H3.3	Phvul.001G253800	AT4G40030	Nucleus
RNA biosynthesis	V7BCW8	NIN-like protein	Phvul.007G071900	AT4G24020	Nucleus
Protein biosynthesis	V7BQP9	60S ribosomal protein L10-like	Phvul.006G080600	AT1G14320	Cytosol
	V7BJJ6	60S ribosomal protein L12	Phvul.007G220300	AT2G37190	Cytosol
Protein modification	V7CVM8	Protein kinase with adenine nucleotide alpha hydrolases-like domain	Phvul.001G060600	AT2G24370	Nucleus
	V7BI96	Serine/Threonine-protein kinase, G-type lectin S-receptor-like	Phvul.007G254000	AT2G41890	Plasma membrane
	V7C243	Receptor-like protein kinase, probable	Phvul.004G109500	AT5G24010	Plasma membrane
Protein homeostasis	V7D161	Ubiquitin supergroup, ribosomal protein L40e	Phvul.001G191700	AT2G36170	Cytosol/Nucleus
Protein translocation	V7AFX1	Outer envelope protein	Phvul.011G101100	AT5G21990	Not assigned/Unknown
Vesicle trafficking	V7BAA9	Oligomeric Golgi complex subunit	Phvul.008G193300	AT1G67930	Golgi apparatus
	V7C530	Myosin-binding protein	Phvul.003G021800	AT1G70750	Endoplasmic reticulum
Cytoskeleton organization	V7CD16	Myosin heavy chain-related protein	Phvul.003G186200	AT5G07890	Nucleus
	V7CW28	Actin	Phvul.001G142500	AT3G46520	Cytosol
Cell wall organization	V7C620	Leucine-rich repeat extensin-like protein	Phvul.004G161500	AT3G24480	Extracellular
Solute transport	V7BUS8	Zinc transport protein	Phvul.006G199900	AT2G04305	Plasma membrane/Cytosol
Nutrient uptake	V7CZL4	Ferritin	Phvul.001G245700	AT2G40300	Plastid
General function	V7BFM8	Phosphatidylinositol 4-phosphate 5-kinase	Phvul.007G152000	AT3G09920	Cytosol
	V7CNF8	Cytochrome P450	Phvul.002G154400	AT1G12740	Endoplasmic reticulum
Not assigned/Unknown	V7B667	WD-40 repeat family protein /beige-related	Phvul.008G074600	AT2G45540	Golgi apparatus
	V7C757	Auxin-responsive family protein	Phvul.003G084600	AT5G47530	Plasma membrane
	V7BVI4	Ankyrin repeat family protein	Phvul.005G119900	AT5G04700	Golgi apparatus
	V7C4Q0	Uncharacterized protein	Phvul.004G123300	AT5G51840	Nucleus
	V7BB30	Uncharacterized protein	Phvul.007G017600	Not assigned	Not assigned/Unknown
	V7B8H9	Uncharacterized protein	Phvul.008G235400	Not assigned	Not assigned/Unknown

## Sheet: Hoja7
Table S7. Plant proteins that showed significant higher levels of persulfidation in ‘senescent’ than in ‘mature’ nodules. 1 UniProtKB (https://www.uniprot.org/), 2 Phytozome (https://phytozome-next.jgi.doe.gov/).
Functional category	UniProt1	Protein	Gene2	Arabidopsis best homolog	Subcellular location	Fold senescent/mature
Cellular respiration	V7CIB7	Aconitate hydratase	Phvul.002G105000	AT4G35830	Cytosol/Mitochondrion	2.93
	V7B198	ATP synthase gamma subunit	Phvul.009G191400	AT2G33040	Mitochondrion	1.53
	V7C1D7	Cytochrome c oxidase subunit	Phvul.005G174600	AT1G80230	Mitochondrion	5.53
Carbohydrate metabolism	V7AWC5	4-alpha-glucanotransferase	Phvul.009G139500	AT5G64860	Plastid	1.6
	V7BC72	Glucose-1-phosphate adenylyltransferase	Phvul.008G284000	AT5G48300	Plastid	2.04
	V7BCP1	Callose synthase	Phvul.007G004900	AT3G07160	Plasma membrane	1.59
	V7B0F1	Glucan synthase-like	Phvul.009G169400	AT2G36850	Plasma membrane	1.55223
	V7B9W6	Glucan endo-1,3-beta-glucosidase	Phvul.008G213400	AT2G05790	Extracellular	2.3
Amino acid metabolism	V7B9R3	Homoserine kinase	Phvul.008G292300	AT2G17265	Plastid	8.25
	V7CNN9	Alanine--glyoxylate aminotransferase homolog	Phvul.002G263500	AT4G39660	Mitochondrion	4.46
	V7C8Y7	Threonine synthase	Phvul.003G133700	AT4G29840	Plastid	6.31
Lipid metabolism	V7CVS5	Stearoyl-[acyl-carrier-protein] 9-desaturase	Phvul.001G064100	AT1G43800	Golgi apparatus	2.83
	V7ANB0	Acyl-coenzyme A oxidase	Phvul.010G076000	AT3G51840	Peroxisome	2.59
	V7B1L5	Acyl carrier protein	Phvul.008G052400	AT1G65290	Mitochondrion	2.42
	V7BC67	Neutral ceramidase-like	Phvul.008G283700	AT1G07380	Vacuole	2.38
Nucleotide metabolism	T2DMP6	Cytidine/Deoxycytidylate deaminase	Phvul.009G220800	AT5G28050	Cytosol	2.91
	V7BQW2	Dihydropyrimidinase	Phvul.006G204400	AT5G12200	Endoplasmic reticulum	6.56
	V7C6S0	Ectonucleotide pyrophosphatase/phosphodiesterase family protein	Phvul.004G176900	AT4G29680	Extracellular	11.56
Coenzyme metabolism	V7BYA5	Folate gamma-glutamyl hydrolase	Phvul.005G080700	AT1G78680	Vacuole	1.81
	V7D1L4	Bifunctional protein FolD 2	Phvul.001G205500	AT3G12290	Cytosol	2.12
Secondary metabolism	V7B8T6	NADPH--cytochrome P450 reductase	Phvul.008G182200	AT4G24520	Cytosol	7.76
Redox	V7BJC3	Fe superoxide dismutase	Phvul.006G010800	AT5G23310	Plastid	1.89
	V7CQW0	Glutaredoxin-S17-like protein	Phvul.002G228300	AT4G04950	Cytosol	1.65
Phytohormone action	V7B698	Vestitone reductase-like	Phvul.008G076500	AT2G45400	Cytosol	3.03
Cell cycle organization	A1XCU7	Proliferating cell nuclear antigen	Phvul.006G137800	AT1G07370	Nucleus	3.58
	V7B721	Peroxisomal and mitochondrial division factor 2-like	Phvul.008G191300	AT1G06530	Mitochondrion	8.48
RNA processing	V7CVB9	Serine/Arginine-rich splicing factor isoform	Phvul.001G060500	AT4G31580	Nucleus	7.46
	V7D292	Gly-rich RNA-binding protein	Phvul.001G267100	AT4G13850	Mitochondrion	1.56
	V7CUL8	UBP1-associated protein	Phvul.001G100900	AT3G56860	Nucleus	1.65
	V7CV79	Fibrillarin	Phvul.001G057200	AT5G52470	Nucleus	1.73
	V7AHW3	Polyadenylate-binding protein	Phvul.011G159400	AT3G15010	Nucleus	4.94
	V7BD68	RNA-binding protein	Phvul.007G078500	AT1G21320	Nucleus	2.38
	V7C4A5	RNA-dependent RNA polymerase	Phvul.004G1764002	AT2G19910	Cytosol	1.54
Protein biosynthesis	E9NZT0	Ribosomal protein L19	Phvul.001G204100	AT3G16780	Cytosol	3.74
	V7BI41	Eukaryotic translation initiation factor subunit	Phvul.007G250100	AT3G57290	Cytosol	1.65
	V7C0W7	Eukaryotic translation initiation factor 2 gamma subunit	Phvul.005G161600	AT1G04170	Cytosol	1.53
	V7BGT1	Eukaryotic translation initiation factor 3 subunit	Phvul.007G207400	AT5G15610	Cytosol	2.74
Protein modification	V7D1Z7	T-complex protein, subunit epsilon	Phvul.001G256700	AT1G24510	Cytosol	15.28
	V7AJT4	Serine/Threonine-kinase, calcium and calcium/calmodulin-dependent	Phvul.011G186900	AT3G10660	Endoplasmic reticulum	2.47
	V7C2G1	Serine/Threonine phosphatase regulatory subunit	Phvul.004G057400	AT4G15415	Cytosol	1.58
	V7BZQ7	Serine/Threonine-protein phosphatase regulatory subunit	Phvul.005G161000	AT1G17720	Cytosol	1.58
	V7CPD6	Purple acid phosphatase	Phvul.002G181500	AT2G01890	Extracellular	6.53
	V7B4I0	Cysteine-rich repeat secretory protein	Phvul.008G135300	AT5G48540	Extracellular	1.55
	V7AZZ1	Sucrose nonfermenting-like protein	Phvul.009G246000	AT1G09020	Golgi apparatus	3.49
Protein homeostasis	V7CT21	Ubiquitin fusion degradation protein homolog	Phvul.002G320900	AT2G21270	Cytosol	5.93
	V7BQF4	Ubiquitin-activating enzyme	Phvul.006G072200	AT2G30110	Cytosol	3.39
	V7C6Z6	Cullin-associated NEDD8-dissociated protein	Phvul.003G076300	AT2G02560	Cytosol	1.99
	V7CU09	Cysteine proteinase precursor	Phvul.001G024500	AT1G47128	Extracellular	3.62
	V7AEN1	Subtilisin-like protease	Phvul.011G034700	AT4G34980	Extracellular	2.41
	V7C9I3	Cysteine proteinase inhibitor	Phvul.003G084300	AT5G47550	Extracellular	3.33
Protein translocation	V7CNA3	Signal recognition particle subunit	Phvul.002G176900	AT1G67680	Nucleus	2.3
	V7CST2	Nuclear pore complex protein NUP155	Phvul.002G321200	AT1G14850	Nucleus	2.28
Vesicle trafficking	V7CN34	Guanosine nucleotide diphosphate dissociation inhibitor	Phvul.002G248100	AT3G59920	Extracellular/Cytosol	2.02
Cytoskeleton organization	T2DNC9	Pollen-specific protein SF3-like isoform	Phvul.001G239700	AT3G55770	Cytosol	5.47
Cell wall organization	V7ANW5	Pectinesterase	Phvul.010G123100	AT3G14310	Extracellular	1.6
	V7BF89	Peroxidase	Phvul.007G082700	AT1G71695	Extracellular	8.39
External stimuli response	V7CAP1	Calcium permeable stress-gated cation channel	Phvul.003G081500	AT4G22120	Plasma membrane	1.8
	V7BZ82	Hypersensitive-induced response protein	Phvul.004G026100	AT5G62740	Plasma membrane	6.07
	V7CLP3	Glucosidase 2 subunit beta	Phvul.002G101100	AT5G56360	Endoplasmic reticulum	1.7
	V7BB55	Basic secretory protease	Phvul.007G040900	AT2G15220	Extracellular	1.64
Solute transport	V7D1B9	NRT1/PTR family protein	Phvul.001G237500	AT2G37900	Vacuole	3.74
	V7AWM5	Adenine nucleotide transporter	Phvul.009G094100	AT4G32400	Plastid/Mitochondrion	1.71
	V7B1W1	K+ efflux antiporter	Phvul.008G067800	AT4G00630	Plastid	2.53
	V7B008	ABC transporter A family member	Phvul.009G189300	AT3G47780	Plasma membrane	2.07
Nutrient uptake	V7CXI9	Ferredoxin-dependent glutamate synthase	Phvul.001G123900	AT5G04140	Plastid	2.5
	V7CUX4	Glutamate dehydrogenase	Phvul.001G110500	AT5G18170	Mitochondrion	3.02
Multi-process regulation	V7CDQ6	Programmed cell death protein 4-like	Phvul.003G207600	AT5G63190	Golgi apparatus	7.01
	V7AE47	G protein beta subunit	Phvul.011G045900	AT4G34460	Endoplasmic reticulum /Plasma membrane	9.24
	V7CI06	Ras GTPase-activating-binding protein	Phvul.002G102000	AT2G03640	Nucleus	2.04
General function	V7C203	Glutaminyl-peptide cyclotransferase-like	Phvul.004G108600	AT4G25720	Mitochondrion	4.18
Not assigned/Unknown	V7BBW3	Stem-specific protein	Phvul.007G062400	AT3G22850	Cytosol	3.32
	V7B646	Small glutamine-rich tetratricopeptide repeat-containing protein alpha	Phvul.008G163200	AT4G08320	Nucleus	35.67
	V7CB31	Aluminum induced protein with YGL and LRDR motifs	Phvul.003G091800	AT5G19140	Plasma membrane	1.63
	V7AFS7	Nicalin	Phvul.011G096100	AT3G44330	Endoplasmic reticulum	3.18
	V7BDB7	Armadillo repeat-containing protein	Phvul.008G283500	AT1G51350	Plastid	2.15
	V7AFZ8	Apoptosis-inducing factor homolog A-like	Phvul.011G098500	AT5G22140	Plasma membrane	1.64
	V7BS71	Uncharacterized protein	Phvul.006G164100	AT1G29980	Plasma membrane	2.97
	V7C3I3	Uncharacterized protein	Phvul.004G150100	Not assigned	Not assigned/Unknown	2.66
	V7AS29	Uncharacterized protein	Phvul.009G019200	AT1G76020	Extracellular	2.11
	T2DNM1	Uncharacterized protein	Phvul.002G066300	AT1G07040	Plastid	2.42
	V7AU32	Uncharacterized protein	Phvul.009G104300	Not assigned	Not assigned/Unknown	6.64
	V7C7A9	Uncharacterized protein	Phvul.003G019700	Not assigned	Not assigned/Unknown	3.95

## Sheet: Hoja8
Table S8. Bacterial proteins that showed significant higher levels of persulfidation in ‘young’ and ‘mature’ than in ‘senescent’ nodules. 1 UniProtKB (https://www.uniprot.org/).
Functional category	UniProt1	UniParc1	Protein	Sucellular location	Fold young +mature/senescent
Energy production and conversion	A0A072CCC9	UPI0001767F0B	Isocitrate dehydrogenase [NADP]	Cytoplasmic	2.0909
	A0A072C6S2	UPI0001767891	Citrate synthase	Cytoplasmic	4.89912
	A0A072BZW2	UPI0004D3F124	Fumarate hydratase class I	Cytoplasmic	1.73546
	A0A072C1A9	UPI0004D8DC6F	Fumarate hydratase class II	Cytoplasmic	2.27145
	A0A072BWL6	UPI000202E77B	Succinate dehydrogenase iron-sulfur subunit	Cytoplasmic membrane	16.6851
	A0A072BUM6	UPI0004D3FC7F	Electron transfer flavoprotein, alpha subunit	Unknown	5.9437
	A0A072C4X8	UPI0002E5C92F	Electron transfer flavoprotein, beta subunit	Cytoplasmic	5.46513
	A0A072BV24	UPI00000AF56E	Electron transfer flavoprotein-quinone oxidoreductase	Cytoplasmic	6.14258
	A0A072C5M6	UPI0004D6CBAF	NADH-quinone oxidoreductase subunit	Cytoplasmic	11.3745
	A0A072C6J2	UPI00017678CF	NADH-quinone oxidoreductase	Cytoplasmic	1.71871
	A0A072C4S0	UPI000202DA3A	NADH dehydrogenase subunit	Cytoplasmic	3.22039
	A0A072BZD1	UPI0004D3BBD1	Cytochrome c oxidase subunit	Cytoplasmic membrane	5.03162
	A0A072BWJ5	UPI0001768103	ATP synthase subunit alpha	Cytoplasmic	1.69181
	A0A072BUH0	UPI00000B9A98	Pseudoazurin blue-copper protein	Periplasmic	1.99152
	A0A072C8F4	UPI0004D63340	Acetyl-coenzyme A synthetase	Cytoplasmic	2.81817
	A0A072C2P7	UPI0004D66ADC	Glycerol kinase	Cytoplasmic	1.6128
	A0A072C8I4	UPI0004D9EF49	Ferredoxin-NAD(+) reductase	Cytoplasmic	3.89444
	A0A072C7K8	UPI0004D95F7F	Formate dehydrogenase accessory sulfurtransferase FdhD	Cytoplasmic	2.47267
Carbohydrate transport and metabolism	A0A072BWM5	UPI0004D6E2EC	Phosphoenolpyruvate carboxykinase	Cytoplasmic	4.11791
	A0A072C497	UPI0004D993B6	Transaldolase	Cytoplasmic	1.76742
	A0A072C4X1	UPI0001768132	Phosphoglucomutase	Cytoplasmic	2.604
	A0A072CFV0	UPI0004D3E6C6	Phosphoglycerate kinase	Cytoplasmic	2.19477
	A0A072C360	UPI0001768130	Glucose-1-phosphate adenylyltransferase	Cytoplasmic	7.48328
	A0A072C2W0	UPI0004D54A89	Transketolase	Cytoplasmic	3.78858
	A0A072BX33	UPI0004D4E14A	Beta-1,2-glucan production associated transmembrane protein	Cytoplasmic membrane	1.52815
	A0A072C7P2	UPI0004D38D78	2-dehydro-3-deoxyphosphooctonate aldolase	Cytoplasmic	5.28957
	A0A072BVR9	UPI0004D9865D	Xylitol dehydrogenase	Cytoplasmic	5.04869
	A0A072BWE8	UPI0004D3CA1F	Glycosyl hydrolase (glycogen debranching)	Cytoplasmic	2.1059
	A0A072C3G9	UPI0004D994C0	Gluconolactonase	Cytoplasmic	2.62334
	A0A072BYJ0	UPI0004D8729F	Fructokinase	Cytoplasmic	7.94697
	A0A072BS60	UPI0002DFCB66	Trehalose 6-phosphate phosphatase	Cytoplasmic	2.34684
	A0A072CG79	UPI0004D6564B	Beta-glucosidase	Cytoplasmic	4.07853
	A0A072BYI4	UPI0004D5AD7A	Fructose ABC transporter substrate-binding protein	Periplasmic	1.50608
	A0A072BVT6	UPI0004D5F80E	Alpha-galactoside ABC transporter substrate-binding protein	Periplasmic	2.39255
Lipid transport and metabolism	A0A072C7G3	UPI0001767792	Acetyl-CoA carboxylase biotin carboxylase subunit	Cytoplasmic	6.78923
	A0A072BUK9	UPI00037F50D1	Isopentenyl-diphosphate delta-isomerase	Cytoplasmic	8.35977
	A0A072BUW8	UPI0004D74D74	3-hydroxyalkanoate synthetase	Unknown	2.17857
	A0A072C135	UPI000202D493	3-hydroxyacyl-CoA dehydrogenase	Cytoplasmic	2.01442
	A0A072CFK5	UPI0004DA0F38	sn-glycerol-3-phosphate import ATP-binding protein	Cytoplasmic membrane	1.64682
Amino acid transport and metabolism	A0A072CJ15	UPI000202C8BF	Glutamine synthetase	Cytoplasmic	1.60921
	A0A072C3G3	UPI00030B314E	Omega amino acid--pyruvate transaminase	Cytoplasmic	2.511
	A0A072C086	UPI0004DA673D	Glycine dehydrogenase (decarboxylating)	Cytoplasmic	1.70393
	A0A072C8I8	UPI0001907266	Adenosylhomocysteinase	Cytoplasmic	5.62227
	A0A072C4K5	UPI0004D5F9CB	Phosphoserine aminotransferase	Cytoplasmic	3.42623
	A0A072BYF9	UPI0004D9B521	Acetylornithine aminotransferase	Cytoplasmic	3.12176
	A0A072C9S6	UPI00017672FF	Acetylglutamate kinase	Cytoplasmic	6.1671
	A0A072CAH7	UPI0001767605	Methylmalonate-semialdehyde dehydrogenase (acylating)	Cytoplasmic	5.83336
	A0A072C656	UPI0004D81756	Alanine dehydrogenase	Cytoplasmic	4.05083
	A0A072BRD2	UPI0004D84644	2-oxoisovalerate dehydrogenase subunit alpha	Cytoplasmic	6.65829
	A0A072BR67	UPI0004D62CA4	2-oxoisovalerate dehydrogenase subunit beta	Cytoplasmic	2.72687
	A0A072C057	UPI0004D88818	Glycine cleavage system aminomethyltransferase	Cytoplasmic	2.67907
	A0A072CET2	UPI0001767F21	Dihydroxy-acid dehydratase	Cytoplasmic	4.97347
	A0A072C2D1	UPI0004D78584	Carbamoyl-phosphate synthase large chain	Unknown	1.66045
	A0A072C760	UPI0004D40836	Cysteine synthase	Cytoplasmic	2.76729
	A0A072C090	UPI0001767E18	Cysteine desulfurase	Cytoplasmic	11.3885
	A0A072C705	UPI0004D6DBAE	Phenylalanine 4-monooxygenase	Cytoplasmic	17.0866
	A0A072BRY7	UPI0004D88A17	Dihydrodipicolinate synthetase	Cytoplasmic	2.94718
	A0A072BYP9	UPI0003167850	Urocanate hydratase	Cytoplasmic	1.65738
	A0A072BUC2	UPI0004D76DDB	Branched-chain amino acid ABC transporter substrate-binding proteinSV=1	Unknown	3.3621
	A0A072C455	UPI000176816A	Amino acid ABC transporter ATP-binding protein	Cytoplasmic	2.15508
	A0A072BW67	UPI000202BE50	Oligopeptide ABC transporter ATP-binding protein	Cytoplasmic membrane	2.40685
Nucleotide transport and metabolism	A0A072C908	UPI0004D38455	Uracil phosphoribosyltransferase	Cytoplasmic	3.17586
	A0A072BZM6	UPI0001767EB6	Phosphoribosylaminoimidazole-succinocarboxamide synthase	Cytoplasmic	1.56906
	A0A072C4H6	UPI0004D4053E	Phosphoribosylaminoimidazole-succinocarboxamide synthase	Cytoplasmic	7.15983
	A0A072C089	UPI000202B770	Phosphoribosylformylglycinamidine synthase subunit PurS	Unknown	3.2804
	A0A072C2D1	UPI0004D78584	Carbamoyl-phosphate synthase large chain	Unknown	1.66045
	A0A072C7L1	UPI0004D7603E	AMP nucleosidase	Cytoplasmic	3.54208
	A0A072CJA9	UPI00031790D7	CTP synthase	Cytoplasmic	1.75209
	A0A072C7N1	UPI0001767887	Uridylate kinase	Cytoplasmic	2.45097
	A0A072BYG1	UPI0004D8C4E2	2'-deoxycytidine 5'-triphosphate deaminase	Cytoplasmic	3.6024
	A0A072C5I0	UPI0004D5BFB8	Deoxyguanosinetriphosphate triphosphohydrolase-like protein	Cytoplasmic	1.95601
	A0A072C6J3	UPI0001767D25	Inosine-5'-monophosphate dehydrogenase	Cytoplasmic	3.06291
	A0A072CIC6	UPI000176772E	5'-nucleotidase SurE	Cytoplasmic	3.27515
	A0A072BXU4	UPI0004D7E364	Dihydroorotate dehydrogenase (quinone)	Cytoplasmic membrane	2.61735
Coenzyme transport and metabolism	A0A072BY37	UPI0004D39ED3	S-adenosylmethionine synthetase	Cytoplasmic	2.77016
	A0A072BUJ6	UPI00006C20B8	Coproporphyrinogen-III oxidase	Cytoplasmic	7.89466
	A0A072BU86	UPI000176868F	Biosynthetic heme protein	Cytoplasmic	5.62247
	A0A072BW38	UPI0004D7EAE8	2-octaprenyl-6-methoxyphenyl hydroxylase	Cytoplasmic	3.87932
Inorganic ion transport and metabolism	A0A072C818	UPI0001767720	Polyphosphate kinase	Cytoplasmic membrane	2.00224
	A0A072BXC7	UPI00006933C0	Bacterioferritin	Cytoplasmic	7.6061
	A0A072BZ51	UPI00017673D3	Phosphate import ATP-binding protein PstB	Cytoplasmic membrane	1.9259
	A0A072BXS3	UPI0004DA9363	Phosphonates import ATP-binding protein PhnC	Cytoplasmic membrane	3.30184
	A0A072BZJ3	UPI000202B75A	Fe-S cluster assembly ABC transporter ATP-binding protein	Cytoplasmic	2.14541
	A0A072BZ90	UPI00017678F1	Divalent cation transport protein	Cytoplasmic membrane	1.64653
Replication, recombination, and repair	A0A072C819	UPI0004D71F76	DNA gyrase subunit	Cytoplasmic	2.03929
	A0A072BZU2	UPI0004DB0E33	Modulator of DNA gyrase	Cytoplasmic	2.76081
Cell cycle control, cell division, chromosome partitioning	A0A072BTB2	UPI0004D7A949	Plasmid partitioning protein	Cytoplasmic	1.71359
	A0A072C204	UPI0001767F78	Cell division protein	Unknown	1.76334
Transcription	A0A072BUN1	UPI0004D669CD	RNA polymerase sigma-54 factor	Cytoplasmic	2.93
	A0A072C1E6	UPI0001767B01	RNA polymerase sigma factor	Cytoplasmic	3.89009
	A0A072C301	UPI0002D7AF8D	RNA polymerase sigma factor	Cytoplasmic	5.23913
	A0A072C6U3	UPI0000692ABB	DNA-directed RNA polymerase subunit alpha	Cytoplasmic	1.52587
RNA processing and modification	A0A072BY73	UPI00017672F3	Polyribonucleotide nucleotidyltransferase	Cytoplasmic	1.69368
Translation, ribosomal structure and biogenesis	A0A072C5T7	UPI0001767885	30S ribosomal protein S2	Cytoplasmic	3.06347
	A0A072C5T2	UPI0000692AB0	30S ribosomal protein S14	Cytoplasmic	4.64434
	A0A072C5P7	UPI00017679B2	Elongation factor Tu	Cytoplasmic	1.97749
	A0A072C5H5	UPI0004D8B79E	Valine--tRNA ligase	Cytoplasmic	5.00264
	A0A072C5L8	UPI0004D8D32E	Aspartyl/glutamyl-tRNA (Asn/Gln) amidotransferase subunit	Cytoplasmic	1.89284
	A0A072C5K3	UPI00031D06F9	Proline--tRNA ligase	Cytoplasmic	1.67733
	A0A072C6E7	UPI0004D7EC2F	Serine--tRNA ligase	Cytoplasmic	1.77172
	A0A072BZ76	UPI000202DE4C	Glycine--tRNA ligase beta subunit	Cytoplasmic	2.31365
	A0A072BZ78	UPI0004DACFBF	Isoleucine--tRNA ligase	Cytoplasmic	2.20926
	A0A072CHR5	UPI0004DADEF9	Ribonuclease E	Cytoplasmic	2.14271
Postranslational modification, chaperones	A0A072BUF9	UPI0004D774F2	Heat shock protein 60 family chaperone GroEL	Cytoplasmic	3.80008
Protein turnover	A0A072C7X8	UPI0004D77B95	Aminopeptidase, probable	Cytoplasmic	4.46999
	A0A072C088	UPI00031E9888	Processing peptidase	Unknown	5.43903
	A0A072C1G7	UPI0004D4B15A	Protease activity modulator HflK	Cytoplasmic	1.58314
	A0A072C7C4	UPI0004D3D630	ATP-dependent protease subunit	Cytoplasmic	2.91882
Intracellular trafficking, secretion, and vesicular transport	A0A072C807	UPI00017675B1	Signal peptide protein	Unknown	1.5408
	A0A072BU89	UPI000176868C	Secretion protein, HlyD family	Cytoplasmic membrane	2.15505
	A0A072C5X7	UPI0001767A4A	Protein translocase subunit SecY	Cytoplasmic membrane	1.63249
Redox	A0A072BXH0	UPI00004582AF	Thioredoxin	Cytoplasmic	2.50532
	A0A072BY53	UPI000202B6FF	Glutathione synthetase	Cytoplasmic	3.90757
	A0A072C7C7	UPI0004D67FDD	Peptide methionine sulfoxide reductase MsrB	Cytoplasmic	1.87419
Signal transduction mechanisms	A0A072C9Z0	UPI0000692645	Phosphate regulon, two-component response regulator protein	Cytoplasmic	3.37713
	A0A072BT74	UPI0004D4CDE2	Histidine kinase	Cytoplasmic membrane	2.95733
	A0A072C0F6	UPI0004D929C5	Histidine kinase	Cytoplasmic membrane	3.06182
	A0A072C1R6	UPI000202B846	Two-component sensor histidine kinase	Cytoplasmic	13.2815
Defense mechanisms	A0A072BYL6	UPI0004D8F428	Chaperonin, 33 kDa	Cytoplasmic	1.84811
	A0A072BT42	UPI0004D92053	Glutathione S-transferase	Cytoplasmic	5.9432
Secondary metabolites biosynthesis and catabolism	A0A072C2A0	UPI0001767C0F	Phenazine biosynthesis protein	Cytoplasmic	1.89776
Cell wall/membrane/envelope biogenesis	A0A072C104	UPI0004D5B22E	UDP-N-acetylmuramoyl-L-alanyl-D-glutamate--2,6-diaminopimelate ligase	Cytoplasmic	2.25177
Nitrogen fixation	A0A072BUE1	UPI0002DED1AC	Nitrogenase iron protein	Cytoplasmic	3.81456
	A0A072BUN9	UPI00000B27D8	Nitrogenase molybdenum-iron protein beta chain	Cytoplasmic	12.7273
	A0A072C4Z5	UPI0004DA3867	Nitrogenase molybdenum-cofactor biosynthesis protein NifE	Cytoplasmic	3.7036
	A0A072BTQ1	UPI0004D7B104	Nitrogenase molybdenum-cofactor biosynthesis protein NifN	Cytoplasmic	3.18488
	A0A072BV36	UPI000190285E	Nitrogenase protein alpha chain	Cytoplasmic	16.1882
	A0A072BTP3	UPI00000B7FF8	Nitrogenase-stabilizing/protective protein NifW	Unknown	13.138
	A0A072BV28	UPI00000B347A	Fe-S cofactor nitrogenase synthesis protein	Cytoplasmic	8.32386
	A0A072BTP0	UPI00000B56C6	Iron-molybdenum cofactor processing protein	Cytoplasmic	1.86213
	A0A072BXJ1	UPI0004D54E92	Rhizopine ABC transporter, substrate-binding protein	Periplasmic	2.13617
General function	A0A072BUK4	UPI0004D49EFC	Cytochrome P450 monooxygenase	Cytoplasmic membrane	11.1682
	A0A072C4V3	UPI00017685CC	Short chain dehydrogenase/reductase	Cytoplasmic	1.80911
	A0A072C449	UPI0004D45751	Phosphatase	Unknown	3.04261
	A0A072C592	UPI00000BA200	Carboxylesterase	Cytoplasmic	1.59382
	A0A072BY03	UPI0004D6EBA6	Oxidoreductase, aldo/keto reductase family	Cytoplasmic	1.6225
	A0A072CAQ1	UPI0004DAB892	Aldo/Keto reductase	Cytoplasmic	2.439
	A0A072C0S8	UPI0002E7260E	Oxidoreductase	Cytoplasmic	1.87827
	A0A072C4J5	UPI0004D72F4C	Oxidoreductase	Cytoplasmic	3.16845
	A0A072C1Y4	UPI0001767F22	Aldehyde dehydrogenase	Cytoplasmic	3.51093
	A0A072CCU7	UPI0001767CF0	Glyoxalase/Bleomycin resistance protein/dioxygenase	Unknown	3.44178
	A0A072C7A2	UPI000202CE72	Peroxidase	Cytoplasmic	1.65633
	A0A072C1I0	UPI0004D936EF	Aminotransferase	Cytoplasmic	3.57525
	A0A072BXW4	UPI0004D9D7B2	Aminotransferase	Cytoplasmic	3.84053
	A0A072C712	UPI0004D82D7D	Fumarylacetoacetate hydrolase	Cytoplasmic	2.37181
	A0A072C4C8	UPI0004DA8522	Dioxygenase	Cytoplasmic	2.38817
	A0A072C8C5	UPI00030B701F	Lactoylglutathione lyase	Unknown	3.55252
	A0A072C6S9	UPI0004D55501	Arylesterase	Cytoplasmic	2.58237
	A0A072C041	UPI0004D4ECA5	SAM-dependent methyltransferase, class I	Cytoplasmic	4.34157
Not assigned/Unknown	A0A072BXC4	UPI0002FB29AC	GTP-binding protein TypA/BipA	Cytoplasmic membrane	4.67084
	A0A072BUW5	UPI0002FBD2FC	BON domain-containing protein	Cytoplasmic	1.58011
	A0A072BVN8	UPI00017686CD	Uncharacterized protein	Cytoplasmic	1.51909
	A0A072BV10	UPI0004D89D44	Uncharacterized protein	Cytoplasmic	3.88874
	A0A072BVP1	UPI00006C20CE	Uncharacterized protein	Unknown	1.65667
	A0A072BTI5	UPI0002EF4D45	Uncharacterized protein	Unknown	5.17167
	A0A072C957	UPI000176741D	Uncharacterized protein	Cytoplasmic membrane	2.41406
	A0A072C5B1	UPI00000BD41A	Uncharacterized protein	Cytoplasmic	2.1983
	A0A072CES8	UPI000202BC45	Uncharacterized protein	Cytoplasmic	2.27178
	A0A072C261	UPI000202EAC9	Uncharacterized protein	Unknown	3.00839

## Sheet: Hoja9
Table S9. Bacterial proteins that showed significant higher levels of persulfidation in ‘senescent’ than in ‘young’ and ‘mature’ nodules. A fold value of 100 denotes that the persulfidated protein was only found in 'senescent' nodules. 1 UniProtKB (https://www.uniprot.org/).
Functional category	UniProt1	Uniparc1	Protein	Subcellular location	Fold senescent/ young+mature
Energy production and conversion	A0A072BY17	UPI0004D9153F	Malate synthase	Cytoplasmic	100
	A0A072C2J7	UPI0004D7FA49	FMN-dependent dehydrogenase	Cytoplasmic	6.51195
	A0A072BTZ1	UPI0004D60167	Nitroreductase	Unknown	15.6809
	A0A072CAG4	UPI0004D39618	Isocitrate lyase	Cytoplasmic	12.2892
	A0A072BXB0	UPI0002F7386A	Succinate dehydrogenase flavoprotein subunit	Cytoplasmic membrane	4.08938
	A0A072C587	UPI00000B5591	Succinate-semialdehyde dehydrogenase	Cytoplasmic	1.60113
	A0A072C7P6	UPI0004D4195C	Pyruvate dehydrogenase complex, acetyltransferase component	Cytoplasmic	2.20865
	A0A072C186	UPI0004DAF1FC	Malic enzyme, NADP-dependent	Cytoplasmic	2.53648
	A0A072C5N2	UPI0004D5F46F	NADH-quinone oxidoreductase	Cytoplasmic	3.36962
	A0A072C5H9	UPI0000692A60	NADH-quinone oxidoreductase subunit	Cytoplasmic membrane	9.58675
	A0A072C5I4	UPI0004D4EB1D	NADH-quinone oxidoreductase subunit	Cytoplasmic	3.27253
	A0A072BTA3	UPI000176885F	NADPH quinone reductase	Cytoplasmic	8.49008
	A0A072BU78	UPI0004DA4188	Cytochrome c oxidase subunit, Cbb3-type	Cytoplasmic	1.53687
	A0A072BRI0	UPI0004D52155	Dihydrolipoyl dehydrogenase	Cytoplasmic	4.68733
	A0A072C5W1	UPI0004D68757	Dihydrolipoyl dehydrogenase	Cytoplasmic	1.71165
	A0A072BZW4	UPI0004D55BA4	ATP synthase, F0 complex	Unknown	4.6668
	A0A072C4I6	UPI0004D92BFF	Tripartite tricarboxylate transporter substrate binding protein	Unknown	7.778
Carbohydrate transport and metabolism	A0A072BSG5	UPI0004DA138E	Trehalose synthase	Unknown	100
	A0A072C3N3	UPI0004D5ED1B	Trehalose catabolism protein	Unknown	10.77
	A0A072BVT7	UPI0004D81FEF	Sugar isomerase	Cytoplasmic	100
	A0A072BUS4	UPI0004D9669F	Glycosyl hydrolase	Periplasmic	100
	A0A072C8N2	UPI0004D4464F	D-mannonate oxidoreductase	Cytoplasmic	100
	A0A072C336	UPI00017680A5	Inositol monophosphatase	Cytoplasmic	100
	A0A072BVC9	UPI00000B5340	6-phosphogluconate dehydrogenase	Cytoplasmic	100
	A0A072BU35	UPI0004DB0E25	Inositol-1-monophosphatase	Cytoplasmic	100
	A0A072C6S5	UPI0004D3592D	Enolase	Cytoplasmic	3.33903
	A0A072C117	UPI0004D3A909	Pyrophosphate--fructose 6-phosphate 1-phosphotransferase	Cytoplasmic	2.56377
	A0A072C7Z0	UPI0004DAB87D	UDP-glucose 4-epimerase	Cytoplasmic	1.84617
	A0A072BWQ4	UPI0004DA4B96	Uronate isomerase	Unknown	2.35448
	A0A072C2U1	UPI0004D524B0	Inositol 2-dehydrogenase	Periplasmic	4.61685
	A0A072C473	UPI0004D64F90	Beta-D-galactosidase	Cytoplasmic	4.28252
	A0A072C8K7	UPI0004D7C45F	5-dehydro-2-deoxygluconokinase	Cytoplasmic	3.2677
	A0A072BV80	UPI0001768563	4-deoxy-L-threo-5-hexosulose-uronate ketol-isomerase	Cytoplasmic	2.66343
	A0A072C1X3	UPI0004DA1D23	Carbohydrate ABC transporter substrate-binding protein	Periplasmic	9.51755
	A0A072CA63	UPI0002D7A46B	D-ribose-binding periplasmic protein	Periplasmic	10.9671
	A0A072C471	UPI000202E741	D-ribose-binding periplasmic protein	Periplasmic	2.36833
	A0A072BUV8	UPI0004D48EB9	Ribose ABC transporter substrate-binding protein	Unknown	7.86079
	A0A072C0N4	UPI000190546C	Ribose ABC transporter substrate-binding protein	Periplasmic	6.9404
	A0A072C6X2	UPI0004D998E1	Sugar ABC transporter substrate-binding protein	Periplasmic	20.7079
	A0A072C4G4	UPI0004D6F8BA	Sugar ABC transporter substrate-binding protein	Periplasmic	100
	A0A072C4G0	UPI0004D39C71	Sugar ABC transporter substrate-binding protein	Unknown	9.24723
	A0A072BVQ3	UPI0002FA6D73	Sugar ABC transporter substrate-binding protein	Periplasmic	100
	A0A072C4F0	UPI0004D7C561	Sugar ABC transporter substrate-binding protein	Unknown	5.64883
	A0A072C2E7	UPI0004D517C8	Sugar ABC transporter substrate-binding protein	Periplasmic	1.81816
	A0A072C1E3	UPI0002E27DF2	Sugar ABC transporter substrate-binding protein	Periplasmic	4.9552
	A0A072BTS5	UPI000300B86F	Sugar ABC transporter substrate-binding protein	Unknown	2.81622
	A0A072C0P4	UPI0004D96655	Sugar ABC transporter substrate-binding protein	Periplasmic	8.40319
	A0A072C2N3	UPI000202BCA5	Xylose ABC transporter substrate-binding protein	Periplasmic	2.29151
	A0A072C5S1	UPI00001D630C	Rhamnose binding ABC transporter protein	Periplasmic	1.54623
Lipid transport and metabolism	A0A072C8Q2	UPI0004D881EB	Malonyl CoA-acyl carrier protein transacylase	Cytoplasmic	100
	A0A072BT77	UPI0004D47ED0	Methylmalonyl-CoA mutase	Cytoplasmic	100
	A0A072BSE5	UPI0004D7A828	Carnitinyl-CoA dehydratase	Cytoplasmic	100
	A0A072CB40	UPI0001767989	Enoyl-[acyl-carrier-protein] reductase [NADH]	Cytoplasmic membrane	4.28206
	A0A072BWT9	UPI0004D7FA7F	Enoyl-[acyl-carrier-protein] reductase [NADH]	Cytoplasmic membrane	72.0106
	A0A072BXN4	UPI000202EF03	3-hydroxydecanoyl-[acyl-carrier-protein] dehydratase	Cytoplasmic	2.04163
	A0A072C8S3	UPI0004D5EC01	Beta-ketoacyl-[acyl-carrier-protein] synthase	Cytoplasmic	2.86056
	A0A072C0U3	UPI0004D7F3A9	Beta-ketoacyl-[acyl-carrier-protein] synthase	Cytoplasmic	2.8491
	A0A072BW77	UPI0002DFF3FA	Acetoacetyl-CoA reductase	Cytoplasmic	3.89952
	A0A072C6N6	UPI0004D4C922	Acyl-CoA dehydrogenase	Cytoplasmic	5.12983
	A0A072CA20	UPI0004D3B0DD	Acyl-CoA dehydrogenase	Cytoplasmic	5.54584
	A0A072BRI3	UPI0004D4D17C	Acetyl-CoA acetyltransferase	Cytoplasmic	3.25022
	A0A072C833	UPI0004D74D97	Acetyl-CoA acetyltransferase	Cytoplasmic	1.65106
	A0A072BXV7	UPI0004D557D0	Acetyl-CoA acetyltransferase	Cytoplasmic	5.04552
	A0A072BWN6	UPI0001768023	Acetyl-coenzyme A carboxylase carboxyl transferase subunit	Cytoplasmic	14.8204
	A0A072BZC9	UPI000202DE4E	Cyclopropane-fatty-acyl-phospholipid synthase	Cytoplasmic	5.26636
Amino acid transport and metabolism	A0A072C7K3	UPI0002DCC78B	Ornithine--oxo-acid transaminase	Cytoplasmic	100
	A0A072CE40	UPI0004DA986D	Glutamine synthetase	Cytoplasmic	7.00057
	A0A072CKF0	UPI0004D953E9	Histidinol-phosphate aminotransferase	Cytoplasmic	100
	A0A072BVZ7	UPI000202DE10	Glutamate synthase, large subunit	Cytoplasmic	100
	A0A072CG04	UPI0004D7718F	Glutamate synthase, subunit	Cytoplasmic membrane	4.88473
	A0A072BXX2	UPI0004D5F560	Glutamate dehydrogenase, NAD-specific	Cytoplasmic	1.59438
	A0A072CHY5	UPI0004D39301	Dihydroxy-acid dehydratase	Cytoplasmic	2.54822
	A0A072BVW3	UPI000202EB42	Dihydrolipoyllysine-residue succinyltransferase component of 2-oxoglutarate dehydrogenase complex	Cytoplasmic	2.15006
	A0A072C3I8	UPI0004DA76BD	D-3-phosphoglycerate dehydrogenase	Cytoplasmic	2.19938
	A0A072C842	UPI0004DA8E56	Serine hydroxymethyltransferase	Cytoplasmic	1.98158
	A0A072C6F4	UPI00031968B8	N-acetyl-gamma-glutamyl-phosphate reductase	Cytoplasmic	1.77764
	A0A072C840	UPI0004DAAC04	Branched-chain amino acid aminotransferase	Cytoplasmic	2.57807
	A0A072CDI3	UPI0000692EB0	Ketol-acid reductoisomerase	Cytoplasmic	7.589
	A0A072C0J3	UPI0004D673FD	Phospho-2-dehydro-3-deoxyheptonate aldolase	Cytoplasmic	1.63238
	A0A072BS90	UPI0004D528BC	Bifunctional protein PutA	Cytoplasmic	4.08045
	A0A072C3X2	UPI0004D379ED	Gamma-glutamyltranspeptidase	Periplasmic	1.9159
	A0A072BXV3	UPI0004D5784B	Aminopeptidase	Unknown	2.79844
	A0A072CEH1	UPI0004D435CD	Xaa-Pro dipeptidase	Cytoplasmic	2.83124
	A0A072C3R7	UPI000202C2B6	Argininosuccinate lyase	Cytoplasmic	3.34943
	A0A072C5E6	UPI0004D544BF	Arginine biosynthesis bifunctional protein ArgJ	Cytoplasmic	2.52717
	A0A072BWQ2	UPI0004D6E932	Arginase	Cytoplasmic	2.55781
	A0A072C1L2	UPI0004D6BF57	Methionine gamma-lyase	Cytoplasmic	6.14695
	A0A072C7F9	UPI0004D7909A	Histidinol-phosphate aminotransferase	Cytoplasmic	4.10669
	A0A072C9Q4	UPI0004DB0117	Alpha-isopropylmalate/homocitrate synthase family transferase	Cytoplasmic	1.90828
	A0A072BXQ1	UPI0004D7B80F	Prephenate dehydratase	Cytoplasmic	1.90294
	A0A072BT17	UPI0004D7AAA0	ABC transporter substrate-binding protein	Periplasmic	6.95945
	A0A072C1T8	UPI0004DA5760	Branched-chain amino acid ABC transporter permease	Unknown	13.678
	A0A072BTC4	UPI000307DBF9	Glycine/Betaine ABC transporter substrate-binding protein	Periplasmic	2.30008
	A0A072C173	UPI0002EE68C3	Amino acid permease	Cytoplasmic membrane	100
	A0A072C702	UPI0004D46054	Peptide ABC transporter substrate-binding protein	Periplasmic	100
	A0A072C2G1	UPI0001768168	Amino acid ABC transporter substrate-binding protein	Periplasmic	6.1085
	A0A072CEM3	UPI0004D91396	Amino acid ABC transporter substrate-binding protein	Periplasmic	3.13994
	A0A072BYV3	UPI00017672C6	Amino acid ABC transporter ATP-binding protein	Cytoplasmic	32.9986
	A0A072C3B7	UPI000202BDBF	Amino acid ABC transporter ATP-binding protein	Cytoplasmic membrane	5.50672
	A0A072C011	UPI0001767C0B	Histidine-binding periplasmic protein	Periplasmic	3.53106
	A0A072C6L3	UPI000202D49D	General L-amino acid ABC transporter substrate-binding protein	Periplasmic	2.64262
Nucleotide transport and metabolism	A0A072C8P5	UPI0004D3CACB	ADP-ribose pyrophosphatase, mutT/nudiX family	Unknown	17.7059
	A0A072BUF5	UPI0004D96A1F	Ureidoglycine aminohydrolase	Cytoplasmic	100
	A0A072BT52	UPI0002D4C248	Cytosine deaminase	Cytoplasmic	100
	A0A072BYC2	UPI0004D9E5C3	Inosine-5'-monophosphate dehydrogenase	Cytoplasmic	2.46507
	A0A072C095	UPI0002FF799A	Phosphoribosylformylglycinamidine synthase subunit	Cytoplasmic	3.99805
	A0A072C0C5	UPI0001767EB9	Phosphoribosylformylglycinamidine synthase subunit	Cytoplasmic	2.42789
	A0A072BY31	UPI0004D75191	GMP synthase [glutamine-hydrolyzing]	Cytoplasmic	1.85466
	A0A072CHX3	UPI0004D831CA	Adenylate kinase	Cytoplasmic	3.97175
	A0A072C8E9	UPI0004D987D6	Bifunctional purine biosynthesis protein	Cytoplasmic	2.86195
Coenzyme transport and metabolism	A0A072C025	UPI0004D609C1	Nicotinate-nucleotide--dimethylbenzimidazole phosphoribosyltransferase	Cytoplasmic	3.66106
	A0A072BVQ8	UPI00006932C5	Cobalamin biosynthesis protein	Cytoplasmic	2.97319
	A0A072C7G9	UPI0004D7DCC3	Cobalamin biosynthesis protein	Cytoplasmic	3.47461
	A0A072BWM4	UPI0004D3B428	Porphobilinogen deaminase	Cytoplasmic	2.27395
	A0A072C8W9	UPI00027B8082	Delta-aminolevulinic acid dehydratase	Cytoplasmic	1.7546
	A0A072CCI0	UPI0004DA31E7	NAD(+) synthetase, glutamine-dependent	Cytoplasmic	2.25376
	A0A072C1U7	UPI0004D7DD6B	Thiamine pyrophosphate protein	Cytoplasmic	5.60767
	A0A072C8D8	UPI0001905E2A	GTP cyclohydrolase	Cytoplasmic	9.3402
	A0A072C5Z6	UPI0004D75BB7	2-octaprenyl-6-methoxyphenol hydroxylase	Unknown	6.17609
Inorganic ion transport and metabolism	A0A072C501	UPI0004D79ACB	Carbonic anhydrase	Cytoplasmic	2.24577
	A0A072CF86	UPI0004D7E1E4	Allantoate amidohydrolase	Cytoplasmic	1.63104
	A0A072BXM3	UPI0004D387D9	Phosphonate C-P lyase system protein	Cytoplasmic membrane	1.59078
	A0A072C243	UPI0002F858CF	ABC transporter substrate-binding protein	Periplasmic	2.44086
	A0A072C9Y7	UPI00030D02EE	Phosphate ABC transporter substrate-binding protein	Cytoplasmic membrane	1.5185
	A0A072C6U1	UPI0004D6C10B	Potassium channel beta subunit, voltage-gated	Cytoplasmic	3.05272
	A0A072C8Z8	UPI00030450A9	Pyrophosphate-energized proton pump, K(+)-insensitive	Cytoplasmic membrane	8.18647
	A0A072C325	UPI000176811B	Nitrate/Sulfonate ABC transporter substrate-binding protein	Unknown	1.52787
	A0A072BXG0	UPI0001767567	Ferric uptake regulation protein	Cytoplasmic	4.83535
Replication, recombination, and repair	A0A072C5C4	UPI00030238AA	Integration host factor subunit alpha	Cytoplasmic	46.1966
	A0A072C6M9	UPI0004D46F5D	DNA topoisomerase	Cytoplasmic	1.86506
	A0A072C1V2	UPI0004D61AB1	DNA ligase	Cytoplasmic	6.82022
	A0A072C5P4	UPI0004D446C6	ATP-dependent DNA ligase	Cytoplasmic	8.85076
	A0A072C675	UPI0004D8E9B4	Single-stranded DNA-binding protein	Unknown	12.5583
	A0A072C7E9	UPI0004D68B33	DNA topoisomerase subunit	Cytoplasmic	2.66832
	A0A072CJ21	UPI0004D8C9F2	UvrABC system protein	Cytoplasmic	1.56546
Cell cycle control, cell division, chromosome partitioning	A0A072BXY2	UPI000202D984	Chromosome partitioning protein	Cytoplasmic	2.45277
	A0A072C1V8	UPI0004DA8C4E	Cell division protein	Unknown	3.9796
Transcription	A0A072C3S2	UPI0001768050	Transcriptional activator, sigma-54-dependent	Cytoplasmic	3.37307
	A0A072C1C8	UPI000202C3A7	Transcriptional regulator	Cytoplasmic	2.02581
	A0A072C684	UPI0002E05085	Transcriptional regulator	Cytoplasmic	3.61802
	A0A072C4L9	UPI00017683B5	Transcriptional regulatory, probable	Cytoplasmic	3.12789
	A0A072C452	UPI0004D6E202	Transcriptional regulator, ROK family	Cytoplasmic	3.04435
	A0A072CEE4	UPI0000692F93	Transcriptional regulator, LysR family	Cytoplasmic	2.92235
	A0A072BUC9	UPI00006C20B1	Transcriptional regulator protein, nitrogen fixation (NifA)	Cytoplasmic	3.90496
	A0A072C445	UPI0002DB0F55	Transcriptional repressor, HTH-type	Cytoplasmic	1.99308
	A0A072C8T4	UPI000176730D	Transcription termination/antitermination protein	Cytoplasmic	1.51912
	A0A072C4Y0	UPI0004D63482	DNA-directed RNA polymerase subunit beta	Cytoplasmic	1.68662
	A0A072C5Q7	UPI000202C289	DNA-directed RNA polymerase subunit beta	Cytoplasmic	1.59249
RNA processing and modification	A0A072C3C8	UPI0004D9CA03	CCA tRNA nucleotidyltransferase	Cytoplasmic	5.32944
Translation, ribosomal structure and biogenesis	A0A072C1T2	UPI0004D53E17	GTPase Der	Cytoplasmic	5.94652
	A0A072BXA0	UPI0004DA2CB4	Ribosomal RNA small subunit methyltransferase	Cytoplasmic	3.82858
	A0A072C8S4	UPI00006929C4	30S ribosomal protein S18	Cytoplasmic	2.40974
	A0A072C6Q8	UPI00017679F8	50S ribosomal protein L1	Cytoplasmic	3.82871
	A0A072BWR7	UPI0001768266	50S ribosomal protein L19	Cytoplasmic	1.92982
	A0A072C7A5	UPI0004D6CAD2	Methionine--tRNA ligase	Cytoplasmic	3.35578
	A0A072C9Z2	UPI000497A97F	Aspartate--tRNA(Asp/Asn) ligase	Cytoplasmic	2.95731
	A0A072BZ68	UPI0004D8D79B	Histidine--tRNA ligase	Cytoplasmic	1.71405
	A0A072C0A0	UPI0004DAC123	Tyrosine--tRNA ligase	Cytoplasmic	1.61944
	A0A072C541	UPI0004D7FD18	Lysine--tRNA ligase	Cytoplasmic	1.67548
	A0A072C6B2	UPI0004D85361	Arginine--tRNA ligase	Cytoplasmic	3.12776
	A0A072C9Q9	UPI0004D39E8F	Cysteine--tRNA ligase	Cytoplasmic	3.82648
	A0A072BVC6	UPI0004D839A3	L-seryl-tRNA(Sec) selenium transferase	Cytoplasmic	6.12353
	A0A072C4Y6	UPI00017679FE	Elongation factor	Cytoplasmic	3.42216
	A0A072C6N0	UPI000202C438	Elongation factor	Cytoplasmic	2.5241
	A0A072BX42	UPI0004D3E1FA	Elongation factor	Cytoplasmic membrane	4.25028
Postranslational modification, chaperones	A0A072CDT5	UPI000202DDBF	Serine protein kinase	Cytoplasmic	1.86502
Protein turnover	A0A072C5G9	UPI0004D52EB8	Lon protease	Cytoplasmic	1.53967
	A0A072C2E1	UPI0001903F1B	ATP-dependent Clp protease, proteolytic subunit	Cytoplasmic	2.84893
	A0A072C5S9	UPI0004D6BF20	ATP-dependent Clp protease, ATP-binding subunit	Cytoplasmic	1.557
	A0A072BXI0	UPI0004D9AB5F	ATP-dependent protease	Cytoplasmic	2.64185
	A0A072C886	UPI0004D6E1C2	Protease II	Unknown	2.2645
Intracellular trafficking, secretion, and vesicular transport	A0A072C0I9	UPI0004D582EE	Tol biopolymer transport system, periplasmic component	Unknown	100
	A0A072CGL7	UPI0004DA4AC8	Protein translocase subunit	Cytoplasmic	2.78766
	A0A072C8M4	UPI0001767A80	Signal peptidase	Cytoplasmic membrane	2.88655
	A0A072BWK4	UPI00030CDC3B	Protein-export protein	Cytoplasmic	2.86798
	A0A072BY36	UPI0004D623F4	Signal peptide protein	Unknown	2.91162
Redox	A0A072C7Q3	UPI0004D91500	Cu-Zn superoxide dismutase	Periplasmic	100
	A0A072C5F8	UPI0004D7F5C7	L-ascorbate oxidase	Periplasmic	2.91017
	A0A072C4Y4	UPI00000BBEEC	Peroxiredoxin	Periplasmic	1.64875
	A0A072C098	UPI0004D973C1	Thiol-disulfide oxidoreductase	Unknown	7.18304
	A0A072CHL7	UPI0001907E28	Glutathione peroxidase	Unknown	9.15066
	A0A072CB94	UPI0004D3912E	Peroxiredoxin	Unknown	2.12027
	A0A072C457	UPI00017682EB	Osmotically inducible protein	Cytoplasmic	3.77629
	A0A072C0W2	UPI000202B6CC	Chloride peroxidase	Cytoplasmic	2.65441
	A0A072BUJ1	UPI0004D49A1E	Peptide methionine sulfoxide reductase MsrA	Cytoplasmic	2.27205
	A0A072C6U9	UPI0004D43E3B	Protein-methionine-sulfoxide reductase catalytic subunit	Unknown	2.33188
Defense mechanisms	A0A072C295	UPI0004D5D8D1	Chromate resistance protein	Cytoplasmic	100
	A0A072C4P7	UPI000202F2F8	Multidrug ABC transporter, ATP-binding protein	Cytoplasmic membrane	2.86959
	A0A072C8Y7	UPI000202B6FE	Multidrug ABC transporter, ATPase/permease	Cytoplasmic membrane	2.33497
	A0A072BX22	UPI0004D8F6CD	Microcystinase	Cytoplasmic	7.69639
Signal transduction mechanisms	A0A072C5L5	UPI00000BAA8A	Two-component response regulator	Cytoplasmic	100
	A0A072C8J3	UPI00031BA729	Two-component response regulator	Cytoplasmic	2.70114
	A0A072BS05	UPI0004D73A7C	Sensory box/GGDEF family protein	Cytoplasmic membrane	100
	A0A072C468	UPI000202F917	Adenylate/Guanylate cyclase	Cytoplasmic	2.59611
	A0A072C1J2	UPI0004D99B20	Adenylate cyclase	Cytoplasmic membrane	3.58196
Secondary metabolites biosynthesis and catabolism	A0A072BUN7	UPI0004D54808	Monophenol monooxygenase	Unknown	2.57354
	A0A072C3S7	UPI0003001AFB	Homospermidine synthase	Cytoplasmic	4.62252
	A0A072BV59	UPI0004D6083E	Dienelactone hydrolase	Cytoplasmic	3.6153
Cell wall/membrane/envelope biogenesis	A0A072C260	UPI0003178741	UDP-glucose 6-dehydrogenase	Cytoplasmic	1.74626
	A0A072C3Q5	UPI0001906C5D	Peptidoglycan-associated protein	Outer membrane	1.6216
	A0A072C2K3	UPI0002EE06EA	Peptidoglycan-associated lipoprotein	Outer membrane	1.56808
	A0A072C1M4	UPI0002F15098	Protein assembly factor	Outer membrane	2.93817
	A0A072C5T4	UPI0004DAF0A9	Nucleoside-diphosphate-sugar epimerase	Cytoplasmic	2.21533
	A0A072BSU9	UPI0004D34EE8	UDP-galactose-lipid carrier transferase	Cytoplasmic	3.13452
	A0A072C326	UPI0004D695DD	Mannose-1-phosphate guanylyltransferase	Unknown	42.2627
	A0A072C8R2	UPI0004D367D2	LPS-assembly protein	Outer membrane	2.28635
	A0A072BY72	UPI0002E6DB4A	Organic solvent tolerance OstA-like protein	Periplasmic	100
	A0A072BUB5	UPI00017687C3	Hydrolase	Unknown	4.59075
General function	A0A072CK51	UPI0004D95C70	Glucose/quinate/shikimate family membrane-bound PQQ-dependent dehydrogenase	Cytoplasmic membrane	6.04433
	A0A072C019	UPI000202B7D1	Oxidoreductase, NAD(P)-dependent	Cytoplasmic	1.75868
	A0A072CIA8	UPI0004D8CE79	Oxidoreductase, NAD(P)-dependent	Cytoplasmic	1.80552
	A0A072BV27	UPI0004D553E1	Short chain dehydrogenase	Cytoplasmic	2.61418
	A0A072CGF5	UPI0004D58CC8	Short chain dehydrogenase	Cytoplasmic	4.1261
	A0A072BS76	UPI0004DA9547	Alcohol dehydrogenase	Cytoplasmic	100
	A0A072BT06	UPI0004D65B50	Glutathione-independent formaldehyde dehydrogenase	Cytoplasmic	6.25955
	A0A072CFR9	UPI0001906C5E	Tol-Pal system protein	Periplasmic	1.96732
	A0A072CHL3	UPI0004DA6372	Alkaline phosphatase	Unknown	1.61949
	A0A072CGH7	UPI0004D3F701	Aldehyde dehydrogenase	Cytoplasmic	1.80307
	A0A072BX17	UPI000202CEE9	Aldehyde dehydrogenase	Cytoplasmic	3.97428
	A0A072C319	UPI0004D3C8D6	Phenylhydantoinase	Cytoplasmic	6.22142
	A0A072C2V9	UPI0004DA562E	Alcohol dehydrogenase	Cytoplasmic	2.52361
	A0A072C1J6	UPI0001767C74	Alcohol dehydrogenase	Unknown	4.22551
	A0A072BUG3	UPI0002DDA625	Aryl-alcohol dehydrogenase	Cytoplasmic	4.68157
	A0A072BVJ9	UPI0004D9AB85	Dehydrogenase	Cytoplasmic	6.16112
	A0A072BVP6	UPI00017682CC	Dehydrogenase/Reductase	Unknown	3.90807
	A0A072BZD7	UPI0004D41A9C	Dioxygenase	Cytoplasmic	2.28283
	A0A072C5N1	UPI00017677E2	Lactoylglutathione lyase	Cytoplasmic	2.40542
	A0A072C0M2	UPI0004D45869	Aldo/keto reductase	Cytoplasmic	7.68965
	A0A072C409	UPI0004D46658	Oxidoreductase	Unknown	2.26887
	A0A072C7V7	UPI0004D52F2E	Aldo/Keto reductase	Cytoplasmic	13.0477
	A0A072BUE2	UPI0004D3A994	Hydroxyacid aldolase	Cytoplasmic	4.06723
	A0A072C7E3	UPI0002F9C1BF	Radical SAM protein	Cytoplasmic	10.7903
	A0A072BX78	UPI0004D34EAE	Transport transmembrane protein	Cytoplasmic membrane	12.9681
Not assigned/Unknown	A0A072BX04	UPI00017673B8	Outer membrane lipoprotein	Unknown	3.65326
	A0A072BW40	UPI0004D88BBD	Lipoprotein	Outer membrane	6.91092
	A0A072BT47	UPI0001768555	Lipoprotein	Unknown	4.88153
	A0A072C0A6	UPI0004D629AD	Transmembrane protein	Unknown	4.66498
	A0A072C769	UPI00017677B9	ATP-binding protein	Unknown	3.75944
	A0A072BXB5	UPI000202E774	EVE domain-containing protein	Unknown	100
	A0A072C5T1	UPI0004D97AE2	Cell envelope integrity EipB family protein	Unknown	2.59239
	A0A072C3T0	UPI0004D787A0	ATPase	Unknown	2.18938
	A0A072C0G2	UPI0004DAEF54	GTP-binding protein	Unknown	5.34567
	A0A072CJB3	UPI0004D85691	Phytase family protein	Unknown	3.23257
	A0A072BYJ1	UPI0004D3AF2B	Uncharacterized protein	Unknown	100
	A0A072BV64	UPI0004DA508F	Uncharacterized protein	Unknown	2.03804
	A0A072BUP2	UPI00000B508B	Uncharacterized protein	Cytoplasmic	4.86395
	A0A072C0Z8	UPI0004D69A66	Uncharacterized protein	Cytoplasmic	7.15169
	A0A072BYM3	UPI0004D924A1	Uncharacterized protein	Unknown	34.5919
	A0A072CJE0	UPI0004D9971C	Uncharacterized protein	Cytoplasmic	3.09232
	A0A072BV44	UPI0001907A1E	Uncharacterized protein	Unknown	1.57167
	A0A072BU69	UPI000317D97F	Uncharacterized protein	Unknown	2.44555
